# Supplementary material for: Long-Read Draft Genome Sequences of Two Fusarium oxysporum f. sp. cubense Isolates from Banana (Musa spp.)
Source: J Fungi (Basel). 2025 May 30;11(6):421. doi: 10.3390/jof11060421 (PMC12193908; doi:10.3390/jof11060421)
Supplement: Supplementary file 1 [file jof-11-00421-s001.zip]

Archive with 14 entries (14 files):
- Additional file S1 CNSD1.gff3
- Additional file S10 16117_cazy_anno.xls
- Additional file S11 16117_effector.xls
- Additional file S12 CNSD1_effector.xls
- Additional file S13 TBLASTN-SIX-genes.xlsx
- Additional file S2 16117.gff3
- Additional file S3 CNSD1 GO_annotation.xls
- Additional file S4 16117 GO_annotation.xls
- Additional file S5 CNSD1_kegg.xls
- Additional file S6 16117_kegg.xls
- Additional file S7 CNSD1_KOG_annotations.xls
- Additional file S8 16117_KOG_annotations.xls
- Additional file S9 CNSD1_cazy_anno.xls
- Supplemental file.pdf
