# Supplementary material for: Long-Read Draft Genome Sequences of Two Fusarium oxysporum f. sp. cubense Isolates from Banana (Musa spp.)
Source: J Fungi (Basel). 2025 May 30;11(6):421. doi: 10.3390/jof11060421 (PMC12193908; doi:10.3390/jof11060421)
Supplement: Supplementary file 1 [file jof-11-00421-s001.zip › Additional file S1 CNSD1.gff3]

##gff-version 3
# Liftoff v1.6.3
ptg000001l	Liftoff	gene	7704	7891	.	-	.	ID=scaffold33.g13;coverage=1.0;sequence_ID=1.0;valid_ORFs=0;extra_copy_number=0;copy_num_ID=scaffold33.g13_0
ptg000001l	Liftoff	mRNA	7704	7891	.	-	.	ID=scaffold33.t13;Parent=scaffold33.g13;matches_ref_protein=True;valid_ORF=False;missing_stop_codon=True;extra_copy_number=0
ptg000001l	Liftoff	exon	7704	7891	.	-	.	ID=scaffold33.t13.exon1;Parent=scaffold33.t13;extra_copy_number=0
ptg000001l	Liftoff	CDS	7704	7891	.	-	.	ID=scaffold33.t13.cds1;Parent=scaffold33.t13;extra_copy_number=0
ptg000001l	Liftoff	gene	10302	12043	.	+	.	ID=scaffold33.g12;coverage=1.0;sequence_ID=1.0;valid_ORFs=1;extra_copy_number=0;copy_num_ID=scaffold33.g12_0
ptg000001l	Liftoff	mRNA	10302	12043	.	+	.	ID=scaffold33.t12;Parent=scaffold33.g12;matches_ref_protein=True;valid_ORF=True;extra_copy_number=0
ptg000001l	Liftoff	exon	10302	11826	.	+	.	ID=scaffold33.t12.exon1;Parent=scaffold33.t12;extra_copy_number=0
ptg000001l	Liftoff	exon	11883	12043	.	+	.	ID=scaffold33.t12.exon2;Parent=scaffold33.t12;extra_copy_number=0
ptg000001l	Liftoff	CDS	10302	11826	.	+	.	ID=scaffold33.t12.cds1;Parent=scaffold33.t12;extra_copy_number=0
ptg000001l	Liftoff	CDS	11883	12043	.	+	.	ID=scaffold33.t12.cds2;Parent=scaffold33.t12;extra_copy_number=0
ptg000001l	Liftoff	gene	13804	15943	.	-	.	ID=scaffold33.g11;coverage=1.0;sequence_ID=1.0;valid_ORFs=1;extra_copy_number=0;copy_num_ID=scaffold33.g11_0
ptg000001l	Liftoff	mRNA	13804	15943	.	-	.	ID=scaffold33.t11;Parent=scaffold33.g11;matches_ref_protein=True;valid_ORF=True;extra_copy_number=0
ptg000001l	Liftoff	exon	13804	14177	.	-	.	ID=scaffold33.t11.exon4;Parent=scaffold33.t11;extra_copy_number=0
ptg000001l	Liftoff	exon	14223	14455	.	-	.	ID=scaffold33.t11.exon3;Parent=scaffold33.t11;extra_copy_number=0
ptg000001l	Liftoff	exon	14504	14914	.	-	.	ID=scaffold33.t11.exon2;Parent=scaffold33.t11;extra_copy_number=0
ptg000001l	Liftoff	exon	14967	15943	.	-	.	ID=scaffold33.t11.exon1;Parent=scaffold33.t11;extra_copy_number=0
ptg000001l	Liftoff	CDS	13804	14177	.	-	.	ID=scaffold33.t11.cds4;Parent=scaffold33.t11;extra_copy_number=0
ptg000001l	Liftoff	CDS	14223	14455	.	-	.	ID=scaffold33.t11.cds3;Parent=scaffold33.t11;extra_copy_number=0
ptg000001l	Liftoff	CDS	14504	14914	.	-	.	ID=scaffold33.t11.cds2;Parent=scaffold33.t11;extra_copy_number=0
ptg000001l	Liftoff	CDS	14967	15943	.	-	.	ID=scaffold33.t11.cds1;Parent=scaffold33.t11;extra_copy_number=0
ptg000001l	Liftoff	gene	16713	17826	.	+	.	ID=scaffold33.g10;coverage=1.0;sequence_ID=1.0;valid_ORFs=1;extra_copy_number=0;copy_num_ID=scaffold33.g10_0
ptg000001l	Liftoff	mRNA	16713	17826	.	+	.	ID=scaffold33.t10;Parent=scaffold33.g10;matches_ref_protein=True;valid_ORF=True;extra_copy_number=0
ptg000001l	Liftoff	exon	16713	17046	.	+	.	ID=scaffold33.t10.exon1;Parent=scaffold33.t10;extra_copy_number=0
ptg000001l	Liftoff	exon	17099	17826	.	+	.	ID=scaffold33.t10.exon2;Parent=scaffold33.t10;extra_copy_number=0
ptg000001l	Liftoff	CDS	16713	17046	.	+	.	ID=scaffold33.t10.cds1;Parent=scaffold33.t10;extra_copy_number=0
ptg000001l	Liftoff	CDS	17099	17826	.	+	.	ID=scaffold33.t10.cds2;Parent=scaffold33.t10;extra_copy_number=0
ptg000001l	Liftoff	gene	30422	32107	.	+	.	ID=scaffold33.g9;coverage=1.0;sequence_ID=1.0;valid_ORFs=1;extra_copy_number=0;copy_num_ID=scaffold33.g9_0
ptg000001l	Liftoff	mRNA	30422	32107	.	+	.	ID=scaffold33.t9;Parent=scaffold33.g9;matches_ref_protein=True;valid_ORF=True;extra_copy_number=0
ptg000001l	Liftoff	exon	30422	31053	.	+	.	ID=scaffold33.t9.exon1;Parent=scaffold33.t9;extra_copy_number=0
ptg000001l	Liftoff	exon	31114	32107	.	+	.	ID=scaffold33.t9.exon2;Parent=scaffold33.t9;extra_copy_number=0
ptg000001l	Liftoff	CDS	30422	31053	.	+	.	ID=scaffold33.t9.cds1;Parent=scaffold33.t9;extra_copy_number=0
ptg000001l	Liftoff	CDS	31114	32107	.	+	.	ID=scaffold33.t9.cds2;Parent=scaffold33.t9;extra_copy_number=0
ptg000001l	Liftoff	gene	32851	34026	.	+	.	ID=scaffold33.g8;coverage=1.0;sequence_ID=1.0;valid_ORFs=1;extra_copy_number=0;copy_num_ID=scaffold33.g8_0
ptg000001l	Liftoff	mRNA	32851	34026	.	+	.	ID=scaffold33.t8;Parent=scaffold33.g8;matches_ref_protein=True;valid_ORF=True;extra_copy_number=0
ptg000001l	Liftoff	exon	32851	34026	.	+	.	ID=scaffold33.t8.exon1;Parent=scaffold33.t8;extra_copy_number=0
ptg000001l	Liftoff	CDS	32851	34026	.	+	.	ID=scaffold33.t8.cds1;Parent=scaffold33.t8;extra_copy_number=0
ptg000001l	Liftoff	gene	55542	56818	.	-	.	ID=scaffold33.g7;coverage=1.0;sequence_ID=1.0;valid_ORFs=1;extra_copy_number=0;copy_num_ID=scaffold33.g7_0
ptg000001l	Liftoff	mRNA	55542	56818	.	-	.	ID=scaffold33.t7;Parent=scaffold33.g7;matches_ref_protein=True;valid_ORF=True;extra_copy_number=0
ptg000001l	Liftoff	exon	55542	56185	.	-	.	ID=scaffold33.t7.exon2;Parent=scaffold33.t7;extra_copy_number=0
ptg000001l	Liftoff	exon	56248	56818	.	-	.	ID=scaffold33.t7.exon1;Parent=scaffold33.t7;extra_copy_number=0
ptg000001l	Liftoff	CDS	55542	56185	.	-	.	ID=scaffold33.t7.cds2;Parent=scaffold33.t7;extra_copy_number=0
ptg000001l	Liftoff	CDS	56248	56818	.	-	.	ID=scaffold33.t7.cds1;Parent=scaffold33.t7;extra_copy_number=0
ptg000001l	Liftoff	gene	57247	57768	.	-	.	ID=scaffold33.g6;coverage=1.0;sequence_ID=1.0;valid_ORFs=1;extra_copy_number=0;copy_num_ID=scaffold33.g6_0
ptg000001l	Liftoff	mRNA	57247	57768	.	-	.	ID=scaffold33.t6;Parent=scaffold33.g6;matches_ref_protein=True;valid_ORF=True;extra_copy_number=0
ptg000001l	Liftoff	exon	57247	57768	.	-	.	ID=scaffold33.t6.exon1;Parent=scaffold33.t6;extra_copy_number=0
ptg000001l	Liftoff	CDS	57247	57768	.	-	.	ID=scaffold33.t6.cds1;Parent=scaffold33.t6;extra_copy_number=0
ptg000001l	Liftoff	gene	58255	58512	.	-	.	ID=scaffold33.g5;coverage=1.0;sequence_ID=1.0;valid_ORFs=1;extra_copy_number=0;copy_num_ID=scaffold33.g5_0
ptg000001l	Liftoff	mRNA	58255	58512	.	-	.	ID=scaffold33.t5;Parent=scaffold33.g5;matches_ref_protein=True;valid_ORF=True;extra_copy_number=0
ptg000001l	Liftoff	exon	58255	58512	.	-	.	ID=scaffold33.t5.exon1;Parent=scaffold33.t5;extra_copy_number=0
ptg000001l	Liftoff	CDS	58255	58512	.	-	.	ID=scaffold33.t5.cds1;Parent=scaffold33.t5;extra_copy_number=0
ptg000001l	Liftoff	gene	59117	60353	.	-	.	ID=scaffold33.g4;coverage=1.0;sequence_ID=1.0;valid_ORFs=1;extra_copy_number=0;copy_num_ID=scaffold33.g4_0
ptg000001l	Liftoff	mRNA	59117	60353	.	-	.	ID=scaffold33.t4;Parent=scaffold33.g4;matches_ref_protein=True;valid_ORF=True;extra_copy_number=0
ptg000001l	Liftoff	exon	59117	59883	.	-	.	ID=scaffold33.t4.exon2;Parent=scaffold33.t4;extra_copy_number=0
ptg000001l	Liftoff	exon	59936	60353	.	-	.	ID=scaffold33.t4.exon1;Parent=scaffold33.t4;extra_copy_number=0
ptg000001l	Liftoff	CDS	59117	59883	.	-	.	ID=scaffold33.t4.cds2;Parent=scaffold33.t4;extra_copy_number=0
ptg000001l	Liftoff	CDS	59936	60353	.	-	.	ID=scaffold33.t4.cds1;Parent=scaffold33.t4;extra_copy_number=0
ptg000001l	Liftoff	gene	61925	63346	.	+	.	ID=scaffold33.g3;coverage=1.0;sequence_ID=1.0;valid_ORFs=1;extra_copy_number=0;copy_num_ID=scaffold33.g3_0
ptg000001l	Liftoff	mRNA	61925	63346	.	+	.	ID=scaffold33.t3;Parent=scaffold33.g3;matches_ref_protein=True;valid_ORF=True;extra_copy_number=0
ptg000001l	Liftoff	exon	61925	62661	.	+	.	ID=scaffold33.t3.exon1;Parent=scaffold33.t3;extra_copy_number=0
ptg000001l	Liftoff	exon	62713	63346	.	+	.	ID=scaffold33.t3.exon2;Parent=scaffold33.t3;extra_copy_number=0
ptg000001l	Liftoff	CDS	61925	62661	.	+	.	ID=scaffold33.t3.cds1;Parent=scaffold33.t3;extra_copy_number=0
ptg000001l	Liftoff	CDS	62713	63346	.	+	.	ID=scaffold33.t3.cds2;Parent=scaffold33.t3;extra_copy_number=0
ptg000001l	Liftoff	gene	67803	68563	.	-	.	ID=scaffold33.g2;coverage=1.0;sequence_ID=1.0;valid_ORFs=1;extra_copy_number=0;copy_num_ID=scaffold33.g2_0
ptg000001l	Liftoff	mRNA	67803	68563	.	-	.	ID=scaffold33.t2;Parent=scaffold33.g2;matches_ref_protein=True;valid_ORF=True;extra_copy_number=0
ptg000001l	Liftoff	exon	67803	68088	.	-	.	ID=scaffold33.t2.exon2;Parent=scaffold33.t2;extra_copy_number=0
ptg000001l	Liftoff	exon	68208	68563	.	-	.	ID=scaffold33.t2.exon1;Parent=scaffold33.t2;extra_copy_number=0
ptg000001l	Liftoff	CDS	67803	68088	.	-	.	ID=scaffold33.t2.cds2;Parent=scaffold33.t2;extra_copy_number=0
ptg000001l	Liftoff	CDS	68208	68563	.	-	.	ID=scaffold33.t2.cds1;Parent=scaffold33.t2;extra_copy_number=0
ptg000001l	Liftoff	gene	73818	74720	.	-	.	ID=scaffold33.g1;coverage=1.0;sequence_ID=1.0;valid_ORFs=1;extra_copy_number=0;copy_num_ID=scaffold33.g1_0
ptg000001l	Liftoff	mRNA	73818	74720	.	-	.	ID=scaffold33.t1;Parent=scaffold33.g1;matches_ref_protein=True;valid_ORF=True;extra_copy_number=0
ptg000001l	Liftoff	exon	73818	74720	.	-	.	ID=scaffold33.t1.exon1;Parent=scaffold33.t1;extra_copy_number=0
ptg000001l	Liftoff	CDS	73818	74720	.	-	.	ID=scaffold33.t1.cds1;Parent=scaffold33.t1;extra_copy_number=0
ptg000001l	Liftoff	gene	88250	90187	.	+	.	ID=scaffold19.g186;coverage=1.0;sequence_ID=1.0;valid_ORFs=1;extra_copy_number=0;copy_num_ID=scaffold19.g186_0
ptg000001l	Liftoff	mRNA	88250	90187	.	+	.	ID=scaffold19.t186;Parent=scaffold19.g186;matches_ref_protein=True;valid_ORF=True;extra_copy_number=0
ptg000001l	Liftoff	exon	88250	88498	.	+	.	ID=scaffold19.t186.exon1;Parent=scaffold19.t186;extra_copy_number=0
ptg000001l	Liftoff	exon	88554	88565	.	+	.	ID=scaffold19.t186.exon2;Parent=scaffold19.t186;extra_copy_number=0
ptg000001l	Liftoff	exon	88617	88860	.	+	.	ID=scaffold19.t186.exon3;Parent=scaffold19.t186;extra_copy_number=0
ptg000001l	Liftoff	exon	88910	89027	.	+	.	ID=scaffold19.t186.exon4;Parent=scaffold19.t186;extra_copy_number=0
ptg000001l	Liftoff	exon	89076	89154	.	+	.	ID=scaffold19.t186.exon5;Parent=scaffold19.t186;extra_copy_number=0
ptg000001l	Liftoff	exon	89202	89218	.	+	.	ID=scaffold19.t186.exon6;Parent=scaffold19.t186;extra_copy_number=0
ptg000001l	Liftoff	exon	89271	89418	.	+	.	ID=scaffold19.t186.exon7;Parent=scaffold19.t186;extra_copy_number=0
ptg000001l	Liftoff	exon	89487	89618	.	+	.	ID=scaffold19.t186.exon8;Parent=scaffold19.t186;extra_copy_number=0
ptg000001l	Liftoff	exon	89677	89861	.	+	.	ID=scaffold19.t186.exon9;Parent=scaffold19.t186;extra_copy_number=0
ptg000001l	Liftoff	exon	89914	90187	.	+	.	ID=scaffold19.t186.exon10;Parent=scaffold19.t186;extra_copy_number=0
ptg000001l	Liftoff	CDS	88250	88498	.	+	.	ID=scaffold19.t186.cds1;Parent=scaffold19.t186;extra_copy_number=0
ptg000001l	Liftoff	CDS	88554	88565	.	+	.	ID=scaffold19.t186.cds2;Parent=scaffold19.t186;extra_copy_number=0
ptg000001l	Liftoff	CDS	88617	88860	.	+	.	ID=scaffold19.t186.cds3;Parent=scaffold19.t186;extra_copy_number=0
ptg000001l	Liftoff	CDS	88910	89027	.	+	.	ID=scaffold19.t186.cds4;Parent=scaffold19.t186;extra_copy_number=0
ptg000001l	Liftoff	CDS	89076	89154	.	+	.	ID=scaffold19.t186.cds5;Parent=scaffold19.t186;extra_copy_number=0
ptg000001l	Liftoff	CDS	89202	89218	.	+	.	ID=scaffold19.t186.cds6;Parent=scaffold19.t186;extra_copy_number=0
ptg000001l	Liftoff	CDS	89271	89418	.	+	.	ID=scaffold19.t186.cds7;Parent=scaffold19.t186;extra_copy_number=0
ptg000001l	Liftoff	CDS	89487	89618	.	+	.	ID=scaffold19.t186.cds8;Parent=scaffold19.t186;extra_copy_number=0
ptg000001l	Liftoff	CDS	89677	89861	.	+	.	ID=scaffold19.t186.cds9;Parent=scaffold19.t186;extra_copy_number=0
ptg000001l	Liftoff	CDS	89914	90187	.	+	.	ID=scaffold19.t186.cds10;Parent=scaffold19.t186;extra_copy_number=0
ptg000001l	Liftoff	gene	90623	91484	.	+	.	ID=scaffold19.g185;coverage=1.0;sequence_ID=1.0;valid_ORFs=1;extra_copy_number=0;copy_num_ID=scaffold19.g185_0
ptg000001l	Liftoff	mRNA	90623	91484	.	+	.	ID=scaffold19.t185;Parent=scaffold19.g185;matches_ref_protein=True;valid_ORF=True;extra_copy_number=0
ptg000001l	Liftoff	exon	90623	91081	.	+	.	ID=scaffold19.t185.exon1;Parent=scaffold19.t185;extra_copy_number=0
ptg000001l	Liftoff	exon	91131	91484	.	+	.	ID=scaffold19.t185.exon2;Parent=scaffold19.t185;extra_copy_number=0
ptg000001l	Liftoff	CDS	90623	91081	.	+	.	ID=scaffold19.t185.cds1;Parent=scaffold19.t185;extra_copy_number=0
ptg000001l	Liftoff	CDS	91131	91484	.	+	.	ID=scaffold19.t185.cds2;Parent=scaffold19.t185;extra_copy_number=0
ptg000001l	Liftoff	gene	91617	92375	.	-	.	ID=scaffold19.g184;coverage=1.0;sequence_ID=1.0;valid_ORFs=1;extra_copy_number=0;copy_num_ID=scaffold19.g184_0
ptg000001l	Liftoff	mRNA	91617	92375	.	-	.	ID=scaffold19.t184;Parent=scaffold19.g184;matches_ref_protein=True;valid_ORF=True;extra_copy_number=0
ptg000001l	Liftoff	exon	91617	92375	.	-	.	ID=scaffold19.t184.exon1;Parent=scaffold19.t184;extra_copy_number=0
ptg000001l	Liftoff	CDS	91617	92375	.	-	.	ID=scaffold19.t184.cds1;Parent=scaffold19.t184;extra_copy_number=0
ptg000001l	Liftoff	gene	92944	94682	.	-	.	ID=scaffold19.g183;coverage=1.0;sequence_ID=1.0;valid_ORFs=1;extra_copy_number=0;copy_num_ID=scaffold19.g183_0
ptg000001l	Liftoff	mRNA	92944	94682	.	-	.	ID=scaffold19.t183;Parent=scaffold19.g183;matches_ref_protein=True;valid_ORF=True;extra_copy_number=0
ptg000001l	Liftoff	exon	92944	93380	.	-	.	ID=scaffold19.t183.exon5;Parent=scaffold19.t183;extra_copy_number=0
ptg000001l	Liftoff	exon	93439	94035	.	-	.	ID=scaffold19.t183.exon4;Parent=scaffold19.t183;extra_copy_number=0
ptg000001l	Liftoff	exon	94084	94152	.	-	.	ID=scaffold19.t183.exon3;Parent=scaffold19.t183;extra_copy_number=0
ptg000001l	Liftoff	exon	94207	94297	.	-	.	ID=scaffold19.t183.exon2;Parent=scaffold19.t183;extra_copy_number=0
ptg000001l	Liftoff	exon	94344	94682	.	-	.	ID=scaffold19.t183.exon1;Parent=scaffold19.t183;extra_copy_number=0
ptg000001l	Liftoff	CDS	92944	93380	.	-	.	ID=scaffold19.t183.cds5;Parent=scaffold19.t183;extra_copy_number=0
ptg000001l	Liftoff	CDS	93439	94035	.	-	.	ID=scaffold19.t183.cds4;Parent=scaffold19.t183;extra_copy_number=0
ptg000001l	Liftoff	CDS	94084	94152	.	-	.	ID=scaffold19.t183.cds3;Parent=scaffold19.t183;extra_copy_number=0
ptg000001l	Liftoff	CDS	94207	94297	.	-	.	ID=scaffold19.t183.cds2;Parent=scaffold19.t183;extra_copy_number=0
ptg000001l	Liftoff	CDS	94344	94682	.	-	.	ID=scaffold19.t183.cds1;Parent=scaffold19.t183;extra_copy_number=0
ptg000001l	Liftoff	gene	96252	97834	.	+	.	ID=scaffold19.g182;coverage=1.0;sequence_ID=1.0;valid_ORFs=1;extra_copy_number=0;copy_num_ID=scaffold19.g182_0
ptg000001l	Liftoff	mRNA	96252	97834	.	+	.	ID=scaffold19.t182;Parent=scaffold19.g182;matches_ref_protein=True;valid_ORF=True;extra_copy_number=0
ptg000001l	Liftoff	exon	96252	96420	.	+	.	ID=scaffold19.t182.exon1;Parent=scaffold19.t182;extra_copy_number=0
ptg000001l	Liftoff	exon	96472	96590	.	+	.	ID=scaffold19.t182.exon2;Parent=scaffold19.t182;extra_copy_number=0
ptg000001l	Liftoff	exon	96640	96712	.	+	.	ID=scaffold19.t182.exon3;Parent=scaffold19.t182;extra_copy_number=0
ptg000001l	Liftoff	exon	96774	97021	.	+	.	ID=scaffold19.t182.exon4;Parent=scaffold19.t182;extra_copy_number=0
ptg000001l	Liftoff	exon	97069	97236	.	+	.	ID=scaffold19.t182.exon5;Parent=scaffold19.t182;extra_copy_number=0
ptg000001l	Liftoff	exon	97331	97834	.	+	.	ID=scaffold19.t182.exon6;Parent=scaffold19.t182;extra_copy_number=0
ptg000001l	Liftoff	CDS	96252	96420	.	+	.	ID=scaffold19.t182.cds1;Parent=scaffold19.t182;extra_copy_number=0
ptg000001l	Liftoff	CDS	96472	96590	.	+	.	ID=scaffold19.t182.cds2;Parent=scaffold19.t182;extra_copy_number=0
ptg000001l	Liftoff	CDS	96640	96712	.	+	.	ID=scaffold19.t182.cds3;Parent=scaffold19.t182;extra_copy_number=0
ptg000001l	Liftoff	CDS	96774	97021	.	+	.	ID=scaffold19.t182.cds4;Parent=scaffold19.t182;extra_copy_number=0
ptg000001l	Liftoff	CDS	97069	97236	.	+	.	ID=scaffold19.t182.cds5;Parent=scaffold19.t182;extra_copy_number=0
ptg000001l	Liftoff	CDS	97331	97834	.	+	.	ID=scaffold19.t182.cds6;Parent=scaffold19.t182;extra_copy_number=0
ptg000001l	Liftoff	gene	97968	98429	.	-	.	ID=scaffold19.g181;coverage=1.0;sequence_ID=1.0;valid_ORFs=1;extra_copy_number=0;copy_num_ID=scaffold19.g181_0
ptg000001l	Liftoff	mRNA	97968	98429	.	-	.	ID=scaffold19.t181;Parent=scaffold19.g181;matches_ref_protein=True;valid_ORF=True;extra_copy_number=0
ptg000001l	Liftoff	exon	97968	98429	.	-	.	ID=scaffold19.t181.exon1;Parent=scaffold19.t181;extra_copy_number=0
ptg000001l	Liftoff	CDS	97968	98429	.	-	.	ID=scaffold19.t181.cds1;Parent=scaffold19.t181;extra_copy_number=0
ptg000001l	Liftoff	gene	98977	100863	.	+	.	ID=scaffold19.g180;coverage=1.0;sequence_ID=1.0;valid_ORFs=1;extra_copy_number=0;copy_num_ID=scaffold19.g180_0
ptg000001l	Liftoff	mRNA	98977	100863	.	+	.	ID=scaffold19.t180;Parent=scaffold19.g180;matches_ref_protein=True;valid_ORF=True;extra_copy_number=0
ptg000001l	Liftoff	exon	98977	100863	.	+	.	ID=scaffold19.t180.exon1;Parent=scaffold19.t180;extra_copy_number=0
ptg000001l	Liftoff	CDS	98977	100863	.	+	.	ID=scaffold19.t180.cds1;Parent=scaffold19.t180;extra_copy_number=0
ptg000001l	Liftoff	gene	102381	104645	.	+	.	ID=scaffold19.g179;coverage=1.0;sequence_ID=1.0;valid_ORFs=1;extra_copy_number=0;copy_num_ID=scaffold19.g179_0
ptg000001l	Liftoff	mRNA	102381	104645	.	+	.	ID=scaffold19.t179;Parent=scaffold19.g179;matches_ref_protein=True;valid_ORF=True;extra_copy_number=0
ptg000001l	Liftoff	exon	102381	102715	.	+	.	ID=scaffold19.t179.exon1;Parent=scaffold19.t179;extra_copy_number=0
ptg000001l	Liftoff	exon	102775	103480	.	+	.	ID=scaffold19.t179.exon2;Parent=scaffold19.t179;extra_copy_number=0
ptg000001l	Liftoff	exon	103543	103737	.	+	.	ID=scaffold19.t179.exon3;Parent=scaffold19.t179;extra_copy_number=0
ptg000001l	Liftoff	exon	103784	104433	.	+	.	ID=scaffold19.t179.exon4;Parent=scaffold19.t179;extra_copy_number=0
ptg000001l	Liftoff	exon	104486	104645	.	+	.	ID=scaffold19.t179.exon5;Parent=scaffold19.t179;extra_copy_number=0
ptg000001l	Liftoff	CDS	102381	102715	.	+	.	ID=scaffold19.t179.cds1;Parent=scaffold19.t179;extra_copy_number=0
ptg000001l	Liftoff	CDS	102775	103480	.	+	.	ID=scaffold19.t179.cds2;Parent=scaffold19.t179;extra_copy_number=0
ptg000001l	Liftoff	CDS	103543	103737	.	+	.	ID=scaffold19.t179.cds3;Parent=scaffold19.t179;extra_copy_number=0
ptg000001l	Liftoff	CDS	103784	104433	.	+	.	ID=scaffold19.t179.cds4;Parent=scaffold19.t179;extra_copy_number=0
ptg000001l	Liftoff	CDS	104486	104645	.	+	.	ID=scaffold19.t179.cds5;Parent=scaffold19.t179;extra_copy_number=0
ptg000001l	Liftoff	gene	105662	107306	.	-	.	ID=scaffold19.g178;coverage=1.0;sequence_ID=1.0;valid_ORFs=1;extra_copy_number=0;copy_num_ID=scaffold19.g178_0
ptg000001l	Liftoff	mRNA	105662	107306	.	-	.	ID=scaffold19.t178;Parent=scaffold19.g178;matches_ref_protein=True;valid_ORF=True;extra_copy_number=0
ptg000001l	Liftoff	exon	105662	105934	.	-	.	ID=scaffold19.t178.exon2;Parent=scaffold19.t178;extra_copy_number=0
ptg000001l	Liftoff	exon	105993	107306	.	-	.	ID=scaffold19.t178.exon1;Parent=scaffold19.t178;extra_copy_number=0
ptg000001l	Liftoff	CDS	105662	105934	.	-	.	ID=scaffold19.t178.cds2;Parent=scaffold19.t178;extra_copy_number=0
ptg000001l	Liftoff	CDS	105993	107306	.	-	.	ID=scaffold19.t178.cds1;Parent=scaffold19.t178;extra_copy_number=0
ptg000001l	Liftoff	gene	107834	109906	.	-	.	ID=scaffold19.g177;coverage=1.0;sequence_ID=1.0;valid_ORFs=1;extra_copy_number=0;copy_num_ID=scaffold19.g177_0
ptg000001l	Liftoff	mRNA	107834	109906	.	-	.	ID=scaffold19.t177;Parent=scaffold19.g177;matches_ref_protein=True;valid_ORF=True;extra_copy_number=0
ptg000001l	Liftoff	exon	107834	109261	.	-	.	ID=scaffold19.t177.exon3;Parent=scaffold19.t177;extra_copy_number=0
ptg000001l	Liftoff	exon	109316	109747	.	-	.	ID=scaffold19.t177.exon2;Parent=scaffold19.t177;extra_copy_number=0
ptg000001l	Liftoff	exon	109793	109906	.	-	.	ID=scaffold19.t177.exon1;Parent=scaffold19.t177;extra_copy_number=0
ptg000001l	Liftoff	CDS	107834	109261	.	-	.	ID=scaffold19.t177.cds3;Parent=scaffold19.t177;extra_copy_number=0
ptg000001l	Liftoff	CDS	109316	109747	.	-	.	ID=scaffold19.t177.cds2;Parent=scaffold19.t177;extra_copy_number=0
ptg000001l	Liftoff	CDS	109793	109906	.	-	.	ID=scaffold19.t177.cds1;Parent=scaffold19.t177;extra_copy_number=0
ptg000001l	Liftoff	gene	110367	112266	.	+	.	ID=scaffold19.g176;coverage=1.0;sequence_ID=1.0;valid_ORFs=1;extra_copy_number=0;copy_num_ID=scaffold19.g176_0
ptg000001l	Liftoff	mRNA	110367	112266	.	+	.	ID=scaffold19.t176;Parent=scaffold19.g176;matches_ref_protein=True;valid_ORF=True;extra_copy_number=0
ptg000001l	Liftoff	exon	110367	110753	.	+	.	ID=scaffold19.t176.exon1;Parent=scaffold19.t176;extra_copy_number=0
ptg000001l	Liftoff	exon	110875	111145	.	+	.	ID=scaffold19.t176.exon2;Parent=scaffold19.t176;extra_copy_number=0
ptg000001l	Liftoff	exon	111212	111251	.	+	.	ID=scaffold19.t176.exon3;Parent=scaffold19.t176;extra_copy_number=0
ptg000001l	Liftoff	exon	111299	111429	.	+	.	ID=scaffold19.t176.exon4;Parent=scaffold19.t176;extra_copy_number=0
ptg000001l	Liftoff	exon	111480	111977	.	+	.	ID=scaffold19.t176.exon5;Parent=scaffold19.t176;extra_copy_number=0
ptg000001l	Liftoff	exon	112028	112266	.	+	.	ID=scaffold19.t176.exon6;Parent=scaffold19.t176;extra_copy_number=0
ptg000001l	Liftoff	CDS	110367	110753	.	+	.	ID=scaffold19.t176.cds1;Parent=scaffold19.t176;extra_copy_number=0
ptg000001l	Liftoff	CDS	110875	111145	.	+	.	ID=scaffold19.t176.cds2;Parent=scaffold19.t176;extra_copy_number=0
ptg000001l	Liftoff	CDS	111212	111251	.	+	.	ID=scaffold19.t176.cds3;Parent=scaffold19.t176;extra_copy_number=0
ptg000001l	Liftoff	CDS	111299	111429	.	+	.	ID=scaffold19.t176.cds4;Parent=scaffold19.t176;extra_copy_number=0
ptg000001l	Liftoff	CDS	111480	111977	.	+	.	ID=scaffold19.t176.cds5;Parent=scaffold19.t176;extra_copy_number=0
ptg000001l	Liftoff	CDS	112028	112266	.	+	.	ID=scaffold19.t176.cds6;Parent=scaffold19.t176;extra_copy_number=0
ptg000001l	Liftoff	gene	113950	115373	.	-	.	ID=scaffold19.g175;coverage=1.0;sequence_ID=1.0;valid_ORFs=1;extra_copy_number=0;copy_num_ID=scaffold19.g175_0
ptg000001l	Liftoff	mRNA	113950	115373	.	-	.	ID=scaffold19.t175;Parent=scaffold19.g175;matches_ref_protein=True;valid_ORF=True;extra_copy_number=0
ptg000001l	Liftoff	exon	113950	114332	.	-	.	ID=scaffold19.t175.exon6;Parent=scaffold19.t175;extra_copy_number=0
ptg000001l	Liftoff	exon	114389	114465	.	-	.	ID=scaffold19.t175.exon5;Parent=scaffold19.t175;extra_copy_number=0
ptg000001l	Liftoff	exon	114514	114890	.	-	.	ID=scaffold19.t175.exon4;Parent=scaffold19.t175;extra_copy_number=0
ptg000001l	Liftoff	exon	114950	115029	.	-	.	ID=scaffold19.t175.exon3;Parent=scaffold19.t175;extra_copy_number=0
ptg000001l	Liftoff	exon	115091	115127	.	-	.	ID=scaffold19.t175.exon2;Parent=scaffold19.t175;extra_copy_number=0
ptg000001l	Liftoff	exon	115185	115373	.	-	.	ID=scaffold19.t175.exon1;Parent=scaffold19.t175;extra_copy_number=0
ptg000001l	Liftoff	CDS	113950	114332	.	-	.	ID=scaffold19.t175.cds6;Parent=scaffold19.t175;extra_copy_number=0
ptg000001l	Liftoff	CDS	114389	114465	.	-	.	ID=scaffold19.t175.cds5;Parent=scaffold19.t175;extra_copy_number=0
ptg000001l	Liftoff	CDS	114514	114890	.	-	.	ID=scaffold19.t175.cds4;Parent=scaffold19.t175;extra_copy_number=0
ptg000001l	Liftoff	CDS	114950	115029	.	-	.	ID=scaffold19.t175.cds3;Parent=scaffold19.t175;extra_copy_number=0
ptg000001l	Liftoff	CDS	115091	115127	.	-	.	ID=scaffold19.t175.cds2;Parent=scaffold19.t175;extra_copy_number=0
ptg000001l	Liftoff	CDS	115185	115373	.	-	.	ID=scaffold19.t175.cds1;Parent=scaffold19.t175;extra_copy_number=0
ptg000001l	Liftoff	gene	115976	116783	.	+	.	ID=scaffold19.g174;coverage=1.0;sequence_ID=1.0;valid_ORFs=1;extra_copy_number=0;copy_num_ID=scaffold19.g174_0
ptg000001l	Liftoff	mRNA	115976	116783	.	+	.	ID=scaffold19.t174;Parent=scaffold19.g174;matches_ref_protein=True;valid_ORF=True;extra_copy_number=0
ptg000001l	Liftoff	exon	115976	116404	.	+	.	ID=scaffold19.t174.exon1;Parent=scaffold19.t174;extra_copy_number=0
ptg000001l	Liftoff	exon	116451	116783	.	+	.	ID=scaffold19.t174.exon2;Parent=scaffold19.t174;extra_copy_number=0
ptg000001l	Liftoff	CDS	115976	116404	.	+	.	ID=scaffold19.t174.cds1;Parent=scaffold19.t174;extra_copy_number=0
ptg000001l	Liftoff	CDS	116451	116783	.	+	.	ID=scaffold19.t174.cds2;Parent=scaffold19.t174;extra_copy_number=0
ptg000001l	Liftoff	gene	117025	118824	.	-	.	ID=scaffold19.g173;coverage=1.0;sequence_ID=1.0;valid_ORFs=1;extra_copy_number=0;copy_num_ID=scaffold19.g173_0
ptg000001l	Liftoff	mRNA	117025	118824	.	-	.	ID=scaffold19.t173;Parent=scaffold19.g173;matches_ref_protein=True;valid_ORF=True;extra_copy_number=0
ptg000001l	Liftoff	exon	117025	117370	.	-	.	ID=scaffold19.t173.exon5;Parent=scaffold19.t173;extra_copy_number=0
ptg000001l	Liftoff	exon	117424	117691	.	-	.	ID=scaffold19.t173.exon4;Parent=scaffold19.t173;extra_copy_number=0
ptg000001l	Liftoff	exon	117749	118091	.	-	.	ID=scaffold19.t173.exon3;Parent=scaffold19.t173;extra_copy_number=0
ptg000001l	Liftoff	exon	118151	118413	.	-	.	ID=scaffold19.t173.exon2;Parent=scaffold19.t173;extra_copy_number=0
ptg000001l	Liftoff	exon	118467	118824	.	-	.	ID=scaffold19.t173.exon1;Parent=scaffold19.t173;extra_copy_number=0
ptg000001l	Liftoff	CDS	117025	117370	.	-	.	ID=scaffold19.t173.cds5;Parent=scaffold19.t173;extra_copy_number=0
ptg000001l	Liftoff	CDS	117424	117691	.	-	.	ID=scaffold19.t173.cds4;Parent=scaffold19.t173;extra_copy_number=0
ptg000001l	Liftoff	CDS	117749	118091	.	-	.	ID=scaffold19.t173.cds3;Parent=scaffold19.t173;extra_copy_number=0
ptg000001l	Liftoff	CDS	118151	118413	.	-	.	ID=scaffold19.t173.cds2;Parent=scaffold19.t173;extra_copy_number=0
ptg000001l	Liftoff	CDS	118467	118824	.	-	.	ID=scaffold19.t173.cds1;Parent=scaffold19.t173;extra_copy_number=0
ptg000001l	Liftoff	gene	119634	121256	.	-	.	ID=scaffold19.g172;coverage=1.0;sequence_ID=1.0;valid_ORFs=1;extra_copy_number=0;copy_num_ID=scaffold19.g172_0
ptg000001l	Liftoff	mRNA	119634	121256	.	-	.	ID=scaffold19.t172;Parent=scaffold19.g172;matches_ref_protein=True;valid_ORF=True;extra_copy_number=0
ptg000001l	Liftoff	exon	119634	120517	.	-	.	ID=scaffold19.t172.exon4;Parent=scaffold19.t172;extra_copy_number=0
ptg000001l	Liftoff	exon	120566	120643	.	-	.	ID=scaffold19.t172.exon3;Parent=scaffold19.t172;extra_copy_number=0
ptg000001l	Liftoff	exon	120704	121124	.	-	.	ID=scaffold19.t172.exon2;Parent=scaffold19.t172;extra_copy_number=0
ptg000001l	Liftoff	exon	121173	121256	.	-	.	ID=scaffold19.t172.exon1;Parent=scaffold19.t172;extra_copy_number=0
ptg000001l	Liftoff	CDS	119634	120517	.	-	.	ID=scaffold19.t172.cds4;Parent=scaffold19.t172;extra_copy_number=0
ptg000001l	Liftoff	CDS	120566	120643	.	-	.	ID=scaffold19.t172.cds3;Parent=scaffold19.t172;extra_copy_number=0
ptg000001l	Liftoff	CDS	120704	121124	.	-	.	ID=scaffold19.t172.cds2;Parent=scaffold19.t172;extra_copy_number=0
ptg000001l	Liftoff	CDS	121173	121256	.	-	.	ID=scaffold19.t172.cds1;Parent=scaffold19.t172;extra_copy_number=0
ptg000001l	Liftoff	gene	122122	123489	.	+	.	ID=scaffold19.g171;coverage=1.0;sequence_ID=1.0;valid_ORFs=1;extra_copy_number=0;copy_num_ID=scaffold19.g171_0
ptg000001l	Liftoff	mRNA	122122	123489	.	+	.	ID=scaffold19.t171;Parent=scaffold19.g171;matches_ref_protein=True;valid_ORF=True;extra_copy_number=0
ptg000001l	Liftoff	exon	122122	123489	.	+	.	ID=scaffold19.t171.exon1;Parent=scaffold19.t171;extra_copy_number=0
ptg000001l	Liftoff	CDS	122122	123489	.	+	.	ID=scaffold19.t171.cds1;Parent=scaffold19.t171;extra_copy_number=0
ptg000001l	Liftoff	gene	123724	124470	.	-	.	ID=scaffold19.g170;coverage=1.0;sequence_ID=1.0;valid_ORFs=1;extra_copy_number=0;copy_num_ID=scaffold19.g170_0
ptg000001l	Liftoff	mRNA	123724	124470	.	-	.	ID=scaffold19.t170;Parent=scaffold19.g170;matches_ref_protein=True;valid_ORF=True;extra_copy_number=0
ptg000001l	Liftoff	exon	123724	124153	.	-	.	ID=scaffold19.t170.exon3;Parent=scaffold19.t170;extra_copy_number=0
ptg000001l	Liftoff	exon	124212	124291	.	-	.	ID=scaffold19.t170.exon2;Parent=scaffold19.t170;extra_copy_number=0
ptg000001l	Liftoff	exon	124357	124470	.	-	.	ID=scaffold19.t170.exon1;Parent=scaffold19.t170;extra_copy_number=0
ptg000001l	Liftoff	CDS	123724	124153	.	-	.	ID=scaffold19.t170.cds3;Parent=scaffold19.t170;extra_copy_number=0
ptg000001l	Liftoff	CDS	124212	124291	.	-	.	ID=scaffold19.t170.cds2;Parent=scaffold19.t170;extra_copy_number=0
ptg000001l	Liftoff	CDS	124357	124470	.	-	.	ID=scaffold19.t170.cds1;Parent=scaffold19.t170;extra_copy_number=0
ptg000001l	Liftoff	gene	125059	127370	.	-	.	ID=scaffold19.g169;coverage=1.0;sequence_ID=1.0;valid_ORFs=1;extra_copy_number=0;copy_num_ID=scaffold19.g169_0
ptg000001l	Liftoff	mRNA	125059	127370	.	-	.	ID=scaffold19.t169;Parent=scaffold19.g169;matches_ref_protein=True;valid_ORF=True;extra_copy_number=0
ptg000001l	Liftoff	exon	125059	125223	.	-	.	ID=scaffold19.t169.exon9;Parent=scaffold19.t169;extra_copy_number=0
ptg000001l	Liftoff	exon	125274	125601	.	-	.	ID=scaffold19.t169.exon8;Parent=scaffold19.t169;extra_copy_number=0
ptg000001l	Liftoff	exon	125658	126124	.	-	.	ID=scaffold19.t169.exon7;Parent=scaffold19.t169;extra_copy_number=0
ptg000001l	Liftoff	exon	126186	126374	.	-	.	ID=scaffold19.t169.exon6;Parent=scaffold19.t169;extra_copy_number=0
ptg000001l	Liftoff	exon	126429	126443	.	-	.	ID=scaffold19.t169.exon5;Parent=scaffold19.t169;extra_copy_number=0
ptg000001l	Liftoff	exon	126497	126762	.	-	.	ID=scaffold19.t169.exon4;Parent=scaffold19.t169;extra_copy_number=0
ptg000001l	Liftoff	exon	126811	127029	.	-	.	ID=scaffold19.t169.exon3;Parent=scaffold19.t169;extra_copy_number=0
ptg000001l	Liftoff	exon	127084	127099	.	-	.	ID=scaffold19.t169.exon2;Parent=scaffold19.t169;extra_copy_number=0
ptg000001l	Liftoff	exon	127152	127370	.	-	.	ID=scaffold19.t169.exon1;Parent=scaffold19.t169;extra_copy_number=0
ptg000001l	Liftoff	CDS	125059	125223	.	-	.	ID=scaffold19.t169.cds9;Parent=scaffold19.t169;extra_copy_number=0
ptg000001l	Liftoff	CDS	125274	125601	.	-	.	ID=scaffold19.t169.cds8;Parent=scaffold19.t169;extra_copy_number=0
ptg000001l	Liftoff	CDS	125658	126124	.	-	.	ID=scaffold19.t169.cds7;Parent=scaffold19.t169;extra_copy_number=0
ptg000001l	Liftoff	CDS	126186	126374	.	-	.	ID=scaffold19.t169.cds6;Parent=scaffold19.t169;extra_copy_number=0
ptg000001l	Liftoff	CDS	126429	126443	.	-	.	ID=scaffold19.t169.cds5;Parent=scaffold19.t169;extra_copy_number=0
ptg000001l	Liftoff	CDS	126497	126762	.	-	.	ID=scaffold19.t169.cds4;Parent=scaffold19.t169;extra_copy_number=0
ptg000001l	Liftoff	CDS	126811	127029	.	-	.	ID=scaffold19.t169.cds3;Parent=scaffold19.t169;extra_copy_number=0
ptg000001l	Liftoff	CDS	127084	127099	.	-	.	ID=scaffold19.t169.cds2;Parent=scaffold19.t169;extra_copy_number=0
ptg000001l	Liftoff	CDS	127152	127370	.	-	.	ID=scaffold19.t169.cds1;Parent=scaffold19.t169;extra_copy_number=0
ptg000001l	Liftoff	gene	128098	130058	.	-	.	ID=scaffold19.g168;coverage=1.0;sequence_ID=1.0;valid_ORFs=1;extra_copy_number=0;copy_num_ID=scaffold19.g168_0
ptg000001l	Liftoff	mRNA	128098	130058	.	-	.	ID=scaffold19.t168;Parent=scaffold19.g168;matches_ref_protein=True;valid_ORF=True;extra_copy_number=0
ptg000001l	Liftoff	exon	128098	128358	.	-	.	ID=scaffold19.t168.exon4;Parent=scaffold19.t168;extra_copy_number=0
ptg000001l	Liftoff	exon	128417	128730	.	-	.	ID=scaffold19.t168.exon3;Parent=scaffold19.t168;extra_copy_number=0
ptg000001l	Liftoff	exon	128792	129814	.	-	.	ID=scaffold19.t168.exon2;Parent=scaffold19.t168;extra_copy_number=0
ptg000001l	Liftoff	exon	129887	130058	.	-	.	ID=scaffold19.t168.exon1;Parent=scaffold19.t168;extra_copy_number=0
ptg000001l	Liftoff	CDS	128098	128358	.	-	.	ID=scaffold19.t168.cds4;Parent=scaffold19.t168;extra_copy_number=0
ptg000001l	Liftoff	CDS	128417	128730	.	-	.	ID=scaffold19.t168.cds3;Parent=scaffold19.t168;extra_copy_number=0
ptg000001l	Liftoff	CDS	128792	129814	.	-	.	ID=scaffold19.t168.cds2;Parent=scaffold19.t168;extra_copy_number=0
ptg000001l	Liftoff	CDS	129887	130058	.	-	.	ID=scaffold19.t168.cds1;Parent=scaffold19.t168;extra_copy_number=0
ptg000001l	Liftoff	gene	130795	132282	.	+	.	ID=scaffold19.g167;coverage=1.0;sequence_ID=1.0;valid_ORFs=1;extra_copy_number=0;copy_num_ID=scaffold19.g167_0
ptg000001l	Liftoff	mRNA	130795	132282	.	+	.	ID=scaffold19.t167;Parent=scaffold19.g167;matches_ref_protein=True;valid_ORF=True;extra_copy_number=0
ptg000001l	Liftoff	exon	130795	132282	.	+	.	ID=scaffold19.t167.exon1;Parent=scaffold19.t167;extra_copy_number=0
ptg000001l	Liftoff	CDS	130795	132282	.	+	.	ID=scaffold19.t167.cds1;Parent=scaffold19.t167;extra_copy_number=0
ptg000001l	Liftoff	gene	132533	134185	.	-	.	ID=scaffold19.g166;coverage=1.0;sequence_ID=1.0;valid_ORFs=1;extra_copy_number=0;copy_num_ID=scaffold19.g166_0
ptg000001l	Liftoff	mRNA	132533	134185	.	-	.	ID=scaffold19.t166;Parent=scaffold19.g166;matches_ref_protein=True;valid_ORF=True;extra_copy_number=0
ptg000001l	Liftoff	exon	132533	134185	.	-	.	ID=scaffold19.t166.exon1;Parent=scaffold19.t166;extra_copy_number=0
ptg000001l	Liftoff	CDS	132533	134185	.	-	.	ID=scaffold19.t166.cds1;Parent=scaffold19.t166;extra_copy_number=0
ptg000001l	Liftoff	gene	135060	137667	.	-	.	ID=scaffold19.g165;coverage=1.0;sequence_ID=1.0;valid_ORFs=1;extra_copy_number=0;copy_num_ID=scaffold19.g165_0
ptg000001l	Liftoff	mRNA	135060	137667	.	-	.	ID=scaffold19.t165;Parent=scaffold19.g165;matches_ref_protein=True;valid_ORF=True;extra_copy_number=0
ptg000001l	Liftoff	exon	135060	135719	.	-	.	ID=scaffold19.t165.exon9;Parent=scaffold19.t165;extra_copy_number=0
ptg000001l	Liftoff	exon	135787	135851	.	-	.	ID=scaffold19.t165.exon8;Parent=scaffold19.t165;extra_copy_number=0
ptg000001l	Liftoff	exon	135903	135946	.	-	.	ID=scaffold19.t165.exon7;Parent=scaffold19.t165;extra_copy_number=0
ptg000001l	Liftoff	exon	136004	136188	.	-	.	ID=scaffold19.t165.exon6;Parent=scaffold19.t165;extra_copy_number=0
ptg000001l	Liftoff	exon	136238	136481	.	-	.	ID=scaffold19.t165.exon5;Parent=scaffold19.t165;extra_copy_number=0
ptg000001l	Liftoff	exon	136530	136663	.	-	.	ID=scaffold19.t165.exon4;Parent=scaffold19.t165;extra_copy_number=0
ptg000001l	Liftoff	exon	136718	136885	.	-	.	ID=scaffold19.t165.exon3;Parent=scaffold19.t165;extra_copy_number=0
ptg000001l	Liftoff	exon	136931	137141	.	-	.	ID=scaffold19.t165.exon2;Parent=scaffold19.t165;extra_copy_number=0
ptg000001l	Liftoff	exon	137219	137667	.	-	.	ID=scaffold19.t165.exon1;Parent=scaffold19.t165;extra_copy_number=0
ptg000001l	Liftoff	CDS	135060	135719	.	-	.	ID=scaffold19.t165.cds9;Parent=scaffold19.t165;extra_copy_number=0
ptg000001l	Liftoff	CDS	135787	135851	.	-	.	ID=scaffold19.t165.cds8;Parent=scaffold19.t165;extra_copy_number=0
ptg000001l	Liftoff	CDS	135903	135946	.	-	.	ID=scaffold19.t165.cds7;Parent=scaffold19.t165;extra_copy_number=0
ptg000001l	Liftoff	CDS	136004	136188	.	-	.	ID=scaffold19.t165.cds6;Parent=scaffold19.t165;extra_copy_number=0
ptg000001l	Liftoff	CDS	136238	136481	.	-	.	ID=scaffold19.t165.cds5;Parent=scaffold19.t165;extra_copy_number=0
ptg000001l	Liftoff	CDS	136530	136663	.	-	.	ID=scaffold19.t165.cds4;Parent=scaffold19.t165;extra_copy_number=0
ptg000001l	Liftoff	CDS	136718	136885	.	-	.	ID=scaffold19.t165.cds3;Parent=scaffold19.t165;extra_copy_number=0
ptg000001l	Liftoff	CDS	136931	137141	.	-	.	ID=scaffold19.t165.cds2;Parent=scaffold19.t165;extra_copy_number=0
ptg000001l	Liftoff	CDS	137219	137667	.	-	.	ID=scaffold19.t165.cds1;Parent=scaffold19.t165;extra_copy_number=0
ptg000001l	Liftoff	gene	137900	138337	.	+	.	ID=scaffold19.g164;coverage=1.0;sequence_ID=1.0;valid_ORFs=1;extra_copy_number=0;copy_num_ID=scaffold19.g164_0
ptg000001l	Liftoff	mRNA	137900	138337	.	+	.	ID=scaffold19.t164;Parent=scaffold19.g164;matches_ref_protein=True;valid_ORF=True;extra_copy_number=0
ptg000001l	Liftoff	exon	137900	138337	.	+	.	ID=scaffold19.t164.exon1;Parent=scaffold19.t164;extra_copy_number=0
ptg000001l	Liftoff	CDS	137900	138337	.	+	.	ID=scaffold19.t164.cds1;Parent=scaffold19.t164;extra_copy_number=0
ptg000001l	Liftoff	gene	139127	140837	.	+	.	ID=scaffold19.g163;coverage=1.0;sequence_ID=1.0;valid_ORFs=1;extra_copy_number=0;copy_num_ID=scaffold19.g163_0
ptg000001l	Liftoff	mRNA	139127	140837	.	+	.	ID=scaffold19.t163;Parent=scaffold19.g163;matches_ref_protein=True;valid_ORF=True;extra_copy_number=0
ptg000001l	Liftoff	exon	139127	139341	.	+	.	ID=scaffold19.t163.exon1;Parent=scaffold19.t163;extra_copy_number=0
ptg000001l	Liftoff	exon	139387	139803	.	+	.	ID=scaffold19.t163.exon2;Parent=scaffold19.t163;extra_copy_number=0
ptg000001l	Liftoff	exon	139850	140837	.	+	.	ID=scaffold19.t163.exon3;Parent=scaffold19.t163;extra_copy_number=0
ptg000001l	Liftoff	CDS	139127	139341	.	+	.	ID=scaffold19.t163.cds1;Parent=scaffold19.t163;extra_copy_number=0
ptg000001l	Liftoff	CDS	139387	139803	.	+	.	ID=scaffold19.t163.cds2;Parent=scaffold19.t163;extra_copy_number=0
ptg000001l	Liftoff	CDS	139850	140837	.	+	.	ID=scaffold19.t163.cds3;Parent=scaffold19.t163;extra_copy_number=0
ptg000001l	Liftoff	gene	141236	142355	.	+	.	ID=scaffold19.g162;coverage=1.0;sequence_ID=1.0;valid_ORFs=1;extra_copy_number=0;copy_num_ID=scaffold19.g162_0
ptg000001l	Liftoff	mRNA	141236	142355	.	+	.	ID=scaffold19.t162;Parent=scaffold19.g162;matches_ref_protein=True;valid_ORF=True;extra_copy_number=0
ptg000001l	Liftoff	exon	141236	141262	.	+	.	ID=scaffold19.t162.exon1;Parent=scaffold19.t162;extra_copy_number=0
ptg000001l	Liftoff	exon	141309	142054	.	+	.	ID=scaffold19.t162.exon2;Parent=scaffold19.t162;extra_copy_number=0
ptg000001l	Liftoff	exon	142103	142355	.	+	.	ID=scaffold19.t162.exon3;Parent=scaffold19.t162;extra_copy_number=0
ptg000001l	Liftoff	CDS	141236	141262	.	+	.	ID=scaffold19.t162.cds1;Parent=scaffold19.t162;extra_copy_number=0
ptg000001l	Liftoff	CDS	141309	142054	.	+	.	ID=scaffold19.t162.cds2;Parent=scaffold19.t162;extra_copy_number=0
ptg000001l	Liftoff	CDS	142103	142355	.	+	.	ID=scaffold19.t162.cds3;Parent=scaffold19.t162;extra_copy_number=0
ptg000001l	Liftoff	gene	143584	145190	.	+	.	ID=scaffold19.g161;coverage=1.0;sequence_ID=1.0;valid_ORFs=1;extra_copy_number=0;copy_num_ID=scaffold19.g161_0
ptg000001l	Liftoff	mRNA	143584	145190	.	+	.	ID=scaffold19.t161;Parent=scaffold19.g161;matches_ref_protein=True;valid_ORF=True;extra_copy_number=0
ptg000001l	Liftoff	exon	143584	143840	.	+	.	ID=scaffold19.t161.exon1;Parent=scaffold19.t161;extra_copy_number=0
ptg000001l	Liftoff	exon	143888	145190	.	+	.	ID=scaffold19.t161.exon2;Parent=scaffold19.t161;extra_copy_number=0
ptg000001l	Liftoff	CDS	143584	143840	.	+	.	ID=scaffold19.t161.cds1;Parent=scaffold19.t161;extra_copy_number=0
ptg000001l	Liftoff	CDS	143888	145190	.	+	.	ID=scaffold19.t161.cds2;Parent=scaffold19.t161;extra_copy_number=0
ptg000001l	Liftoff	gene	146363	147523	.	-	.	ID=scaffold19.g160;coverage=1.0;sequence_ID=1.0;valid_ORFs=1;extra_copy_number=0;copy_num_ID=scaffold19.g160_0
ptg000001l	Liftoff	mRNA	146363	147523	.	-	.	ID=scaffold19.t160;Parent=scaffold19.g160;matches_ref_protein=True;valid_ORF=True;extra_copy_number=0
ptg000001l	Liftoff	exon	146363	147523	.	-	.	ID=scaffold19.t160.exon1;Parent=scaffold19.t160;extra_copy_number=0
ptg000001l	Liftoff	CDS	146363	147523	.	-	.	ID=scaffold19.t160.cds1;Parent=scaffold19.t160;extra_copy_number=0
ptg000001l	Liftoff	gene	149408	151072	.	+	.	ID=scaffold19.g159;coverage=1.0;sequence_ID=1.0;valid_ORFs=1;extra_copy_number=0;copy_num_ID=scaffold19.g159_0
ptg000001l	Liftoff	mRNA	149408	151072	.	+	.	ID=scaffold19.t159;Parent=scaffold19.g159;matches_ref_protein=True;valid_ORF=True;extra_copy_number=0
ptg000001l	Liftoff	exon	149408	151072	.	+	.	ID=scaffold19.t159.exon1;Parent=scaffold19.t159;extra_copy_number=0
ptg000001l	Liftoff	CDS	149408	151072	.	+	.	ID=scaffold19.t159.cds1;Parent=scaffold19.t159;extra_copy_number=0
ptg000001l	Liftoff	gene	151497	152660	.	-	.	ID=scaffold19.g158;coverage=1.0;sequence_ID=1.0;valid_ORFs=1;extra_copy_number=0;copy_num_ID=scaffold19.g158_0
ptg000001l	Liftoff	mRNA	151497	152660	.	-	.	ID=scaffold19.t158;Parent=scaffold19.g158;matches_ref_protein=True;valid_ORF=True;extra_copy_number=0
ptg000001l	Liftoff	exon	151497	151703	.	-	.	ID=scaffold19.t158.exon3;Parent=scaffold19.t158;extra_copy_number=0
ptg000001l	Liftoff	exon	151757	152047	.	-	.	ID=scaffold19.t158.exon2;Parent=scaffold19.t158;extra_copy_number=0
ptg000001l	Liftoff	exon	152097	152660	.	-	.	ID=scaffold19.t158.exon1;Parent=scaffold19.t158;extra_copy_number=0
ptg000001l	Liftoff	CDS	151497	151703	.	-	.	ID=scaffold19.t158.cds3;Parent=scaffold19.t158;extra_copy_number=0
ptg000001l	Liftoff	CDS	151757	152047	.	-	.	ID=scaffold19.t158.cds2;Parent=scaffold19.t158;extra_copy_number=0
ptg000001l	Liftoff	CDS	152097	152660	.	-	.	ID=scaffold19.t158.cds1;Parent=scaffold19.t158;extra_copy_number=0
ptg000001l	Liftoff	gene	153205	154943	.	+	.	ID=scaffold19.g157;coverage=1.0;sequence_ID=1.0;valid_ORFs=1;extra_copy_number=0;copy_num_ID=scaffold19.g157_0
ptg000001l	Liftoff	mRNA	153205	154943	.	+	.	ID=scaffold19.t157;Parent=scaffold19.g157;matches_ref_protein=True;valid_ORF=True;extra_copy_number=0
ptg000001l	Liftoff	exon	153205	153264	.	+	.	ID=scaffold19.t157.exon1;Parent=scaffold19.t157;extra_copy_number=0
ptg000001l	Liftoff	exon	153311	153841	.	+	.	ID=scaffold19.t157.exon2;Parent=scaffold19.t157;extra_copy_number=0
ptg000001l	Liftoff	exon	153891	154061	.	+	.	ID=scaffold19.t157.exon3;Parent=scaffold19.t157;extra_copy_number=0
ptg000001l	Liftoff	exon	154107	154710	.	+	.	ID=scaffold19.t157.exon4;Parent=scaffold19.t157;extra_copy_number=0
ptg000001l	Liftoff	exon	154759	154943	.	+	.	ID=scaffold19.t157.exon5;Parent=scaffold19.t157;extra_copy_number=0
ptg000001l	Liftoff	CDS	153205	153264	.	+	.	ID=scaffold19.t157.cds1;Parent=scaffold19.t157;extra_copy_number=0
ptg000001l	Liftoff	CDS	153311	153841	.	+	.	ID=scaffold19.t157.cds2;Parent=scaffold19.t157;extra_copy_number=0
ptg000001l	Liftoff	CDS	153891	154061	.	+	.	ID=scaffold19.t157.cds3;Parent=scaffold19.t157;extra_copy_number=0
ptg000001l	Liftoff	CDS	154107	154710	.	+	.	ID=scaffold19.t157.cds4;Parent=scaffold19.t157;extra_copy_number=0
ptg000001l	Liftoff	CDS	154759	154943	.	+	.	ID=scaffold19.t157.cds5;Parent=scaffold19.t157;extra_copy_number=0
ptg000001l	Liftoff	gene	155060	156127	.	-	.	ID=scaffold19.g156;coverage=1.0;sequence_ID=1.0;valid_ORFs=1;extra_copy_number=0;copy_num_ID=scaffold19.g156_0
ptg000001l	Liftoff	mRNA	155060	156127	.	-	.	ID=scaffold19.t156;Parent=scaffold19.g156;matches_ref_protein=True;valid_ORF=True;extra_copy_number=0
ptg000001l	Liftoff	exon	155060	156127	.	-	.	ID=scaffold19.t156.exon1;Parent=scaffold19.t156;extra_copy_number=0
ptg000001l	Liftoff	CDS	155060	156127	.	-	.	ID=scaffold19.t156.cds1;Parent=scaffold19.t156;extra_copy_number=0
ptg000001l	Liftoff	gene	157107	160584	.	+	.	ID=scaffold19.g155;coverage=1.0;sequence_ID=1.0;valid_ORFs=1;extra_copy_number=0;copy_num_ID=scaffold19.g155_0
ptg000001l	Liftoff	mRNA	157107	160584	.	+	.	ID=scaffold19.t155;Parent=scaffold19.g155;matches_ref_protein=True;valid_ORF=True;extra_copy_number=0
ptg000001l	Liftoff	exon	157107	160481	.	+	.	ID=scaffold19.t155.exon1;Parent=scaffold19.t155;extra_copy_number=0
ptg000001l	Liftoff	exon	160531	160584	.	+	.	ID=scaffold19.t155.exon2;Parent=scaffold19.t155;extra_copy_number=0
ptg000001l	Liftoff	CDS	157107	160481	.	+	.	ID=scaffold19.t155.cds1;Parent=scaffold19.t155;extra_copy_number=0
ptg000001l	Liftoff	CDS	160531	160584	.	+	.	ID=scaffold19.t155.cds2;Parent=scaffold19.t155;extra_copy_number=0
ptg000001l	Liftoff	gene	160918	162196	.	-	.	ID=scaffold19.g154;coverage=1.0;sequence_ID=1.0;valid_ORFs=1;extra_copy_number=0;copy_num_ID=scaffold19.g154_0
ptg000001l	Liftoff	mRNA	160918	162196	.	-	.	ID=scaffold19.t154;Parent=scaffold19.g154;matches_ref_protein=True;valid_ORF=True;extra_copy_number=0
ptg000001l	Liftoff	exon	160918	161174	.	-	.	ID=scaffold19.t154.exon3;Parent=scaffold19.t154;extra_copy_number=0
ptg000001l	Liftoff	exon	161243	161872	.	-	.	ID=scaffold19.t154.exon2;Parent=scaffold19.t154;extra_copy_number=0
ptg000001l	Liftoff	exon	161920	162196	.	-	.	ID=scaffold19.t154.exon1;Parent=scaffold19.t154;extra_copy_number=0
ptg000001l	Liftoff	CDS	160918	161174	.	-	.	ID=scaffold19.t154.cds3;Parent=scaffold19.t154;extra_copy_number=0
ptg000001l	Liftoff	CDS	161243	161872	.	-	.	ID=scaffold19.t154.cds2;Parent=scaffold19.t154;extra_copy_number=0
ptg000001l	Liftoff	CDS	161920	162196	.	-	.	ID=scaffold19.t154.cds1;Parent=scaffold19.t154;extra_copy_number=0
ptg000001l	Liftoff	gene	164602	167474	.	+	.	ID=scaffold19.g153;coverage=1.0;sequence_ID=1.0;valid_ORFs=1;extra_copy_number=0;copy_num_ID=scaffold19.g153_0
ptg000001l	Liftoff	mRNA	164602	167474	.	+	.	ID=scaffold19.t153;Parent=scaffold19.g153;matches_ref_protein=True;valid_ORF=True;extra_copy_number=0
ptg000001l	Liftoff	exon	164602	165343	.	+	.	ID=scaffold19.t153.exon1;Parent=scaffold19.t153;extra_copy_number=0
ptg000001l	Liftoff	exon	166132	167474	.	+	.	ID=scaffold19.t153.exon2;Parent=scaffold19.t153;extra_copy_number=0
ptg000001l	Liftoff	CDS	164602	165343	.	+	.	ID=scaffold19.t153.cds1;Parent=scaffold19.t153;extra_copy_number=0
ptg000001l	Liftoff	CDS	166132	167474	.	+	.	ID=scaffold19.t153.cds2;Parent=scaffold19.t153;extra_copy_number=0
ptg000001l	Liftoff	gene	168524	170491	.	+	.	ID=scaffold19.g152;coverage=1.0;sequence_ID=1.0;valid_ORFs=1;extra_copy_number=0;copy_num_ID=scaffold19.g152_0
ptg000001l	Liftoff	mRNA	168524	170491	.	+	.	ID=scaffold19.t152;Parent=scaffold19.g152;matches_ref_protein=True;valid_ORF=True;extra_copy_number=0
ptg000001l	Liftoff	exon	168524	170491	.	+	.	ID=scaffold19.t152.exon1;Parent=scaffold19.t152;extra_copy_number=0
ptg000001l	Liftoff	CDS	168524	170491	.	+	.	ID=scaffold19.t152.cds1;Parent=scaffold19.t152;extra_copy_number=0
ptg000001l	Liftoff	gene	172048	172641	.	+	.	ID=scaffold19.g151;coverage=1.0;sequence_ID=1.0;valid_ORFs=1;extra_copy_number=0;copy_num_ID=scaffold19.g151_0
ptg000001l	Liftoff	mRNA	172048	172641	.	+	.	ID=scaffold19.t151;Parent=scaffold19.g151;matches_ref_protein=True;valid_ORF=True;extra_copy_number=0
ptg000001l	Liftoff	exon	172048	172641	.	+	.	ID=scaffold19.t151.exon1;Parent=scaffold19.t151;extra_copy_number=0
ptg000001l	Liftoff	CDS	172048	172641	.	+	.	ID=scaffold19.t151.cds1;Parent=scaffold19.t151;extra_copy_number=0
ptg000001l	Liftoff	gene	173122	174270	.	+	.	ID=scaffold19.g150;coverage=1.0;sequence_ID=1.0;valid_ORFs=1;extra_copy_number=0;copy_num_ID=scaffold19.g150_0
ptg000001l	Liftoff	mRNA	173122	174270	.	+	.	ID=scaffold19.t150;Parent=scaffold19.g150;matches_ref_protein=True;valid_ORF=True;extra_copy_number=0
ptg000001l	Liftoff	exon	173122	174270	.	+	.	ID=scaffold19.t150.exon1;Parent=scaffold19.t150;extra_copy_number=0
ptg000001l	Liftoff	CDS	173122	174270	.	+	.	ID=scaffold19.t150.cds1;Parent=scaffold19.t150;extra_copy_number=0
ptg000001l	Liftoff	gene	175956	178259	.	-	.	ID=scaffold19.g149;coverage=1.0;sequence_ID=1.0;valid_ORFs=1;extra_copy_number=0;copy_num_ID=scaffold19.g149_0
ptg000001l	Liftoff	mRNA	175956	178259	.	-	.	ID=scaffold19.t149;Parent=scaffold19.g149;matches_ref_protein=True;valid_ORF=True;extra_copy_number=0
ptg000001l	Liftoff	exon	175956	178259	.	-	.	ID=scaffold19.t149.exon1;Parent=scaffold19.t149;extra_copy_number=0
ptg000001l	Liftoff	CDS	175956	178259	.	-	.	ID=scaffold19.t149.cds1;Parent=scaffold19.t149;extra_copy_number=0
ptg000001l	Liftoff	gene	180050	181132	.	-	.	ID=scaffold19.g148;coverage=1.0;sequence_ID=1.0;valid_ORFs=1;extra_copy_number=0;copy_num_ID=scaffold19.g148_0
ptg000001l	Liftoff	mRNA	180050	181132	.	-	.	ID=scaffold19.t148;Parent=scaffold19.g148;matches_ref_protein=True;valid_ORF=True;extra_copy_number=0
ptg000001l	Liftoff	exon	180050	180910	.	-	.	ID=scaffold19.t148.exon2;Parent=scaffold19.t148;extra_copy_number=0
ptg000001l	Liftoff	exon	180962	181132	.	-	.	ID=scaffold19.t148.exon1;Parent=scaffold19.t148;extra_copy_number=0
ptg000001l	Liftoff	CDS	180050	180910	.	-	.	ID=scaffold19.t148.cds2;Parent=scaffold19.t148;extra_copy_number=0
ptg000001l	Liftoff	CDS	180962	181132	.	-	.	ID=scaffold19.t148.cds1;Parent=scaffold19.t148;extra_copy_number=0
ptg000001l	Liftoff	gene	181908	183128	.	-	.	ID=scaffold19.g147;coverage=1.0;sequence_ID=1.0;valid_ORFs=1;extra_copy_number=0;copy_num_ID=scaffold19.g147_0
ptg000001l	Liftoff	mRNA	181908	183128	.	-	.	ID=scaffold19.t147;Parent=scaffold19.g147;matches_ref_protein=True;valid_ORF=True;extra_copy_number=0
ptg000001l	Liftoff	exon	181908	183128	.	-	.	ID=scaffold19.t147.exon1;Parent=scaffold19.t147;extra_copy_number=0
ptg000001l	Liftoff	CDS	181908	183128	.	-	.	ID=scaffold19.t147.cds1;Parent=scaffold19.t147;extra_copy_number=0
ptg000001l	Liftoff	gene	183843	184832	.	+	.	ID=scaffold19.g146;coverage=1.0;sequence_ID=1.0;valid_ORFs=1;extra_copy_number=0;copy_num_ID=scaffold19.g146_0
ptg000001l	Liftoff	mRNA	183843	184832	.	+	.	ID=scaffold19.t146;Parent=scaffold19.g146;matches_ref_protein=True;valid_ORF=True;extra_copy_number=0
ptg000001l	Liftoff	exon	183843	184832	.	+	.	ID=scaffold19.t146.exon1;Parent=scaffold19.t146;extra_copy_number=0
ptg000001l	Liftoff	CDS	183843	184832	.	+	.	ID=scaffold19.t146.cds1;Parent=scaffold19.t146;extra_copy_number=0
ptg000001l	Liftoff	gene	185582	187212	.	-	.	ID=scaffold19.g145;coverage=1.0;sequence_ID=1.0;valid_ORFs=1;extra_copy_number=0;copy_num_ID=scaffold19.g145_0
ptg000001l	Liftoff	mRNA	185582	187212	.	-	.	ID=scaffold19.t145;Parent=scaffold19.g145;matches_ref_protein=True;valid_ORF=True;extra_copy_number=0
ptg000001l	Liftoff	exon	185582	186016	.	-	.	ID=scaffold19.t145.exon5;Parent=scaffold19.t145;extra_copy_number=0
ptg000001l	Liftoff	exon	186063	186454	.	-	.	ID=scaffold19.t145.exon4;Parent=scaffold19.t145;extra_copy_number=0
ptg000001l	Liftoff	exon	186510	186701	.	-	.	ID=scaffold19.t145.exon3;Parent=scaffold19.t145;extra_copy_number=0
ptg000001l	Liftoff	exon	186763	187024	.	-	.	ID=scaffold19.t145.exon2;Parent=scaffold19.t145;extra_copy_number=0
ptg000001l	Liftoff	exon	187072	187212	.	-	.	ID=scaffold19.t145.exon1;Parent=scaffold19.t145;extra_copy_number=0
ptg000001l	Liftoff	CDS	185582	186016	.	-	.	ID=scaffold19.t145.cds5;Parent=scaffold19.t145;extra_copy_number=0
ptg000001l	Liftoff	CDS	186063	186454	.	-	.	ID=scaffold19.t145.cds4;Parent=scaffold19.t145;extra_copy_number=0
ptg000001l	Liftoff	CDS	186510	186701	.	-	.	ID=scaffold19.t145.cds3;Parent=scaffold19.t145;extra_copy_number=0
ptg000001l	Liftoff	CDS	186763	187024	.	-	.	ID=scaffold19.t145.cds2;Parent=scaffold19.t145;extra_copy_number=0
ptg000001l	Liftoff	CDS	187072	187212	.	-	.	ID=scaffold19.t145.cds1;Parent=scaffold19.t145;extra_copy_number=0
ptg000001l	Liftoff	gene	190340	192659	.	+	.	ID=scaffold19.g144;coverage=1.0;sequence_ID=1.0;valid_ORFs=1;extra_copy_number=0;copy_num_ID=scaffold19.g144_0
ptg000001l	Liftoff	mRNA	190340	192659	.	+	.	ID=scaffold19.t144;Parent=scaffold19.g144;matches_ref_protein=True;valid_ORF=True;extra_copy_number=0
ptg000001l	Liftoff	exon	190340	191283	.	+	.	ID=scaffold19.t144.exon1;Parent=scaffold19.t144;extra_copy_number=0
ptg000001l	Liftoff	exon	192007	192519	.	+	.	ID=scaffold19.t144.exon2;Parent=scaffold19.t144;extra_copy_number=0
ptg000001l	Liftoff	exon	192575	192659	.	+	.	ID=scaffold19.t144.exon3;Parent=scaffold19.t144;extra_copy_number=0
ptg000001l	Liftoff	CDS	190340	191283	.	+	.	ID=scaffold19.t144.cds1;Parent=scaffold19.t144;extra_copy_number=0
ptg000001l	Liftoff	CDS	192007	192519	.	+	.	ID=scaffold19.t144.cds2;Parent=scaffold19.t144;extra_copy_number=0
ptg000001l	Liftoff	CDS	192575	192659	.	+	.	ID=scaffold19.t144.cds3;Parent=scaffold19.t144;extra_copy_number=0
ptg000001l	Liftoff	gene	193509	197015	.	+	.	ID=scaffold19.g143;coverage=1.0;sequence_ID=1.0;valid_ORFs=1;extra_copy_number=0;copy_num_ID=scaffold19.g143_0
ptg000001l	Liftoff	mRNA	193509	197015	.	+	.	ID=scaffold19.t143;Parent=scaffold19.g143;matches_ref_protein=True;valid_ORF=True;extra_copy_number=0
ptg000001l	Liftoff	exon	193509	193942	.	+	.	ID=scaffold19.t143.exon1;Parent=scaffold19.t143;extra_copy_number=0
ptg000001l	Liftoff	exon	193997	197015	.	+	.	ID=scaffold19.t143.exon2;Parent=scaffold19.t143;extra_copy_number=0
ptg000001l	Liftoff	CDS	193509	193942	.	+	.	ID=scaffold19.t143.cds1;Parent=scaffold19.t143;extra_copy_number=0
ptg000001l	Liftoff	CDS	193997	197015	.	+	.	ID=scaffold19.t143.cds2;Parent=scaffold19.t143;extra_copy_number=0
ptg000001l	Liftoff	gene	197152	197715	.	-	.	ID=scaffold19.g142;coverage=1.0;sequence_ID=1.0;valid_ORFs=1;extra_copy_number=0;copy_num_ID=scaffold19.g142_0
ptg000001l	Liftoff	mRNA	197152	197715	.	-	.	ID=scaffold19.t142;Parent=scaffold19.g142;matches_ref_protein=True;valid_ORF=True;extra_copy_number=0
ptg000001l	Liftoff	exon	197152	197256	.	-	.	ID=scaffold19.t142.exon2;Parent=scaffold19.t142;extra_copy_number=0
ptg000001l	Liftoff	exon	197323	197715	.	-	.	ID=scaffold19.t142.exon1;Parent=scaffold19.t142;extra_copy_number=0
ptg000001l	Liftoff	CDS	197152	197256	.	-	.	ID=scaffold19.t142.cds2;Parent=scaffold19.t142;extra_copy_number=0
ptg000001l	Liftoff	CDS	197323	197715	.	-	.	ID=scaffold19.t142.cds1;Parent=scaffold19.t142;extra_copy_number=0
ptg000001l	Liftoff	gene	197984	201552	.	-	.	ID=scaffold19.g141;coverage=1.0;sequence_ID=1.0;valid_ORFs=1;extra_copy_number=0;copy_num_ID=scaffold19.g141_0
ptg000001l	Liftoff	mRNA	197984	201552	.	-	.	ID=scaffold19.t141;Parent=scaffold19.g141;matches_ref_protein=True;valid_ORF=True;extra_copy_number=0
ptg000001l	Liftoff	exon	197984	200254	.	-	.	ID=scaffold19.t141.exon6;Parent=scaffold19.t141;extra_copy_number=0
ptg000001l	Liftoff	exon	200308	200342	.	-	.	ID=scaffold19.t141.exon5;Parent=scaffold19.t141;extra_copy_number=0
ptg000001l	Liftoff	exon	200396	200970	.	-	.	ID=scaffold19.t141.exon4;Parent=scaffold19.t141;extra_copy_number=0
ptg000001l	Liftoff	exon	201034	201143	.	-	.	ID=scaffold19.t141.exon3;Parent=scaffold19.t141;extra_copy_number=0
ptg000001l	Liftoff	exon	201204	201282	.	-	.	ID=scaffold19.t141.exon2;Parent=scaffold19.t141;extra_copy_number=0
ptg000001l	Liftoff	exon	201335	201552	.	-	.	ID=scaffold19.t141.exon1;Parent=scaffold19.t141;extra_copy_number=0
ptg000001l	Liftoff	CDS	197984	200254	.	-	.	ID=scaffold19.t141.cds6;Parent=scaffold19.t141;extra_copy_number=0
ptg000001l	Liftoff	CDS	200308	200342	.	-	.	ID=scaffold19.t141.cds5;Parent=scaffold19.t141;extra_copy_number=0
ptg000001l	Liftoff	CDS	200396	200970	.	-	.	ID=scaffold19.t141.cds4;Parent=scaffold19.t141;extra_copy_number=0
ptg000001l	Liftoff	CDS	201034	201143	.	-	.	ID=scaffold19.t141.cds3;Parent=scaffold19.t141;extra_copy_number=0
ptg000001l	Liftoff	CDS	201204	201282	.	-	.	ID=scaffold19.t141.cds2;Parent=scaffold19.t141;extra_copy_number=0
ptg000001l	Liftoff	CDS	201335	201552	.	-	.	ID=scaffold19.t141.cds1;Parent=scaffold19.t141;extra_copy_number=0
ptg000001l	Liftoff	gene	202342	203431	.	+	.	ID=scaffold19.g140;coverage=1.0;sequence_ID=1.0;valid_ORFs=1;extra_copy_number=0;copy_num_ID=scaffold19.g140_0
ptg000001l	Liftoff	mRNA	202342	203431	.	+	.	ID=scaffold19.t140;Parent=scaffold19.g140;matches_ref_protein=True;valid_ORF=True;extra_copy_number=0
ptg000001l	Liftoff	exon	202342	202817	.	+	.	ID=scaffold19.t140.exon1;Parent=scaffold19.t140;extra_copy_number=0
ptg000001l	Liftoff	exon	202891	203105	.	+	.	ID=scaffold19.t140.exon2;Parent=scaffold19.t140;extra_copy_number=0
ptg000001l	Liftoff	exon	203172	203431	.	+	.	ID=scaffold19.t140.exon3;Parent=scaffold19.t140;extra_copy_number=0
ptg000001l	Liftoff	CDS	202342	202817	.	+	.	ID=scaffold19.t140.cds1;Parent=scaffold19.t140;extra_copy_number=0
ptg000001l	Liftoff	CDS	202891	203105	.	+	.	ID=scaffold19.t140.cds2;Parent=scaffold19.t140;extra_copy_number=0
ptg000001l	Liftoff	CDS	203172	203431	.	+	.	ID=scaffold19.t140.cds3;Parent=scaffold19.t140;extra_copy_number=0
ptg000001l	Liftoff	gene	203603	205230	.	-	.	ID=scaffold19.g139;coverage=1.0;sequence_ID=1.0;valid_ORFs=1;extra_copy_number=0;copy_num_ID=scaffold19.g139_0
ptg000001l	Liftoff	mRNA	203603	205230	.	-	.	ID=scaffold19.t139;Parent=scaffold19.g139;matches_ref_protein=True;valid_ORF=True;extra_copy_number=0
ptg000001l	Liftoff	exon	203603	205141	.	-	.	ID=scaffold19.t139.exon2;Parent=scaffold19.t139;extra_copy_number=0
ptg000001l	Liftoff	exon	205189	205230	.	-	.	ID=scaffold19.t139.exon1;Parent=scaffold19.t139;extra_copy_number=0
ptg000001l	Liftoff	CDS	203603	205141	.	-	.	ID=scaffold19.t139.cds2;Parent=scaffold19.t139;extra_copy_number=0
ptg000001l	Liftoff	CDS	205189	205230	.	-	.	ID=scaffold19.t139.cds1;Parent=scaffold19.t139;extra_copy_number=0
ptg000001l	Liftoff	gene	206527	207648	.	+	.	ID=scaffold19.g138;coverage=1.0;sequence_ID=1.0;valid_ORFs=1;extra_copy_number=0;copy_num_ID=scaffold19.g138_0
ptg000001l	Liftoff	mRNA	206527	207648	.	+	.	ID=scaffold19.t138;Parent=scaffold19.g138;matches_ref_protein=True;valid_ORF=True;extra_copy_number=0
ptg000001l	Liftoff	exon	206527	207648	.	+	.	ID=scaffold19.t138.exon1;Parent=scaffold19.t138;extra_copy_number=0
ptg000001l	Liftoff	CDS	206527	207648	.	+	.	ID=scaffold19.t138.cds1;Parent=scaffold19.t138;extra_copy_number=0
ptg000001l	Liftoff	gene	208836	212753	.	+	.	ID=scaffold19.g137;coverage=1.0;sequence_ID=1.0;valid_ORFs=1;extra_copy_number=0;copy_num_ID=scaffold19.g137_0
ptg000001l	Liftoff	mRNA	208836	212753	.	+	.	ID=scaffold19.t137;Parent=scaffold19.g137;matches_ref_protein=True;valid_ORF=True;extra_copy_number=0
ptg000001l	Liftoff	exon	208836	212753	.	+	.	ID=scaffold19.t137.exon1;Parent=scaffold19.t137;extra_copy_number=0
ptg000001l	Liftoff	CDS	208836	212753	.	+	.	ID=scaffold19.t137.cds1;Parent=scaffold19.t137;extra_copy_number=0
ptg000001l	Liftoff	gene	212905	214136	.	-	.	ID=scaffold19.g136;coverage=1.0;sequence_ID=1.0;valid_ORFs=1;extra_copy_number=0;copy_num_ID=scaffold19.g136_0
ptg000001l	Liftoff	mRNA	212905	214136	.	-	.	ID=scaffold19.t136;Parent=scaffold19.g136;matches_ref_protein=True;valid_ORF=True;extra_copy_number=0
ptg000001l	Liftoff	exon	212905	213304	.	-	.	ID=scaffold19.t136.exon4;Parent=scaffold19.t136;extra_copy_number=0
ptg000001l	Liftoff	exon	213352	213737	.	-	.	ID=scaffold19.t136.exon3;Parent=scaffold19.t136;extra_copy_number=0
ptg000001l	Liftoff	exon	213783	213850	.	-	.	ID=scaffold19.t136.exon2;Parent=scaffold19.t136;extra_copy_number=0
ptg000001l	Liftoff	exon	213896	214136	.	-	.	ID=scaffold19.t136.exon1;Parent=scaffold19.t136;extra_copy_number=0
ptg000001l	Liftoff	CDS	212905	213304	.	-	.	ID=scaffold19.t136.cds4;Parent=scaffold19.t136;extra_copy_number=0
ptg000001l	Liftoff	CDS	213352	213737	.	-	.	ID=scaffold19.t136.cds3;Parent=scaffold19.t136;extra_copy_number=0
ptg000001l	Liftoff	CDS	213783	213850	.	-	.	ID=scaffold19.t136.cds2;Parent=scaffold19.t136;extra_copy_number=0
ptg000001l	Liftoff	CDS	213896	214136	.	-	.	ID=scaffold19.t136.cds1;Parent=scaffold19.t136;extra_copy_number=0
ptg000001l	Liftoff	gene	216965	223140	.	-	.	ID=scaffold19.g135;coverage=1.0;sequence_ID=1.0;valid_ORFs=1;extra_copy_number=0;copy_num_ID=scaffold19.g135_0
ptg000001l	Liftoff	mRNA	216965	223140	.	-	.	ID=scaffold19.t135;Parent=scaffold19.g135;matches_ref_protein=True;valid_ORF=True;extra_copy_number=0
ptg000001l	Liftoff	exon	216965	218229	.	-	.	ID=scaffold19.t135.exon11;Parent=scaffold19.t135;extra_copy_number=0
ptg000001l	Liftoff	exon	218274	218810	.	-	.	ID=scaffold19.t135.exon10;Parent=scaffold19.t135;extra_copy_number=0
ptg000001l	Liftoff	exon	220853	220862	.	-	.	ID=scaffold19.t135.exon9;Parent=scaffold19.t135;extra_copy_number=0
ptg000001l	Liftoff	exon	220917	221552	.	-	.	ID=scaffold19.t135.exon8;Parent=scaffold19.t135;extra_copy_number=0
ptg000001l	Liftoff	exon	221603	221737	.	-	.	ID=scaffold19.t135.exon7;Parent=scaffold19.t135;extra_copy_number=0
ptg000001l	Liftoff	exon	221784	221927	.	-	.	ID=scaffold19.t135.exon6;Parent=scaffold19.t135;extra_copy_number=0
ptg000001l	Liftoff	exon	221980	222110	.	-	.	ID=scaffold19.t135.exon5;Parent=scaffold19.t135;extra_copy_number=0
ptg000001l	Liftoff	exon	222165	222387	.	-	.	ID=scaffold19.t135.exon4;Parent=scaffold19.t135;extra_copy_number=0
ptg000001l	Liftoff	exon	222455	222556	.	-	.	ID=scaffold19.t135.exon3;Parent=scaffold19.t135;extra_copy_number=0
ptg000001l	Liftoff	exon	222610	222667	.	-	.	ID=scaffold19.t135.exon2;Parent=scaffold19.t135;extra_copy_number=0
ptg000001l	Liftoff	exon	222779	223140	.	-	.	ID=scaffold19.t135.exon1;Parent=scaffold19.t135;extra_copy_number=0
ptg000001l	Liftoff	CDS	216965	218229	.	-	.	ID=scaffold19.t135.cds11;Parent=scaffold19.t135;extra_copy_number=0
ptg000001l	Liftoff	CDS	218274	218810	.	-	.	ID=scaffold19.t135.cds10;Parent=scaffold19.t135;extra_copy_number=0
ptg000001l	Liftoff	CDS	220853	220862	.	-	.	ID=scaffold19.t135.cds9;Parent=scaffold19.t135;extra_copy_number=0
ptg000001l	Liftoff	CDS	220917	221552	.	-	.	ID=scaffold19.t135.cds8;Parent=scaffold19.t135;extra_copy_number=0
ptg000001l	Liftoff	CDS	221603	221737	.	-	.	ID=scaffold19.t135.cds7;Parent=scaffold19.t135;extra_copy_number=0
ptg000001l	Liftoff	CDS	221784	221927	.	-	.	ID=scaffold19.t135.cds6;Parent=scaffold19.t135;extra_copy_number=0
ptg000001l	Liftoff	CDS	221980	222110	.	-	.	ID=scaffold19.t135.cds5;Parent=scaffold19.t135;extra_copy_number=0
ptg000001l	Liftoff	CDS	222165	222387	.	-	.	ID=scaffold19.t135.cds4;Parent=scaffold19.t135;extra_copy_number=0
ptg000001l	Liftoff	CDS	222455	222556	.	-	.	ID=scaffold19.t135.cds3;Parent=scaffold19.t135;extra_copy_number=0
ptg000001l	Liftoff	CDS	222610	222667	.	-	.	ID=scaffold19.t135.cds2;Parent=scaffold19.t135;extra_copy_number=0
ptg000001l	Liftoff	CDS	222779	223140	.	-	.	ID=scaffold19.t135.cds1;Parent=scaffold19.t135;extra_copy_number=0
ptg000001l	Liftoff	gene	224447	226376	.	+	.	ID=scaffold19.g134;coverage=1.0;sequence_ID=1.0;valid_ORFs=1;extra_copy_number=0;copy_num_ID=scaffold19.g134_0
ptg000001l	Liftoff	mRNA	224447	226376	.	+	.	ID=scaffold19.t134;Parent=scaffold19.g134;matches_ref_protein=True;valid_ORF=True;extra_copy_number=0
ptg000001l	Liftoff	exon	224447	224685	.	+	.	ID=scaffold19.t134.exon1;Parent=scaffold19.t134;extra_copy_number=0
ptg000001l	Liftoff	exon	224730	225437	.	+	.	ID=scaffold19.t134.exon2;Parent=scaffold19.t134;extra_copy_number=0
ptg000001l	Liftoff	exon	225500	226202	.	+	.	ID=scaffold19.t134.exon3;Parent=scaffold19.t134;extra_copy_number=0
ptg000001l	Liftoff	exon	226257	226376	.	+	.	ID=scaffold19.t134.exon4;Parent=scaffold19.t134;extra_copy_number=0
ptg000001l	Liftoff	CDS	224447	224685	.	+	.	ID=scaffold19.t134.cds1;Parent=scaffold19.t134;extra_copy_number=0
ptg000001l	Liftoff	CDS	224730	225437	.	+	.	ID=scaffold19.t134.cds2;Parent=scaffold19.t134;extra_copy_number=0
ptg000001l	Liftoff	CDS	225500	226202	.	+	.	ID=scaffold19.t134.cds3;Parent=scaffold19.t134;extra_copy_number=0
ptg000001l	Liftoff	CDS	226257	226376	.	+	.	ID=scaffold19.t134.cds4;Parent=scaffold19.t134;extra_copy_number=0
ptg000001l	Liftoff	gene	226419	227541	.	-	.	ID=scaffold19.g133;coverage=1.0;sequence_ID=1.0;valid_ORFs=1;extra_copy_number=0;copy_num_ID=scaffold19.g133_0
ptg000001l	Liftoff	mRNA	226419	227541	.	-	.	ID=scaffold19.t133;Parent=scaffold19.g133;matches_ref_protein=True;valid_ORF=True;extra_copy_number=0
ptg000001l	Liftoff	exon	226419	227339	.	-	.	ID=scaffold19.t133.exon2;Parent=scaffold19.t133;extra_copy_number=0
ptg000001l	Liftoff	exon	227386	227541	.	-	.	ID=scaffold19.t133.exon1;Parent=scaffold19.t133;extra_copy_number=0
ptg000001l	Liftoff	CDS	226419	227339	.	-	.	ID=scaffold19.t133.cds2;Parent=scaffold19.t133;extra_copy_number=0
ptg000001l	Liftoff	CDS	227386	227541	.	-	.	ID=scaffold19.t133.cds1;Parent=scaffold19.t133;extra_copy_number=0
ptg000001l	Liftoff	gene	229270	231552	.	+	.	ID=scaffold19.g132;coverage=1.0;sequence_ID=1.0;valid_ORFs=1;extra_copy_number=0;copy_num_ID=scaffold19.g132_0
ptg000001l	Liftoff	mRNA	229270	231552	.	+	.	ID=scaffold19.t132;Parent=scaffold19.g132;matches_ref_protein=True;valid_ORF=True;extra_copy_number=0
ptg000001l	Liftoff	exon	229270	229637	.	+	.	ID=scaffold19.t132.exon1;Parent=scaffold19.t132;extra_copy_number=0
ptg000001l	Liftoff	exon	229690	229728	.	+	.	ID=scaffold19.t132.exon2;Parent=scaffold19.t132;extra_copy_number=0
ptg000001l	Liftoff	exon	229784	230366	.	+	.	ID=scaffold19.t132.exon3;Parent=scaffold19.t132;extra_copy_number=0
ptg000001l	Liftoff	exon	230422	231552	.	+	.	ID=scaffold19.t132.exon4;Parent=scaffold19.t132;extra_copy_number=0
ptg000001l	Liftoff	CDS	229270	229637	.	+	.	ID=scaffold19.t132.cds1;Parent=scaffold19.t132;extra_copy_number=0
ptg000001l	Liftoff	CDS	229690	229728	.	+	.	ID=scaffold19.t132.cds2;Parent=scaffold19.t132;extra_copy_number=0
ptg000001l	Liftoff	CDS	229784	230366	.	+	.	ID=scaffold19.t132.cds3;Parent=scaffold19.t132;extra_copy_number=0
ptg000001l	Liftoff	CDS	230422	231552	.	+	.	ID=scaffold19.t132.cds4;Parent=scaffold19.t132;extra_copy_number=0
ptg000001l	Liftoff	gene	231920	233322	.	-	.	ID=scaffold19.g131;coverage=1.0;sequence_ID=1.0;valid_ORFs=1;extra_copy_number=0;copy_num_ID=scaffold19.g131_0
ptg000001l	Liftoff	mRNA	231920	233322	.	-	.	ID=scaffold19.t131;Parent=scaffold19.g131;matches_ref_protein=True;valid_ORF=True;extra_copy_number=0
ptg000001l	Liftoff	exon	231920	232676	.	-	.	ID=scaffold19.t131.exon3;Parent=scaffold19.t131;extra_copy_number=0
ptg000001l	Liftoff	exon	232739	233066	.	-	.	ID=scaffold19.t131.exon2;Parent=scaffold19.t131;extra_copy_number=0
ptg000001l	Liftoff	exon	233118	233322	.	-	.	ID=scaffold19.t131.exon1;Parent=scaffold19.t131;extra_copy_number=0
ptg000001l	Liftoff	CDS	231920	232676	.	-	.	ID=scaffold19.t131.cds3;Parent=scaffold19.t131;extra_copy_number=0
ptg000001l	Liftoff	CDS	232739	233066	.	-	.	ID=scaffold19.t131.cds2;Parent=scaffold19.t131;extra_copy_number=0
ptg000001l	Liftoff	CDS	233118	233322	.	-	.	ID=scaffold19.t131.cds1;Parent=scaffold19.t131;extra_copy_number=0
ptg000001l	Liftoff	gene	235112	236301	.	+	.	ID=scaffold19.g130;coverage=1.0;sequence_ID=1.0;valid_ORFs=1;extra_copy_number=0;copy_num_ID=scaffold19.g130_0
ptg000001l	Liftoff	mRNA	235112	236301	.	+	.	ID=scaffold19.t130;Parent=scaffold19.g130;matches_ref_protein=True;valid_ORF=True;extra_copy_number=0
ptg000001l	Liftoff	exon	235112	235831	.	+	.	ID=scaffold19.t130.exon1;Parent=scaffold19.t130;extra_copy_number=0
ptg000001l	Liftoff	exon	235888	236301	.	+	.	ID=scaffold19.t130.exon2;Parent=scaffold19.t130;extra_copy_number=0
ptg000001l	Liftoff	CDS	235112	235831	.	+	.	ID=scaffold19.t130.cds1;Parent=scaffold19.t130;extra_copy_number=0
ptg000001l	Liftoff	CDS	235888	236301	.	+	.	ID=scaffold19.t130.cds2;Parent=scaffold19.t130;extra_copy_number=0
ptg000001l	Liftoff	gene	236642	238776	.	-	.	ID=scaffold19.g129;coverage=1.0;sequence_ID=1.0;valid_ORFs=1;extra_copy_number=0;copy_num_ID=scaffold19.g129_0
ptg000001l	Liftoff	mRNA	236642	238776	.	-	.	ID=scaffold19.t129;Parent=scaffold19.g129;matches_ref_protein=True;valid_ORF=True;extra_copy_number=0
ptg000001l	Liftoff	exon	236642	238636	.	-	.	ID=scaffold19.t129.exon2;Parent=scaffold19.t129;extra_copy_number=0
ptg000001l	Liftoff	exon	238684	238776	.	-	.	ID=scaffold19.t129.exon1;Parent=scaffold19.t129;extra_copy_number=0
ptg000001l	Liftoff	CDS	236642	238636	.	-	.	ID=scaffold19.t129.cds2;Parent=scaffold19.t129;extra_copy_number=0
ptg000001l	Liftoff	CDS	238684	238776	.	-	.	ID=scaffold19.t129.cds1;Parent=scaffold19.t129;extra_copy_number=0
ptg000001l	Liftoff	gene	239436	241377	.	-	.	ID=scaffold19.g128;coverage=1.0;sequence_ID=1.0;valid_ORFs=1;extra_copy_number=0;copy_num_ID=scaffold19.g128_0
ptg000001l	Liftoff	mRNA	239436	241377	.	-	.	ID=scaffold19.t128;Parent=scaffold19.g128;matches_ref_protein=True;valid_ORF=True;extra_copy_number=0
ptg000001l	Liftoff	exon	239436	239531	.	-	.	ID=scaffold19.t128.exon9;Parent=scaffold19.t128;extra_copy_number=0
ptg000001l	Liftoff	exon	239581	239666	.	-	.	ID=scaffold19.t128.exon8;Parent=scaffold19.t128;extra_copy_number=0
ptg000001l	Liftoff	exon	239718	239763	.	-	.	ID=scaffold19.t128.exon7;Parent=scaffold19.t128;extra_copy_number=0
ptg000001l	Liftoff	exon	239810	240350	.	-	.	ID=scaffold19.t128.exon6;Parent=scaffold19.t128;extra_copy_number=0
ptg000001l	Liftoff	exon	240398	240659	.	-	.	ID=scaffold19.t128.exon5;Parent=scaffold19.t128;extra_copy_number=0
ptg000001l	Liftoff	exon	240707	240862	.	-	.	ID=scaffold19.t128.exon4;Parent=scaffold19.t128;extra_copy_number=0
ptg000001l	Liftoff	exon	240909	240978	.	-	.	ID=scaffold19.t128.exon3;Parent=scaffold19.t128;extra_copy_number=0
ptg000001l	Liftoff	exon	241026	241230	.	-	.	ID=scaffold19.t128.exon2;Parent=scaffold19.t128;extra_copy_number=0
ptg000001l	Liftoff	exon	241283	241377	.	-	.	ID=scaffold19.t128.exon1;Parent=scaffold19.t128;extra_copy_number=0
ptg000001l	Liftoff	CDS	239436	239531	.	-	.	ID=scaffold19.t128.cds9;Parent=scaffold19.t128;extra_copy_number=0
ptg000001l	Liftoff	CDS	239581	239666	.	-	.	ID=scaffold19.t128.cds8;Parent=scaffold19.t128;extra_copy_number=0
ptg000001l	Liftoff	CDS	239718	239763	.	-	.	ID=scaffold19.t128.cds7;Parent=scaffold19.t128;extra_copy_number=0
ptg000001l	Liftoff	CDS	239810	240350	.	-	.	ID=scaffold19.t128.cds6;Parent=scaffold19.t128;extra_copy_number=0
ptg000001l	Liftoff	CDS	240398	240659	.	-	.	ID=scaffold19.t128.cds5;Parent=scaffold19.t128;extra_copy_number=0
ptg000001l	Liftoff	CDS	240707	240862	.	-	.	ID=scaffold19.t128.cds4;Parent=scaffold19.t128;extra_copy_number=0
ptg000001l	Liftoff	CDS	240909	240978	.	-	.	ID=scaffold19.t128.cds3;Parent=scaffold19.t128;extra_copy_number=0
ptg000001l	Liftoff	CDS	241026	241230	.	-	.	ID=scaffold19.t128.cds2;Parent=scaffold19.t128;extra_copy_number=0
ptg000001l	Liftoff	CDS	241283	241377	.	-	.	ID=scaffold19.t128.cds1;Parent=scaffold19.t128;extra_copy_number=0
ptg000001l	Liftoff	gene	246470	247417	.	+	.	ID=scaffold19.g127;coverage=1.0;sequence_ID=1.0;valid_ORFs=1;extra_copy_number=0;copy_num_ID=scaffold19.g127_0
ptg000001l	Liftoff	mRNA	246470	247417	.	+	.	ID=scaffold19.t127;Parent=scaffold19.g127;matches_ref_protein=True;valid_ORF=True;extra_copy_number=0
ptg000001l	Liftoff	exon	246470	246884	.	+	.	ID=scaffold19.t127.exon1;Parent=scaffold19.t127;extra_copy_number=0
ptg000001l	Liftoff	exon	246942	247417	.	+	.	ID=scaffold19.t127.exon2;Parent=scaffold19.t127;extra_copy_number=0
ptg000001l	Liftoff	CDS	246470	246884	.	+	.	ID=scaffold19.t127.cds1;Parent=scaffold19.t127;extra_copy_number=0
ptg000001l	Liftoff	CDS	246942	247417	.	+	.	ID=scaffold19.t127.cds2;Parent=scaffold19.t127;extra_copy_number=0
ptg000001l	Liftoff	gene	248370	249640	.	-	.	ID=scaffold19.g126;coverage=1.0;sequence_ID=1.0;valid_ORFs=1;extra_copy_number=0;copy_num_ID=scaffold19.g126_0
ptg000001l	Liftoff	mRNA	248370	249640	.	-	.	ID=scaffold19.t126;Parent=scaffold19.g126;matches_ref_protein=True;valid_ORF=True;extra_copy_number=0
ptg000001l	Liftoff	exon	248370	248799	.	-	.	ID=scaffold19.t126.exon4;Parent=scaffold19.t126;extra_copy_number=0
ptg000001l	Liftoff	exon	248860	249083	.	-	.	ID=scaffold19.t126.exon3;Parent=scaffold19.t126;extra_copy_number=0
ptg000001l	Liftoff	exon	249129	249157	.	-	.	ID=scaffold19.t126.exon2;Parent=scaffold19.t126;extra_copy_number=0
ptg000001l	Liftoff	exon	249208	249640	.	-	.	ID=scaffold19.t126.exon1;Parent=scaffold19.t126;extra_copy_number=0
ptg000001l	Liftoff	CDS	248370	248799	.	-	.	ID=scaffold19.t126.cds4;Parent=scaffold19.t126;extra_copy_number=0
ptg000001l	Liftoff	CDS	248860	249083	.	-	.	ID=scaffold19.t126.cds3;Parent=scaffold19.t126;extra_copy_number=0
ptg000001l	Liftoff	CDS	249129	249157	.	-	.	ID=scaffold19.t126.cds2;Parent=scaffold19.t126;extra_copy_number=0
ptg000001l	Liftoff	CDS	249208	249640	.	-	.	ID=scaffold19.t126.cds1;Parent=scaffold19.t126;extra_copy_number=0
ptg000001l	Liftoff	gene	251164	251817	.	-	.	ID=scaffold19.g125;coverage=1.0;sequence_ID=1.0;valid_ORFs=1;extra_copy_number=0;copy_num_ID=scaffold19.g125_0
ptg000001l	Liftoff	mRNA	251164	251817	.	-	.	ID=scaffold19.t125;Parent=scaffold19.g125;matches_ref_protein=True;valid_ORF=True;extra_copy_number=0
ptg000001l	Liftoff	exon	251164	251817	.	-	.	ID=scaffold19.t125.exon1;Parent=scaffold19.t125;extra_copy_number=0
ptg000001l	Liftoff	CDS	251164	251817	.	-	.	ID=scaffold19.t125.cds1;Parent=scaffold19.t125;extra_copy_number=0
ptg000001l	Liftoff	gene	252892	253353	.	-	.	ID=scaffold19.g124;coverage=1.0;sequence_ID=1.0;valid_ORFs=1;extra_copy_number=0;copy_num_ID=scaffold19.g124_0
ptg000001l	Liftoff	mRNA	252892	253353	.	-	.	ID=scaffold19.t124;Parent=scaffold19.g124;matches_ref_protein=True;valid_ORF=True;extra_copy_number=0
ptg000001l	Liftoff	exon	252892	253353	.	-	.	ID=scaffold19.t124.exon1;Parent=scaffold19.t124;extra_copy_number=0
ptg000001l	Liftoff	CDS	252892	253353	.	-	.	ID=scaffold19.t124.cds1;Parent=scaffold19.t124;extra_copy_number=0
ptg000001l	Liftoff	gene	253940	255562	.	-	.	ID=scaffold19.g123;coverage=1.0;sequence_ID=1.0;valid_ORFs=1;extra_copy_number=0;copy_num_ID=scaffold19.g123_0
ptg000001l	Liftoff	mRNA	253940	255562	.	-	.	ID=scaffold19.t123;Parent=scaffold19.g123;matches_ref_protein=True;valid_ORF=True;extra_copy_number=0
ptg000001l	Liftoff	exon	253940	255562	.	-	.	ID=scaffold19.t123.exon1;Parent=scaffold19.t123;extra_copy_number=0
ptg000001l	Liftoff	CDS	253940	255562	.	-	.	ID=scaffold19.t123.cds1;Parent=scaffold19.t123;extra_copy_number=0
ptg000001l	Liftoff	gene	256119	259251	.	-	.	ID=scaffold19.g122;coverage=1.0;sequence_ID=1.0;valid_ORFs=1;extra_copy_number=0;copy_num_ID=scaffold19.g122_0
ptg000001l	Liftoff	mRNA	256119	259251	.	-	.	ID=scaffold19.t122;Parent=scaffold19.g122;matches_ref_protein=True;valid_ORF=True;extra_copy_number=0
ptg000001l	Liftoff	exon	256119	256303	.	-	.	ID=scaffold19.t122.exon3;Parent=scaffold19.t122;extra_copy_number=0
ptg000001l	Liftoff	exon	256480	258735	.	-	.	ID=scaffold19.t122.exon2;Parent=scaffold19.t122;extra_copy_number=0
ptg000001l	Liftoff	exon	258783	259251	.	-	.	ID=scaffold19.t122.exon1;Parent=scaffold19.t122;extra_copy_number=0
ptg000001l	Liftoff	CDS	256119	256303	.	-	.	ID=scaffold19.t122.cds3;Parent=scaffold19.t122;extra_copy_number=0
ptg000001l	Liftoff	CDS	256480	258735	.	-	.	ID=scaffold19.t122.cds2;Parent=scaffold19.t122;extra_copy_number=0
ptg000001l	Liftoff	CDS	258783	259251	.	-	.	ID=scaffold19.t122.cds1;Parent=scaffold19.t122;extra_copy_number=0
ptg000001l	Liftoff	gene	260120	261723	.	-	.	ID=scaffold19.g121;coverage=1.0;sequence_ID=1.0;valid_ORFs=1;extra_copy_number=0;copy_num_ID=scaffold19.g121_0
ptg000001l	Liftoff	mRNA	260120	261723	.	-	.	ID=scaffold19.t121;Parent=scaffold19.g121;matches_ref_protein=True;valid_ORF=True;extra_copy_number=0
ptg000001l	Liftoff	exon	260120	261011	.	-	.	ID=scaffold19.t121.exon3;Parent=scaffold19.t121;extra_copy_number=0
ptg000001l	Liftoff	exon	261060	261497	.	-	.	ID=scaffold19.t121.exon2;Parent=scaffold19.t121;extra_copy_number=0
ptg000001l	Liftoff	exon	261545	261723	.	-	.	ID=scaffold19.t121.exon1;Parent=scaffold19.t121;extra_copy_number=0
ptg000001l	Liftoff	CDS	260120	261011	.	-	.	ID=scaffold19.t121.cds3;Parent=scaffold19.t121;extra_copy_number=0
ptg000001l	Liftoff	CDS	261060	261497	.	-	.	ID=scaffold19.t121.cds2;Parent=scaffold19.t121;extra_copy_number=0
ptg000001l	Liftoff	CDS	261545	261723	.	-	.	ID=scaffold19.t121.cds1;Parent=scaffold19.t121;extra_copy_number=0
ptg000001l	Liftoff	gene	262200	262997	.	-	.	ID=scaffold19.g120;coverage=1.0;sequence_ID=1.0;valid_ORFs=1;extra_copy_number=0;copy_num_ID=scaffold19.g120_0
ptg000001l	Liftoff	mRNA	262200	262997	.	-	.	ID=scaffold19.t120;Parent=scaffold19.g120;matches_ref_protein=True;valid_ORF=True;extra_copy_number=0
ptg000001l	Liftoff	exon	262200	262997	.	-	.	ID=scaffold19.t120.exon1;Parent=scaffold19.t120;extra_copy_number=0
ptg000001l	Liftoff	CDS	262200	262997	.	-	.	ID=scaffold19.t120.cds1;Parent=scaffold19.t120;extra_copy_number=0
ptg000001l	Liftoff	gene	263237	263668	.	-	.	ID=scaffold19.g119;coverage=1.0;sequence_ID=1.0;valid_ORFs=1;extra_copy_number=0;copy_num_ID=scaffold19.g119_0
ptg000001l	Liftoff	mRNA	263237	263668	.	-	.	ID=scaffold19.t119;Parent=scaffold19.g119;matches_ref_protein=True;valid_ORF=True;extra_copy_number=0
ptg000001l	Liftoff	exon	263237	263668	.	-	.	ID=scaffold19.t119.exon1;Parent=scaffold19.t119;extra_copy_number=0
ptg000001l	Liftoff	CDS	263237	263668	.	-	.	ID=scaffold19.t119.cds1;Parent=scaffold19.t119;extra_copy_number=0
ptg000001l	Liftoff	gene	264539	266365	.	-	.	ID=scaffold19.g118;coverage=1.0;sequence_ID=1.0;valid_ORFs=1;extra_copy_number=0;copy_num_ID=scaffold19.g118_0
ptg000001l	Liftoff	mRNA	264539	266365	.	-	.	ID=scaffold19.t118;Parent=scaffold19.g118;matches_ref_protein=True;valid_ORF=True;extra_copy_number=0
ptg000001l	Liftoff	exon	264539	266365	.	-	.	ID=scaffold19.t118.exon1;Parent=scaffold19.t118;extra_copy_number=0
ptg000001l	Liftoff	CDS	264539	266365	.	-	.	ID=scaffold19.t118.cds1;Parent=scaffold19.t118;extra_copy_number=0
ptg000001l	Liftoff	gene	267226	268947	.	-	.	ID=scaffold19.g117;coverage=1.0;sequence_ID=1.0;valid_ORFs=1;extra_copy_number=0;copy_num_ID=scaffold19.g117_0
ptg000001l	Liftoff	mRNA	267226	268947	.	-	.	ID=scaffold19.t117;Parent=scaffold19.g117;matches_ref_protein=True;valid_ORF=True;extra_copy_number=0
ptg000001l	Liftoff	exon	267226	268947	.	-	.	ID=scaffold19.t117.exon1;Parent=scaffold19.t117;extra_copy_number=0
ptg000001l	Liftoff	CDS	267226	268947	.	-	.	ID=scaffold19.t117.cds1;Parent=scaffold19.t117;extra_copy_number=0
ptg000001l	Liftoff	gene	269326	273468	.	+	.	ID=scaffold19.g116;coverage=1.0;sequence_ID=1.0;valid_ORFs=1;extra_copy_number=0;copy_num_ID=scaffold19.g116_0
ptg000001l	Liftoff	mRNA	269326	273468	.	+	.	ID=scaffold19.t116;Parent=scaffold19.g116;matches_ref_protein=True;valid_ORF=True;extra_copy_number=0
ptg000001l	Liftoff	exon	269326	270538	.	+	.	ID=scaffold19.t116.exon1;Parent=scaffold19.t116;extra_copy_number=0
ptg000001l	Liftoff	exon	270586	270766	.	+	.	ID=scaffold19.t116.exon2;Parent=scaffold19.t116;extra_copy_number=0
ptg000001l	Liftoff	exon	270811	270877	.	+	.	ID=scaffold19.t116.exon3;Parent=scaffold19.t116;extra_copy_number=0
ptg000001l	Liftoff	exon	270929	273254	.	+	.	ID=scaffold19.t116.exon4;Parent=scaffold19.t116;extra_copy_number=0
ptg000001l	Liftoff	exon	273305	273468	.	+	.	ID=scaffold19.t116.exon5;Parent=scaffold19.t116;extra_copy_number=0
ptg000001l	Liftoff	CDS	269326	270538	.	+	.	ID=scaffold19.t116.cds1;Parent=scaffold19.t116;extra_copy_number=0
ptg000001l	Liftoff	CDS	270586	270766	.	+	.	ID=scaffold19.t116.cds2;Parent=scaffold19.t116;extra_copy_number=0
ptg000001l	Liftoff	CDS	270811	270877	.	+	.	ID=scaffold19.t116.cds3;Parent=scaffold19.t116;extra_copy_number=0
ptg000001l	Liftoff	CDS	270929	273254	.	+	.	ID=scaffold19.t116.cds4;Parent=scaffold19.t116;extra_copy_number=0
ptg000001l	Liftoff	CDS	273305	273468	.	+	.	ID=scaffold19.t116.cds5;Parent=scaffold19.t116;extra_copy_number=0
ptg000001l	Liftoff	gene	273991	274329	.	+	.	ID=scaffold19.g115;coverage=1.0;sequence_ID=1.0;valid_ORFs=1;extra_copy_number=0;copy_num_ID=scaffold19.g115_0
ptg000001l	Liftoff	mRNA	273991	274329	.	+	.	ID=scaffold19.t115;Parent=scaffold19.g115;matches_ref_protein=True;valid_ORF=True;extra_copy_number=0
ptg000001l	Liftoff	exon	273991	274072	.	+	.	ID=scaffold19.t115.exon1;Parent=scaffold19.t115;extra_copy_number=0
ptg000001l	Liftoff	exon	274124	274329	.	+	.	ID=scaffold19.t115.exon2;Parent=scaffold19.t115;extra_copy_number=0
ptg000001l	Liftoff	CDS	273991	274072	.	+	.	ID=scaffold19.t115.cds1;Parent=scaffold19.t115;extra_copy_number=0
ptg000001l	Liftoff	CDS	274124	274329	.	+	.	ID=scaffold19.t115.cds2;Parent=scaffold19.t115;extra_copy_number=0
ptg000001l	Liftoff	gene	278427	279929	.	+	.	ID=scaffold19.g114;coverage=1.0;sequence_ID=1.0;valid_ORFs=1;extra_copy_number=0;copy_num_ID=scaffold19.g114_0
ptg000001l	Liftoff	mRNA	278427	279929	.	+	.	ID=scaffold19.t114;Parent=scaffold19.g114;matches_ref_protein=True;valid_ORF=True;extra_copy_number=0
ptg000001l	Liftoff	exon	278427	279929	.	+	.	ID=scaffold19.t114.exon1;Parent=scaffold19.t114;extra_copy_number=0
ptg000001l	Liftoff	CDS	278427	279929	.	+	.	ID=scaffold19.t114.cds1;Parent=scaffold19.t114;extra_copy_number=0
ptg000001l	Liftoff	gene	280587	282211	.	-	.	ID=scaffold19.g113;coverage=1.0;sequence_ID=1.0;valid_ORFs=1;extra_copy_number=0;copy_num_ID=scaffold19.g113_0
ptg000001l	Liftoff	mRNA	280587	282211	.	-	.	ID=scaffold19.t113;Parent=scaffold19.g113;matches_ref_protein=True;valid_ORF=True;extra_copy_number=0
ptg000001l	Liftoff	exon	280587	280897	.	-	.	ID=scaffold19.t113.exon8;Parent=scaffold19.t113;extra_copy_number=0
ptg000001l	Liftoff	exon	280948	281015	.	-	.	ID=scaffold19.t113.exon7;Parent=scaffold19.t113;extra_copy_number=0
ptg000001l	Liftoff	exon	281073	281461	.	-	.	ID=scaffold19.t113.exon6;Parent=scaffold19.t113;extra_copy_number=0
ptg000001l	Liftoff	exon	281509	281576	.	-	.	ID=scaffold19.t113.exon5;Parent=scaffold19.t113;extra_copy_number=0
ptg000001l	Liftoff	exon	281628	281664	.	-	.	ID=scaffold19.t113.exon4;Parent=scaffold19.t113;extra_copy_number=0
ptg000001l	Liftoff	exon	281711	281892	.	-	.	ID=scaffold19.t113.exon3;Parent=scaffold19.t113;extra_copy_number=0
ptg000001l	Liftoff	exon	281941	282076	.	-	.	ID=scaffold19.t113.exon2;Parent=scaffold19.t113;extra_copy_number=0
ptg000001l	Liftoff	exon	282128	282211	.	-	.	ID=scaffold19.t113.exon1;Parent=scaffold19.t113;extra_copy_number=0
ptg000001l	Liftoff	CDS	280587	280897	.	-	.	ID=scaffold19.t113.cds8;Parent=scaffold19.t113;extra_copy_number=0
ptg000001l	Liftoff	CDS	280948	281015	.	-	.	ID=scaffold19.t113.cds7;Parent=scaffold19.t113;extra_copy_number=0
ptg000001l	Liftoff	CDS	281073	281461	.	-	.	ID=scaffold19.t113.cds6;Parent=scaffold19.t113;extra_copy_number=0
ptg000001l	Liftoff	CDS	281509	281576	.	-	.	ID=scaffold19.t113.cds5;Parent=scaffold19.t113;extra_copy_number=0
ptg000001l	Liftoff	CDS	281628	281664	.	-	.	ID=scaffold19.t113.cds4;Parent=scaffold19.t113;extra_copy_number=0
ptg000001l	Liftoff	CDS	281711	281892	.	-	.	ID=scaffold19.t113.cds3;Parent=scaffold19.t113;extra_copy_number=0
ptg000001l	Liftoff	CDS	281941	282076	.	-	.	ID=scaffold19.t113.cds2;Parent=scaffold19.t113;extra_copy_number=0
ptg000001l	Liftoff	CDS	282128	282211	.	-	.	ID=scaffold19.t113.cds1;Parent=scaffold19.t113;extra_copy_number=0
ptg000001l	Liftoff	gene	282729	283751	.	-	.	ID=scaffold19.g112;coverage=1.0;sequence_ID=1.0;valid_ORFs=1;extra_copy_number=0;copy_num_ID=scaffold19.g112_0
ptg000001l	Liftoff	mRNA	282729	283751	.	-	.	ID=scaffold19.t112;Parent=scaffold19.g112;matches_ref_protein=True;valid_ORF=True;extra_copy_number=0
ptg000001l	Liftoff	exon	282729	283751	.	-	.	ID=scaffold19.t112.exon1;Parent=scaffold19.t112;extra_copy_number=0
ptg000001l	Liftoff	CDS	282729	283751	.	-	.	ID=scaffold19.t112.cds1;Parent=scaffold19.t112;extra_copy_number=0
ptg000001l	Liftoff	gene	284749	285953	.	+	.	ID=scaffold19.g111;coverage=1.0;sequence_ID=1.0;valid_ORFs=1;extra_copy_number=0;copy_num_ID=scaffold19.g111_0
ptg000001l	Liftoff	mRNA	284749	285953	.	+	.	ID=scaffold19.t111;Parent=scaffold19.g111;matches_ref_protein=True;valid_ORF=True;extra_copy_number=0
ptg000001l	Liftoff	exon	284749	284787	.	+	.	ID=scaffold19.t111.exon1;Parent=scaffold19.t111;extra_copy_number=0
ptg000001l	Liftoff	exon	284847	285953	.	+	.	ID=scaffold19.t111.exon2;Parent=scaffold19.t111;extra_copy_number=0
ptg000001l	Liftoff	CDS	284749	284787	.	+	.	ID=scaffold19.t111.cds1;Parent=scaffold19.t111;extra_copy_number=0
ptg000001l	Liftoff	CDS	284847	285953	.	+	.	ID=scaffold19.t111.cds2;Parent=scaffold19.t111;extra_copy_number=0
ptg000001l	Liftoff	gene	286343	289981	.	-	.	ID=scaffold19.g110;coverage=1.0;sequence_ID=1.0;valid_ORFs=1;extra_copy_number=0;copy_num_ID=scaffold19.g110_0
ptg000001l	Liftoff	mRNA	286343	289981	.	-	.	ID=scaffold19.t110;Parent=scaffold19.g110;matches_ref_protein=True;valid_ORF=True;extra_copy_number=0
ptg000001l	Liftoff	exon	286343	289981	.	-	.	ID=scaffold19.t110.exon1;Parent=scaffold19.t110;extra_copy_number=0
ptg000001l	Liftoff	CDS	286343	289981	.	-	.	ID=scaffold19.t110.cds1;Parent=scaffold19.t110;extra_copy_number=0
ptg000001l	Liftoff	gene	290853	291512	.	-	.	ID=scaffold19.g109;coverage=1.0;sequence_ID=1.0;valid_ORFs=1;extra_copy_number=0;copy_num_ID=scaffold19.g109_0
ptg000001l	Liftoff	mRNA	290853	291512	.	-	.	ID=scaffold19.t109;Parent=scaffold19.g109;matches_ref_protein=True;valid_ORF=True;extra_copy_number=0
ptg000001l	Liftoff	exon	290853	291512	.	-	.	ID=scaffold19.t109.exon1;Parent=scaffold19.t109;extra_copy_number=0
ptg000001l	Liftoff	CDS	290853	291512	.	-	.	ID=scaffold19.t109.cds1;Parent=scaffold19.t109;extra_copy_number=0
ptg000001l	Liftoff	gene	292017	292630	.	+	.	ID=scaffold19.g108;coverage=1.0;sequence_ID=1.0;valid_ORFs=1;extra_copy_number=0;copy_num_ID=scaffold19.g108_0
ptg000001l	Liftoff	mRNA	292017	292630	.	+	.	ID=scaffold19.t108;Parent=scaffold19.g108;matches_ref_protein=True;valid_ORF=True;extra_copy_number=0
ptg000001l	Liftoff	exon	292017	292485	.	+	.	ID=scaffold19.t108.exon1;Parent=scaffold19.t108;extra_copy_number=0
ptg000001l	Liftoff	exon	292539	292630	.	+	.	ID=scaffold19.t108.exon2;Parent=scaffold19.t108;extra_copy_number=0
ptg000001l	Liftoff	CDS	292017	292485	.	+	.	ID=scaffold19.t108.cds1;Parent=scaffold19.t108;extra_copy_number=0
ptg000001l	Liftoff	CDS	292539	292630	.	+	.	ID=scaffold19.t108.cds2;Parent=scaffold19.t108;extra_copy_number=0
ptg000001l	Liftoff	gene	292822	295026	.	-	.	ID=scaffold19.g107;coverage=1.0;sequence_ID=1.0;valid_ORFs=1;extra_copy_number=0;copy_num_ID=scaffold19.g107_0
ptg000001l	Liftoff	mRNA	292822	295026	.	-	.	ID=scaffold19.t107;Parent=scaffold19.g107;matches_ref_protein=True;valid_ORF=True;extra_copy_number=0
ptg000001l	Liftoff	exon	292822	293143	.	-	.	ID=scaffold19.t107.exon10;Parent=scaffold19.t107;extra_copy_number=0
ptg000001l	Liftoff	exon	293192	293316	.	-	.	ID=scaffold19.t107.exon9;Parent=scaffold19.t107;extra_copy_number=0
ptg000001l	Liftoff	exon	293365	293674	.	-	.	ID=scaffold19.t107.exon8;Parent=scaffold19.t107;extra_copy_number=0
ptg000001l	Liftoff	exon	293721	293891	.	-	.	ID=scaffold19.t107.exon7;Parent=scaffold19.t107;extra_copy_number=0
ptg000001l	Liftoff	exon	293943	294052	.	-	.	ID=scaffold19.t107.exon6;Parent=scaffold19.t107;extra_copy_number=0
ptg000001l	Liftoff	exon	294102	294459	.	-	.	ID=scaffold19.t107.exon5;Parent=scaffold19.t107;extra_copy_number=0
ptg000001l	Liftoff	exon	294505	294598	.	-	.	ID=scaffold19.t107.exon4;Parent=scaffold19.t107;extra_copy_number=0
ptg000001l	Liftoff	exon	294646	294742	.	-	.	ID=scaffold19.t107.exon3;Parent=scaffold19.t107;extra_copy_number=0
ptg000001l	Liftoff	exon	294793	294882	.	-	.	ID=scaffold19.t107.exon2;Parent=scaffold19.t107;extra_copy_number=0
ptg000001l	Liftoff	exon	294931	295026	.	-	.	ID=scaffold19.t107.exon1;Parent=scaffold19.t107;extra_copy_number=0
ptg000001l	Liftoff	CDS	292822	293143	.	-	.	ID=scaffold19.t107.cds10;Parent=scaffold19.t107;extra_copy_number=0
ptg000001l	Liftoff	CDS	293192	293316	.	-	.	ID=scaffold19.t107.cds9;Parent=scaffold19.t107;extra_copy_number=0
ptg000001l	Liftoff	CDS	293365	293674	.	-	.	ID=scaffold19.t107.cds8;Parent=scaffold19.t107;extra_copy_number=0
ptg000001l	Liftoff	CDS	293721	293891	.	-	.	ID=scaffold19.t107.cds7;Parent=scaffold19.t107;extra_copy_number=0
ptg000001l	Liftoff	CDS	293943	294052	.	-	.	ID=scaffold19.t107.cds6;Parent=scaffold19.t107;extra_copy_number=0
ptg000001l	Liftoff	CDS	294102	294459	.	-	.	ID=scaffold19.t107.cds5;Parent=scaffold19.t107;extra_copy_number=0
ptg000001l	Liftoff	CDS	294505	294598	.	-	.	ID=scaffold19.t107.cds4;Parent=scaffold19.t107;extra_copy_number=0
ptg000001l	Liftoff	CDS	294646	294742	.	-	.	ID=scaffold19.t107.cds3;Parent=scaffold19.t107;extra_copy_number=0
ptg000001l	Liftoff	CDS	294793	294882	.	-	.	ID=scaffold19.t107.cds2;Parent=scaffold19.t107;extra_copy_number=0
ptg000001l	Liftoff	CDS	294931	295026	.	-	.	ID=scaffold19.t107.cds1;Parent=scaffold19.t107;extra_copy_number=0
ptg000001l	Liftoff	gene	296738	298796	.	+	.	ID=scaffold19.g106;coverage=1.0;sequence_ID=1.0;valid_ORFs=1;extra_copy_number=0;copy_num_ID=scaffold19.g106_0
ptg000001l	Liftoff	mRNA	296738	298796	.	+	.	ID=scaffold19.t106;Parent=scaffold19.g106;matches_ref_protein=True;valid_ORF=True;extra_copy_number=0
ptg000001l	Liftoff	exon	296738	297227	.	+	.	ID=scaffold19.t106.exon1;Parent=scaffold19.t106;extra_copy_number=0
ptg000001l	Liftoff	exon	297279	297555	.	+	.	ID=scaffold19.t106.exon2;Parent=scaffold19.t106;extra_copy_number=0
ptg000001l	Liftoff	exon	297604	298064	.	+	.	ID=scaffold19.t106.exon3;Parent=scaffold19.t106;extra_copy_number=0
ptg000001l	Liftoff	exon	298114	298796	.	+	.	ID=scaffold19.t106.exon4;Parent=scaffold19.t106;extra_copy_number=0
ptg000001l	Liftoff	CDS	296738	297227	.	+	.	ID=scaffold19.t106.cds1;Parent=scaffold19.t106;extra_copy_number=0
ptg000001l	Liftoff	CDS	297279	297555	.	+	.	ID=scaffold19.t106.cds2;Parent=scaffold19.t106;extra_copy_number=0
ptg000001l	Liftoff	CDS	297604	298064	.	+	.	ID=scaffold19.t106.cds3;Parent=scaffold19.t106;extra_copy_number=0
ptg000001l	Liftoff	CDS	298114	298796	.	+	.	ID=scaffold19.t106.cds4;Parent=scaffold19.t106;extra_copy_number=0
ptg000001l	Liftoff	gene	298950	299378	.	-	.	ID=scaffold19.g105;coverage=1.0;sequence_ID=1.0;valid_ORFs=1;extra_copy_number=0;copy_num_ID=scaffold19.g105_0
ptg000001l	Liftoff	mRNA	298950	299378	.	-	.	ID=scaffold19.t105;Parent=scaffold19.g105;matches_ref_protein=True;valid_ORF=True;extra_copy_number=0
ptg000001l	Liftoff	exon	298950	299378	.	-	.	ID=scaffold19.t105.exon1;Parent=scaffold19.t105;extra_copy_number=0
ptg000001l	Liftoff	CDS	298950	299378	.	-	.	ID=scaffold19.t105.cds1;Parent=scaffold19.t105;extra_copy_number=0
ptg000001l	Liftoff	gene	300346	301044	.	+	.	ID=scaffold19.g104;coverage=1.0;sequence_ID=1.0;valid_ORFs=1;extra_copy_number=0;copy_num_ID=scaffold19.g104_0
ptg000001l	Liftoff	mRNA	300346	301044	.	+	.	ID=scaffold19.t104;Parent=scaffold19.g104;matches_ref_protein=True;valid_ORF=True;extra_copy_number=0
ptg000001l	Liftoff	exon	300346	301044	.	+	.	ID=scaffold19.t104.exon1;Parent=scaffold19.t104;extra_copy_number=0
ptg000001l	Liftoff	CDS	300346	301044	.	+	.	ID=scaffold19.t104.cds1;Parent=scaffold19.t104;extra_copy_number=0
ptg000001l	Liftoff	gene	301231	302336	.	-	.	ID=scaffold19.g103;coverage=1.0;sequence_ID=1.0;valid_ORFs=1;extra_copy_number=0;copy_num_ID=scaffold19.g103_0
ptg000001l	Liftoff	mRNA	301231	302336	.	-	.	ID=scaffold19.t103;Parent=scaffold19.g103;matches_ref_protein=True;valid_ORF=True;extra_copy_number=0
ptg000001l	Liftoff	exon	301231	301308	.	-	.	ID=scaffold19.t103.exon3;Parent=scaffold19.t103;extra_copy_number=0
ptg000001l	Liftoff	exon	301352	301699	.	-	.	ID=scaffold19.t103.exon2;Parent=scaffold19.t103;extra_copy_number=0
ptg000001l	Liftoff	exon	301746	302336	.	-	.	ID=scaffold19.t103.exon1;Parent=scaffold19.t103;extra_copy_number=0
ptg000001l	Liftoff	CDS	301231	301308	.	-	.	ID=scaffold19.t103.cds3;Parent=scaffold19.t103;extra_copy_number=0
ptg000001l	Liftoff	CDS	301352	301699	.	-	.	ID=scaffold19.t103.cds2;Parent=scaffold19.t103;extra_copy_number=0
ptg000001l	Liftoff	CDS	301746	302336	.	-	.	ID=scaffold19.t103.cds1;Parent=scaffold19.t103;extra_copy_number=0
ptg000001l	Liftoff	gene	302719	303966	.	+	.	ID=scaffold19.g102;coverage=1.0;sequence_ID=1.0;valid_ORFs=1;extra_copy_number=0;copy_num_ID=scaffold19.g102_0
ptg000001l	Liftoff	mRNA	302719	303966	.	+	.	ID=scaffold19.t102;Parent=scaffold19.g102;matches_ref_protein=True;valid_ORF=True;extra_copy_number=0
ptg000001l	Liftoff	exon	302719	302886	.	+	.	ID=scaffold19.t102.exon1;Parent=scaffold19.t102;extra_copy_number=0
ptg000001l	Liftoff	exon	302941	303678	.	+	.	ID=scaffold19.t102.exon2;Parent=scaffold19.t102;extra_copy_number=0
ptg000001l	Liftoff	exon	303727	303966	.	+	.	ID=scaffold19.t102.exon3;Parent=scaffold19.t102;extra_copy_number=0
ptg000001l	Liftoff	CDS	302719	302886	.	+	.	ID=scaffold19.t102.cds1;Parent=scaffold19.t102;extra_copy_number=0
ptg000001l	Liftoff	CDS	302941	303678	.	+	.	ID=scaffold19.t102.cds2;Parent=scaffold19.t102;extra_copy_number=0
ptg000001l	Liftoff	CDS	303727	303966	.	+	.	ID=scaffold19.t102.cds3;Parent=scaffold19.t102;extra_copy_number=0
ptg000001l	Liftoff	gene	304228	305410	.	-	.	ID=scaffold19.g101;coverage=1.0;sequence_ID=1.0;valid_ORFs=1;extra_copy_number=0;copy_num_ID=scaffold19.g101_0
ptg000001l	Liftoff	mRNA	304228	305410	.	-	.	ID=scaffold19.t101;Parent=scaffold19.g101;matches_ref_protein=True;valid_ORF=True;extra_copy_number=0
ptg000001l	Liftoff	exon	304228	304427	.	-	.	ID=scaffold19.t101.exon2;Parent=scaffold19.t101;extra_copy_number=0
ptg000001l	Liftoff	exon	304474	305410	.	-	.	ID=scaffold19.t101.exon1;Parent=scaffold19.t101;extra_copy_number=0
ptg000001l	Liftoff	CDS	304228	304427	.	-	.	ID=scaffold19.t101.cds2;Parent=scaffold19.t101;extra_copy_number=0
ptg000001l	Liftoff	CDS	304474	305410	.	-	.	ID=scaffold19.t101.cds1;Parent=scaffold19.t101;extra_copy_number=0
ptg000001l	Liftoff	gene	305897	307847	.	+	.	ID=scaffold19.g100;coverage=1.0;sequence_ID=1.0;valid_ORFs=1;extra_copy_number=0;copy_num_ID=scaffold19.g100_0
ptg000001l	Liftoff	mRNA	305897	307847	.	+	.	ID=scaffold19.t100;Parent=scaffold19.g100;matches_ref_protein=True;valid_ORF=True;extra_copy_number=0
ptg000001l	Liftoff	exon	305897	306205	.	+	.	ID=scaffold19.t100.exon1;Parent=scaffold19.t100;extra_copy_number=0
ptg000001l	Liftoff	exon	306250	306351	.	+	.	ID=scaffold19.t100.exon2;Parent=scaffold19.t100;extra_copy_number=0
ptg000001l	Liftoff	exon	306400	306480	.	+	.	ID=scaffold19.t100.exon3;Parent=scaffold19.t100;extra_copy_number=0
ptg000001l	Liftoff	exon	306531	306793	.	+	.	ID=scaffold19.t100.exon4;Parent=scaffold19.t100;extra_copy_number=0
ptg000001l	Liftoff	exon	306842	306909	.	+	.	ID=scaffold19.t100.exon5;Parent=scaffold19.t100;extra_copy_number=0
ptg000001l	Liftoff	exon	306961	307189	.	+	.	ID=scaffold19.t100.exon6;Parent=scaffold19.t100;extra_copy_number=0
ptg000001l	Liftoff	exon	307249	307473	.	+	.	ID=scaffold19.t100.exon7;Parent=scaffold19.t100;extra_copy_number=0
ptg000001l	Liftoff	exon	307523	307847	.	+	.	ID=scaffold19.t100.exon8;Parent=scaffold19.t100;extra_copy_number=0
ptg000001l	Liftoff	CDS	305897	306205	.	+	.	ID=scaffold19.t100.cds1;Parent=scaffold19.t100;extra_copy_number=0
ptg000001l	Liftoff	CDS	306250	306351	.	+	.	ID=scaffold19.t100.cds2;Parent=scaffold19.t100;extra_copy_number=0
ptg000001l	Liftoff	CDS	306400	306480	.	+	.	ID=scaffold19.t100.cds3;Parent=scaffold19.t100;extra_copy_number=0
ptg000001l	Liftoff	CDS	306531	306793	.	+	.	ID=scaffold19.t100.cds4;Parent=scaffold19.t100;extra_copy_number=0
ptg000001l	Liftoff	CDS	306842	306909	.	+	.	ID=scaffold19.t100.cds5;Parent=scaffold19.t100;extra_copy_number=0
ptg000001l	Liftoff	CDS	306961	307189	.	+	.	ID=scaffold19.t100.cds6;Parent=scaffold19.t100;extra_copy_number=0
ptg000001l	Liftoff	CDS	307249	307473	.	+	.	ID=scaffold19.t100.cds7;Parent=scaffold19.t100;extra_copy_number=0
ptg000001l	Liftoff	CDS	307523	307847	.	+	.	ID=scaffold19.t100.cds8;Parent=scaffold19.t100;extra_copy_number=0
ptg000001l	Liftoff	gene	307967	308518	.	-	.	ID=scaffold19.g99;coverage=1.0;sequence_ID=1.0;valid_ORFs=1;extra_copy_number=0;copy_num_ID=scaffold19.g99_0
ptg000001l	Liftoff	mRNA	307967	308518	.	-	.	ID=scaffold19.t99;Parent=scaffold19.g99;matches_ref_protein=True;valid_ORF=True;extra_copy_number=0
ptg000001l	Liftoff	exon	307967	308518	.	-	.	ID=scaffold19.t99.exon1;Parent=scaffold19.t99;extra_copy_number=0
ptg000001l	Liftoff	CDS	307967	308518	.	-	.	ID=scaffold19.t99.cds1;Parent=scaffold19.t99;extra_copy_number=0
ptg000001l	Liftoff	gene	309230	310520	.	+	.	ID=scaffold19.g98;coverage=1.0;sequence_ID=1.0;valid_ORFs=1;extra_copy_number=0;copy_num_ID=scaffold19.g98_0
ptg000001l	Liftoff	mRNA	309230	310520	.	+	.	ID=scaffold19.t98;Parent=scaffold19.g98;matches_ref_protein=True;valid_ORF=True;extra_copy_number=0
ptg000001l	Liftoff	exon	309230	309888	.	+	.	ID=scaffold19.t98.exon1;Parent=scaffold19.t98;extra_copy_number=0
ptg000001l	Liftoff	exon	309920	310520	.	+	.	ID=scaffold19.t98.exon2;Parent=scaffold19.t98;extra_copy_number=0
ptg000001l	Liftoff	CDS	309230	309888	.	+	.	ID=scaffold19.t98.cds1;Parent=scaffold19.t98;extra_copy_number=0
ptg000001l	Liftoff	CDS	309920	310520	.	+	.	ID=scaffold19.t98.cds2;Parent=scaffold19.t98;extra_copy_number=0
ptg000001l	Liftoff	gene	310562	311920	.	-	.	ID=scaffold19.g97;coverage=1.0;sequence_ID=1.0;valid_ORFs=1;extra_copy_number=0;copy_num_ID=scaffold19.g97_0
ptg000001l	Liftoff	mRNA	310562	311920	.	-	.	ID=scaffold19.t97;Parent=scaffold19.g97;matches_ref_protein=True;valid_ORF=True;extra_copy_number=0
ptg000001l	Liftoff	exon	310562	311920	.	-	.	ID=scaffold19.t97.exon1;Parent=scaffold19.t97;extra_copy_number=0
ptg000001l	Liftoff	CDS	310562	311920	.	-	.	ID=scaffold19.t97.cds1;Parent=scaffold19.t97;extra_copy_number=0
ptg000001l	Liftoff	gene	312310	313352	.	+	.	ID=scaffold19.g96;coverage=1.0;sequence_ID=1.0;valid_ORFs=1;extra_copy_number=0;copy_num_ID=scaffold19.g96_0
ptg000001l	Liftoff	mRNA	312310	313352	.	+	.	ID=scaffold19.t96;Parent=scaffold19.g96;matches_ref_protein=True;valid_ORF=True;extra_copy_number=0
ptg000001l	Liftoff	exon	312310	312861	.	+	.	ID=scaffold19.t96.exon1;Parent=scaffold19.t96;extra_copy_number=0
ptg000001l	Liftoff	exon	312916	313135	.	+	.	ID=scaffold19.t96.exon2;Parent=scaffold19.t96;extra_copy_number=0
ptg000001l	Liftoff	exon	313183	313352	.	+	.	ID=scaffold19.t96.exon3;Parent=scaffold19.t96;extra_copy_number=0
ptg000001l	Liftoff	CDS	312310	312861	.	+	.	ID=scaffold19.t96.cds1;Parent=scaffold19.t96;extra_copy_number=0
ptg000001l	Liftoff	CDS	312916	313135	.	+	.	ID=scaffold19.t96.cds2;Parent=scaffold19.t96;extra_copy_number=0
ptg000001l	Liftoff	CDS	313183	313352	.	+	.	ID=scaffold19.t96.cds3;Parent=scaffold19.t96;extra_copy_number=0
ptg000001l	Liftoff	gene	313466	314282	.	-	.	ID=scaffold19.g95;coverage=1.0;sequence_ID=1.0;valid_ORFs=1;extra_copy_number=0;copy_num_ID=scaffold19.g95_0
ptg000001l	Liftoff	mRNA	313466	314282	.	-	.	ID=scaffold19.t95;Parent=scaffold19.g95;matches_ref_protein=True;valid_ORF=True;extra_copy_number=0
ptg000001l	Liftoff	exon	313466	314011	.	-	.	ID=scaffold19.t95.exon3;Parent=scaffold19.t95;extra_copy_number=0
ptg000001l	Liftoff	exon	314063	314189	.	-	.	ID=scaffold19.t95.exon2;Parent=scaffold19.t95;extra_copy_number=0
ptg000001l	Liftoff	exon	314239	314282	.	-	.	ID=scaffold19.t95.exon1;Parent=scaffold19.t95;extra_copy_number=0
ptg000001l	Liftoff	CDS	313466	314011	.	-	.	ID=scaffold19.t95.cds3;Parent=scaffold19.t95;extra_copy_number=0
ptg000001l	Liftoff	CDS	314063	314189	.	-	.	ID=scaffold19.t95.cds2;Parent=scaffold19.t95;extra_copy_number=0
ptg000001l	Liftoff	CDS	314239	314282	.	-	.	ID=scaffold19.t95.cds1;Parent=scaffold19.t95;extra_copy_number=0
ptg000001l	Liftoff	gene	315129	315711	.	-	.	ID=scaffold19.g94;coverage=1.0;sequence_ID=1.0;valid_ORFs=1;extra_copy_number=0;copy_num_ID=scaffold19.g94_0
ptg000001l	Liftoff	mRNA	315129	315711	.	-	.	ID=scaffold19.t94;Parent=scaffold19.g94;matches_ref_protein=True;valid_ORF=True;extra_copy_number=0
ptg000001l	Liftoff	exon	315129	315443	.	-	.	ID=scaffold19.t94.exon3;Parent=scaffold19.t94;extra_copy_number=0
ptg000001l	Liftoff	exon	315490	315616	.	-	.	ID=scaffold19.t94.exon2;Parent=scaffold19.t94;extra_copy_number=0
ptg000001l	Liftoff	exon	315668	315711	.	-	.	ID=scaffold19.t94.exon1;Parent=scaffold19.t94;extra_copy_number=0
ptg000001l	Liftoff	CDS	315129	315443	.	-	.	ID=scaffold19.t94.cds3;Parent=scaffold19.t94;extra_copy_number=0
ptg000001l	Liftoff	CDS	315490	315616	.	-	.	ID=scaffold19.t94.cds2;Parent=scaffold19.t94;extra_copy_number=0
ptg000001l	Liftoff	CDS	315668	315711	.	-	.	ID=scaffold19.t94.cds1;Parent=scaffold19.t94;extra_copy_number=0
ptg000001l	Liftoff	gene	317998	318690	.	+	.	ID=scaffold19.g93;coverage=1.0;sequence_ID=1.0;valid_ORFs=1;extra_copy_number=0;copy_num_ID=scaffold19.g93_0
ptg000001l	Liftoff	mRNA	317998	318690	.	+	.	ID=scaffold19.t93;Parent=scaffold19.g93;matches_ref_protein=True;valid_ORF=True;extra_copy_number=0
ptg000001l	Liftoff	exon	317998	318690	.	+	.	ID=scaffold19.t93.exon1;Parent=scaffold19.t93;extra_copy_number=0
ptg000001l	Liftoff	CDS	317998	318690	.	+	.	ID=scaffold19.t93.cds1;Parent=scaffold19.t93;extra_copy_number=0
ptg000001l	Liftoff	gene	318856	320190	.	-	.	ID=scaffold19.g92;coverage=1.0;sequence_ID=1.0;valid_ORFs=1;extra_copy_number=0;copy_num_ID=scaffold19.g92_0
ptg000001l	Liftoff	mRNA	318856	320190	.	-	.	ID=scaffold19.t92;Parent=scaffold19.g92;matches_ref_protein=True;valid_ORF=True;extra_copy_number=0
ptg000001l	Liftoff	exon	318856	320190	.	-	.	ID=scaffold19.t92.exon1;Parent=scaffold19.t92;extra_copy_number=0
ptg000001l	Liftoff	CDS	318856	320190	.	-	.	ID=scaffold19.t92.cds1;Parent=scaffold19.t92;extra_copy_number=0
ptg000001l	Liftoff	gene	320606	322254	.	-	.	ID=scaffold19.g91;coverage=1.0;sequence_ID=1.0;valid_ORFs=1;extra_copy_number=0;copy_num_ID=scaffold19.g91_0
ptg000001l	Liftoff	mRNA	320606	322254	.	-	.	ID=scaffold19.t91;Parent=scaffold19.g91;matches_ref_protein=True;valid_ORF=True;extra_copy_number=0
ptg000001l	Liftoff	exon	320606	320882	.	-	.	ID=scaffold19.t91.exon3;Parent=scaffold19.t91;extra_copy_number=0
ptg000001l	Liftoff	exon	320931	321635	.	-	.	ID=scaffold19.t91.exon2;Parent=scaffold19.t91;extra_copy_number=0
ptg000001l	Liftoff	exon	321686	322254	.	-	.	ID=scaffold19.t91.exon1;Parent=scaffold19.t91;extra_copy_number=0
ptg000001l	Liftoff	CDS	320606	320882	.	-	.	ID=scaffold19.t91.cds3;Parent=scaffold19.t91;extra_copy_number=0
ptg000001l	Liftoff	CDS	320931	321635	.	-	.	ID=scaffold19.t91.cds2;Parent=scaffold19.t91;extra_copy_number=0
ptg000001l	Liftoff	CDS	321686	322254	.	-	.	ID=scaffold19.t91.cds1;Parent=scaffold19.t91;extra_copy_number=0
ptg000001l	Liftoff	gene	323049	324234	.	+	.	ID=scaffold19.g90;coverage=1.0;sequence_ID=1.0;valid_ORFs=1;extra_copy_number=0;copy_num_ID=scaffold19.g90_0
ptg000001l	Liftoff	mRNA	323049	324234	.	+	.	ID=scaffold19.t90;Parent=scaffold19.g90;matches_ref_protein=True;valid_ORF=True;extra_copy_number=0
ptg000001l	Liftoff	exon	323049	323404	.	+	.	ID=scaffold19.t90.exon1;Parent=scaffold19.t90;extra_copy_number=0
ptg000001l	Liftoff	exon	323457	323597	.	+	.	ID=scaffold19.t90.exon2;Parent=scaffold19.t90;extra_copy_number=0
ptg000001l	Liftoff	exon	323649	324234	.	+	.	ID=scaffold19.t90.exon3;Parent=scaffold19.t90;extra_copy_number=0
ptg000001l	Liftoff	CDS	323049	323404	.	+	.	ID=scaffold19.t90.cds1;Parent=scaffold19.t90;extra_copy_number=0
ptg000001l	Liftoff	CDS	323457	323597	.	+	.	ID=scaffold19.t90.cds2;Parent=scaffold19.t90;extra_copy_number=0
ptg000001l	Liftoff	CDS	323649	324234	.	+	.	ID=scaffold19.t90.cds3;Parent=scaffold19.t90;extra_copy_number=0
ptg000001l	Liftoff	gene	324896	325203	.	-	.	ID=scaffold19.g89;coverage=1.0;sequence_ID=1.0;valid_ORFs=1;extra_copy_number=0;copy_num_ID=scaffold19.g89_0
ptg000001l	Liftoff	mRNA	324896	325203	.	-	.	ID=scaffold19.t89;Parent=scaffold19.g89;matches_ref_protein=True;valid_ORF=True;extra_copy_number=0
ptg000001l	Liftoff	exon	324896	324979	.	-	.	ID=scaffold19.t89.exon2;Parent=scaffold19.t89;extra_copy_number=0
ptg000001l	Liftoff	exon	325030	325203	.	-	.	ID=scaffold19.t89.exon1;Parent=scaffold19.t89;extra_copy_number=0
ptg000001l	Liftoff	CDS	324896	324979	.	-	.	ID=scaffold19.t89.cds2;Parent=scaffold19.t89;extra_copy_number=0
ptg000001l	Liftoff	CDS	325030	325203	.	-	.	ID=scaffold19.t89.cds1;Parent=scaffold19.t89;extra_copy_number=0
ptg000001l	Liftoff	gene	326846	329314	.	-	.	ID=scaffold19.g88;coverage=1.0;sequence_ID=1.0;valid_ORFs=1;extra_copy_number=0;copy_num_ID=scaffold19.g88_0
ptg000001l	Liftoff	mRNA	326846	329314	.	-	.	ID=scaffold19.t88;Parent=scaffold19.g88;matches_ref_protein=True;valid_ORF=True;extra_copy_number=0
ptg000001l	Liftoff	exon	326846	329314	.	-	.	ID=scaffold19.t88.exon1;Parent=scaffold19.t88;extra_copy_number=0
ptg000001l	Liftoff	CDS	326846	329314	.	-	.	ID=scaffold19.t88.cds1;Parent=scaffold19.t88;extra_copy_number=0
ptg000001l	Liftoff	gene	330695	331542	.	+	.	ID=scaffold19.g87;coverage=1.0;sequence_ID=1.0;valid_ORFs=1;extra_copy_number=0;copy_num_ID=scaffold19.g87_0
ptg000001l	Liftoff	mRNA	330695	331542	.	+	.	ID=scaffold19.t87;Parent=scaffold19.g87;matches_ref_protein=True;valid_ORF=True;extra_copy_number=0
ptg000001l	Liftoff	exon	330695	330973	.	+	.	ID=scaffold19.t87.exon1;Parent=scaffold19.t87;extra_copy_number=0
ptg000001l	Liftoff	exon	331042	331542	.	+	.	ID=scaffold19.t87.exon2;Parent=scaffold19.t87;extra_copy_number=0
ptg000001l	Liftoff	CDS	330695	330973	.	+	.	ID=scaffold19.t87.cds1;Parent=scaffold19.t87;extra_copy_number=0
ptg000001l	Liftoff	CDS	331042	331542	.	+	.	ID=scaffold19.t87.cds2;Parent=scaffold19.t87;extra_copy_number=0
ptg000001l	Liftoff	gene	331653	333302	.	-	.	ID=scaffold19.g86;coverage=1.0;sequence_ID=1.0;valid_ORFs=1;extra_copy_number=0;copy_num_ID=scaffold19.g86_0
ptg000001l	Liftoff	mRNA	331653	333302	.	-	.	ID=scaffold19.t86;Parent=scaffold19.g86;matches_ref_protein=True;valid_ORF=True;extra_copy_number=0
ptg000001l	Liftoff	exon	331653	333302	.	-	.	ID=scaffold19.t86.exon1;Parent=scaffold19.t86;extra_copy_number=0
ptg000001l	Liftoff	CDS	331653	333302	.	-	.	ID=scaffold19.t86.cds1;Parent=scaffold19.t86;extra_copy_number=0
ptg000001l	Liftoff	gene	333665	334408	.	-	.	ID=scaffold19.g85;coverage=1.0;sequence_ID=1.0;valid_ORFs=1;extra_copy_number=0;copy_num_ID=scaffold19.g85_0
ptg000001l	Liftoff	mRNA	333665	334408	.	-	.	ID=scaffold19.t85;Parent=scaffold19.g85;matches_ref_protein=True;valid_ORF=True;extra_copy_number=0
ptg000001l	Liftoff	exon	333665	334408	.	-	.	ID=scaffold19.t85.exon1;Parent=scaffold19.t85;extra_copy_number=0
ptg000001l	Liftoff	CDS	333665	334408	.	-	.	ID=scaffold19.t85.cds1;Parent=scaffold19.t85;extra_copy_number=0
ptg000001l	Liftoff	gene	334807	335643	.	+	.	ID=scaffold19.g84;coverage=1.0;sequence_ID=1.0;valid_ORFs=1;extra_copy_number=0;copy_num_ID=scaffold19.g84_0
ptg000001l	Liftoff	mRNA	334807	335643	.	+	.	ID=scaffold19.t84;Parent=scaffold19.g84;matches_ref_protein=True;valid_ORF=True;extra_copy_number=0
ptg000001l	Liftoff	exon	334807	335392	.	+	.	ID=scaffold19.t84.exon1;Parent=scaffold19.t84;extra_copy_number=0
ptg000001l	Liftoff	exon	335438	335643	.	+	.	ID=scaffold19.t84.exon2;Parent=scaffold19.t84;extra_copy_number=0
ptg000001l	Liftoff	CDS	334807	335392	.	+	.	ID=scaffold19.t84.cds1;Parent=scaffold19.t84;extra_copy_number=0
ptg000001l	Liftoff	CDS	335438	335643	.	+	.	ID=scaffold19.t84.cds2;Parent=scaffold19.t84;extra_copy_number=0
ptg000001l	Liftoff	gene	335820	337804	.	-	.	ID=scaffold19.g83;coverage=1.0;sequence_ID=1.0;valid_ORFs=1;extra_copy_number=0;copy_num_ID=scaffold19.g83_0
ptg000001l	Liftoff	mRNA	335820	337804	.	-	.	ID=scaffold19.t83;Parent=scaffold19.g83;matches_ref_protein=True;valid_ORF=True;extra_copy_number=0
ptg000001l	Liftoff	exon	335820	336149	.	-	.	ID=scaffold19.t83.exon6;Parent=scaffold19.t83;extra_copy_number=0
ptg000001l	Liftoff	exon	336207	336541	.	-	.	ID=scaffold19.t83.exon5;Parent=scaffold19.t83;extra_copy_number=0
ptg000001l	Liftoff	exon	336591	337011	.	-	.	ID=scaffold19.t83.exon4;Parent=scaffold19.t83;extra_copy_number=0
ptg000001l	Liftoff	exon	337059	337424	.	-	.	ID=scaffold19.t83.exon3;Parent=scaffold19.t83;extra_copy_number=0
ptg000001l	Liftoff	exon	337478	337713	.	-	.	ID=scaffold19.t83.exon2;Parent=scaffold19.t83;extra_copy_number=0
ptg000001l	Liftoff	exon	337762	337804	.	-	.	ID=scaffold19.t83.exon1;Parent=scaffold19.t83;extra_copy_number=0
ptg000001l	Liftoff	CDS	335820	336149	.	-	.	ID=scaffold19.t83.cds6;Parent=scaffold19.t83;extra_copy_number=0
ptg000001l	Liftoff	CDS	336207	336541	.	-	.	ID=scaffold19.t83.cds5;Parent=scaffold19.t83;extra_copy_number=0
ptg000001l	Liftoff	CDS	336591	337011	.	-	.	ID=scaffold19.t83.cds4;Parent=scaffold19.t83;extra_copy_number=0
ptg000001l	Liftoff	CDS	337059	337424	.	-	.	ID=scaffold19.t83.cds3;Parent=scaffold19.t83;extra_copy_number=0
ptg000001l	Liftoff	CDS	337478	337713	.	-	.	ID=scaffold19.t83.cds2;Parent=scaffold19.t83;extra_copy_number=0
ptg000001l	Liftoff	CDS	337762	337804	.	-	.	ID=scaffold19.t83.cds1;Parent=scaffold19.t83;extra_copy_number=0
ptg000001l	Liftoff	gene	338221	338658	.	-	.	ID=scaffold19.g82;coverage=1.0;sequence_ID=1.0;valid_ORFs=1;extra_copy_number=0;copy_num_ID=scaffold19.g82_0
ptg000001l	Liftoff	mRNA	338221	338658	.	-	.	ID=scaffold19.t82;Parent=scaffold19.g82;matches_ref_protein=True;valid_ORF=True;extra_copy_number=0
ptg000001l	Liftoff	exon	338221	338658	.	-	.	ID=scaffold19.t82.exon1;Parent=scaffold19.t82;extra_copy_number=0
ptg000001l	Liftoff	CDS	338221	338658	.	-	.	ID=scaffold19.t82.cds1;Parent=scaffold19.t82;extra_copy_number=0
ptg000001l	Liftoff	gene	340400	342409	.	+	.	ID=scaffold19.g81;coverage=1.0;sequence_ID=1.0;valid_ORFs=1;extra_copy_number=0;copy_num_ID=scaffold19.g81_0
ptg000001l	Liftoff	mRNA	340400	342409	.	+	.	ID=scaffold19.t81;Parent=scaffold19.g81;matches_ref_protein=True;valid_ORF=True;extra_copy_number=0
ptg000001l	Liftoff	exon	340400	340900	.	+	.	ID=scaffold19.t81.exon1;Parent=scaffold19.t81;extra_copy_number=0
ptg000001l	Liftoff	exon	340982	341395	.	+	.	ID=scaffold19.t81.exon2;Parent=scaffold19.t81;extra_copy_number=0
ptg000001l	Liftoff	exon	341497	341643	.	+	.	ID=scaffold19.t81.exon3;Parent=scaffold19.t81;extra_copy_number=0
ptg000001l	Liftoff	exon	341699	342409	.	+	.	ID=scaffold19.t81.exon4;Parent=scaffold19.t81;extra_copy_number=0
ptg000001l	Liftoff	CDS	340400	340900	.	+	.	ID=scaffold19.t81.cds1;Parent=scaffold19.t81;extra_copy_number=0
ptg000001l	Liftoff	CDS	340982	341395	.	+	.	ID=scaffold19.t81.cds2;Parent=scaffold19.t81;extra_copy_number=0
ptg000001l	Liftoff	CDS	341497	341643	.	+	.	ID=scaffold19.t81.cds3;Parent=scaffold19.t81;extra_copy_number=0
ptg000001l	Liftoff	CDS	341699	342409	.	+	.	ID=scaffold19.t81.cds4;Parent=scaffold19.t81;extra_copy_number=0
ptg000001l	Liftoff	gene	342876	344069	.	+	.	ID=scaffold19.g80;coverage=1.0;sequence_ID=1.0;valid_ORFs=1;extra_copy_number=0;copy_num_ID=scaffold19.g80_0
ptg000001l	Liftoff	mRNA	342876	344069	.	+	.	ID=scaffold19.t80;Parent=scaffold19.g80;matches_ref_protein=True;valid_ORF=True;extra_copy_number=0
ptg000001l	Liftoff	exon	342876	342953	.	+	.	ID=scaffold19.t80.exon1;Parent=scaffold19.t80;extra_copy_number=0
ptg000001l	Liftoff	exon	343008	343601	.	+	.	ID=scaffold19.t80.exon2;Parent=scaffold19.t80;extra_copy_number=0
ptg000001l	Liftoff	exon	343660	343728	.	+	.	ID=scaffold19.t80.exon3;Parent=scaffold19.t80;extra_copy_number=0
ptg000001l	Liftoff	exon	343782	343875	.	+	.	ID=scaffold19.t80.exon4;Parent=scaffold19.t80;extra_copy_number=0
ptg000001l	Liftoff	exon	343963	344069	.	+	.	ID=scaffold19.t80.exon5;Parent=scaffold19.t80;extra_copy_number=0
ptg000001l	Liftoff	CDS	342876	342953	.	+	.	ID=scaffold19.t80.cds1;Parent=scaffold19.t80;extra_copy_number=0
ptg000001l	Liftoff	CDS	343008	343601	.	+	.	ID=scaffold19.t80.cds2;Parent=scaffold19.t80;extra_copy_number=0
ptg000001l	Liftoff	CDS	343660	343728	.	+	.	ID=scaffold19.t80.cds3;Parent=scaffold19.t80;extra_copy_number=0
ptg000001l	Liftoff	CDS	343782	343875	.	+	.	ID=scaffold19.t80.cds4;Parent=scaffold19.t80;extra_copy_number=0
ptg000001l	Liftoff	CDS	343963	344069	.	+	.	ID=scaffold19.t80.cds5;Parent=scaffold19.t80;extra_copy_number=0
ptg000001l	Liftoff	gene	344655	345206	.	-	.	ID=scaffold19.g79;coverage=1.0;sequence_ID=1.0;valid_ORFs=1;extra_copy_number=0;copy_num_ID=scaffold19.g79_0
ptg000001l	Liftoff	mRNA	344655	345206	.	-	.	ID=scaffold19.t79;Parent=scaffold19.g79;matches_ref_protein=True;valid_ORF=True;extra_copy_number=0
ptg000001l	Liftoff	exon	344655	345206	.	-	.	ID=scaffold19.t79.exon1;Parent=scaffold19.t79;extra_copy_number=0
ptg000001l	Liftoff	CDS	344655	345206	.	-	.	ID=scaffold19.t79.cds1;Parent=scaffold19.t79;extra_copy_number=0
ptg000001l	Liftoff	gene	345689	349233	.	-	.	ID=scaffold19.g78;coverage=1.0;sequence_ID=1.0;valid_ORFs=1;extra_copy_number=0;copy_num_ID=scaffold19.g78_0
ptg000001l	Liftoff	mRNA	345689	349233	.	-	.	ID=scaffold19.t78;Parent=scaffold19.g78;matches_ref_protein=True;valid_ORF=True;extra_copy_number=0
ptg000001l	Liftoff	exon	345689	347636	.	-	.	ID=scaffold19.t78.exon4;Parent=scaffold19.t78;extra_copy_number=0
ptg000001l	Liftoff	exon	347688	347812	.	-	.	ID=scaffold19.t78.exon3;Parent=scaffold19.t78;extra_copy_number=0
ptg000001l	Liftoff	exon	347865	348738	.	-	.	ID=scaffold19.t78.exon2;Parent=scaffold19.t78;extra_copy_number=0
ptg000001l	Liftoff	exon	348785	349233	.	-	.	ID=scaffold19.t78.exon1;Parent=scaffold19.t78;extra_copy_number=0
ptg000001l	Liftoff	CDS	345689	347636	.	-	.	ID=scaffold19.t78.cds4;Parent=scaffold19.t78;extra_copy_number=0
ptg000001l	Liftoff	CDS	347688	347812	.	-	.	ID=scaffold19.t78.cds3;Parent=scaffold19.t78;extra_copy_number=0
ptg000001l	Liftoff	CDS	347865	348738	.	-	.	ID=scaffold19.t78.cds2;Parent=scaffold19.t78;extra_copy_number=0
ptg000001l	Liftoff	CDS	348785	349233	.	-	.	ID=scaffold19.t78.cds1;Parent=scaffold19.t78;extra_copy_number=0
ptg000001l	Liftoff	gene	351303	352052	.	+	.	ID=scaffold19.g77;coverage=1.0;sequence_ID=1.0;valid_ORFs=1;extra_copy_number=0;copy_num_ID=scaffold19.g77_0
ptg000001l	Liftoff	mRNA	351303	352052	.	+	.	ID=scaffold19.t77;Parent=scaffold19.g77;matches_ref_protein=True;valid_ORF=True;extra_copy_number=0
ptg000001l	Liftoff	exon	351303	352052	.	+	.	ID=scaffold19.t77.exon1;Parent=scaffold19.t77;extra_copy_number=0
ptg000001l	Liftoff	CDS	351303	352052	.	+	.	ID=scaffold19.t77.cds1;Parent=scaffold19.t77;extra_copy_number=0
ptg000001l	Liftoff	gene	352470	354356	.	-	.	ID=scaffold19.g76;coverage=1.0;sequence_ID=1.0;valid_ORFs=1;extra_copy_number=0;copy_num_ID=scaffold19.g76_0
ptg000001l	Liftoff	mRNA	352470	354356	.	-	.	ID=scaffold19.t76;Parent=scaffold19.g76;matches_ref_protein=True;valid_ORF=True;extra_copy_number=0
ptg000001l	Liftoff	exon	352470	352860	.	-	.	ID=scaffold19.t76.exon5;Parent=scaffold19.t76;extra_copy_number=0
ptg000001l	Liftoff	exon	352918	353219	.	-	.	ID=scaffold19.t76.exon4;Parent=scaffold19.t76;extra_copy_number=0
ptg000001l	Liftoff	exon	353252	353553	.	-	.	ID=scaffold19.t76.exon3;Parent=scaffold19.t76;extra_copy_number=0
ptg000001l	Liftoff	exon	353607	354110	.	-	.	ID=scaffold19.t76.exon2;Parent=scaffold19.t76;extra_copy_number=0
ptg000001l	Liftoff	exon	354176	354356	.	-	.	ID=scaffold19.t76.exon1;Parent=scaffold19.t76;extra_copy_number=0
ptg000001l	Liftoff	CDS	352470	352860	.	-	.	ID=scaffold19.t76.cds5;Parent=scaffold19.t76;extra_copy_number=0
ptg000001l	Liftoff	CDS	352918	353219	.	-	.	ID=scaffold19.t76.cds4;Parent=scaffold19.t76;extra_copy_number=0
ptg000001l	Liftoff	CDS	353252	353553	.	-	.	ID=scaffold19.t76.cds3;Parent=scaffold19.t76;extra_copy_number=0
ptg000001l	Liftoff	CDS	353607	354110	.	-	.	ID=scaffold19.t76.cds2;Parent=scaffold19.t76;extra_copy_number=0
ptg000001l	Liftoff	CDS	354176	354356	.	-	.	ID=scaffold19.t76.cds1;Parent=scaffold19.t76;extra_copy_number=0
ptg000001l	Liftoff	gene	354706	356834	.	-	.	ID=scaffold19.g75;coverage=1.0;sequence_ID=1.0;valid_ORFs=1;extra_copy_number=0;copy_num_ID=scaffold19.g75_0
ptg000001l	Liftoff	mRNA	354706	356834	.	-	.	ID=scaffold19.t75;Parent=scaffold19.g75;matches_ref_protein=True;valid_ORF=True;extra_copy_number=0
ptg000001l	Liftoff	exon	354706	354902	.	-	.	ID=scaffold19.t75.exon3;Parent=scaffold19.t75;extra_copy_number=0
ptg000001l	Liftoff	exon	354962	356018	.	-	.	ID=scaffold19.t75.exon2;Parent=scaffold19.t75;extra_copy_number=0
ptg000001l	Liftoff	exon	356067	356834	.	-	.	ID=scaffold19.t75.exon1;Parent=scaffold19.t75;extra_copy_number=0
ptg000001l	Liftoff	CDS	354706	354902	.	-	.	ID=scaffold19.t75.cds3;Parent=scaffold19.t75;extra_copy_number=0
ptg000001l	Liftoff	CDS	354962	356018	.	-	.	ID=scaffold19.t75.cds2;Parent=scaffold19.t75;extra_copy_number=0
ptg000001l	Liftoff	CDS	356067	356834	.	-	.	ID=scaffold19.t75.cds1;Parent=scaffold19.t75;extra_copy_number=0
ptg000001l	Liftoff	gene	357241	360245	.	-	.	ID=scaffold19.g74;coverage=1.0;sequence_ID=1.0;valid_ORFs=1;extra_copy_number=0;copy_num_ID=scaffold19.g74_0
ptg000001l	Liftoff	mRNA	357241	360245	.	-	.	ID=scaffold19.t74;Parent=scaffold19.g74;matches_ref_protein=True;valid_ORF=True;extra_copy_number=0
ptg000001l	Liftoff	exon	357241	357692	.	-	.	ID=scaffold19.t74.exon4;Parent=scaffold19.t74;extra_copy_number=0
ptg000001l	Liftoff	exon	358973	359379	.	-	.	ID=scaffold19.t74.exon3;Parent=scaffold19.t74;extra_copy_number=0
ptg000001l	Liftoff	exon	359427	359541	.	-	.	ID=scaffold19.t74.exon2;Parent=scaffold19.t74;extra_copy_number=0
ptg000001l	Liftoff	exon	359600	360245	.	-	.	ID=scaffold19.t74.exon1;Parent=scaffold19.t74;extra_copy_number=0
ptg000001l	Liftoff	CDS	357241	357692	.	-	.	ID=scaffold19.t74.cds4;Parent=scaffold19.t74;extra_copy_number=0
ptg000001l	Liftoff	CDS	358973	359379	.	-	.	ID=scaffold19.t74.cds3;Parent=scaffold19.t74;extra_copy_number=0
ptg000001l	Liftoff	CDS	359427	359541	.	-	.	ID=scaffold19.t74.cds2;Parent=scaffold19.t74;extra_copy_number=0
ptg000001l	Liftoff	CDS	359600	360245	.	-	.	ID=scaffold19.t74.cds1;Parent=scaffold19.t74;extra_copy_number=0
ptg000001l	Liftoff	gene	361164	363469	.	-	.	ID=scaffold19.g73;coverage=1.0;sequence_ID=1.0;valid_ORFs=1;extra_copy_number=0;copy_num_ID=scaffold19.g73_0
ptg000001l	Liftoff	mRNA	361164	363469	.	-	.	ID=scaffold19.t73;Parent=scaffold19.g73;matches_ref_protein=True;valid_ORF=True;extra_copy_number=0
ptg000001l	Liftoff	exon	361164	363016	.	-	.	ID=scaffold19.t73.exon2;Parent=scaffold19.t73;extra_copy_number=0
ptg000001l	Liftoff	exon	363064	363469	.	-	.	ID=scaffold19.t73.exon1;Parent=scaffold19.t73;extra_copy_number=0
ptg000001l	Liftoff	CDS	361164	363016	.	-	.	ID=scaffold19.t73.cds2;Parent=scaffold19.t73;extra_copy_number=0
ptg000001l	Liftoff	CDS	363064	363469	.	-	.	ID=scaffold19.t73.cds1;Parent=scaffold19.t73;extra_copy_number=0
ptg000001l	Liftoff	gene	363780	364780	.	-	.	ID=scaffold19.g72;coverage=1.0;sequence_ID=1.0;valid_ORFs=1;extra_copy_number=0;copy_num_ID=scaffold19.g72_0
ptg000001l	Liftoff	mRNA	363780	364780	.	-	.	ID=scaffold19.t72;Parent=scaffold19.g72;matches_ref_protein=True;valid_ORF=True;extra_copy_number=0
ptg000001l	Liftoff	exon	363780	364447	.	-	.	ID=scaffold19.t72.exon2;Parent=scaffold19.t72;extra_copy_number=0
ptg000001l	Liftoff	exon	364498	364780	.	-	.	ID=scaffold19.t72.exon1;Parent=scaffold19.t72;extra_copy_number=0
ptg000001l	Liftoff	CDS	363780	364447	.	-	.	ID=scaffold19.t72.cds2;Parent=scaffold19.t72;extra_copy_number=0
ptg000001l	Liftoff	CDS	364498	364780	.	-	.	ID=scaffold19.t72.cds1;Parent=scaffold19.t72;extra_copy_number=0
ptg000001l	Liftoff	gene	365419	367291	.	-	.	ID=scaffold19.g71;coverage=1.0;sequence_ID=1.0;valid_ORFs=1;extra_copy_number=0;copy_num_ID=scaffold19.g71_0
ptg000001l	Liftoff	mRNA	365419	367291	.	-	.	ID=scaffold19.t71;Parent=scaffold19.g71;matches_ref_protein=True;valid_ORF=True;extra_copy_number=0
ptg000001l	Liftoff	exon	365419	366063	.	-	.	ID=scaffold19.t71.exon6;Parent=scaffold19.t71;extra_copy_number=0
ptg000001l	Liftoff	exon	366122	366296	.	-	.	ID=scaffold19.t71.exon5;Parent=scaffold19.t71;extra_copy_number=0
ptg000001l	Liftoff	exon	366346	366486	.	-	.	ID=scaffold19.t71.exon4;Parent=scaffold19.t71;extra_copy_number=0
ptg000001l	Liftoff	exon	366537	366884	.	-	.	ID=scaffold19.t71.exon3;Parent=scaffold19.t71;extra_copy_number=0
ptg000001l	Liftoff	exon	366936	367039	.	-	.	ID=scaffold19.t71.exon2;Parent=scaffold19.t71;extra_copy_number=0
ptg000001l	Liftoff	exon	367103	367291	.	-	.	ID=scaffold19.t71.exon1;Parent=scaffold19.t71;extra_copy_number=0
ptg000001l	Liftoff	CDS	365419	366063	.	-	.	ID=scaffold19.t71.cds6;Parent=scaffold19.t71;extra_copy_number=0
ptg000001l	Liftoff	CDS	366122	366296	.	-	.	ID=scaffold19.t71.cds5;Parent=scaffold19.t71;extra_copy_number=0
ptg000001l	Liftoff	CDS	366346	366486	.	-	.	ID=scaffold19.t71.cds4;Parent=scaffold19.t71;extra_copy_number=0
ptg000001l	Liftoff	CDS	366537	366884	.	-	.	ID=scaffold19.t71.cds3;Parent=scaffold19.t71;extra_copy_number=0
ptg000001l	Liftoff	CDS	366936	367039	.	-	.	ID=scaffold19.t71.cds2;Parent=scaffold19.t71;extra_copy_number=0
ptg000001l	Liftoff	CDS	367103	367291	.	-	.	ID=scaffold19.t71.cds1;Parent=scaffold19.t71;extra_copy_number=0
ptg000001l	Liftoff	gene	367897	371076	.	-	.	ID=scaffold19.g70;coverage=1.0;sequence_ID=1.0;valid_ORFs=1;extra_copy_number=0;copy_num_ID=scaffold19.g70_0
ptg000001l	Liftoff	mRNA	367897	371076	.	-	.	ID=scaffold19.t70;Parent=scaffold19.g70;matches_ref_protein=True;valid_ORF=True;extra_copy_number=0
ptg000001l	Liftoff	exon	367897	368555	.	-	.	ID=scaffold19.t70.exon3;Parent=scaffold19.t70;extra_copy_number=0
ptg000001l	Liftoff	exon	368602	370214	.	-	.	ID=scaffold19.t70.exon2;Parent=scaffold19.t70;extra_copy_number=0
ptg000001l	Liftoff	exon	370268	371076	.	-	.	ID=scaffold19.t70.exon1;Parent=scaffold19.t70;extra_copy_number=0
ptg000001l	Liftoff	CDS	367897	368555	.	-	.	ID=scaffold19.t70.cds3;Parent=scaffold19.t70;extra_copy_number=0
ptg000001l	Liftoff	CDS	368602	370214	.	-	.	ID=scaffold19.t70.cds2;Parent=scaffold19.t70;extra_copy_number=0
ptg000001l	Liftoff	CDS	370268	371076	.	-	.	ID=scaffold19.t70.cds1;Parent=scaffold19.t70;extra_copy_number=0
ptg000001l	Liftoff	gene	372723	373568	.	+	.	ID=scaffold19.g69;coverage=1.0;sequence_ID=1.0;valid_ORFs=1;extra_copy_number=0;copy_num_ID=scaffold19.g69_0
ptg000001l	Liftoff	mRNA	372723	373568	.	+	.	ID=scaffold19.t69;Parent=scaffold19.g69;matches_ref_protein=True;valid_ORF=True;extra_copy_number=0
ptg000001l	Liftoff	exon	372723	373568	.	+	.	ID=scaffold19.t69.exon1;Parent=scaffold19.t69;extra_copy_number=0
ptg000001l	Liftoff	CDS	372723	373568	.	+	.	ID=scaffold19.t69.cds1;Parent=scaffold19.t69;extra_copy_number=0
ptg000001l	Liftoff	gene	373866	376622	.	-	.	ID=scaffold19.g68;coverage=1.0;sequence_ID=1.0;valid_ORFs=1;extra_copy_number=0;copy_num_ID=scaffold19.g68_0
ptg000001l	Liftoff	mRNA	373866	376622	.	-	.	ID=scaffold19.t68;Parent=scaffold19.g68;matches_ref_protein=True;valid_ORF=True;extra_copy_number=0
ptg000001l	Liftoff	exon	373866	374407	.	-	.	ID=scaffold19.t68.exon5;Parent=scaffold19.t68;extra_copy_number=0
ptg000001l	Liftoff	exon	375873	376076	.	-	.	ID=scaffold19.t68.exon4;Parent=scaffold19.t68;extra_copy_number=0
ptg000001l	Liftoff	exon	376142	376208	.	-	.	ID=scaffold19.t68.exon3;Parent=scaffold19.t68;extra_copy_number=0
ptg000001l	Liftoff	exon	376267	376481	.	-	.	ID=scaffold19.t68.exon2;Parent=scaffold19.t68;extra_copy_number=0
ptg000001l	Liftoff	exon	376547	376622	.	-	.	ID=scaffold19.t68.exon1;Parent=scaffold19.t68;extra_copy_number=0
ptg000001l	Liftoff	CDS	373866	374407	.	-	.	ID=scaffold19.t68.cds5;Parent=scaffold19.t68;extra_copy_number=0
ptg000001l	Liftoff	CDS	375873	376076	.	-	.	ID=scaffold19.t68.cds4;Parent=scaffold19.t68;extra_copy_number=0
ptg000001l	Liftoff	CDS	376142	376208	.	-	.	ID=scaffold19.t68.cds3;Parent=scaffold19.t68;extra_copy_number=0
ptg000001l	Liftoff	CDS	376267	376481	.	-	.	ID=scaffold19.t68.cds2;Parent=scaffold19.t68;extra_copy_number=0
ptg000001l	Liftoff	CDS	376547	376622	.	-	.	ID=scaffold19.t68.cds1;Parent=scaffold19.t68;extra_copy_number=0
ptg000001l	Liftoff	gene	378055	378650	.	+	.	ID=scaffold19.g67;coverage=1.0;sequence_ID=1.0;valid_ORFs=1;extra_copy_number=0;copy_num_ID=scaffold19.g67_0
ptg000001l	Liftoff	mRNA	378055	378650	.	+	.	ID=scaffold19.t67;Parent=scaffold19.g67;matches_ref_protein=True;valid_ORF=True;extra_copy_number=0
ptg000001l	Liftoff	exon	378055	378294	.	+	.	ID=scaffold19.t67.exon1;Parent=scaffold19.t67;extra_copy_number=0
ptg000001l	Liftoff	exon	378339	378650	.	+	.	ID=scaffold19.t67.exon2;Parent=scaffold19.t67;extra_copy_number=0
ptg000001l	Liftoff	CDS	378055	378294	.	+	.	ID=scaffold19.t67.cds1;Parent=scaffold19.t67;extra_copy_number=0
ptg000001l	Liftoff	CDS	378339	378650	.	+	.	ID=scaffold19.t67.cds2;Parent=scaffold19.t67;extra_copy_number=0
ptg000001l	Liftoff	gene	381158	382161	.	+	.	ID=scaffold19.g66;coverage=1.0;sequence_ID=1.0;valid_ORFs=1;extra_copy_number=0;copy_num_ID=scaffold19.g66_0
ptg000001l	Liftoff	mRNA	381158	382161	.	+	.	ID=scaffold19.t66;Parent=scaffold19.g66;matches_ref_protein=True;valid_ORF=True;extra_copy_number=0
ptg000001l	Liftoff	exon	381158	381520	.	+	.	ID=scaffold19.t66.exon1;Parent=scaffold19.t66;extra_copy_number=0
ptg000001l	Liftoff	exon	381584	381814	.	+	.	ID=scaffold19.t66.exon2;Parent=scaffold19.t66;extra_copy_number=0
ptg000001l	Liftoff	exon	381871	382161	.	+	.	ID=scaffold19.t66.exon3;Parent=scaffold19.t66;extra_copy_number=0
ptg000001l	Liftoff	CDS	381158	381520	.	+	.	ID=scaffold19.t66.cds1;Parent=scaffold19.t66;extra_copy_number=0
ptg000001l	Liftoff	CDS	381584	381814	.	+	.	ID=scaffold19.t66.cds2;Parent=scaffold19.t66;extra_copy_number=0
ptg000001l	Liftoff	CDS	381871	382161	.	+	.	ID=scaffold19.t66.cds3;Parent=scaffold19.t66;extra_copy_number=0
ptg000001l	Liftoff	gene	384314	385047	.	+	.	ID=scaffold19.g65;coverage=1.0;sequence_ID=1.0;valid_ORFs=1;extra_copy_number=0;copy_num_ID=scaffold19.g65_0
ptg000001l	Liftoff	mRNA	384314	385047	.	+	.	ID=scaffold19.t65;Parent=scaffold19.g65;matches_ref_protein=True;valid_ORF=True;extra_copy_number=0
ptg000001l	Liftoff	exon	384314	384941	.	+	.	ID=scaffold19.t65.exon1;Parent=scaffold19.t65;extra_copy_number=0
ptg000001l	Liftoff	exon	384989	385047	.	+	.	ID=scaffold19.t65.exon2;Parent=scaffold19.t65;extra_copy_number=0
ptg000001l	Liftoff	CDS	384314	384941	.	+	.	ID=scaffold19.t65.cds1;Parent=scaffold19.t65;extra_copy_number=0
ptg000001l	Liftoff	CDS	384989	385047	.	+	.	ID=scaffold19.t65.cds2;Parent=scaffold19.t65;extra_copy_number=0
ptg000001l	Liftoff	gene	385468	388189	.	-	.	ID=scaffold19.g64;coverage=1.0;sequence_ID=1.0;valid_ORFs=1;extra_copy_number=0;copy_num_ID=scaffold19.g64_0
ptg000001l	Liftoff	mRNA	385468	388189	.	-	.	ID=scaffold19.t64;Parent=scaffold19.g64;matches_ref_protein=True;valid_ORF=True;extra_copy_number=0
ptg000001l	Liftoff	exon	385468	387614	.	-	.	ID=scaffold19.t64.exon3;Parent=scaffold19.t64;extra_copy_number=0
ptg000001l	Liftoff	exon	387663	387907	.	-	.	ID=scaffold19.t64.exon2;Parent=scaffold19.t64;extra_copy_number=0
ptg000001l	Liftoff	exon	387957	388189	.	-	.	ID=scaffold19.t64.exon1;Parent=scaffold19.t64;extra_copy_number=0
ptg000001l	Liftoff	CDS	385468	387614	.	-	.	ID=scaffold19.t64.cds3;Parent=scaffold19.t64;extra_copy_number=0
ptg000001l	Liftoff	CDS	387663	387907	.	-	.	ID=scaffold19.t64.cds2;Parent=scaffold19.t64;extra_copy_number=0
ptg000001l	Liftoff	CDS	387957	388189	.	-	.	ID=scaffold19.t64.cds1;Parent=scaffold19.t64;extra_copy_number=0
ptg000001l	Liftoff	gene	391417	392417	.	+	.	ID=scaffold19.g63;coverage=1.0;sequence_ID=1.0;valid_ORFs=1;extra_copy_number=0;copy_num_ID=scaffold19.g63_0
ptg000001l	Liftoff	mRNA	391417	392417	.	+	.	ID=scaffold19.t63;Parent=scaffold19.g63;matches_ref_protein=True;valid_ORF=True;extra_copy_number=0
ptg000001l	Liftoff	exon	391417	391446	.	+	.	ID=scaffold19.t63.exon1;Parent=scaffold19.t63;extra_copy_number=0
ptg000001l	Liftoff	exon	391496	391915	.	+	.	ID=scaffold19.t63.exon2;Parent=scaffold19.t63;extra_copy_number=0
ptg000001l	Liftoff	exon	391968	392417	.	+	.	ID=scaffold19.t63.exon3;Parent=scaffold19.t63;extra_copy_number=0
ptg000001l	Liftoff	CDS	391417	391446	.	+	.	ID=scaffold19.t63.cds1;Parent=scaffold19.t63;extra_copy_number=0
ptg000001l	Liftoff	CDS	391496	391915	.	+	.	ID=scaffold19.t63.cds2;Parent=scaffold19.t63;extra_copy_number=0
ptg000001l	Liftoff	CDS	391968	392417	.	+	.	ID=scaffold19.t63.cds3;Parent=scaffold19.t63;extra_copy_number=0
ptg000001l	Liftoff	gene	392527	393599	.	-	.	ID=scaffold19.g62;coverage=1.0;sequence_ID=1.0;valid_ORFs=1;extra_copy_number=0;copy_num_ID=scaffold19.g62_0
ptg000001l	Liftoff	mRNA	392527	393599	.	-	.	ID=scaffold19.t62;Parent=scaffold19.g62;matches_ref_protein=True;valid_ORF=True;extra_copy_number=0
ptg000001l	Liftoff	exon	392527	393393	.	-	.	ID=scaffold19.t62.exon2;Parent=scaffold19.t62;extra_copy_number=0
ptg000001l	Liftoff	exon	393441	393599	.	-	.	ID=scaffold19.t62.exon1;Parent=scaffold19.t62;extra_copy_number=0
ptg000001l	Liftoff	CDS	392527	393393	.	-	.	ID=scaffold19.t62.cds2;Parent=scaffold19.t62;extra_copy_number=0
ptg000001l	Liftoff	CDS	393441	393599	.	-	.	ID=scaffold19.t62.cds1;Parent=scaffold19.t62;extra_copy_number=0
ptg000001l	Liftoff	gene	394313	396473	.	-	.	ID=scaffold19.g61;coverage=1.0;sequence_ID=1.0;valid_ORFs=1;extra_copy_number=0;copy_num_ID=scaffold19.g61_0
ptg000001l	Liftoff	mRNA	394313	396473	.	-	.	ID=scaffold19.t61;Parent=scaffold19.g61;matches_ref_protein=True;valid_ORF=True;extra_copy_number=0
ptg000001l	Liftoff	exon	394313	394527	.	-	.	ID=scaffold19.t61.exon8;Parent=scaffold19.t61;extra_copy_number=0
ptg000001l	Liftoff	exon	394575	394710	.	-	.	ID=scaffold19.t61.exon7;Parent=scaffold19.t61;extra_copy_number=0
ptg000001l	Liftoff	exon	394765	394978	.	-	.	ID=scaffold19.t61.exon6;Parent=scaffold19.t61;extra_copy_number=0
ptg000001l	Liftoff	exon	395030	395507	.	-	.	ID=scaffold19.t61.exon5;Parent=scaffold19.t61;extra_copy_number=0
ptg000001l	Liftoff	exon	395557	395626	.	-	.	ID=scaffold19.t61.exon4;Parent=scaffold19.t61;extra_copy_number=0
ptg000001l	Liftoff	exon	395674	395718	.	-	.	ID=scaffold19.t61.exon3;Parent=scaffold19.t61;extra_copy_number=0
ptg000001l	Liftoff	exon	395768	396354	.	-	.	ID=scaffold19.t61.exon2;Parent=scaffold19.t61;extra_copy_number=0
ptg000001l	Liftoff	exon	396410	396473	.	-	.	ID=scaffold19.t61.exon1;Parent=scaffold19.t61;extra_copy_number=0
ptg000001l	Liftoff	CDS	394313	394527	.	-	.	ID=scaffold19.t61.cds8;Parent=scaffold19.t61;extra_copy_number=0
ptg000001l	Liftoff	CDS	394575	394710	.	-	.	ID=scaffold19.t61.cds7;Parent=scaffold19.t61;extra_copy_number=0
ptg000001l	Liftoff	CDS	394765	394978	.	-	.	ID=scaffold19.t61.cds6;Parent=scaffold19.t61;extra_copy_number=0
ptg000001l	Liftoff	CDS	395030	395507	.	-	.	ID=scaffold19.t61.cds5;Parent=scaffold19.t61;extra_copy_number=0
ptg000001l	Liftoff	CDS	395557	395626	.	-	.	ID=scaffold19.t61.cds4;Parent=scaffold19.t61;extra_copy_number=0
ptg000001l	Liftoff	CDS	395674	395718	.	-	.	ID=scaffold19.t61.cds3;Parent=scaffold19.t61;extra_copy_number=0
ptg000001l	Liftoff	CDS	395768	396354	.	-	.	ID=scaffold19.t61.cds2;Parent=scaffold19.t61;extra_copy_number=0
ptg000001l	Liftoff	CDS	396410	396473	.	-	.	ID=scaffold19.t61.cds1;Parent=scaffold19.t61;extra_copy_number=0
ptg000001l	Liftoff	gene	396912	398565	.	+	.	ID=scaffold19.g60;coverage=1.0;sequence_ID=1.0;valid_ORFs=1;extra_copy_number=0;copy_num_ID=scaffold19.g60_0
ptg000001l	Liftoff	mRNA	396912	398565	.	+	.	ID=scaffold19.t60;Parent=scaffold19.g60;matches_ref_protein=True;valid_ORF=True;extra_copy_number=0
ptg000001l	Liftoff	exon	396912	397022	.	+	.	ID=scaffold19.t60.exon1;Parent=scaffold19.t60;extra_copy_number=0
ptg000001l	Liftoff	exon	397071	397178	.	+	.	ID=scaffold19.t60.exon2;Parent=scaffold19.t60;extra_copy_number=0
ptg000001l	Liftoff	exon	397233	398046	.	+	.	ID=scaffold19.t60.exon3;Parent=scaffold19.t60;extra_copy_number=0
ptg000001l	Liftoff	exon	398099	398565	.	+	.	ID=scaffold19.t60.exon4;Parent=scaffold19.t60;extra_copy_number=0
ptg000001l	Liftoff	CDS	396912	397022	.	+	.	ID=scaffold19.t60.cds1;Parent=scaffold19.t60;extra_copy_number=0
ptg000001l	Liftoff	CDS	397071	397178	.	+	.	ID=scaffold19.t60.cds2;Parent=scaffold19.t60;extra_copy_number=0
ptg000001l	Liftoff	CDS	397233	398046	.	+	.	ID=scaffold19.t60.cds3;Parent=scaffold19.t60;extra_copy_number=0
ptg000001l	Liftoff	CDS	398099	398565	.	+	.	ID=scaffold19.t60.cds4;Parent=scaffold19.t60;extra_copy_number=0
ptg000001l	Liftoff	gene	398887	400348	.	+	.	ID=scaffold19.g59;coverage=1.0;sequence_ID=1.0;valid_ORFs=1;extra_copy_number=0;copy_num_ID=scaffold19.g59_0
ptg000001l	Liftoff	mRNA	398887	400348	.	+	.	ID=scaffold19.t59;Parent=scaffold19.g59;matches_ref_protein=True;valid_ORF=True;extra_copy_number=0
ptg000001l	Liftoff	exon	398887	399088	.	+	.	ID=scaffold19.t59.exon1;Parent=scaffold19.t59;extra_copy_number=0
ptg000001l	Liftoff	exon	399141	400348	.	+	.	ID=scaffold19.t59.exon2;Parent=scaffold19.t59;extra_copy_number=0
ptg000001l	Liftoff	CDS	398887	399088	.	+	.	ID=scaffold19.t59.cds1;Parent=scaffold19.t59;extra_copy_number=0
ptg000001l	Liftoff	CDS	399141	400348	.	+	.	ID=scaffold19.t59.cds2;Parent=scaffold19.t59;extra_copy_number=0
ptg000001l	Liftoff	gene	400366	400978	.	-	.	ID=scaffold19.g58;coverage=1.0;sequence_ID=1.0;valid_ORFs=1;extra_copy_number=0;copy_num_ID=scaffold19.g58_0
ptg000001l	Liftoff	mRNA	400366	400978	.	-	.	ID=scaffold19.t58;Parent=scaffold19.g58;matches_ref_protein=True;valid_ORF=True;extra_copy_number=0
ptg000001l	Liftoff	exon	400366	400821	.	-	.	ID=scaffold19.t58.exon2;Parent=scaffold19.t58;extra_copy_number=0
ptg000001l	Liftoff	exon	400871	400978	.	-	.	ID=scaffold19.t58.exon1;Parent=scaffold19.t58;extra_copy_number=0
ptg000001l	Liftoff	CDS	400366	400821	.	-	.	ID=scaffold19.t58.cds2;Parent=scaffold19.t58;extra_copy_number=0
ptg000001l	Liftoff	CDS	400871	400978	.	-	.	ID=scaffold19.t58.cds1;Parent=scaffold19.t58;extra_copy_number=0
ptg000001l	Liftoff	gene	402498	403644	.	-	.	ID=scaffold19.g57;coverage=1.0;sequence_ID=1.0;valid_ORFs=1;extra_copy_number=0;copy_num_ID=scaffold19.g57_0
ptg000001l	Liftoff	mRNA	402498	403644	.	-	.	ID=scaffold19.t57;Parent=scaffold19.g57;matches_ref_protein=True;valid_ORF=True;extra_copy_number=0
ptg000001l	Liftoff	exon	402498	402982	.	-	.	ID=scaffold19.t57.exon3;Parent=scaffold19.t57;extra_copy_number=0
ptg000001l	Liftoff	exon	403033	403337	.	-	.	ID=scaffold19.t57.exon2;Parent=scaffold19.t57;extra_copy_number=0
ptg000001l	Liftoff	exon	403385	403644	.	-	.	ID=scaffold19.t57.exon1;Parent=scaffold19.t57;extra_copy_number=0
ptg000001l	Liftoff	CDS	402498	402982	.	-	.	ID=scaffold19.t57.cds3;Parent=scaffold19.t57;extra_copy_number=0
ptg000001l	Liftoff	CDS	403033	403337	.	-	.	ID=scaffold19.t57.cds2;Parent=scaffold19.t57;extra_copy_number=0
ptg000001l	Liftoff	CDS	403385	403644	.	-	.	ID=scaffold19.t57.cds1;Parent=scaffold19.t57;extra_copy_number=0
ptg000001l	Liftoff	gene	404326	405794	.	-	.	ID=scaffold19.g56;coverage=1.0;sequence_ID=1.0;valid_ORFs=1;extra_copy_number=0;copy_num_ID=scaffold19.g56_0
ptg000001l	Liftoff	mRNA	404326	405794	.	-	.	ID=scaffold19.t56;Parent=scaffold19.g56;matches_ref_protein=True;valid_ORF=True;extra_copy_number=0
ptg000001l	Liftoff	exon	404326	405119	.	-	.	ID=scaffold19.t56.exon3;Parent=scaffold19.t56;extra_copy_number=0
ptg000001l	Liftoff	exon	405166	405552	.	-	.	ID=scaffold19.t56.exon2;Parent=scaffold19.t56;extra_copy_number=0
ptg000001l	Liftoff	exon	405599	405794	.	-	.	ID=scaffold19.t56.exon1;Parent=scaffold19.t56;extra_copy_number=0
ptg000001l	Liftoff	CDS	404326	405119	.	-	.	ID=scaffold19.t56.cds3;Parent=scaffold19.t56;extra_copy_number=0
ptg000001l	Liftoff	CDS	405166	405552	.	-	.	ID=scaffold19.t56.cds2;Parent=scaffold19.t56;extra_copy_number=0
ptg000001l	Liftoff	CDS	405599	405794	.	-	.	ID=scaffold19.t56.cds1;Parent=scaffold19.t56;extra_copy_number=0
ptg000001l	Liftoff	gene	406109	407526	.	-	.	ID=scaffold19.g55;coverage=1.0;sequence_ID=1.0;valid_ORFs=1;extra_copy_number=0;copy_num_ID=scaffold19.g55_0
ptg000001l	Liftoff	mRNA	406109	407526	.	-	.	ID=scaffold19.t55;Parent=scaffold19.g55;matches_ref_protein=True;valid_ORF=True;extra_copy_number=0
ptg000001l	Liftoff	exon	406109	406568	.	-	.	ID=scaffold19.t55.exon4;Parent=scaffold19.t55;extra_copy_number=0
ptg000001l	Liftoff	exon	406614	406993	.	-	.	ID=scaffold19.t55.exon3;Parent=scaffold19.t55;extra_copy_number=0
ptg000001l	Liftoff	exon	407041	407114	.	-	.	ID=scaffold19.t55.exon2;Parent=scaffold19.t55;extra_copy_number=0
ptg000001l	Liftoff	exon	407322	407526	.	-	.	ID=scaffold19.t55.exon1;Parent=scaffold19.t55;extra_copy_number=0
ptg000001l	Liftoff	CDS	406109	406568	.	-	.	ID=scaffold19.t55.cds4;Parent=scaffold19.t55;extra_copy_number=0
ptg000001l	Liftoff	CDS	406614	406993	.	-	.	ID=scaffold19.t55.cds3;Parent=scaffold19.t55;extra_copy_number=0
ptg000001l	Liftoff	CDS	407041	407114	.	-	.	ID=scaffold19.t55.cds2;Parent=scaffold19.t55;extra_copy_number=0
ptg000001l	Liftoff	CDS	407322	407526	.	-	.	ID=scaffold19.t55.cds1;Parent=scaffold19.t55;extra_copy_number=0
ptg000001l	Liftoff	gene	408545	409159	.	+	.	ID=scaffold19.g54;coverage=1.0;sequence_ID=1.0;valid_ORFs=1;extra_copy_number=0;copy_num_ID=scaffold19.g54_0
ptg000001l	Liftoff	mRNA	408545	409159	.	+	.	ID=scaffold19.t54;Parent=scaffold19.g54;matches_ref_protein=True;valid_ORF=True;extra_copy_number=0
ptg000001l	Liftoff	exon	408545	408769	.	+	.	ID=scaffold19.t54.exon1;Parent=scaffold19.t54;extra_copy_number=0
ptg000001l	Liftoff	exon	408842	409159	.	+	.	ID=scaffold19.t54.exon2;Parent=scaffold19.t54;extra_copy_number=0
ptg000001l	Liftoff	CDS	408545	408769	.	+	.	ID=scaffold19.t54.cds1;Parent=scaffold19.t54;extra_copy_number=0
ptg000001l	Liftoff	CDS	408842	409159	.	+	.	ID=scaffold19.t54.cds2;Parent=scaffold19.t54;extra_copy_number=0
ptg000001l	Liftoff	gene	409339	411501	.	-	.	ID=scaffold19.g53;coverage=1.0;sequence_ID=1.0;valid_ORFs=1;extra_copy_number=0;copy_num_ID=scaffold19.g53_0
ptg000001l	Liftoff	mRNA	409339	411501	.	-	.	ID=scaffold19.t53;Parent=scaffold19.g53;matches_ref_protein=True;valid_ORF=True;extra_copy_number=0
ptg000001l	Liftoff	exon	409339	410106	.	-	.	ID=scaffold19.t53.exon6;Parent=scaffold19.t53;extra_copy_number=0
ptg000001l	Liftoff	exon	410153	410722	.	-	.	ID=scaffold19.t53.exon5;Parent=scaffold19.t53;extra_copy_number=0
ptg000001l	Liftoff	exon	410771	410993	.	-	.	ID=scaffold19.t53.exon4;Parent=scaffold19.t53;extra_copy_number=0
ptg000001l	Liftoff	exon	411043	411198	.	-	.	ID=scaffold19.t53.exon3;Parent=scaffold19.t53;extra_copy_number=0
ptg000001l	Liftoff	exon	411249	411338	.	-	.	ID=scaffold19.t53.exon2;Parent=scaffold19.t53;extra_copy_number=0
ptg000001l	Liftoff	exon	411386	411501	.	-	.	ID=scaffold19.t53.exon1;Parent=scaffold19.t53;extra_copy_number=0
ptg000001l	Liftoff	CDS	409339	410106	.	-	.	ID=scaffold19.t53.cds6;Parent=scaffold19.t53;extra_copy_number=0
ptg000001l	Liftoff	CDS	410153	410722	.	-	.	ID=scaffold19.t53.cds5;Parent=scaffold19.t53;extra_copy_number=0
ptg000001l	Liftoff	CDS	410771	410993	.	-	.	ID=scaffold19.t53.cds4;Parent=scaffold19.t53;extra_copy_number=0
ptg000001l	Liftoff	CDS	411043	411198	.	-	.	ID=scaffold19.t53.cds3;Parent=scaffold19.t53;extra_copy_number=0
ptg000001l	Liftoff	CDS	411249	411338	.	-	.	ID=scaffold19.t53.cds2;Parent=scaffold19.t53;extra_copy_number=0
ptg000001l	Liftoff	CDS	411386	411501	.	-	.	ID=scaffold19.t53.cds1;Parent=scaffold19.t53;extra_copy_number=0
ptg000001l	Liftoff	gene	412910	413456	.	+	.	ID=scaffold19.g52;coverage=1.0;sequence_ID=1.0;valid_ORFs=1;extra_copy_number=0;copy_num_ID=scaffold19.g52_0
ptg000001l	Liftoff	mRNA	412910	413456	.	+	.	ID=scaffold19.t52;Parent=scaffold19.g52;matches_ref_protein=True;valid_ORF=True;extra_copy_number=0
ptg000001l	Liftoff	exon	412910	413209	.	+	.	ID=scaffold19.t52.exon1;Parent=scaffold19.t52;extra_copy_number=0
ptg000001l	Liftoff	exon	413262	413456	.	+	.	ID=scaffold19.t52.exon2;Parent=scaffold19.t52;extra_copy_number=0
ptg000001l	Liftoff	CDS	412910	413209	.	+	.	ID=scaffold19.t52.cds1;Parent=scaffold19.t52;extra_copy_number=0
ptg000001l	Liftoff	CDS	413262	413456	.	+	.	ID=scaffold19.t52.cds2;Parent=scaffold19.t52;extra_copy_number=0
ptg000001l	Liftoff	gene	413818	414645	.	+	.	ID=scaffold19.g51;coverage=1.0;sequence_ID=1.0;valid_ORFs=1;extra_copy_number=0;copy_num_ID=scaffold19.g51_0
ptg000001l	Liftoff	mRNA	413818	414645	.	+	.	ID=scaffold19.t51;Parent=scaffold19.g51;matches_ref_protein=True;valid_ORF=True;extra_copy_number=0
ptg000001l	Liftoff	exon	413818	414645	.	+	.	ID=scaffold19.t51.exon1;Parent=scaffold19.t51;extra_copy_number=0
ptg000001l	Liftoff	CDS	413818	414645	.	+	.	ID=scaffold19.t51.cds1;Parent=scaffold19.t51;extra_copy_number=0
ptg000001l	Liftoff	gene	414724	415266	.	-	.	ID=scaffold19.g50;coverage=1.0;sequence_ID=1.0;valid_ORFs=1;extra_copy_number=0;copy_num_ID=scaffold19.g50_0
ptg000001l	Liftoff	mRNA	414724	415266	.	-	.	ID=scaffold19.t50;Parent=scaffold19.g50;matches_ref_protein=True;valid_ORF=True;extra_copy_number=0
ptg000001l	Liftoff	exon	414724	415012	.	-	.	ID=scaffold19.t50.exon2;Parent=scaffold19.t50;extra_copy_number=0
ptg000001l	Liftoff	exon	415079	415266	.	-	.	ID=scaffold19.t50.exon1;Parent=scaffold19.t50;extra_copy_number=0
ptg000001l	Liftoff	CDS	414724	415012	.	-	.	ID=scaffold19.t50.cds2;Parent=scaffold19.t50;extra_copy_number=0
ptg000001l	Liftoff	CDS	415079	415266	.	-	.	ID=scaffold19.t50.cds1;Parent=scaffold19.t50;extra_copy_number=0
ptg000001l	Liftoff	gene	415527	417348	.	-	.	ID=scaffold19.g49;coverage=1.0;sequence_ID=1.0;valid_ORFs=1;extra_copy_number=0;copy_num_ID=scaffold19.g49_0
ptg000001l	Liftoff	mRNA	415527	417348	.	-	.	ID=scaffold19.t49;Parent=scaffold19.g49;matches_ref_protein=True;valid_ORF=True;extra_copy_number=0
ptg000001l	Liftoff	exon	415527	415612	.	-	.	ID=scaffold19.t49.exon5;Parent=scaffold19.t49;extra_copy_number=0
ptg000001l	Liftoff	exon	415695	415737	.	-	.	ID=scaffold19.t49.exon4;Parent=scaffold19.t49;extra_copy_number=0
ptg000001l	Liftoff	exon	415788	416576	.	-	.	ID=scaffold19.t49.exon3;Parent=scaffold19.t49;extra_copy_number=0
ptg000001l	Liftoff	exon	416628	416982	.	-	.	ID=scaffold19.t49.exon2;Parent=scaffold19.t49;extra_copy_number=0
ptg000001l	Liftoff	exon	417032	417348	.	-	.	ID=scaffold19.t49.exon1;Parent=scaffold19.t49;extra_copy_number=0
ptg000001l	Liftoff	CDS	415527	415612	.	-	.	ID=scaffold19.t49.cds5;Parent=scaffold19.t49;extra_copy_number=0
ptg000001l	Liftoff	CDS	415695	415737	.	-	.	ID=scaffold19.t49.cds4;Parent=scaffold19.t49;extra_copy_number=0
ptg000001l	Liftoff	CDS	415788	416576	.	-	.	ID=scaffold19.t49.cds3;Parent=scaffold19.t49;extra_copy_number=0
ptg000001l	Liftoff	CDS	416628	416982	.	-	.	ID=scaffold19.t49.cds2;Parent=scaffold19.t49;extra_copy_number=0
ptg000001l	Liftoff	CDS	417032	417348	.	-	.	ID=scaffold19.t49.cds1;Parent=scaffold19.t49;extra_copy_number=0
ptg000001l	Liftoff	gene	417939	418463	.	-	.	ID=scaffold19.g48;coverage=1.0;sequence_ID=1.0;valid_ORFs=1;extra_copy_number=0;copy_num_ID=scaffold19.g48_0
ptg000001l	Liftoff	mRNA	417939	418463	.	-	.	ID=scaffold19.t48;Parent=scaffold19.g48;matches_ref_protein=True;valid_ORF=True;extra_copy_number=0
ptg000001l	Liftoff	exon	417939	418463	.	-	.	ID=scaffold19.t48.exon1;Parent=scaffold19.t48;extra_copy_number=0
ptg000001l	Liftoff	CDS	417939	418463	.	-	.	ID=scaffold19.t48.cds1;Parent=scaffold19.t48;extra_copy_number=0
ptg000001l	Liftoff	gene	419074	419886	.	+	.	ID=scaffold19.g47;coverage=1.0;sequence_ID=1.0;valid_ORFs=1;extra_copy_number=0;copy_num_ID=scaffold19.g47_0
ptg000001l	Liftoff	mRNA	419074	419886	.	+	.	ID=scaffold19.t47;Parent=scaffold19.g47;matches_ref_protein=True;valid_ORF=True;extra_copy_number=0
ptg000001l	Liftoff	exon	419074	419886	.	+	.	ID=scaffold19.t47.exon1;Parent=scaffold19.t47;extra_copy_number=0
ptg000001l	Liftoff	CDS	419074	419886	.	+	.	ID=scaffold19.t47.cds1;Parent=scaffold19.t47;extra_copy_number=0
ptg000001l	Liftoff	gene	420745	421502	.	-	.	ID=scaffold19.g46;coverage=1.0;sequence_ID=1.0;valid_ORFs=1;extra_copy_number=0;copy_num_ID=scaffold19.g46_0
ptg000001l	Liftoff	mRNA	420745	421502	.	-	.	ID=scaffold19.t46;Parent=scaffold19.g46;matches_ref_protein=True;valid_ORF=True;extra_copy_number=0
ptg000001l	Liftoff	exon	420745	421242	.	-	.	ID=scaffold19.t46.exon2;Parent=scaffold19.t46;extra_copy_number=0
ptg000001l	Liftoff	exon	421308	421502	.	-	.	ID=scaffold19.t46.exon1;Parent=scaffold19.t46;extra_copy_number=0
ptg000001l	Liftoff	CDS	420745	421242	.	-	.	ID=scaffold19.t46.cds2;Parent=scaffold19.t46;extra_copy_number=0
ptg000001l	Liftoff	CDS	421308	421502	.	-	.	ID=scaffold19.t46.cds1;Parent=scaffold19.t46;extra_copy_number=0
ptg000001l	Liftoff	gene	423435	424829	.	-	.	ID=scaffold19.g45;coverage=1.0;sequence_ID=1.0;valid_ORFs=1;extra_copy_number=0;copy_num_ID=scaffold19.g45_0
ptg000001l	Liftoff	mRNA	423435	424829	.	-	.	ID=scaffold19.t45;Parent=scaffold19.g45;matches_ref_protein=True;valid_ORF=True;extra_copy_number=0
ptg000001l	Liftoff	exon	423435	424829	.	-	.	ID=scaffold19.t45.exon1;Parent=scaffold19.t45;extra_copy_number=0
ptg000001l	Liftoff	CDS	423435	424829	.	-	.	ID=scaffold19.t45.cds1;Parent=scaffold19.t45;extra_copy_number=0
ptg000001l	Liftoff	gene	426285	428832	.	+	.	ID=scaffold19.g44;coverage=1.0;sequence_ID=1.0;valid_ORFs=1;extra_copy_number=0;copy_num_ID=scaffold19.g44_0
ptg000001l	Liftoff	mRNA	426285	428832	.	+	.	ID=scaffold19.t44;Parent=scaffold19.g44;matches_ref_protein=True;valid_ORF=True;extra_copy_number=0
ptg000001l	Liftoff	exon	426285	427882	.	+	.	ID=scaffold19.t44.exon1;Parent=scaffold19.t44;extra_copy_number=0
ptg000001l	Liftoff	exon	427937	428280	.	+	.	ID=scaffold19.t44.exon2;Parent=scaffold19.t44;extra_copy_number=0
ptg000001l	Liftoff	exon	428339	428832	.	+	.	ID=scaffold19.t44.exon3;Parent=scaffold19.t44;extra_copy_number=0
ptg000001l	Liftoff	CDS	426285	427882	.	+	.	ID=scaffold19.t44.cds1;Parent=scaffold19.t44;extra_copy_number=0
ptg000001l	Liftoff	CDS	427937	428280	.	+	.	ID=scaffold19.t44.cds2;Parent=scaffold19.t44;extra_copy_number=0
ptg000001l	Liftoff	CDS	428339	428832	.	+	.	ID=scaffold19.t44.cds3;Parent=scaffold19.t44;extra_copy_number=0
ptg000001l	Liftoff	gene	430100	432642	.	+	.	ID=scaffold19.g43;coverage=1.0;sequence_ID=1.0;valid_ORFs=1;extra_copy_number=0;copy_num_ID=scaffold19.g43_0
ptg000001l	Liftoff	mRNA	430100	432642	.	+	.	ID=scaffold19.t43;Parent=scaffold19.g43;matches_ref_protein=True;valid_ORF=True;extra_copy_number=0
ptg000001l	Liftoff	exon	430100	430337	.	+	.	ID=scaffold19.t43.exon1;Parent=scaffold19.t43;extra_copy_number=0
ptg000001l	Liftoff	exon	430386	430900	.	+	.	ID=scaffold19.t43.exon2;Parent=scaffold19.t43;extra_copy_number=0
ptg000001l	Liftoff	exon	430947	431838	.	+	.	ID=scaffold19.t43.exon3;Parent=scaffold19.t43;extra_copy_number=0
ptg000001l	Liftoff	exon	431888	432056	.	+	.	ID=scaffold19.t43.exon4;Parent=scaffold19.t43;extra_copy_number=0
ptg000001l	Liftoff	exon	432108	432642	.	+	.	ID=scaffold19.t43.exon5;Parent=scaffold19.t43;extra_copy_number=0
ptg000001l	Liftoff	CDS	430100	430337	.	+	.	ID=scaffold19.t43.cds1;Parent=scaffold19.t43;extra_copy_number=0
ptg000001l	Liftoff	CDS	430386	430900	.	+	.	ID=scaffold19.t43.cds2;Parent=scaffold19.t43;extra_copy_number=0
ptg000001l	Liftoff	CDS	430947	431838	.	+	.	ID=scaffold19.t43.cds3;Parent=scaffold19.t43;extra_copy_number=0
ptg000001l	Liftoff	CDS	431888	432056	.	+	.	ID=scaffold19.t43.cds4;Parent=scaffold19.t43;extra_copy_number=0
ptg000001l	Liftoff	CDS	432108	432642	.	+	.	ID=scaffold19.t43.cds5;Parent=scaffold19.t43;extra_copy_number=0
ptg000001l	Liftoff	gene	434358	436067	.	-	.	ID=scaffold19.g42;coverage=1.0;sequence_ID=1.0;valid_ORFs=1;extra_copy_number=0;copy_num_ID=scaffold19.g42_0
ptg000001l	Liftoff	mRNA	434358	436067	.	-	.	ID=scaffold19.t42;Parent=scaffold19.g42;matches_ref_protein=True;valid_ORF=True;extra_copy_number=0
ptg000001l	Liftoff	exon	434358	436067	.	-	.	ID=scaffold19.t42.exon1;Parent=scaffold19.t42;extra_copy_number=0
ptg000001l	Liftoff	CDS	434358	436067	.	-	.	ID=scaffold19.t42.cds1;Parent=scaffold19.t42;extra_copy_number=0
ptg000001l	Liftoff	gene	436919	437491	.	-	.	ID=scaffold19.g41;coverage=1.0;sequence_ID=1.0;valid_ORFs=1;extra_copy_number=0;copy_num_ID=scaffold19.g41_0
ptg000001l	Liftoff	mRNA	436919	437491	.	-	.	ID=scaffold19.t41;Parent=scaffold19.g41;matches_ref_protein=True;valid_ORF=True;extra_copy_number=0
ptg000001l	Liftoff	exon	436919	437491	.	-	.	ID=scaffold19.t41.exon1;Parent=scaffold19.t41;extra_copy_number=0
ptg000001l	Liftoff	CDS	436919	437491	.	-	.	ID=scaffold19.t41.cds1;Parent=scaffold19.t41;extra_copy_number=0
ptg000001l	Liftoff	gene	437946	439091	.	-	.	ID=scaffold19.g40;coverage=1.0;sequence_ID=1.0;valid_ORFs=1;extra_copy_number=0;copy_num_ID=scaffold19.g40_0
ptg000001l	Liftoff	mRNA	437946	439091	.	-	.	ID=scaffold19.t40;Parent=scaffold19.g40;matches_ref_protein=True;valid_ORF=True;extra_copy_number=0
ptg000001l	Liftoff	exon	437946	439091	.	-	.	ID=scaffold19.t40.exon1;Parent=scaffold19.t40;extra_copy_number=0
ptg000001l	Liftoff	CDS	437946	439091	.	-	.	ID=scaffold19.t40.cds1;Parent=scaffold19.t40;extra_copy_number=0
ptg000001l	Liftoff	gene	440691	441514	.	+	.	ID=scaffold19.g39;coverage=1.0;sequence_ID=1.0;valid_ORFs=1;extra_copy_number=0;copy_num_ID=scaffold19.g39_0
ptg000001l	Liftoff	mRNA	440691	441514	.	+	.	ID=scaffold19.t39;Parent=scaffold19.g39;matches_ref_protein=True;valid_ORF=True;extra_copy_number=0
ptg000001l	Liftoff	exon	440691	441125	.	+	.	ID=scaffold19.t39.exon1;Parent=scaffold19.t39;extra_copy_number=0
ptg000001l	Liftoff	exon	441179	441514	.	+	.	ID=scaffold19.t39.exon2;Parent=scaffold19.t39;extra_copy_number=0
ptg000001l	Liftoff	CDS	440691	441125	.	+	.	ID=scaffold19.t39.cds1;Parent=scaffold19.t39;extra_copy_number=0
ptg000001l	Liftoff	CDS	441179	441514	.	+	.	ID=scaffold19.t39.cds2;Parent=scaffold19.t39;extra_copy_number=0
ptg000001l	Liftoff	gene	442237	443314	.	+	.	ID=scaffold19.g38;coverage=1.0;sequence_ID=1.0;valid_ORFs=1;extra_copy_number=0;copy_num_ID=scaffold19.g38_0
ptg000001l	Liftoff	mRNA	442237	443314	.	+	.	ID=scaffold19.t38;Parent=scaffold19.g38;matches_ref_protein=True;valid_ORF=True;extra_copy_number=0
ptg000001l	Liftoff	exon	442237	442962	.	+	.	ID=scaffold19.t38.exon1;Parent=scaffold19.t38;extra_copy_number=0
ptg000001l	Liftoff	exon	443013	443150	.	+	.	ID=scaffold19.t38.exon2;Parent=scaffold19.t38;extra_copy_number=0
ptg000001l	Liftoff	exon	443201	443314	.	+	.	ID=scaffold19.t38.exon3;Parent=scaffold19.t38;extra_copy_number=0
ptg000001l	Liftoff	CDS	442237	442962	.	+	.	ID=scaffold19.t38.cds1;Parent=scaffold19.t38;extra_copy_number=0
ptg000001l	Liftoff	CDS	443013	443150	.	+	.	ID=scaffold19.t38.cds2;Parent=scaffold19.t38;extra_copy_number=0
ptg000001l	Liftoff	CDS	443201	443314	.	+	.	ID=scaffold19.t38.cds3;Parent=scaffold19.t38;extra_copy_number=0
ptg000001l	Liftoff	gene	443604	447404	.	-	.	ID=scaffold19.g37;coverage=1.0;sequence_ID=1.0;valid_ORFs=1;extra_copy_number=0;copy_num_ID=scaffold19.g37_0
ptg000001l	Liftoff	mRNA	443604	447404	.	-	.	ID=scaffold19.t37;Parent=scaffold19.g37;matches_ref_protein=True;valid_ORF=True;extra_copy_number=0
ptg000001l	Liftoff	exon	443604	445457	.	-	.	ID=scaffold19.t37.exon5;Parent=scaffold19.t37;extra_copy_number=0
ptg000001l	Liftoff	exon	445952	446362	.	-	.	ID=scaffold19.t37.exon4;Parent=scaffold19.t37;extra_copy_number=0
ptg000001l	Liftoff	exon	446412	446540	.	-	.	ID=scaffold19.t37.exon3;Parent=scaffold19.t37;extra_copy_number=0
ptg000001l	Liftoff	exon	446588	447291	.	-	.	ID=scaffold19.t37.exon2;Parent=scaffold19.t37;extra_copy_number=0
ptg000001l	Liftoff	exon	447338	447404	.	-	.	ID=scaffold19.t37.exon1;Parent=scaffold19.t37;extra_copy_number=0
ptg000001l	Liftoff	CDS	443604	445457	.	-	.	ID=scaffold19.t37.cds5;Parent=scaffold19.t37;extra_copy_number=0
ptg000001l	Liftoff	CDS	445952	446362	.	-	.	ID=scaffold19.t37.cds4;Parent=scaffold19.t37;extra_copy_number=0
ptg000001l	Liftoff	CDS	446412	446540	.	-	.	ID=scaffold19.t37.cds3;Parent=scaffold19.t37;extra_copy_number=0
ptg000001l	Liftoff	CDS	446588	447291	.	-	.	ID=scaffold19.t37.cds2;Parent=scaffold19.t37;extra_copy_number=0
ptg000001l	Liftoff	CDS	447338	447404	.	-	.	ID=scaffold19.t37.cds1;Parent=scaffold19.t37;extra_copy_number=0
ptg000001l	Liftoff	gene	447593	448324	.	-	.	ID=scaffold19.g36;coverage=1.0;sequence_ID=1.0;valid_ORFs=1;extra_copy_number=0;copy_num_ID=scaffold19.g36_0
ptg000001l	Liftoff	mRNA	447593	448324	.	-	.	ID=scaffold19.t36;Parent=scaffold19.g36;matches_ref_protein=True;valid_ORF=True;extra_copy_number=0
ptg000001l	Liftoff	exon	447593	448324	.	-	.	ID=scaffold19.t36.exon1;Parent=scaffold19.t36;extra_copy_number=0
ptg000001l	Liftoff	CDS	447593	448324	.	-	.	ID=scaffold19.t36.cds1;Parent=scaffold19.t36;extra_copy_number=0
ptg000001l	Liftoff	gene	450842	452892	.	+	.	ID=scaffold19.g35;coverage=1.0;sequence_ID=1.0;valid_ORFs=1;extra_copy_number=0;copy_num_ID=scaffold19.g35_0
ptg000001l	Liftoff	mRNA	450842	452892	.	+	.	ID=scaffold19.t35;Parent=scaffold19.g35;matches_ref_protein=True;valid_ORF=True;extra_copy_number=0
ptg000001l	Liftoff	exon	450842	451204	.	+	.	ID=scaffold19.t35.exon1;Parent=scaffold19.t35;extra_copy_number=0
ptg000001l	Liftoff	exon	451256	451641	.	+	.	ID=scaffold19.t35.exon2;Parent=scaffold19.t35;extra_copy_number=0
ptg000001l	Liftoff	exon	451695	452660	.	+	.	ID=scaffold19.t35.exon3;Parent=scaffold19.t35;extra_copy_number=0
ptg000001l	Liftoff	exon	452709	452892	.	+	.	ID=scaffold19.t35.exon4;Parent=scaffold19.t35;extra_copy_number=0
ptg000001l	Liftoff	CDS	450842	451204	.	+	.	ID=scaffold19.t35.cds1;Parent=scaffold19.t35;extra_copy_number=0
ptg000001l	Liftoff	CDS	451256	451641	.	+	.	ID=scaffold19.t35.cds2;Parent=scaffold19.t35;extra_copy_number=0
ptg000001l	Liftoff	CDS	451695	452660	.	+	.	ID=scaffold19.t35.cds3;Parent=scaffold19.t35;extra_copy_number=0
ptg000001l	Liftoff	CDS	452709	452892	.	+	.	ID=scaffold19.t35.cds4;Parent=scaffold19.t35;extra_copy_number=0
ptg000001l	Liftoff	gene	453836	454030	.	-	.	ID=scaffold19.g34;coverage=1.0;sequence_ID=1.0;valid_ORFs=1;extra_copy_number=0;copy_num_ID=scaffold19.g34_0
ptg000001l	Liftoff	mRNA	453836	454030	.	-	.	ID=scaffold19.t34;Parent=scaffold19.g34;matches_ref_protein=True;valid_ORF=True;extra_copy_number=0
ptg000001l	Liftoff	exon	453836	454030	.	-	.	ID=scaffold19.t34.exon1;Parent=scaffold19.t34;extra_copy_number=0
ptg000001l	Liftoff	CDS	453836	454030	.	-	.	ID=scaffold19.t34.cds1;Parent=scaffold19.t34;extra_copy_number=0
ptg000001l	Liftoff	gene	456490	457512	.	+	.	ID=scaffold19.g33;coverage=1.0;sequence_ID=1.0;valid_ORFs=1;extra_copy_number=0;copy_num_ID=scaffold19.g33_0
ptg000001l	Liftoff	mRNA	456490	457512	.	+	.	ID=scaffold19.t33;Parent=scaffold19.g33;matches_ref_protein=True;valid_ORF=True;extra_copy_number=0
ptg000001l	Liftoff	exon	456490	457512	.	+	.	ID=scaffold19.t33.exon1;Parent=scaffold19.t33;extra_copy_number=0
ptg000001l	Liftoff	CDS	456490	457512	.	+	.	ID=scaffold19.t33.cds1;Parent=scaffold19.t33;extra_copy_number=0
ptg000001l	Liftoff	gene	457706	458233	.	-	.	ID=scaffold19.g32;coverage=1.0;sequence_ID=1.0;valid_ORFs=1;extra_copy_number=0;copy_num_ID=scaffold19.g32_0
ptg000001l	Liftoff	mRNA	457706	458233	.	-	.	ID=scaffold19.t32;Parent=scaffold19.g32;matches_ref_protein=True;valid_ORF=True;extra_copy_number=0
ptg000001l	Liftoff	exon	457706	458233	.	-	.	ID=scaffold19.t32.exon1;Parent=scaffold19.t32;extra_copy_number=0
ptg000001l	Liftoff	CDS	457706	458233	.	-	.	ID=scaffold19.t32.cds1;Parent=scaffold19.t32;extra_copy_number=0
ptg000001l	Liftoff	gene	458819	459172	.	-	.	ID=scaffold19.g31;coverage=1.0;sequence_ID=1.0;valid_ORFs=1;extra_copy_number=0;copy_num_ID=scaffold19.g31_0
ptg000001l	Liftoff	mRNA	458819	459172	.	-	.	ID=scaffold19.t31;Parent=scaffold19.g31;matches_ref_protein=True;valid_ORF=True;extra_copy_number=0
ptg000001l	Liftoff	exon	458819	459172	.	-	.	ID=scaffold19.t31.exon1;Parent=scaffold19.t31;extra_copy_number=0
ptg000001l	Liftoff	CDS	458819	459172	.	-	.	ID=scaffold19.t31.cds1;Parent=scaffold19.t31;extra_copy_number=0
ptg000001l	Liftoff	gene	460208	460745	.	-	.	ID=scaffold19.g30;coverage=1.0;sequence_ID=1.0;valid_ORFs=1;extra_copy_number=0;copy_num_ID=scaffold19.g30_0
ptg000001l	Liftoff	mRNA	460208	460745	.	-	.	ID=scaffold19.t30;Parent=scaffold19.g30;matches_ref_protein=True;valid_ORF=True;extra_copy_number=0
ptg000001l	Liftoff	exon	460208	460347	.	-	.	ID=scaffold19.t30.exon2;Parent=scaffold19.t30;extra_copy_number=0
ptg000001l	Liftoff	exon	460394	460745	.	-	.	ID=scaffold19.t30.exon1;Parent=scaffold19.t30;extra_copy_number=0
ptg000001l	Liftoff	CDS	460208	460347	.	-	.	ID=scaffold19.t30.cds2;Parent=scaffold19.t30;extra_copy_number=0
ptg000001l	Liftoff	CDS	460394	460745	.	-	.	ID=scaffold19.t30.cds1;Parent=scaffold19.t30;extra_copy_number=0
ptg000001l	Liftoff	gene	461387	461878	.	-	.	ID=scaffold19.g29;coverage=1.0;sequence_ID=1.0;valid_ORFs=1;extra_copy_number=0;copy_num_ID=scaffold19.g29_0
ptg000001l	Liftoff	mRNA	461387	461878	.	-	.	ID=scaffold19.t29;Parent=scaffold19.g29;matches_ref_protein=True;valid_ORF=True;extra_copy_number=0
ptg000001l	Liftoff	exon	461387	461878	.	-	.	ID=scaffold19.t29.exon1;Parent=scaffold19.t29;extra_copy_number=0
ptg000001l	Liftoff	CDS	461387	461878	.	-	.	ID=scaffold19.t29.cds1;Parent=scaffold19.t29;extra_copy_number=0
ptg000001l	Liftoff	gene	465247	465801	.	-	.	ID=scaffold19.g28;coverage=1.0;sequence_ID=1.0;valid_ORFs=1;extra_copy_number=0;copy_num_ID=scaffold19.g28_0
ptg000001l	Liftoff	mRNA	465247	465801	.	-	.	ID=scaffold19.t28;Parent=scaffold19.g28;matches_ref_protein=True;valid_ORF=True;extra_copy_number=0
ptg000001l	Liftoff	exon	465247	465644	.	-	.	ID=scaffold19.t28.exon3;Parent=scaffold19.t28;extra_copy_number=0
ptg000001l	Liftoff	exon	465693	465737	.	-	.	ID=scaffold19.t28.exon2;Parent=scaffold19.t28;extra_copy_number=0
ptg000001l	Liftoff	exon	465789	465801	.	-	.	ID=scaffold19.t28.exon1;Parent=scaffold19.t28;extra_copy_number=0
ptg000001l	Liftoff	CDS	465247	465644	.	-	.	ID=scaffold19.t28.cds3;Parent=scaffold19.t28;extra_copy_number=0
ptg000001l	Liftoff	CDS	465693	465737	.	-	.	ID=scaffold19.t28.cds2;Parent=scaffold19.t28;extra_copy_number=0
ptg000001l	Liftoff	CDS	465789	465801	.	-	.	ID=scaffold19.t28.cds1;Parent=scaffold19.t28;extra_copy_number=0
ptg000001l	Liftoff	gene	467256	468958	.	+	.	ID=scaffold19.g27;coverage=1.0;sequence_ID=1.0;valid_ORFs=1;extra_copy_number=0;copy_num_ID=scaffold19.g27_0
ptg000001l	Liftoff	mRNA	467256	468958	.	+	.	ID=scaffold19.t27;Parent=scaffold19.g27;matches_ref_protein=True;valid_ORF=True;extra_copy_number=0
ptg000001l	Liftoff	exon	467256	467454	.	+	.	ID=scaffold19.t27.exon1;Parent=scaffold19.t27;extra_copy_number=0
ptg000001l	Liftoff	exon	467500	467557	.	+	.	ID=scaffold19.t27.exon2;Parent=scaffold19.t27;extra_copy_number=0
ptg000001l	Liftoff	exon	467607	467735	.	+	.	ID=scaffold19.t27.exon3;Parent=scaffold19.t27;extra_copy_number=0
ptg000001l	Liftoff	exon	467781	468322	.	+	.	ID=scaffold19.t27.exon4;Parent=scaffold19.t27;extra_copy_number=0
ptg000001l	Liftoff	exon	468388	468643	.	+	.	ID=scaffold19.t27.exon5;Parent=scaffold19.t27;extra_copy_number=0
ptg000001l	Liftoff	exon	468694	468958	.	+	.	ID=scaffold19.t27.exon6;Parent=scaffold19.t27;extra_copy_number=0
ptg000001l	Liftoff	CDS	467256	467454	.	+	.	ID=scaffold19.t27.cds1;Parent=scaffold19.t27;extra_copy_number=0
ptg000001l	Liftoff	CDS	467500	467557	.	+	.	ID=scaffold19.t27.cds2;Parent=scaffold19.t27;extra_copy_number=0
ptg000001l	Liftoff	CDS	467607	467735	.	+	.	ID=scaffold19.t27.cds3;Parent=scaffold19.t27;extra_copy_number=0
ptg000001l	Liftoff	CDS	467781	468322	.	+	.	ID=scaffold19.t27.cds4;Parent=scaffold19.t27;extra_copy_number=0
ptg000001l	Liftoff	CDS	468388	468643	.	+	.	ID=scaffold19.t27.cds5;Parent=scaffold19.t27;extra_copy_number=0
ptg000001l	Liftoff	CDS	468694	468958	.	+	.	ID=scaffold19.t27.cds6;Parent=scaffold19.t27;extra_copy_number=0
ptg000001l	Liftoff	gene	469037	471006	.	-	.	ID=scaffold19.g26;coverage=1.0;sequence_ID=1.0;valid_ORFs=1;extra_copy_number=0;copy_num_ID=scaffold19.g26_0
ptg000001l	Liftoff	mRNA	469037	471006	.	-	.	ID=scaffold19.t26;Parent=scaffold19.g26;matches_ref_protein=True;valid_ORF=True;extra_copy_number=0
ptg000001l	Liftoff	exon	469037	469929	.	-	.	ID=scaffold19.t26.exon3;Parent=scaffold19.t26;extra_copy_number=0
ptg000001l	Liftoff	exon	469984	470540	.	-	.	ID=scaffold19.t26.exon2;Parent=scaffold19.t26;extra_copy_number=0
ptg000001l	Liftoff	exon	470603	471006	.	-	.	ID=scaffold19.t26.exon1;Parent=scaffold19.t26;extra_copy_number=0
ptg000001l	Liftoff	CDS	469037	469929	.	-	.	ID=scaffold19.t26.cds3;Parent=scaffold19.t26;extra_copy_number=0
ptg000001l	Liftoff	CDS	469984	470540	.	-	.	ID=scaffold19.t26.cds2;Parent=scaffold19.t26;extra_copy_number=0
ptg000001l	Liftoff	CDS	470603	471006	.	-	.	ID=scaffold19.t26.cds1;Parent=scaffold19.t26;extra_copy_number=0
ptg000001l	Liftoff	gene	472543	473916	.	+	.	ID=scaffold19.g25;coverage=1.0;sequence_ID=1.0;valid_ORFs=1;extra_copy_number=0;copy_num_ID=scaffold19.g25_0
ptg000001l	Liftoff	mRNA	472543	473916	.	+	.	ID=scaffold19.t25;Parent=scaffold19.g25;matches_ref_protein=True;valid_ORF=True;extra_copy_number=0
ptg000001l	Liftoff	exon	472543	472619	.	+	.	ID=scaffold19.t25.exon1;Parent=scaffold19.t25;extra_copy_number=0
ptg000001l	Liftoff	exon	472684	472756	.	+	.	ID=scaffold19.t25.exon2;Parent=scaffold19.t25;extra_copy_number=0
ptg000001l	Liftoff	exon	472812	473169	.	+	.	ID=scaffold19.t25.exon3;Parent=scaffold19.t25;extra_copy_number=0
ptg000001l	Liftoff	exon	473219	473382	.	+	.	ID=scaffold19.t25.exon4;Parent=scaffold19.t25;extra_copy_number=0
ptg000001l	Liftoff	exon	473428	473916	.	+	.	ID=scaffold19.t25.exon5;Parent=scaffold19.t25;extra_copy_number=0
ptg000001l	Liftoff	CDS	472543	472619	.	+	.	ID=scaffold19.t25.cds1;Parent=scaffold19.t25;extra_copy_number=0
ptg000001l	Liftoff	CDS	472684	472756	.	+	.	ID=scaffold19.t25.cds2;Parent=scaffold19.t25;extra_copy_number=0
ptg000001l	Liftoff	CDS	472812	473169	.	+	.	ID=scaffold19.t25.cds3;Parent=scaffold19.t25;extra_copy_number=0
ptg000001l	Liftoff	CDS	473219	473382	.	+	.	ID=scaffold19.t25.cds4;Parent=scaffold19.t25;extra_copy_number=0
ptg000001l	Liftoff	CDS	473428	473916	.	+	.	ID=scaffold19.t25.cds5;Parent=scaffold19.t25;extra_copy_number=0
ptg000001l	Liftoff	gene	474525	476157	.	+	.	ID=scaffold19.g24;coverage=1.0;sequence_ID=1.0;valid_ORFs=1;extra_copy_number=0;copy_num_ID=scaffold19.g24_0
ptg000001l	Liftoff	mRNA	474525	476157	.	+	.	ID=scaffold19.t24;Parent=scaffold19.g24;matches_ref_protein=True;valid_ORF=True;extra_copy_number=0
ptg000001l	Liftoff	exon	474525	474932	.	+	.	ID=scaffold19.t24.exon1;Parent=scaffold19.t24;extra_copy_number=0
ptg000001l	Liftoff	exon	474986	475209	.	+	.	ID=scaffold19.t24.exon2;Parent=scaffold19.t24;extra_copy_number=0
ptg000001l	Liftoff	exon	475260	476157	.	+	.	ID=scaffold19.t24.exon3;Parent=scaffold19.t24;extra_copy_number=0
ptg000001l	Liftoff	CDS	474525	474932	.	+	.	ID=scaffold19.t24.cds1;Parent=scaffold19.t24;extra_copy_number=0
ptg000001l	Liftoff	CDS	474986	475209	.	+	.	ID=scaffold19.t24.cds2;Parent=scaffold19.t24;extra_copy_number=0
ptg000001l	Liftoff	CDS	475260	476157	.	+	.	ID=scaffold19.t24.cds3;Parent=scaffold19.t24;extra_copy_number=0
ptg000001l	Liftoff	gene	477049	477882	.	+	.	ID=scaffold19.g23;coverage=1.0;sequence_ID=1.0;valid_ORFs=1;extra_copy_number=0;copy_num_ID=scaffold19.g23_0
ptg000001l	Liftoff	mRNA	477049	477882	.	+	.	ID=scaffold19.t23;Parent=scaffold19.g23;matches_ref_protein=True;valid_ORF=True;extra_copy_number=0
ptg000001l	Liftoff	exon	477049	477162	.	+	.	ID=scaffold19.t23.exon1;Parent=scaffold19.t23;extra_copy_number=0
ptg000001l	Liftoff	exon	477211	477882	.	+	.	ID=scaffold19.t23.exon2;Parent=scaffold19.t23;extra_copy_number=0
ptg000001l	Liftoff	CDS	477049	477162	.	+	.	ID=scaffold19.t23.cds1;Parent=scaffold19.t23;extra_copy_number=0
ptg000001l	Liftoff	CDS	477211	477882	.	+	.	ID=scaffold19.t23.cds2;Parent=scaffold19.t23;extra_copy_number=0
ptg000001l	Liftoff	gene	478117	478881	.	-	.	ID=scaffold19.g22;coverage=1.0;sequence_ID=1.0;valid_ORFs=1;extra_copy_number=0;copy_num_ID=scaffold19.g22_0
ptg000001l	Liftoff	mRNA	478117	478881	.	-	.	ID=scaffold19.t22;Parent=scaffold19.g22;matches_ref_protein=True;valid_ORF=True;extra_copy_number=0
ptg000001l	Liftoff	exon	478117	478881	.	-	.	ID=scaffold19.t22.exon1;Parent=scaffold19.t22;extra_copy_number=0
ptg000001l	Liftoff	CDS	478117	478881	.	-	.	ID=scaffold19.t22.cds1;Parent=scaffold19.t22;extra_copy_number=0
ptg000001l	Liftoff	gene	479264	480250	.	-	.	ID=scaffold19.g21;coverage=1.0;sequence_ID=1.0;valid_ORFs=1;extra_copy_number=0;copy_num_ID=scaffold19.g21_0
ptg000001l	Liftoff	mRNA	479264	480250	.	-	.	ID=scaffold19.t21;Parent=scaffold19.g21;matches_ref_protein=True;valid_ORF=True;extra_copy_number=0
ptg000001l	Liftoff	exon	479264	480250	.	-	.	ID=scaffold19.t21.exon1;Parent=scaffold19.t21;extra_copy_number=0
ptg000001l	Liftoff	CDS	479264	480250	.	-	.	ID=scaffold19.t21.cds1;Parent=scaffold19.t21;extra_copy_number=0
ptg000001l	Liftoff	gene	480900	481277	.	-	.	ID=scaffold19.g20;coverage=1.0;sequence_ID=1.0;valid_ORFs=1;extra_copy_number=0;copy_num_ID=scaffold19.g20_0
ptg000001l	Liftoff	mRNA	480900	481277	.	-	.	ID=scaffold19.t20;Parent=scaffold19.g20;matches_ref_protein=True;valid_ORF=True;extra_copy_number=0
ptg000001l	Liftoff	exon	480900	481277	.	-	.	ID=scaffold19.t20.exon1;Parent=scaffold19.t20;extra_copy_number=0
ptg000001l	Liftoff	CDS	480900	481277	.	-	.	ID=scaffold19.t20.cds1;Parent=scaffold19.t20;extra_copy_number=0
ptg000001l	Liftoff	gene	481680	482515	.	-	.	ID=scaffold19.g19;coverage=1.0;sequence_ID=1.0;valid_ORFs=1;extra_copy_number=0;copy_num_ID=scaffold19.g19_0
ptg000001l	Liftoff	mRNA	481680	482515	.	-	.	ID=scaffold19.t19;Parent=scaffold19.g19;matches_ref_protein=True;valid_ORF=True;extra_copy_number=0
ptg000001l	Liftoff	exon	481680	481786	.	-	.	ID=scaffold19.t19.exon4;Parent=scaffold19.t19;extra_copy_number=0
ptg000001l	Liftoff	exon	481834	482130	.	-	.	ID=scaffold19.t19.exon3;Parent=scaffold19.t19;extra_copy_number=0
ptg000001l	Liftoff	exon	482178	482384	.	-	.	ID=scaffold19.t19.exon2;Parent=scaffold19.t19;extra_copy_number=0
ptg000001l	Liftoff	exon	482431	482515	.	-	.	ID=scaffold19.t19.exon1;Parent=scaffold19.t19;extra_copy_number=0
ptg000001l	Liftoff	CDS	481680	481786	.	-	.	ID=scaffold19.t19.cds4;Parent=scaffold19.t19;extra_copy_number=0
ptg000001l	Liftoff	CDS	481834	482130	.	-	.	ID=scaffold19.t19.cds3;Parent=scaffold19.t19;extra_copy_number=0
ptg000001l	Liftoff	CDS	482178	482384	.	-	.	ID=scaffold19.t19.cds2;Parent=scaffold19.t19;extra_copy_number=0
ptg000001l	Liftoff	CDS	482431	482515	.	-	.	ID=scaffold19.t19.cds1;Parent=scaffold19.t19;extra_copy_number=0
ptg000001l	Liftoff	gene	483457	484701	.	-	.	ID=scaffold19.g18;coverage=1.0;sequence_ID=1.0;valid_ORFs=1;extra_copy_number=0;copy_num_ID=scaffold19.g18_0
ptg000001l	Liftoff	mRNA	483457	484701	.	-	.	ID=scaffold19.t18;Parent=scaffold19.g18;matches_ref_protein=True;valid_ORF=True;extra_copy_number=0
ptg000001l	Liftoff	exon	483457	484701	.	-	.	ID=scaffold19.t18.exon1;Parent=scaffold19.t18;extra_copy_number=0
ptg000001l	Liftoff	CDS	483457	484701	.	-	.	ID=scaffold19.t18.cds1;Parent=scaffold19.t18;extra_copy_number=0
ptg000001l	Liftoff	gene	485122	486968	.	-	.	ID=scaffold19.g17;coverage=1.0;sequence_ID=1.0;valid_ORFs=1;extra_copy_number=0;copy_num_ID=scaffold19.g17_0
ptg000001l	Liftoff	mRNA	485122	486968	.	-	.	ID=scaffold19.t17;Parent=scaffold19.g17;matches_ref_protein=True;valid_ORF=True;extra_copy_number=0
ptg000001l	Liftoff	exon	485122	485653	.	-	.	ID=scaffold19.t17.exon4;Parent=scaffold19.t17;extra_copy_number=0
ptg000001l	Liftoff	exon	485703	486041	.	-	.	ID=scaffold19.t17.exon3;Parent=scaffold19.t17;extra_copy_number=0
ptg000001l	Liftoff	exon	486087	486400	.	-	.	ID=scaffold19.t17.exon2;Parent=scaffold19.t17;extra_copy_number=0
ptg000001l	Liftoff	exon	486456	486968	.	-	.	ID=scaffold19.t17.exon1;Parent=scaffold19.t17;extra_copy_number=0
ptg000001l	Liftoff	CDS	485122	485653	.	-	.	ID=scaffold19.t17.cds4;Parent=scaffold19.t17;extra_copy_number=0
ptg000001l	Liftoff	CDS	485703	486041	.	-	.	ID=scaffold19.t17.cds3;Parent=scaffold19.t17;extra_copy_number=0
ptg000001l	Liftoff	CDS	486087	486400	.	-	.	ID=scaffold19.t17.cds2;Parent=scaffold19.t17;extra_copy_number=0
ptg000001l	Liftoff	CDS	486456	486968	.	-	.	ID=scaffold19.t17.cds1;Parent=scaffold19.t17;extra_copy_number=0
ptg000001l	Liftoff	gene	488381	489622	.	+	.	ID=scaffold19.g16;coverage=1.0;sequence_ID=1.0;valid_ORFs=1;extra_copy_number=0;copy_num_ID=scaffold19.g16_0
ptg000001l	Liftoff	mRNA	488381	489622	.	+	.	ID=scaffold19.t16;Parent=scaffold19.g16;matches_ref_protein=True;valid_ORF=True;extra_copy_number=0
ptg000001l	Liftoff	exon	488381	489622	.	+	.	ID=scaffold19.t16.exon1;Parent=scaffold19.t16;extra_copy_number=0
ptg000001l	Liftoff	CDS	488381	489622	.	+	.	ID=scaffold19.t16.cds1;Parent=scaffold19.t16;extra_copy_number=0
ptg000001l	Liftoff	gene	490087	491914	.	-	.	ID=scaffold19.g15;coverage=1.0;sequence_ID=1.0;valid_ORFs=1;extra_copy_number=0;copy_num_ID=scaffold19.g15_0
ptg000001l	Liftoff	mRNA	490087	491914	.	-	.	ID=scaffold19.t15;Parent=scaffold19.g15;matches_ref_protein=True;valid_ORF=True;extra_copy_number=0
ptg000001l	Liftoff	exon	490087	491512	.	-	.	ID=scaffold19.t15.exon3;Parent=scaffold19.t15;extra_copy_number=0
ptg000001l	Liftoff	exon	491562	491674	.	-	.	ID=scaffold19.t15.exon2;Parent=scaffold19.t15;extra_copy_number=0
ptg000001l	Liftoff	exon	491765	491914	.	-	.	ID=scaffold19.t15.exon1;Parent=scaffold19.t15;extra_copy_number=0
ptg000001l	Liftoff	CDS	490087	491512	.	-	.	ID=scaffold19.t15.cds3;Parent=scaffold19.t15;extra_copy_number=0
ptg000001l	Liftoff	CDS	491562	491674	.	-	.	ID=scaffold19.t15.cds2;Parent=scaffold19.t15;extra_copy_number=0
ptg000001l	Liftoff	CDS	491765	491914	.	-	.	ID=scaffold19.t15.cds1;Parent=scaffold19.t15;extra_copy_number=0
ptg000001l	Liftoff	gene	494651	495335	.	+	.	ID=scaffold19.g14;coverage=1.0;sequence_ID=1.0;valid_ORFs=1;extra_copy_number=0;copy_num_ID=scaffold19.g14_0
ptg000001l	Liftoff	mRNA	494651	495335	.	+	.	ID=scaffold19.t14;Parent=scaffold19.g14;matches_ref_protein=True;valid_ORF=True;extra_copy_number=0
ptg000001l	Liftoff	exon	494651	494904	.	+	.	ID=scaffold19.t14.exon1;Parent=scaffold19.t14;extra_copy_number=0
ptg000001l	Liftoff	exon	494951	495239	.	+	.	ID=scaffold19.t14.exon2;Parent=scaffold19.t14;extra_copy_number=0
ptg000001l	Liftoff	exon	495288	495335	.	+	.	ID=scaffold19.t14.exon3;Parent=scaffold19.t14;extra_copy_number=0
ptg000001l	Liftoff	CDS	494651	494904	.	+	.	ID=scaffold19.t14.cds1;Parent=scaffold19.t14;extra_copy_number=0
ptg000001l	Liftoff	CDS	494951	495239	.	+	.	ID=scaffold19.t14.cds2;Parent=scaffold19.t14;extra_copy_number=0
ptg000001l	Liftoff	CDS	495288	495335	.	+	.	ID=scaffold19.t14.cds3;Parent=scaffold19.t14;extra_copy_number=0
ptg000001l	Liftoff	gene	495557	496271	.	-	.	ID=scaffold19.g13;coverage=1.0;sequence_ID=1.0;valid_ORFs=1;extra_copy_number=0;copy_num_ID=scaffold19.g13_0
ptg000001l	Liftoff	mRNA	495557	496271	.	-	.	ID=scaffold19.t13;Parent=scaffold19.g13;matches_ref_protein=True;valid_ORF=True;extra_copy_number=0
ptg000001l	Liftoff	exon	495557	495651	.	-	.	ID=scaffold19.t13.exon3;Parent=scaffold19.t13;extra_copy_number=0
ptg000001l	Liftoff	exon	495705	496089	.	-	.	ID=scaffold19.t13.exon2;Parent=scaffold19.t13;extra_copy_number=0
ptg000001l	Liftoff	exon	496140	496271	.	-	.	ID=scaffold19.t13.exon1;Parent=scaffold19.t13;extra_copy_number=0
ptg000001l	Liftoff	CDS	495557	495651	.	-	.	ID=scaffold19.t13.cds3;Parent=scaffold19.t13;extra_copy_number=0
ptg000001l	Liftoff	CDS	495705	496089	.	-	.	ID=scaffold19.t13.cds2;Parent=scaffold19.t13;extra_copy_number=0
ptg000001l	Liftoff	CDS	496140	496271	.	-	.	ID=scaffold19.t13.cds1;Parent=scaffold19.t13;extra_copy_number=0
ptg000001l	Liftoff	gene	499084	499803	.	-	.	ID=scaffold19.g12;coverage=1.0;sequence_ID=1.0;valid_ORFs=1;extra_copy_number=0;copy_num_ID=scaffold19.g12_0
ptg000001l	Liftoff	mRNA	499084	499803	.	-	.	ID=scaffold19.t12;Parent=scaffold19.g12;matches_ref_protein=True;valid_ORF=True;extra_copy_number=0
ptg000001l	Liftoff	exon	499084	499803	.	-	.	ID=scaffold19.t12.exon1;Parent=scaffold19.t12;extra_copy_number=0
ptg000001l	Liftoff	CDS	499084	499803	.	-	.	ID=scaffold19.t12.cds1;Parent=scaffold19.t12;extra_copy_number=0
ptg000001l	Liftoff	gene	502108	503235	.	+	.	ID=scaffold19.g11;coverage=1.0;sequence_ID=1.0;valid_ORFs=1;extra_copy_number=0;copy_num_ID=scaffold19.g11_0
ptg000001l	Liftoff	mRNA	502108	503235	.	+	.	ID=scaffold19.t11;Parent=scaffold19.g11;matches_ref_protein=True;valid_ORF=True;extra_copy_number=0
ptg000001l	Liftoff	exon	502108	502366	.	+	.	ID=scaffold19.t11.exon1;Parent=scaffold19.t11;extra_copy_number=0
ptg000001l	Liftoff	exon	502411	502480	.	+	.	ID=scaffold19.t11.exon2;Parent=scaffold19.t11;extra_copy_number=0
ptg000001l	Liftoff	exon	502528	502836	.	+	.	ID=scaffold19.t11.exon3;Parent=scaffold19.t11;extra_copy_number=0
ptg000001l	Liftoff	exon	502889	503005	.	+	.	ID=scaffold19.t11.exon4;Parent=scaffold19.t11;extra_copy_number=0
ptg000001l	Liftoff	exon	503055	503235	.	+	.	ID=scaffold19.t11.exon5;Parent=scaffold19.t11;extra_copy_number=0
ptg000001l	Liftoff	CDS	502108	502366	.	+	.	ID=scaffold19.t11.cds1;Parent=scaffold19.t11;extra_copy_number=0
ptg000001l	Liftoff	CDS	502411	502480	.	+	.	ID=scaffold19.t11.cds2;Parent=scaffold19.t11;extra_copy_number=0
ptg000001l	Liftoff	CDS	502528	502836	.	+	.	ID=scaffold19.t11.cds3;Parent=scaffold19.t11;extra_copy_number=0
ptg000001l	Liftoff	CDS	502889	503005	.	+	.	ID=scaffold19.t11.cds4;Parent=scaffold19.t11;extra_copy_number=0
ptg000001l	Liftoff	CDS	503055	503235	.	+	.	ID=scaffold19.t11.cds5;Parent=scaffold19.t11;extra_copy_number=0
ptg000001l	Liftoff	gene	503669	504037	.	+	.	ID=scaffold19.g10;coverage=1.0;sequence_ID=1.0;valid_ORFs=1;extra_copy_number=0;copy_num_ID=scaffold19.g10_0
ptg000001l	Liftoff	mRNA	503669	504037	.	+	.	ID=scaffold19.t10;Parent=scaffold19.g10;matches_ref_protein=True;valid_ORF=True;extra_copy_number=0
ptg000001l	Liftoff	exon	503669	504037	.	+	.	ID=scaffold19.t10.exon1;Parent=scaffold19.t10;extra_copy_number=0
ptg000001l	Liftoff	CDS	503669	504037	.	+	.	ID=scaffold19.t10.cds1;Parent=scaffold19.t10;extra_copy_number=0
ptg000001l	Liftoff	gene	504423	505873	.	-	.	ID=scaffold19.g9;coverage=1.0;sequence_ID=1.0;valid_ORFs=1;extra_copy_number=0;copy_num_ID=scaffold19.g9_0
ptg000001l	Liftoff	mRNA	504423	505873	.	-	.	ID=scaffold19.t9;Parent=scaffold19.g9;matches_ref_protein=True;valid_ORF=True;extra_copy_number=0
ptg000001l	Liftoff	exon	504423	504488	.	-	.	ID=scaffold19.t9.exon4;Parent=scaffold19.t9;extra_copy_number=0
ptg000001l	Liftoff	exon	504541	504721	.	-	.	ID=scaffold19.t9.exon3;Parent=scaffold19.t9;extra_copy_number=0
ptg000001l	Liftoff	exon	504777	505593	.	-	.	ID=scaffold19.t9.exon2;Parent=scaffold19.t9;extra_copy_number=0
ptg000001l	Liftoff	exon	505645	505873	.	-	.	ID=scaffold19.t9.exon1;Parent=scaffold19.t9;extra_copy_number=0
ptg000001l	Liftoff	CDS	504423	504488	.	-	.	ID=scaffold19.t9.cds4;Parent=scaffold19.t9;extra_copy_number=0
ptg000001l	Liftoff	CDS	504541	504721	.	-	.	ID=scaffold19.t9.cds3;Parent=scaffold19.t9;extra_copy_number=0
ptg000001l	Liftoff	CDS	504777	505593	.	-	.	ID=scaffold19.t9.cds2;Parent=scaffold19.t9;extra_copy_number=0
ptg000001l	Liftoff	CDS	505645	505873	.	-	.	ID=scaffold19.t9.cds1;Parent=scaffold19.t9;extra_copy_number=0
ptg000001l	Liftoff	gene	506315	507868	.	-	.	ID=scaffold19.g8;coverage=1.0;sequence_ID=1.0;valid_ORFs=1;extra_copy_number=0;copy_num_ID=scaffold19.g8_0
ptg000001l	Liftoff	mRNA	506315	507868	.	-	.	ID=scaffold19.t8;Parent=scaffold19.g8;matches_ref_protein=True;valid_ORF=True;extra_copy_number=0
ptg000001l	Liftoff	exon	506315	507084	.	-	.	ID=scaffold19.t8.exon3;Parent=scaffold19.t8;extra_copy_number=0
ptg000001l	Liftoff	exon	507140	507548	.	-	.	ID=scaffold19.t8.exon2;Parent=scaffold19.t8;extra_copy_number=0
ptg000001l	Liftoff	exon	507596	507868	.	-	.	ID=scaffold19.t8.exon1;Parent=scaffold19.t8;extra_copy_number=0
ptg000001l	Liftoff	CDS	506315	507084	.	-	.	ID=scaffold19.t8.cds3;Parent=scaffold19.t8;extra_copy_number=0
ptg000001l	Liftoff	CDS	507140	507548	.	-	.	ID=scaffold19.t8.cds2;Parent=scaffold19.t8;extra_copy_number=0
ptg000001l	Liftoff	CDS	507596	507868	.	-	.	ID=scaffold19.t8.cds1;Parent=scaffold19.t8;extra_copy_number=0
ptg000001l	Liftoff	gene	515139	517853	.	+	.	ID=scaffold19.g7;coverage=1.0;sequence_ID=1.0;valid_ORFs=1;extra_copy_number=0;copy_num_ID=scaffold19.g7_0
ptg000001l	Liftoff	mRNA	515139	517853	.	+	.	ID=scaffold19.t7;Parent=scaffold19.g7;matches_ref_protein=True;valid_ORF=True;extra_copy_number=0
ptg000001l	Liftoff	exon	515139	515462	.	+	.	ID=scaffold19.t7.exon1;Parent=scaffold19.t7;extra_copy_number=0
ptg000001l	Liftoff	exon	515522	516082	.	+	.	ID=scaffold19.t7.exon2;Parent=scaffold19.t7;extra_copy_number=0
ptg000001l	Liftoff	exon	516136	516252	.	+	.	ID=scaffold19.t7.exon3;Parent=scaffold19.t7;extra_copy_number=0
ptg000001l	Liftoff	exon	516300	516581	.	+	.	ID=scaffold19.t7.exon4;Parent=scaffold19.t7;extra_copy_number=0
ptg000001l	Liftoff	exon	516632	516895	.	+	.	ID=scaffold19.t7.exon5;Parent=scaffold19.t7;extra_copy_number=0
ptg000001l	Liftoff	exon	516947	517124	.	+	.	ID=scaffold19.t7.exon6;Parent=scaffold19.t7;extra_copy_number=0
ptg000001l	Liftoff	exon	517174	517463	.	+	.	ID=scaffold19.t7.exon7;Parent=scaffold19.t7;extra_copy_number=0
ptg000001l	Liftoff	exon	517515	517853	.	+	.	ID=scaffold19.t7.exon8;Parent=scaffold19.t7;extra_copy_number=0
ptg000001l	Liftoff	CDS	515139	515462	.	+	.	ID=scaffold19.t7.cds1;Parent=scaffold19.t7;extra_copy_number=0
ptg000001l	Liftoff	CDS	515522	516082	.	+	.	ID=scaffold19.t7.cds2;Parent=scaffold19.t7;extra_copy_number=0
ptg000001l	Liftoff	CDS	516136	516252	.	+	.	ID=scaffold19.t7.cds3;Parent=scaffold19.t7;extra_copy_number=0
ptg000001l	Liftoff	CDS	516300	516581	.	+	.	ID=scaffold19.t7.cds4;Parent=scaffold19.t7;extra_copy_number=0
ptg000001l	Liftoff	CDS	516632	516895	.	+	.	ID=scaffold19.t7.cds5;Parent=scaffold19.t7;extra_copy_number=0
ptg000001l	Liftoff	CDS	516947	517124	.	+	.	ID=scaffold19.t7.cds6;Parent=scaffold19.t7;extra_copy_number=0
ptg000001l	Liftoff	CDS	517174	517463	.	+	.	ID=scaffold19.t7.cds7;Parent=scaffold19.t7;extra_copy_number=0
ptg000001l	Liftoff	CDS	517515	517853	.	+	.	ID=scaffold19.t7.cds8;Parent=scaffold19.t7;extra_copy_number=0
ptg000001l	Liftoff	gene	518174	525512	.	-	.	ID=scaffold19.g6;coverage=1.0;sequence_ID=1.0;valid_ORFs=1;extra_copy_number=0;copy_num_ID=scaffold19.g6_0
ptg000001l	Liftoff	mRNA	518174	525512	.	-	.	ID=scaffold19.t6;Parent=scaffold19.g6;matches_ref_protein=True;valid_ORF=True;extra_copy_number=0
ptg000001l	Liftoff	exon	518174	519220	.	-	.	ID=scaffold19.t6.exon5;Parent=scaffold19.t6;extra_copy_number=0
ptg000001l	Liftoff	exon	519389	523458	.	-	.	ID=scaffold19.t6.exon4;Parent=scaffold19.t6;extra_copy_number=0
ptg000001l	Liftoff	exon	523582	524501	.	-	.	ID=scaffold19.t6.exon3;Parent=scaffold19.t6;extra_copy_number=0
ptg000001l	Liftoff	exon	524559	525008	.	-	.	ID=scaffold19.t6.exon2;Parent=scaffold19.t6;extra_copy_number=0
ptg000001l	Liftoff	exon	525043	525512	.	-	.	ID=scaffold19.t6.exon1;Parent=scaffold19.t6;extra_copy_number=0
ptg000001l	Liftoff	CDS	518174	519220	.	-	.	ID=scaffold19.t6.cds5;Parent=scaffold19.t6;extra_copy_number=0
ptg000001l	Liftoff	CDS	519389	523458	.	-	.	ID=scaffold19.t6.cds4;Parent=scaffold19.t6;extra_copy_number=0
ptg000001l	Liftoff	CDS	523582	524501	.	-	.	ID=scaffold19.t6.cds3;Parent=scaffold19.t6;extra_copy_number=0
ptg000001l	Liftoff	CDS	524559	525008	.	-	.	ID=scaffold19.t6.cds2;Parent=scaffold19.t6;extra_copy_number=0
ptg000001l	Liftoff	CDS	525043	525512	.	-	.	ID=scaffold19.t6.cds1;Parent=scaffold19.t6;extra_copy_number=0
ptg000001l	Liftoff	gene	526154	526882	.	+	.	ID=scaffold19.g5;coverage=1.0;sequence_ID=1.0;valid_ORFs=1;extra_copy_number=0;copy_num_ID=scaffold19.g5_0
ptg000001l	Liftoff	mRNA	526154	526882	.	+	.	ID=scaffold19.t5;Parent=scaffold19.g5;matches_ref_protein=True;valid_ORF=True;extra_copy_number=0
ptg000001l	Liftoff	exon	526154	526882	.	+	.	ID=scaffold19.t5.exon1;Parent=scaffold19.t5;extra_copy_number=0
ptg000001l	Liftoff	CDS	526154	526882	.	+	.	ID=scaffold19.t5.cds1;Parent=scaffold19.t5;extra_copy_number=0
ptg000001l	Liftoff	gene	527565	530101	.	+	.	ID=scaffold19.g4;coverage=1.0;sequence_ID=1.0;valid_ORFs=1;extra_copy_number=0;copy_num_ID=scaffold19.g4_0
ptg000001l	Liftoff	mRNA	527565	530101	.	+	.	ID=scaffold19.t4;Parent=scaffold19.g4;matches_ref_protein=True;valid_ORF=True;extra_copy_number=0
ptg000001l	Liftoff	exon	527565	528110	.	+	.	ID=scaffold19.t4.exon1;Parent=scaffold19.t4;extra_copy_number=0
ptg000001l	Liftoff	exon	528164	530101	.	+	.	ID=scaffold19.t4.exon2;Parent=scaffold19.t4;extra_copy_number=0
ptg000001l	Liftoff	CDS	527565	528110	.	+	.	ID=scaffold19.t4.cds1;Parent=scaffold19.t4;extra_copy_number=0
ptg000001l	Liftoff	CDS	528164	530101	.	+	.	ID=scaffold19.t4.cds2;Parent=scaffold19.t4;extra_copy_number=0
ptg000001l	Liftoff	gene	530275	531363	.	-	.	ID=scaffold19.g3;coverage=1.0;sequence_ID=1.0;valid_ORFs=1;extra_copy_number=0;copy_num_ID=scaffold19.g3_0
ptg000001l	Liftoff	mRNA	530275	531363	.	-	.	ID=scaffold19.t3;Parent=scaffold19.g3;matches_ref_protein=True;valid_ORF=True;extra_copy_number=0
ptg000001l	Liftoff	exon	530275	530457	.	-	.	ID=scaffold19.t3.exon2;Parent=scaffold19.t3;extra_copy_number=0
ptg000001l	Liftoff	exon	530506	531363	.	-	.	ID=scaffold19.t3.exon1;Parent=scaffold19.t3;extra_copy_number=0
ptg000001l	Liftoff	CDS	530275	530457	.	-	.	ID=scaffold19.t3.cds2;Parent=scaffold19.t3;extra_copy_number=0
ptg000001l	Liftoff	CDS	530506	531363	.	-	.	ID=scaffold19.t3.cds1;Parent=scaffold19.t3;extra_copy_number=0
ptg000001l	Liftoff	gene	532111	533043	.	-	.	ID=scaffold19.g2;coverage=1.0;sequence_ID=1.0;valid_ORFs=1;extra_copy_number=0;copy_num_ID=scaffold19.g2_0
ptg000001l	Liftoff	mRNA	532111	533043	.	-	.	ID=scaffold19.t2;Parent=scaffold19.g2;matches_ref_protein=True;valid_ORF=True;extra_copy_number=0
ptg000001l	Liftoff	exon	532111	533043	.	-	.	ID=scaffold19.t2.exon1;Parent=scaffold19.t2;extra_copy_number=0
ptg000001l	Liftoff	CDS	532111	533043	.	-	.	ID=scaffold19.t2.cds1;Parent=scaffold19.t2;extra_copy_number=0
ptg000001l	Liftoff	gene	536526	537320	.	-	.	ID=scaffold19.g1;coverage=1.0;sequence_ID=1.0;valid_ORFs=1;extra_copy_number=0;copy_num_ID=scaffold19.g1_0
ptg000001l	Liftoff	mRNA	536526	537320	.	-	.	ID=scaffold19.t1;Parent=scaffold19.g1;matches_ref_protein=True;valid_ORF=True;extra_copy_number=0
ptg000001l	Liftoff	exon	536526	537320	.	-	.	ID=scaffold19.t1.exon1;Parent=scaffold19.t1;extra_copy_number=0
ptg000001l	Liftoff	CDS	536526	537320	.	-	.	ID=scaffold19.t1.cds1;Parent=scaffold19.t1;extra_copy_number=0
ptg000001l	Liftoff	gene	581773	582333	.	+	.	ID=scaffold27.g1;coverage=1.0;sequence_ID=1.0;valid_ORFs=1;extra_copy_number=0;copy_num_ID=scaffold27.g1_0
ptg000001l	Liftoff	mRNA	581773	582333	.	+	.	ID=scaffold27.t1;Parent=scaffold27.g1;matches_ref_protein=True;valid_ORF=True;extra_copy_number=0
ptg000001l	Liftoff	exon	581773	581836	.	+	.	ID=scaffold27.t1.exon1;Parent=scaffold27.t1;extra_copy_number=0
ptg000001l	Liftoff	exon	581897	582333	.	+	.	ID=scaffold27.t1.exon2;Parent=scaffold27.t1;extra_copy_number=0
ptg000001l	Liftoff	CDS	581773	581836	.	+	.	ID=scaffold27.t1.cds1;Parent=scaffold27.t1;extra_copy_number=0
ptg000001l	Liftoff	CDS	581897	582333	.	+	.	ID=scaffold27.t1.cds2;Parent=scaffold27.t1;extra_copy_number=0
ptg000001l	Liftoff	gene	583598	585505	.	+	.	ID=scaffold27.g2;coverage=1.0;sequence_ID=1.0;valid_ORFs=1;extra_copy_number=0;copy_num_ID=scaffold27.g2_0
ptg000001l	Liftoff	mRNA	583598	585505	.	+	.	ID=scaffold27.t2;Parent=scaffold27.g2;matches_ref_protein=True;valid_ORF=True;extra_copy_number=0
ptg000001l	Liftoff	exon	583598	585505	.	+	.	ID=scaffold27.t2.exon1;Parent=scaffold27.t2;extra_copy_number=0
ptg000001l	Liftoff	CDS	583598	585505	.	+	.	ID=scaffold27.t2.cds1;Parent=scaffold27.t2;extra_copy_number=0
ptg000001l	Liftoff	gene	586075	588045	.	-	.	ID=scaffold27.g3;coverage=1.0;sequence_ID=1.0;valid_ORFs=1;extra_copy_number=0;copy_num_ID=scaffold27.g3_0
ptg000001l	Liftoff	mRNA	586075	588045	.	-	.	ID=scaffold27.t3;Parent=scaffold27.g3;matches_ref_protein=True;valid_ORF=True;extra_copy_number=0
ptg000001l	Liftoff	exon	586075	588045	.	-	.	ID=scaffold27.t3.exon1;Parent=scaffold27.t3;extra_copy_number=0
ptg000001l	Liftoff	CDS	586075	588045	.	-	.	ID=scaffold27.t3.cds1;Parent=scaffold27.t3;extra_copy_number=0
ptg000001l	Liftoff	gene	590450	591286	.	+	.	ID=scaffold27.g4;coverage=1.0;sequence_ID=1.0;valid_ORFs=1;extra_copy_number=0;copy_num_ID=scaffold27.g4_0
ptg000001l	Liftoff	mRNA	590450	591286	.	+	.	ID=scaffold27.t4;Parent=scaffold27.g4;matches_ref_protein=True;valid_ORF=True;extra_copy_number=0
ptg000001l	Liftoff	exon	590450	590924	.	+	.	ID=scaffold27.t4.exon1;Parent=scaffold27.t4;extra_copy_number=0
ptg000001l	Liftoff	exon	591168	591286	.	+	.	ID=scaffold27.t4.exon2;Parent=scaffold27.t4;extra_copy_number=0
ptg000001l	Liftoff	CDS	590450	590924	.	+	.	ID=scaffold27.t4.cds1;Parent=scaffold27.t4;extra_copy_number=0
ptg000001l	Liftoff	CDS	591168	591286	.	+	.	ID=scaffold27.t4.cds2;Parent=scaffold27.t4;extra_copy_number=0
ptg000001l	Liftoff	gene	591514	592737	.	-	.	ID=scaffold27.g5;coverage=1.0;sequence_ID=1.0;valid_ORFs=1;extra_copy_number=0;copy_num_ID=scaffold27.g5_0
ptg000001l	Liftoff	mRNA	591514	592737	.	-	.	ID=scaffold27.t5;Parent=scaffold27.g5;matches_ref_protein=True;valid_ORF=True;extra_copy_number=0
ptg000001l	Liftoff	exon	591514	592737	.	-	.	ID=scaffold27.t5.exon1;Parent=scaffold27.t5;extra_copy_number=0
ptg000001l	Liftoff	CDS	591514	592737	.	-	.	ID=scaffold27.t5.cds1;Parent=scaffold27.t5;extra_copy_number=0
ptg000001l	Liftoff	gene	598573	600057	.	+	.	ID=scaffold27.g6;coverage=1.0;sequence_ID=1.0;valid_ORFs=1;extra_copy_number=0;copy_num_ID=scaffold27.g6_0
ptg000001l	Liftoff	mRNA	598573	600057	.	+	.	ID=scaffold27.t6;Parent=scaffold27.g6;matches_ref_protein=True;valid_ORF=True;extra_copy_number=0
ptg000001l	Liftoff	exon	598573	600057	.	+	.	ID=scaffold27.t6.exon1;Parent=scaffold27.t6;extra_copy_number=0
ptg000001l	Liftoff	CDS	598573	600057	.	+	.	ID=scaffold27.t6.cds1;Parent=scaffold27.t6;extra_copy_number=0
ptg000001l	Liftoff	gene	600261	602510	.	-	.	ID=scaffold27.g7;coverage=1.0;sequence_ID=1.0;valid_ORFs=1;extra_copy_number=0;copy_num_ID=scaffold27.g7_0
ptg000001l	Liftoff	mRNA	600261	602510	.	-	.	ID=scaffold27.t7;Parent=scaffold27.g7;matches_ref_protein=True;valid_ORF=True;extra_copy_number=0
ptg000001l	Liftoff	exon	600261	601793	.	-	.	ID=scaffold27.t7.exon3;Parent=scaffold27.t7;extra_copy_number=0
ptg000001l	Liftoff	exon	601845	602141	.	-	.	ID=scaffold27.t7.exon2;Parent=scaffold27.t7;extra_copy_number=0
ptg000001l	Liftoff	exon	602220	602510	.	-	.	ID=scaffold27.t7.exon1;Parent=scaffold27.t7;extra_copy_number=0
ptg000001l	Liftoff	CDS	600261	601793	.	-	.	ID=scaffold27.t7.cds3;Parent=scaffold27.t7;extra_copy_number=0
ptg000001l	Liftoff	CDS	601845	602141	.	-	.	ID=scaffold27.t7.cds2;Parent=scaffold27.t7;extra_copy_number=0
ptg000001l	Liftoff	CDS	602220	602510	.	-	.	ID=scaffold27.t7.cds1;Parent=scaffold27.t7;extra_copy_number=0
ptg000001l	Liftoff	gene	603400	604431	.	+	.	ID=scaffold27.g8;coverage=1.0;sequence_ID=1.0;valid_ORFs=1;extra_copy_number=0;copy_num_ID=scaffold27.g8_0
ptg000001l	Liftoff	mRNA	603400	604431	.	+	.	ID=scaffold27.t8;Parent=scaffold27.g8;matches_ref_protein=True;valid_ORF=True;extra_copy_number=0
ptg000001l	Liftoff	exon	603400	604431	.	+	.	ID=scaffold27.t8.exon1;Parent=scaffold27.t8;extra_copy_number=0
ptg000001l	Liftoff	CDS	603400	604431	.	+	.	ID=scaffold27.t8.cds1;Parent=scaffold27.t8;extra_copy_number=0
ptg000001l	Liftoff	gene	605027	605776	.	+	.	ID=scaffold27.g9;coverage=1.0;sequence_ID=1.0;valid_ORFs=1;extra_copy_number=0;copy_num_ID=scaffold27.g9_0
ptg000001l	Liftoff	mRNA	605027	605776	.	+	.	ID=scaffold27.t9;Parent=scaffold27.g9;matches_ref_protein=True;valid_ORF=True;extra_copy_number=0
ptg000001l	Liftoff	exon	605027	605776	.	+	.	ID=scaffold27.t9.exon1;Parent=scaffold27.t9;extra_copy_number=0
ptg000001l	Liftoff	CDS	605027	605776	.	+	.	ID=scaffold27.t9.cds1;Parent=scaffold27.t9;extra_copy_number=0
ptg000001l	Liftoff	gene	612531	613955	.	+	.	ID=scaffold27.g10;coverage=1.0;sequence_ID=1.0;valid_ORFs=1;extra_copy_number=0;copy_num_ID=scaffold27.g10_0
ptg000001l	Liftoff	mRNA	612531	613955	.	+	.	ID=scaffold27.t10;Parent=scaffold27.g10;matches_ref_protein=True;valid_ORF=True;extra_copy_number=0
ptg000001l	Liftoff	exon	612531	612571	.	+	.	ID=scaffold27.t10.exon1;Parent=scaffold27.t10;extra_copy_number=0
ptg000001l	Liftoff	exon	612619	612803	.	+	.	ID=scaffold27.t10.exon2;Parent=scaffold27.t10;extra_copy_number=0
ptg000001l	Liftoff	exon	612854	612981	.	+	.	ID=scaffold27.t10.exon3;Parent=scaffold27.t10;extra_copy_number=0
ptg000001l	Liftoff	exon	613014	613130	.	+	.	ID=scaffold27.t10.exon4;Parent=scaffold27.t10;extra_copy_number=0
ptg000001l	Liftoff	exon	613182	613254	.	+	.	ID=scaffold27.t10.exon5;Parent=scaffold27.t10;extra_copy_number=0
ptg000001l	Liftoff	exon	613308	613411	.	+	.	ID=scaffold27.t10.exon6;Parent=scaffold27.t10;extra_copy_number=0
ptg000001l	Liftoff	exon	613467	613744	.	+	.	ID=scaffold27.t10.exon7;Parent=scaffold27.t10;extra_copy_number=0
ptg000001l	Liftoff	exon	613793	613955	.	+	.	ID=scaffold27.t10.exon8;Parent=scaffold27.t10;extra_copy_number=0
ptg000001l	Liftoff	CDS	612531	612571	.	+	.	ID=scaffold27.t10.cds1;Parent=scaffold27.t10;extra_copy_number=0
ptg000001l	Liftoff	CDS	612619	612803	.	+	.	ID=scaffold27.t10.cds2;Parent=scaffold27.t10;extra_copy_number=0
ptg000001l	Liftoff	CDS	612854	612981	.	+	.	ID=scaffold27.t10.cds3;Parent=scaffold27.t10;extra_copy_number=0
ptg000001l	Liftoff	CDS	613014	613130	.	+	.	ID=scaffold27.t10.cds4;Parent=scaffold27.t10;extra_copy_number=0
ptg000001l	Liftoff	CDS	613182	613254	.	+	.	ID=scaffold27.t10.cds5;Parent=scaffold27.t10;extra_copy_number=0
ptg000001l	Liftoff	CDS	613308	613411	.	+	.	ID=scaffold27.t10.cds6;Parent=scaffold27.t10;extra_copy_number=0
ptg000001l	Liftoff	CDS	613467	613744	.	+	.	ID=scaffold27.t10.cds7;Parent=scaffold27.t10;extra_copy_number=0
ptg000001l	Liftoff	CDS	613793	613955	.	+	.	ID=scaffold27.t10.cds8;Parent=scaffold27.t10;extra_copy_number=0
ptg000001l	Liftoff	gene	615147	616566	.	+	.	ID=scaffold27.g11;coverage=1.0;sequence_ID=1.0;valid_ORFs=1;extra_copy_number=0;copy_num_ID=scaffold27.g11_0
ptg000001l	Liftoff	mRNA	615147	616566	.	+	.	ID=scaffold27.t11;Parent=scaffold27.g11;matches_ref_protein=True;valid_ORF=True;extra_copy_number=0
ptg000001l	Liftoff	exon	615147	615194	.	+	.	ID=scaffold27.t11.exon1;Parent=scaffold27.t11;extra_copy_number=0
ptg000001l	Liftoff	exon	615265	615510	.	+	.	ID=scaffold27.t11.exon2;Parent=scaffold27.t11;extra_copy_number=0
ptg000001l	Liftoff	exon	615562	615764	.	+	.	ID=scaffold27.t11.exon3;Parent=scaffold27.t11;extra_copy_number=0
ptg000001l	Liftoff	exon	615817	615911	.	+	.	ID=scaffold27.t11.exon4;Parent=scaffold27.t11;extra_copy_number=0
ptg000001l	Liftoff	exon	615967	616137	.	+	.	ID=scaffold27.t11.exon5;Parent=scaffold27.t11;extra_copy_number=0
ptg000001l	Liftoff	exon	616190	616566	.	+	.	ID=scaffold27.t11.exon6;Parent=scaffold27.t11;extra_copy_number=0
ptg000001l	Liftoff	CDS	615147	615194	.	+	.	ID=scaffold27.t11.cds1;Parent=scaffold27.t11;extra_copy_number=0
ptg000001l	Liftoff	CDS	615265	615510	.	+	.	ID=scaffold27.t11.cds2;Parent=scaffold27.t11;extra_copy_number=0
ptg000001l	Liftoff	CDS	615562	615764	.	+	.	ID=scaffold27.t11.cds3;Parent=scaffold27.t11;extra_copy_number=0
ptg000001l	Liftoff	CDS	615817	615911	.	+	.	ID=scaffold27.t11.cds4;Parent=scaffold27.t11;extra_copy_number=0
ptg000001l	Liftoff	CDS	615967	616137	.	+	.	ID=scaffold27.t11.cds5;Parent=scaffold27.t11;extra_copy_number=0
ptg000001l	Liftoff	CDS	616190	616566	.	+	.	ID=scaffold27.t11.cds6;Parent=scaffold27.t11;extra_copy_number=0
ptg000001l	Liftoff	gene	617182	618345	.	-	.	ID=scaffold27.g12;coverage=1.0;sequence_ID=1.0;valid_ORFs=1;extra_copy_number=0;copy_num_ID=scaffold27.g12_0
ptg000001l	Liftoff	mRNA	617182	618345	.	-	.	ID=scaffold27.t12;Parent=scaffold27.g12;matches_ref_protein=True;valid_ORF=True;extra_copy_number=0
ptg000001l	Liftoff	exon	617182	618345	.	-	.	ID=scaffold27.t12.exon1;Parent=scaffold27.t12;extra_copy_number=0
ptg000001l	Liftoff	CDS	617182	618345	.	-	.	ID=scaffold27.t12.cds1;Parent=scaffold27.t12;extra_copy_number=0
ptg000001l	Liftoff	gene	619398	620869	.	+	.	ID=scaffold27.g13;coverage=1.0;sequence_ID=1.0;valid_ORFs=1;extra_copy_number=0;copy_num_ID=scaffold27.g13_0
ptg000001l	Liftoff	mRNA	619398	620869	.	+	.	ID=scaffold27.t13;Parent=scaffold27.g13;matches_ref_protein=True;valid_ORF=True;extra_copy_number=0
ptg000001l	Liftoff	exon	619398	619602	.	+	.	ID=scaffold27.t13.exon1;Parent=scaffold27.t13;extra_copy_number=0
ptg000001l	Liftoff	exon	619662	620869	.	+	.	ID=scaffold27.t13.exon2;Parent=scaffold27.t13;extra_copy_number=0
ptg000001l	Liftoff	CDS	619398	619602	.	+	.	ID=scaffold27.t13.cds1;Parent=scaffold27.t13;extra_copy_number=0
ptg000001l	Liftoff	CDS	619662	620869	.	+	.	ID=scaffold27.t13.cds2;Parent=scaffold27.t13;extra_copy_number=0
ptg000001l	Liftoff	gene	621043	623158	.	-	.	ID=scaffold27.g14;coverage=1.0;sequence_ID=1.0;valid_ORFs=1;extra_copy_number=0;copy_num_ID=scaffold27.g14_0
ptg000001l	Liftoff	mRNA	621043	623158	.	-	.	ID=scaffold27.t14;Parent=scaffold27.g14;matches_ref_protein=True;valid_ORF=True;extra_copy_number=0
ptg000001l	Liftoff	exon	621043	621203	.	-	.	ID=scaffold27.t14.exon10;Parent=scaffold27.t14;extra_copy_number=0
ptg000001l	Liftoff	exon	621256	621340	.	-	.	ID=scaffold27.t14.exon9;Parent=scaffold27.t14;extra_copy_number=0
ptg000001l	Liftoff	exon	621386	621502	.	-	.	ID=scaffold27.t14.exon8;Parent=scaffold27.t14;extra_copy_number=0
ptg000001l	Liftoff	exon	621548	621634	.	-	.	ID=scaffold27.t14.exon7;Parent=scaffold27.t14;extra_copy_number=0
ptg000001l	Liftoff	exon	621695	621810	.	-	.	ID=scaffold27.t14.exon6;Parent=scaffold27.t14;extra_copy_number=0
ptg000001l	Liftoff	exon	621881	622006	.	-	.	ID=scaffold27.t14.exon5;Parent=scaffold27.t14;extra_copy_number=0
ptg000001l	Liftoff	exon	622054	622281	.	-	.	ID=scaffold27.t14.exon4;Parent=scaffold27.t14;extra_copy_number=0
ptg000001l	Liftoff	exon	622374	622546	.	-	.	ID=scaffold27.t14.exon3;Parent=scaffold27.t14;extra_copy_number=0
ptg000001l	Liftoff	exon	622620	622806	.	-	.	ID=scaffold27.t14.exon2;Parent=scaffold27.t14;extra_copy_number=0
ptg000001l	Liftoff	exon	622861	623158	.	-	.	ID=scaffold27.t14.exon1;Parent=scaffold27.t14;extra_copy_number=0
ptg000001l	Liftoff	CDS	621043	621203	.	-	.	ID=scaffold27.t14.cds10;Parent=scaffold27.t14;extra_copy_number=0
ptg000001l	Liftoff	CDS	621256	621340	.	-	.	ID=scaffold27.t14.cds9;Parent=scaffold27.t14;extra_copy_number=0
ptg000001l	Liftoff	CDS	621386	621502	.	-	.	ID=scaffold27.t14.cds8;Parent=scaffold27.t14;extra_copy_number=0
ptg000001l	Liftoff	CDS	621548	621634	.	-	.	ID=scaffold27.t14.cds7;Parent=scaffold27.t14;extra_copy_number=0
ptg000001l	Liftoff	CDS	621695	621810	.	-	.	ID=scaffold27.t14.cds6;Parent=scaffold27.t14;extra_copy_number=0
ptg000001l	Liftoff	CDS	621881	622006	.	-	.	ID=scaffold27.t14.cds5;Parent=scaffold27.t14;extra_copy_number=0
ptg000001l	Liftoff	CDS	622054	622281	.	-	.	ID=scaffold27.t14.cds4;Parent=scaffold27.t14;extra_copy_number=0
ptg000001l	Liftoff	CDS	622374	622546	.	-	.	ID=scaffold27.t14.cds3;Parent=scaffold27.t14;extra_copy_number=0
ptg000001l	Liftoff	CDS	622620	622806	.	-	.	ID=scaffold27.t14.cds2;Parent=scaffold27.t14;extra_copy_number=0
ptg000001l	Liftoff	CDS	622861	623158	.	-	.	ID=scaffold27.t14.cds1;Parent=scaffold27.t14;extra_copy_number=0
ptg000001l	Liftoff	gene	625082	626765	.	+	.	ID=scaffold27.g15;coverage=1.0;sequence_ID=1.0;valid_ORFs=1;extra_copy_number=0;copy_num_ID=scaffold27.g15_0
ptg000001l	Liftoff	mRNA	625082	626765	.	+	.	ID=scaffold27.t15;Parent=scaffold27.g15;matches_ref_protein=True;valid_ORF=True;extra_copy_number=0
ptg000001l	Liftoff	exon	625082	625135	.	+	.	ID=scaffold27.t15.exon1;Parent=scaffold27.t15;extra_copy_number=0
ptg000001l	Liftoff	exon	625186	625989	.	+	.	ID=scaffold27.t15.exon2;Parent=scaffold27.t15;extra_copy_number=0
ptg000001l	Liftoff	exon	626040	626111	.	+	.	ID=scaffold27.t15.exon3;Parent=scaffold27.t15;extra_copy_number=0
ptg000001l	Liftoff	exon	626159	626256	.	+	.	ID=scaffold27.t15.exon4;Parent=scaffold27.t15;extra_copy_number=0
ptg000001l	Liftoff	exon	626309	626393	.	+	.	ID=scaffold27.t15.exon5;Parent=scaffold27.t15;extra_copy_number=0
ptg000001l	Liftoff	exon	626442	626765	.	+	.	ID=scaffold27.t15.exon6;Parent=scaffold27.t15;extra_copy_number=0
ptg000001l	Liftoff	CDS	625082	625135	.	+	.	ID=scaffold27.t15.cds1;Parent=scaffold27.t15;extra_copy_number=0
ptg000001l	Liftoff	CDS	625186	625989	.	+	.	ID=scaffold27.t15.cds2;Parent=scaffold27.t15;extra_copy_number=0
ptg000001l	Liftoff	CDS	626040	626111	.	+	.	ID=scaffold27.t15.cds3;Parent=scaffold27.t15;extra_copy_number=0
ptg000001l	Liftoff	CDS	626159	626256	.	+	.	ID=scaffold27.t15.cds4;Parent=scaffold27.t15;extra_copy_number=0
ptg000001l	Liftoff	CDS	626309	626393	.	+	.	ID=scaffold27.t15.cds5;Parent=scaffold27.t15;extra_copy_number=0
ptg000001l	Liftoff	CDS	626442	626765	.	+	.	ID=scaffold27.t15.cds6;Parent=scaffold27.t15;extra_copy_number=0
ptg000001l	Liftoff	gene	627527	628565	.	-	.	ID=scaffold27.g16;coverage=1.0;sequence_ID=1.0;valid_ORFs=1;extra_copy_number=0;copy_num_ID=scaffold27.g16_0
ptg000001l	Liftoff	mRNA	627527	628565	.	-	.	ID=scaffold27.t16;Parent=scaffold27.g16;matches_ref_protein=True;valid_ORF=True;extra_copy_number=0
ptg000001l	Liftoff	exon	627527	627551	.	-	.	ID=scaffold27.t16.exon3;Parent=scaffold27.t16;extra_copy_number=0
ptg000001l	Liftoff	exon	627622	628267	.	-	.	ID=scaffold27.t16.exon2;Parent=scaffold27.t16;extra_copy_number=0
ptg000001l	Liftoff	exon	628319	628565	.	-	.	ID=scaffold27.t16.exon1;Parent=scaffold27.t16;extra_copy_number=0
ptg000001l	Liftoff	CDS	627527	627551	.	-	.	ID=scaffold27.t16.cds3;Parent=scaffold27.t16;extra_copy_number=0
ptg000001l	Liftoff	CDS	627622	628267	.	-	.	ID=scaffold27.t16.cds2;Parent=scaffold27.t16;extra_copy_number=0
ptg000001l	Liftoff	CDS	628319	628565	.	-	.	ID=scaffold27.t16.cds1;Parent=scaffold27.t16;extra_copy_number=0
ptg000001l	Liftoff	gene	633363	634178	.	+	.	ID=scaffold27.g17;coverage=1.0;sequence_ID=1.0;valid_ORFs=1;extra_copy_number=0;copy_num_ID=scaffold27.g17_0
ptg000001l	Liftoff	mRNA	633363	634178	.	+	.	ID=scaffold27.t17;Parent=scaffold27.g17;matches_ref_protein=True;valid_ORF=True;extra_copy_number=0
ptg000001l	Liftoff	exon	633363	633482	.	+	.	ID=scaffold27.t17.exon1;Parent=scaffold27.t17;extra_copy_number=0
ptg000001l	Liftoff	exon	633540	634178	.	+	.	ID=scaffold27.t17.exon2;Parent=scaffold27.t17;extra_copy_number=0
ptg000001l	Liftoff	CDS	633363	633482	.	+	.	ID=scaffold27.t17.cds1;Parent=scaffold27.t17;extra_copy_number=0
ptg000001l	Liftoff	CDS	633540	634178	.	+	.	ID=scaffold27.t17.cds2;Parent=scaffold27.t17;extra_copy_number=0
ptg000001l	Liftoff	gene	636062	641690	.	+	.	ID=scaffold27.g18;coverage=1.0;sequence_ID=1.0;valid_ORFs=1;extra_copy_number=0;copy_num_ID=scaffold27.g18_0
ptg000001l	Liftoff	mRNA	636062	641690	.	+	.	ID=scaffold27.t18;Parent=scaffold27.g18;matches_ref_protein=True;valid_ORF=True;extra_copy_number=0
ptg000001l	Liftoff	exon	636062	636287	.	+	.	ID=scaffold27.t18.exon1;Parent=scaffold27.t18;extra_copy_number=0
ptg000001l	Liftoff	exon	636680	637299	.	+	.	ID=scaffold27.t18.exon2;Parent=scaffold27.t18;extra_copy_number=0
ptg000001l	Liftoff	exon	637558	638865	.	+	.	ID=scaffold27.t18.exon3;Parent=scaffold27.t18;extra_copy_number=0
ptg000001l	Liftoff	exon	639489	641233	.	+	.	ID=scaffold27.t18.exon4;Parent=scaffold27.t18;extra_copy_number=0
ptg000001l	Liftoff	exon	641609	641690	.	+	.	ID=scaffold27.t18.exon5;Parent=scaffold27.t18;extra_copy_number=0
ptg000001l	Liftoff	CDS	636062	636287	.	+	.	ID=scaffold27.t18.cds1;Parent=scaffold27.t18;extra_copy_number=0
ptg000001l	Liftoff	CDS	636680	637299	.	+	.	ID=scaffold27.t18.cds2;Parent=scaffold27.t18;extra_copy_number=0
ptg000001l	Liftoff	CDS	637558	638865	.	+	.	ID=scaffold27.t18.cds3;Parent=scaffold27.t18;extra_copy_number=0
ptg000001l	Liftoff	CDS	639489	641233	.	+	.	ID=scaffold27.t18.cds4;Parent=scaffold27.t18;extra_copy_number=0
ptg000001l	Liftoff	CDS	641609	641690	.	+	.	ID=scaffold27.t18.cds5;Parent=scaffold27.t18;extra_copy_number=0
ptg000001l	Liftoff	gene	642338	643038	.	-	.	ID=scaffold27.g19;coverage=1.0;sequence_ID=1.0;valid_ORFs=1;extra_copy_number=0;copy_num_ID=scaffold27.g19_0
ptg000001l	Liftoff	mRNA	642338	643038	.	-	.	ID=scaffold27.t19;Parent=scaffold27.g19;matches_ref_protein=True;valid_ORF=True;extra_copy_number=0
ptg000001l	Liftoff	exon	642338	642943	.	-	.	ID=scaffold27.t19.exon2;Parent=scaffold27.t19;extra_copy_number=0
ptg000001l	Liftoff	exon	643030	643038	.	-	.	ID=scaffold27.t19.exon1;Parent=scaffold27.t19;extra_copy_number=0
ptg000001l	Liftoff	CDS	642338	642943	.	-	.	ID=scaffold27.t19.cds2;Parent=scaffold27.t19;extra_copy_number=0
ptg000001l	Liftoff	CDS	643030	643038	.	-	.	ID=scaffold27.t19.cds1;Parent=scaffold27.t19;extra_copy_number=0
ptg000001l	Liftoff	gene	643764	645368	.	-	.	ID=scaffold27.g20;coverage=1.0;sequence_ID=1.0;valid_ORFs=1;extra_copy_number=0;copy_num_ID=scaffold27.g20_0
ptg000001l	Liftoff	mRNA	643764	645368	.	-	.	ID=scaffold27.t20;Parent=scaffold27.g20;matches_ref_protein=True;valid_ORF=True;extra_copy_number=0
ptg000001l	Liftoff	exon	643764	645368	.	-	.	ID=scaffold27.t20.exon1;Parent=scaffold27.t20;extra_copy_number=0
ptg000001l	Liftoff	CDS	643764	645368	.	-	.	ID=scaffold27.t20.cds1;Parent=scaffold27.t20;extra_copy_number=0
ptg000001l	Liftoff	gene	647253	648625	.	-	.	ID=scaffold27.g21;coverage=1.0;sequence_ID=1.0;valid_ORFs=1;extra_copy_number=0;copy_num_ID=scaffold27.g21_0
ptg000001l	Liftoff	mRNA	647253	648625	.	-	.	ID=scaffold27.t21;Parent=scaffold27.g21;matches_ref_protein=True;valid_ORF=True;extra_copy_number=0
ptg000001l	Liftoff	exon	647253	647570	.	-	.	ID=scaffold27.t21.exon3;Parent=scaffold27.t21;extra_copy_number=0
ptg000001l	Liftoff	exon	647623	648446	.	-	.	ID=scaffold27.t21.exon2;Parent=scaffold27.t21;extra_copy_number=0
ptg000001l	Liftoff	exon	648499	648625	.	-	.	ID=scaffold27.t21.exon1;Parent=scaffold27.t21;extra_copy_number=0
ptg000001l	Liftoff	CDS	647253	647570	.	-	.	ID=scaffold27.t21.cds3;Parent=scaffold27.t21;extra_copy_number=0
ptg000001l	Liftoff	CDS	647623	648446	.	-	.	ID=scaffold27.t21.cds2;Parent=scaffold27.t21;extra_copy_number=0
ptg000001l	Liftoff	CDS	648499	648625	.	-	.	ID=scaffold27.t21.cds1;Parent=scaffold27.t21;extra_copy_number=0
ptg000001l	Liftoff	gene	650047	650646	.	-	.	ID=scaffold27.g22;coverage=1.0;sequence_ID=1.0;valid_ORFs=1;extra_copy_number=0;copy_num_ID=scaffold27.g22_0
ptg000001l	Liftoff	mRNA	650047	650646	.	-	.	ID=scaffold27.t22;Parent=scaffold27.g22;matches_ref_protein=True;valid_ORF=True;extra_copy_number=0
ptg000001l	Liftoff	exon	650047	650560	.	-	.	ID=scaffold27.t22.exon2;Parent=scaffold27.t22;extra_copy_number=0
ptg000001l	Liftoff	exon	650618	650646	.	-	.	ID=scaffold27.t22.exon1;Parent=scaffold27.t22;extra_copy_number=0
ptg000001l	Liftoff	CDS	650047	650560	.	-	.	ID=scaffold27.t22.cds2;Parent=scaffold27.t22;extra_copy_number=0
ptg000001l	Liftoff	CDS	650618	650646	.	-	.	ID=scaffold27.t22.cds1;Parent=scaffold27.t22;extra_copy_number=0
ptg000001l	Liftoff	gene	654080	655048	.	+	.	ID=scaffold27.g23;coverage=1.0;sequence_ID=1.0;valid_ORFs=1;extra_copy_number=0;copy_num_ID=scaffold27.g23_0
ptg000001l	Liftoff	mRNA	654080	655048	.	+	.	ID=scaffold27.t23;Parent=scaffold27.g23;matches_ref_protein=True;valid_ORF=True;extra_copy_number=0
ptg000001l	Liftoff	exon	654080	654366	.	+	.	ID=scaffold27.t23.exon1;Parent=scaffold27.t23;extra_copy_number=0
ptg000001l	Liftoff	exon	654415	655048	.	+	.	ID=scaffold27.t23.exon2;Parent=scaffold27.t23;extra_copy_number=0
ptg000001l	Liftoff	CDS	654080	654366	.	+	.	ID=scaffold27.t23.cds1;Parent=scaffold27.t23;extra_copy_number=0
ptg000001l	Liftoff	CDS	654415	655048	.	+	.	ID=scaffold27.t23.cds2;Parent=scaffold27.t23;extra_copy_number=0
ptg000001l	Liftoff	gene	655125	656069	.	-	.	ID=scaffold27.g24;coverage=1.0;sequence_ID=1.0;valid_ORFs=1;extra_copy_number=0;copy_num_ID=scaffold27.g24_0
ptg000001l	Liftoff	mRNA	655125	656069	.	-	.	ID=scaffold27.t24;Parent=scaffold27.g24;matches_ref_protein=True;valid_ORF=True;extra_copy_number=0
ptg000001l	Liftoff	exon	655125	655639	.	-	.	ID=scaffold27.t24.exon3;Parent=scaffold27.t24;extra_copy_number=0
ptg000001l	Liftoff	exon	655696	655998	.	-	.	ID=scaffold27.t24.exon2;Parent=scaffold27.t24;extra_copy_number=0
ptg000001l	Liftoff	exon	656063	656069	.	-	.	ID=scaffold27.t24.exon1;Parent=scaffold27.t24;extra_copy_number=0
ptg000001l	Liftoff	CDS	655125	655639	.	-	.	ID=scaffold27.t24.cds3;Parent=scaffold27.t24;extra_copy_number=0
ptg000001l	Liftoff	CDS	655696	655998	.	-	.	ID=scaffold27.t24.cds2;Parent=scaffold27.t24;extra_copy_number=0
ptg000001l	Liftoff	CDS	656063	656069	.	-	.	ID=scaffold27.t24.cds1;Parent=scaffold27.t24;extra_copy_number=0
ptg000001l	Liftoff	gene	662997	664691	.	+	.	ID=scaffold27.g25;coverage=1.0;sequence_ID=1.0;valid_ORFs=1;extra_copy_number=0;copy_num_ID=scaffold27.g25_0
ptg000001l	Liftoff	mRNA	662997	664691	.	+	.	ID=scaffold27.t25;Parent=scaffold27.g25;matches_ref_protein=True;valid_ORF=True;extra_copy_number=0
ptg000001l	Liftoff	exon	662997	664691	.	+	.	ID=scaffold27.t25.exon1;Parent=scaffold27.t25;extra_copy_number=0
ptg000001l	Liftoff	CDS	662997	664691	.	+	.	ID=scaffold27.t25.cds1;Parent=scaffold27.t25;extra_copy_number=0
ptg000001l	Liftoff	gene	665260	666354	.	-	.	ID=scaffold27.g26;coverage=1.0;sequence_ID=1.0;valid_ORFs=1;extra_copy_number=0;copy_num_ID=scaffold27.g26_0
ptg000001l	Liftoff	mRNA	665260	666354	.	-	.	ID=scaffold27.t26;Parent=scaffold27.g26;matches_ref_protein=True;valid_ORF=True;extra_copy_number=0
ptg000001l	Liftoff	exon	665260	666176	.	-	.	ID=scaffold27.t26.exon3;Parent=scaffold27.t26;extra_copy_number=0
ptg000001l	Liftoff	exon	666232	666315	.	-	.	ID=scaffold27.t26.exon2;Parent=scaffold27.t26;extra_copy_number=0
ptg000001l	Liftoff	exon	666348	666354	.	-	.	ID=scaffold27.t26.exon1;Parent=scaffold27.t26;extra_copy_number=0
ptg000001l	Liftoff	CDS	665260	666176	.	-	.	ID=scaffold27.t26.cds3;Parent=scaffold27.t26;extra_copy_number=0
ptg000001l	Liftoff	CDS	666232	666315	.	-	.	ID=scaffold27.t26.cds2;Parent=scaffold27.t26;extra_copy_number=0
ptg000001l	Liftoff	CDS	666348	666354	.	-	.	ID=scaffold27.t26.cds1;Parent=scaffold27.t26;extra_copy_number=0
ptg000001l	Liftoff	gene	668217	669041	.	-	.	ID=scaffold27.g27;coverage=1.0;sequence_ID=1.0;valid_ORFs=1;extra_copy_number=0;copy_num_ID=scaffold27.g27_0
ptg000001l	Liftoff	mRNA	668217	669041	.	-	.	ID=scaffold27.t27;Parent=scaffold27.g27;matches_ref_protein=True;valid_ORF=True;extra_copy_number=0
ptg000001l	Liftoff	exon	668217	669041	.	-	.	ID=scaffold27.t27.exon1;Parent=scaffold27.t27;extra_copy_number=0
ptg000001l	Liftoff	CDS	668217	669041	.	-	.	ID=scaffold27.t27.cds1;Parent=scaffold27.t27;extra_copy_number=0
ptg000001l	Liftoff	gene	671390	673178	.	+	.	ID=scaffold27.g28;coverage=1.0;sequence_ID=1.0;valid_ORFs=1;extra_copy_number=0;copy_num_ID=scaffold27.g28_0
ptg000001l	Liftoff	mRNA	671390	673178	.	+	.	ID=scaffold27.t28;Parent=scaffold27.g28;matches_ref_protein=True;valid_ORF=True;extra_copy_number=0
ptg000001l	Liftoff	exon	671390	671787	.	+	.	ID=scaffold27.t28.exon1;Parent=scaffold27.t28;extra_copy_number=0
ptg000001l	Liftoff	exon	671836	671877	.	+	.	ID=scaffold27.t28.exon2;Parent=scaffold27.t28;extra_copy_number=0
ptg000001l	Liftoff	exon	671925	672990	.	+	.	ID=scaffold27.t28.exon3;Parent=scaffold27.t28;extra_copy_number=0
ptg000001l	Liftoff	exon	673041	673178	.	+	.	ID=scaffold27.t28.exon4;Parent=scaffold27.t28;extra_copy_number=0
ptg000001l	Liftoff	CDS	671390	671787	.	+	.	ID=scaffold27.t28.cds1;Parent=scaffold27.t28;extra_copy_number=0
ptg000001l	Liftoff	CDS	671836	671877	.	+	.	ID=scaffold27.t28.cds2;Parent=scaffold27.t28;extra_copy_number=0
ptg000001l	Liftoff	CDS	671925	672990	.	+	.	ID=scaffold27.t28.cds3;Parent=scaffold27.t28;extra_copy_number=0
ptg000001l	Liftoff	CDS	673041	673178	.	+	.	ID=scaffold27.t28.cds4;Parent=scaffold27.t28;extra_copy_number=0
ptg000001l	Liftoff	gene	674488	674894	.	+	.	ID=scaffold27.g29;coverage=1.0;sequence_ID=1.0;valid_ORFs=1;extra_copy_number=0;copy_num_ID=scaffold27.g29_0
ptg000001l	Liftoff	mRNA	674488	674894	.	+	.	ID=scaffold27.t29;Parent=scaffold27.g29;matches_ref_protein=True;valid_ORF=True;extra_copy_number=0
ptg000001l	Liftoff	exon	674488	674734	.	+	.	ID=scaffold27.t29.exon1;Parent=scaffold27.t29;extra_copy_number=0
ptg000001l	Liftoff	exon	674785	674894	.	+	.	ID=scaffold27.t29.exon2;Parent=scaffold27.t29;extra_copy_number=0
ptg000001l	Liftoff	CDS	674488	674734	.	+	.	ID=scaffold27.t29.cds1;Parent=scaffold27.t29;extra_copy_number=0
ptg000001l	Liftoff	CDS	674785	674894	.	+	.	ID=scaffold27.t29.cds2;Parent=scaffold27.t29;extra_copy_number=0
ptg000001l	Liftoff	gene	675161	675938	.	-	.	ID=scaffold27.g30;coverage=1.0;sequence_ID=1.0;valid_ORFs=1;extra_copy_number=0;copy_num_ID=scaffold27.g30_0
ptg000001l	Liftoff	mRNA	675161	675938	.	-	.	ID=scaffold27.t30;Parent=scaffold27.g30;matches_ref_protein=True;valid_ORF=True;extra_copy_number=0
ptg000001l	Liftoff	exon	675161	675615	.	-	.	ID=scaffold27.t30.exon2;Parent=scaffold27.t30;extra_copy_number=0
ptg000001l	Liftoff	exon	675671	675938	.	-	.	ID=scaffold27.t30.exon1;Parent=scaffold27.t30;extra_copy_number=0
ptg000001l	Liftoff	CDS	675161	675615	.	-	.	ID=scaffold27.t30.cds2;Parent=scaffold27.t30;extra_copy_number=0
ptg000001l	Liftoff	CDS	675671	675938	.	-	.	ID=scaffold27.t30.cds1;Parent=scaffold27.t30;extra_copy_number=0
ptg000001l	Liftoff	gene	679490	680776	.	+	.	ID=scaffold27.g31;coverage=1.0;sequence_ID=1.0;valid_ORFs=1;extra_copy_number=0;copy_num_ID=scaffold27.g31_0
ptg000001l	Liftoff	mRNA	679490	680776	.	+	.	ID=scaffold27.t31;Parent=scaffold27.g31;matches_ref_protein=True;valid_ORF=True;extra_copy_number=0
ptg000001l	Liftoff	exon	679490	680375	.	+	.	ID=scaffold27.t31.exon1;Parent=scaffold27.t31;extra_copy_number=0
ptg000001l	Liftoff	exon	680451	680776	.	+	.	ID=scaffold27.t31.exon2;Parent=scaffold27.t31;extra_copy_number=0
ptg000001l	Liftoff	CDS	679490	680375	.	+	.	ID=scaffold27.t31.cds1;Parent=scaffold27.t31;extra_copy_number=0
ptg000001l	Liftoff	CDS	680451	680776	.	+	.	ID=scaffold27.t31.cds2;Parent=scaffold27.t31;extra_copy_number=0
ptg000001l	Liftoff	gene	681938	683977	.	-	.	ID=scaffold27.g32;coverage=1.0;sequence_ID=1.0;valid_ORFs=1;extra_copy_number=0;copy_num_ID=scaffold27.g32_0
ptg000001l	Liftoff	mRNA	681938	683977	.	-	.	ID=scaffold27.t32;Parent=scaffold27.g32;matches_ref_protein=True;valid_ORF=True;extra_copy_number=0
ptg000001l	Liftoff	exon	681938	683977	.	-	.	ID=scaffold27.t32.exon1;Parent=scaffold27.t32;extra_copy_number=0
ptg000001l	Liftoff	CDS	681938	683977	.	-	.	ID=scaffold27.t32.cds1;Parent=scaffold27.t32;extra_copy_number=0
ptg000001l	Liftoff	gene	685951	690836	.	-	.	ID=scaffold27.g33;coverage=1.0;sequence_ID=1.0;valid_ORFs=0;extra_copy_number=0;copy_num_ID=scaffold27.g33_0
ptg000001l	Liftoff	mRNA	685951	690836	.	-	.	ID=scaffold27.t33;Parent=scaffold27.g33;matches_ref_protein=True;valid_ORF=False;missing_start_codon=True;extra_copy_number=0
ptg000001l	Liftoff	exon	685951	687831	.	-	.	ID=scaffold27.t33.exon7;Parent=scaffold27.t33;extra_copy_number=0
ptg000001l	Liftoff	exon	687878	687966	.	-	.	ID=scaffold27.t33.exon6;Parent=scaffold27.t33;extra_copy_number=0
ptg000001l	Liftoff	exon	688013	688446	.	-	.	ID=scaffold27.t33.exon5;Parent=scaffold27.t33;extra_copy_number=0
ptg000001l	Liftoff	exon	688712	688751	.	-	.	ID=scaffold27.t33.exon4;Parent=scaffold27.t33;extra_copy_number=0
ptg000001l	Liftoff	exon	689349	690079	.	-	.	ID=scaffold27.t33.exon3;Parent=scaffold27.t33;extra_copy_number=0
ptg000001l	Liftoff	exon	690125	690398	.	-	.	ID=scaffold27.t33.exon2;Parent=scaffold27.t33;extra_copy_number=0
ptg000001l	Liftoff	exon	690448	690836	.	-	.	ID=scaffold27.t33.exon1;Parent=scaffold27.t33;extra_copy_number=0
ptg000001l	Liftoff	CDS	685951	687831	.	-	.	ID=scaffold27.t33.cds7;Parent=scaffold27.t33;extra_copy_number=0
ptg000001l	Liftoff	CDS	687878	687966	.	-	.	ID=scaffold27.t33.cds6;Parent=scaffold27.t33;extra_copy_number=0
ptg000001l	Liftoff	CDS	688013	688446	.	-	.	ID=scaffold27.t33.cds5;Parent=scaffold27.t33;extra_copy_number=0
ptg000001l	Liftoff	CDS	688712	688751	.	-	.	ID=scaffold27.t33.cds4;Parent=scaffold27.t33;extra_copy_number=0
ptg000001l	Liftoff	CDS	689349	690079	.	-	.	ID=scaffold27.t33.cds3;Parent=scaffold27.t33;extra_copy_number=0
ptg000001l	Liftoff	CDS	690125	690398	.	-	.	ID=scaffold27.t33.cds2;Parent=scaffold27.t33;extra_copy_number=0
ptg000001l	Liftoff	CDS	690448	690836	.	-	.	ID=scaffold27.t33.cds1;Parent=scaffold27.t33;extra_copy_number=0
ptg000001l	Liftoff	gene	739876	742410	.	+	.	ID=scaffold11.g2;coverage=1.0;sequence_ID=1.0;valid_ORFs=1;extra_copy_number=0;copy_num_ID=scaffold11.g2_0
ptg000001l	Liftoff	mRNA	739876	742410	.	+	.	ID=scaffold11.t2;Parent=scaffold11.g2;matches_ref_protein=True;valid_ORF=True;extra_copy_number=0
ptg000001l	Liftoff	exon	739876	740121	.	+	.	ID=scaffold11.t2.exon1;Parent=scaffold11.t2;extra_copy_number=0
ptg000001l	Liftoff	exon	740174	740335	.	+	.	ID=scaffold11.t2.exon2;Parent=scaffold11.t2;extra_copy_number=0
ptg000001l	Liftoff	exon	740385	740492	.	+	.	ID=scaffold11.t2.exon3;Parent=scaffold11.t2;extra_copy_number=0
ptg000001l	Liftoff	exon	740539	740609	.	+	.	ID=scaffold11.t2.exon4;Parent=scaffold11.t2;extra_copy_number=0
ptg000001l	Liftoff	exon	740660	740770	.	+	.	ID=scaffold11.t2.exon5;Parent=scaffold11.t2;extra_copy_number=0
ptg000001l	Liftoff	exon	740817	740843	.	+	.	ID=scaffold11.t2.exon6;Parent=scaffold11.t2;extra_copy_number=0
ptg000001l	Liftoff	exon	740895	740937	.	+	.	ID=scaffold11.t2.exon7;Parent=scaffold11.t2;extra_copy_number=0
ptg000001l	Liftoff	exon	740988	741030	.	+	.	ID=scaffold11.t2.exon8;Parent=scaffold11.t2;extra_copy_number=0
ptg000001l	Liftoff	exon	741084	741188	.	+	.	ID=scaffold11.t2.exon9;Parent=scaffold11.t2;extra_copy_number=0
ptg000001l	Liftoff	exon	741238	741354	.	+	.	ID=scaffold11.t2.exon10;Parent=scaffold11.t2;extra_copy_number=0
ptg000001l	Liftoff	exon	741404	741809	.	+	.	ID=scaffold11.t2.exon11;Parent=scaffold11.t2;extra_copy_number=0
ptg000001l	Liftoff	exon	741858	741929	.	+	.	ID=scaffold11.t2.exon12;Parent=scaffold11.t2;extra_copy_number=0
ptg000001l	Liftoff	exon	741977	742023	.	+	.	ID=scaffold11.t2.exon13;Parent=scaffold11.t2;extra_copy_number=0
ptg000001l	Liftoff	exon	742071	742144	.	+	.	ID=scaffold11.t2.exon14;Parent=scaffold11.t2;extra_copy_number=0
ptg000001l	Liftoff	exon	742200	742330	.	+	.	ID=scaffold11.t2.exon15;Parent=scaffold11.t2;extra_copy_number=0
ptg000001l	Liftoff	exon	742386	742410	.	+	.	ID=scaffold11.t2.exon16;Parent=scaffold11.t2;extra_copy_number=0
ptg000001l	Liftoff	CDS	739876	740121	.	+	.	ID=scaffold11.t2.cds1;Parent=scaffold11.t2;extra_copy_number=0
ptg000001l	Liftoff	CDS	740174	740335	.	+	.	ID=scaffold11.t2.cds2;Parent=scaffold11.t2;extra_copy_number=0
ptg000001l	Liftoff	CDS	740385	740492	.	+	.	ID=scaffold11.t2.cds3;Parent=scaffold11.t2;extra_copy_number=0
ptg000001l	Liftoff	CDS	740539	740609	.	+	.	ID=scaffold11.t2.cds4;Parent=scaffold11.t2;extra_copy_number=0
ptg000001l	Liftoff	CDS	740660	740770	.	+	.	ID=scaffold11.t2.cds5;Parent=scaffold11.t2;extra_copy_number=0
ptg000001l	Liftoff	CDS	740817	740843	.	+	.	ID=scaffold11.t2.cds6;Parent=scaffold11.t2;extra_copy_number=0
ptg000001l	Liftoff	CDS	740895	740937	.	+	.	ID=scaffold11.t2.cds7;Parent=scaffold11.t2;extra_copy_number=0
ptg000001l	Liftoff	CDS	740988	741030	.	+	.	ID=scaffold11.t2.cds8;Parent=scaffold11.t2;extra_copy_number=0
ptg000001l	Liftoff	CDS	741084	741188	.	+	.	ID=scaffold11.t2.cds9;Parent=scaffold11.t2;extra_copy_number=0
ptg000001l	Liftoff	CDS	741238	741354	.	+	.	ID=scaffold11.t2.cds10;Parent=scaffold11.t2;extra_copy_number=0
ptg000001l	Liftoff	CDS	741404	741809	.	+	.	ID=scaffold11.t2.cds11;Parent=scaffold11.t2;extra_copy_number=0
ptg000001l	Liftoff	CDS	741858	741929	.	+	.	ID=scaffold11.t2.cds12;Parent=scaffold11.t2;extra_copy_number=0
ptg000001l	Liftoff	CDS	741977	742023	.	+	.	ID=scaffold11.t2.cds13;Parent=scaffold11.t2;extra_copy_number=0
ptg000001l	Liftoff	CDS	742071	742144	.	+	.	ID=scaffold11.t2.cds14;Parent=scaffold11.t2;extra_copy_number=0
ptg000001l	Liftoff	CDS	742200	742330	.	+	.	ID=scaffold11.t2.cds15;Parent=scaffold11.t2;extra_copy_number=0
ptg000001l	Liftoff	CDS	742386	742410	.	+	.	ID=scaffold11.t2.cds16;Parent=scaffold11.t2;extra_copy_number=0
ptg000001l	Liftoff	gene	743149	744927	.	+	.	ID=scaffold11.g3;coverage=1.0;sequence_ID=1.0;valid_ORFs=1;extra_copy_number=0;copy_num_ID=scaffold11.g3_0
ptg000001l	Liftoff	mRNA	743149	744927	.	+	.	ID=scaffold11.t3;Parent=scaffold11.g3;matches_ref_protein=True;valid_ORF=True;extra_copy_number=0
ptg000001l	Liftoff	exon	743149	744792	.	+	.	ID=scaffold11.t3.exon1;Parent=scaffold11.t3;extra_copy_number=0
ptg000001l	Liftoff	exon	744844	744927	.	+	.	ID=scaffold11.t3.exon2;Parent=scaffold11.t3;extra_copy_number=0
ptg000001l	Liftoff	CDS	743149	744792	.	+	.	ID=scaffold11.t3.cds1;Parent=scaffold11.t3;extra_copy_number=0
ptg000001l	Liftoff	CDS	744844	744927	.	+	.	ID=scaffold11.t3.cds2;Parent=scaffold11.t3;extra_copy_number=0
ptg000001l	Liftoff	gene	745411	746973	.	-	.	ID=scaffold11.g4;coverage=1.0;sequence_ID=1.0;valid_ORFs=1;extra_copy_number=0;copy_num_ID=scaffold11.g4_0
ptg000001l	Liftoff	mRNA	745411	746973	.	-	.	ID=scaffold11.t4;Parent=scaffold11.g4;matches_ref_protein=True;valid_ORF=True;extra_copy_number=0
ptg000001l	Liftoff	exon	745411	746094	.	-	.	ID=scaffold11.t4.exon3;Parent=scaffold11.t4;extra_copy_number=0
ptg000001l	Liftoff	exon	746146	746757	.	-	.	ID=scaffold11.t4.exon2;Parent=scaffold11.t4;extra_copy_number=0
ptg000001l	Liftoff	exon	746812	746973	.	-	.	ID=scaffold11.t4.exon1;Parent=scaffold11.t4;extra_copy_number=0
ptg000001l	Liftoff	CDS	745411	746094	.	-	.	ID=scaffold11.t4.cds3;Parent=scaffold11.t4;extra_copy_number=0
ptg000001l	Liftoff	CDS	746146	746757	.	-	.	ID=scaffold11.t4.cds2;Parent=scaffold11.t4;extra_copy_number=0
ptg000001l	Liftoff	CDS	746812	746973	.	-	.	ID=scaffold11.t4.cds1;Parent=scaffold11.t4;extra_copy_number=0
ptg000001l	Liftoff	gene	747644	748349	.	-	.	ID=scaffold11.g5;coverage=1.0;sequence_ID=1.0;valid_ORFs=1;extra_copy_number=0;copy_num_ID=scaffold11.g5_0
ptg000001l	Liftoff	mRNA	747644	748349	.	-	.	ID=scaffold11.t5;Parent=scaffold11.g5;matches_ref_protein=True;valid_ORF=True;extra_copy_number=0
ptg000001l	Liftoff	exon	747644	747817	.	-	.	ID=scaffold11.t5.exon4;Parent=scaffold11.t5;extra_copy_number=0
ptg000001l	Liftoff	exon	747868	747998	.	-	.	ID=scaffold11.t5.exon3;Parent=scaffold11.t5;extra_copy_number=0
ptg000001l	Liftoff	exon	748052	748187	.	-	.	ID=scaffold11.t5.exon2;Parent=scaffold11.t5;extra_copy_number=0
ptg000001l	Liftoff	exon	748239	748349	.	-	.	ID=scaffold11.t5.exon1;Parent=scaffold11.t5;extra_copy_number=0
ptg000001l	Liftoff	CDS	747644	747817	.	-	.	ID=scaffold11.t5.cds4;Parent=scaffold11.t5;extra_copy_number=0
ptg000001l	Liftoff	CDS	747868	747998	.	-	.	ID=scaffold11.t5.cds3;Parent=scaffold11.t5;extra_copy_number=0
ptg000001l	Liftoff	CDS	748052	748187	.	-	.	ID=scaffold11.t5.cds2;Parent=scaffold11.t5;extra_copy_number=0
ptg000001l	Liftoff	CDS	748239	748349	.	-	.	ID=scaffold11.t5.cds1;Parent=scaffold11.t5;extra_copy_number=0
ptg000001l	Liftoff	gene	750803	751489	.	+	.	ID=scaffold11.g6;coverage=1.0;sequence_ID=1.0;valid_ORFs=1;extra_copy_number=0;copy_num_ID=scaffold11.g6_0
ptg000001l	Liftoff	mRNA	750803	751489	.	+	.	ID=scaffold11.t6;Parent=scaffold11.g6;matches_ref_protein=True;valid_ORF=True;extra_copy_number=0
ptg000001l	Liftoff	exon	750803	751489	.	+	.	ID=scaffold11.t6.exon1;Parent=scaffold11.t6;extra_copy_number=0
ptg000001l	Liftoff	CDS	750803	751489	.	+	.	ID=scaffold11.t6.cds1;Parent=scaffold11.t6;extra_copy_number=0
ptg000001l	Liftoff	gene	752193	753248	.	-	.	ID=scaffold11.g7;coverage=1.0;sequence_ID=1.0;valid_ORFs=1;extra_copy_number=0;copy_num_ID=scaffold11.g7_0
ptg000001l	Liftoff	mRNA	752193	753248	.	-	.	ID=scaffold11.t7;Parent=scaffold11.g7;matches_ref_protein=True;valid_ORF=True;extra_copy_number=0
ptg000001l	Liftoff	exon	752193	753248	.	-	.	ID=scaffold11.t7.exon1;Parent=scaffold11.t7;extra_copy_number=0
ptg000001l	Liftoff	CDS	752193	753248	.	-	.	ID=scaffold11.t7.cds1;Parent=scaffold11.t7;extra_copy_number=0
ptg000001l	Liftoff	gene	756431	757708	.	+	.	ID=scaffold11.g8;coverage=1.0;sequence_ID=1.0;valid_ORFs=1;extra_copy_number=0;copy_num_ID=scaffold11.g8_0
ptg000001l	Liftoff	mRNA	756431	757708	.	+	.	ID=scaffold11.t8;Parent=scaffold11.g8;matches_ref_protein=True;valid_ORF=True;extra_copy_number=0
ptg000001l	Liftoff	exon	756431	756601	.	+	.	ID=scaffold11.t8.exon1;Parent=scaffold11.t8;extra_copy_number=0
ptg000001l	Liftoff	exon	756649	756753	.	+	.	ID=scaffold11.t8.exon2;Parent=scaffold11.t8;extra_copy_number=0
ptg000001l	Liftoff	exon	756803	757176	.	+	.	ID=scaffold11.t8.exon3;Parent=scaffold11.t8;extra_copy_number=0
ptg000001l	Liftoff	exon	757225	757292	.	+	.	ID=scaffold11.t8.exon4;Parent=scaffold11.t8;extra_copy_number=0
ptg000001l	Liftoff	exon	757341	757708	.	+	.	ID=scaffold11.t8.exon5;Parent=scaffold11.t8;extra_copy_number=0
ptg000001l	Liftoff	CDS	756431	756601	.	+	.	ID=scaffold11.t8.cds1;Parent=scaffold11.t8;extra_copy_number=0
ptg000001l	Liftoff	CDS	756649	756753	.	+	.	ID=scaffold11.t8.cds2;Parent=scaffold11.t8;extra_copy_number=0
ptg000001l	Liftoff	CDS	756803	757176	.	+	.	ID=scaffold11.t8.cds3;Parent=scaffold11.t8;extra_copy_number=0
ptg000001l	Liftoff	CDS	757225	757292	.	+	.	ID=scaffold11.t8.cds4;Parent=scaffold11.t8;extra_copy_number=0
ptg000001l	Liftoff	CDS	757341	757708	.	+	.	ID=scaffold11.t8.cds5;Parent=scaffold11.t8;extra_copy_number=0
ptg000001l	Liftoff	gene	758661	759314	.	+	.	ID=scaffold11.g9;coverage=1.0;sequence_ID=1.0;valid_ORFs=1;extra_copy_number=0;copy_num_ID=scaffold11.g9_0
ptg000001l	Liftoff	mRNA	758661	759314	.	+	.	ID=scaffold11.t9;Parent=scaffold11.g9;matches_ref_protein=True;valid_ORF=True;extra_copy_number=0
ptg000001l	Liftoff	exon	758661	759314	.	+	.	ID=scaffold11.t9.exon1;Parent=scaffold11.t9;extra_copy_number=0
ptg000001l	Liftoff	CDS	758661	759314	.	+	.	ID=scaffold11.t9.cds1;Parent=scaffold11.t9;extra_copy_number=0
ptg000001l	Liftoff	gene	759392	760849	.	-	.	ID=scaffold11.g10;coverage=1.0;sequence_ID=1.0;valid_ORFs=1;extra_copy_number=0;copy_num_ID=scaffold11.g10_0
ptg000001l	Liftoff	mRNA	759392	760849	.	-	.	ID=scaffold11.t10;Parent=scaffold11.g10;matches_ref_protein=True;valid_ORF=True;extra_copy_number=0
ptg000001l	Liftoff	exon	759392	759767	.	-	.	ID=scaffold11.t10.exon4;Parent=scaffold11.t10;extra_copy_number=0
ptg000001l	Liftoff	exon	759828	759997	.	-	.	ID=scaffold11.t10.exon3;Parent=scaffold11.t10;extra_copy_number=0
ptg000001l	Liftoff	exon	760048	760463	.	-	.	ID=scaffold11.t10.exon2;Parent=scaffold11.t10;extra_copy_number=0
ptg000001l	Liftoff	exon	760522	760849	.	-	.	ID=scaffold11.t10.exon1;Parent=scaffold11.t10;extra_copy_number=0
ptg000001l	Liftoff	CDS	759392	759767	.	-	.	ID=scaffold11.t10.cds4;Parent=scaffold11.t10;extra_copy_number=0
ptg000001l	Liftoff	CDS	759828	759997	.	-	.	ID=scaffold11.t10.cds3;Parent=scaffold11.t10;extra_copy_number=0
ptg000001l	Liftoff	CDS	760048	760463	.	-	.	ID=scaffold11.t10.cds2;Parent=scaffold11.t10;extra_copy_number=0
ptg000001l	Liftoff	CDS	760522	760849	.	-	.	ID=scaffold11.t10.cds1;Parent=scaffold11.t10;extra_copy_number=0
ptg000001l	Liftoff	gene	762342	763928	.	+	.	ID=scaffold11.g11;coverage=1.0;sequence_ID=1.0;valid_ORFs=1;extra_copy_number=0;copy_num_ID=scaffold11.g11_0
ptg000001l	Liftoff	mRNA	762342	763928	.	+	.	ID=scaffold11.t11;Parent=scaffold11.g11;matches_ref_protein=True;valid_ORF=True;extra_copy_number=0
ptg000001l	Liftoff	exon	762342	762627	.	+	.	ID=scaffold11.t11.exon1;Parent=scaffold11.t11;extra_copy_number=0
ptg000001l	Liftoff	exon	762690	762740	.	+	.	ID=scaffold11.t11.exon2;Parent=scaffold11.t11;extra_copy_number=0
ptg000001l	Liftoff	exon	762798	763779	.	+	.	ID=scaffold11.t11.exon3;Parent=scaffold11.t11;extra_copy_number=0
ptg000001l	Liftoff	exon	763835	763928	.	+	.	ID=scaffold11.t11.exon4;Parent=scaffold11.t11;extra_copy_number=0
ptg000001l	Liftoff	CDS	762342	762627	.	+	.	ID=scaffold11.t11.cds1;Parent=scaffold11.t11;extra_copy_number=0
ptg000001l	Liftoff	CDS	762690	762740	.	+	.	ID=scaffold11.t11.cds2;Parent=scaffold11.t11;extra_copy_number=0
ptg000001l	Liftoff	CDS	762798	763779	.	+	.	ID=scaffold11.t11.cds3;Parent=scaffold11.t11;extra_copy_number=0
ptg000001l	Liftoff	CDS	763835	763928	.	+	.	ID=scaffold11.t11.cds4;Parent=scaffold11.t11;extra_copy_number=0
ptg000001l	Liftoff	gene	764484	765881	.	-	.	ID=scaffold11.g12;coverage=1.0;sequence_ID=1.0;valid_ORFs=1;extra_copy_number=0;copy_num_ID=scaffold11.g12_0
ptg000001l	Liftoff	mRNA	764484	765881	.	-	.	ID=scaffold11.t12;Parent=scaffold11.g12;matches_ref_protein=True;valid_ORF=True;extra_copy_number=0
ptg000001l	Liftoff	exon	764484	765466	.	-	.	ID=scaffold11.t12.exon4;Parent=scaffold11.t12;extra_copy_number=0
ptg000001l	Liftoff	exon	765516	765565	.	-	.	ID=scaffold11.t12.exon3;Parent=scaffold11.t12;extra_copy_number=0
ptg000001l	Liftoff	exon	765617	765715	.	-	.	ID=scaffold11.t12.exon2;Parent=scaffold11.t12;extra_copy_number=0
ptg000001l	Liftoff	exon	765766	765881	.	-	.	ID=scaffold11.t12.exon1;Parent=scaffold11.t12;extra_copy_number=0
ptg000001l	Liftoff	CDS	764484	765466	.	-	.	ID=scaffold11.t12.cds4;Parent=scaffold11.t12;extra_copy_number=0
ptg000001l	Liftoff	CDS	765516	765565	.	-	.	ID=scaffold11.t12.cds3;Parent=scaffold11.t12;extra_copy_number=0
ptg000001l	Liftoff	CDS	765617	765715	.	-	.	ID=scaffold11.t12.cds2;Parent=scaffold11.t12;extra_copy_number=0
ptg000001l	Liftoff	CDS	765766	765881	.	-	.	ID=scaffold11.t12.cds1;Parent=scaffold11.t12;extra_copy_number=0
ptg000001l	Liftoff	gene	767750	769232	.	-	.	ID=scaffold11.g13;coverage=1.0;sequence_ID=1.0;valid_ORFs=1;extra_copy_number=0;copy_num_ID=scaffold11.g13_0
ptg000001l	Liftoff	mRNA	767750	769232	.	-	.	ID=scaffold11.t13;Parent=scaffold11.g13;matches_ref_protein=True;valid_ORF=True;extra_copy_number=0
ptg000001l	Liftoff	exon	767750	768322	.	-	.	ID=scaffold11.t13.exon4;Parent=scaffold11.t13;extra_copy_number=0
ptg000001l	Liftoff	exon	768376	768636	.	-	.	ID=scaffold11.t13.exon3;Parent=scaffold11.t13;extra_copy_number=0
ptg000001l	Liftoff	exon	768680	768966	.	-	.	ID=scaffold11.t13.exon2;Parent=scaffold11.t13;extra_copy_number=0
ptg000001l	Liftoff	exon	769019	769232	.	-	.	ID=scaffold11.t13.exon1;Parent=scaffold11.t13;extra_copy_number=0
ptg000001l	Liftoff	CDS	767750	768322	.	-	.	ID=scaffold11.t13.cds4;Parent=scaffold11.t13;extra_copy_number=0
ptg000001l	Liftoff	CDS	768376	768636	.	-	.	ID=scaffold11.t13.cds3;Parent=scaffold11.t13;extra_copy_number=0
ptg000001l	Liftoff	CDS	768680	768966	.	-	.	ID=scaffold11.t13.cds2;Parent=scaffold11.t13;extra_copy_number=0
ptg000001l	Liftoff	CDS	769019	769232	.	-	.	ID=scaffold11.t13.cds1;Parent=scaffold11.t13;extra_copy_number=0
ptg000001l	Liftoff	gene	769983	770921	.	+	.	ID=scaffold11.g14;coverage=1.0;sequence_ID=1.0;valid_ORFs=1;extra_copy_number=0;copy_num_ID=scaffold11.g14_0
ptg000001l	Liftoff	mRNA	769983	770921	.	+	.	ID=scaffold11.t14;Parent=scaffold11.g14;matches_ref_protein=True;valid_ORF=True;extra_copy_number=0
ptg000001l	Liftoff	exon	769983	770921	.	+	.	ID=scaffold11.t14.exon1;Parent=scaffold11.t14;extra_copy_number=0
ptg000001l	Liftoff	CDS	769983	770921	.	+	.	ID=scaffold11.t14.cds1;Parent=scaffold11.t14;extra_copy_number=0
ptg000001l	Liftoff	gene	771632	772651	.	+	.	ID=scaffold11.g15;coverage=1.0;sequence_ID=1.0;valid_ORFs=1;extra_copy_number=0;copy_num_ID=scaffold11.g15_0
ptg000001l	Liftoff	mRNA	771632	772651	.	+	.	ID=scaffold11.t15;Parent=scaffold11.g15;matches_ref_protein=True;valid_ORF=True;extra_copy_number=0
ptg000001l	Liftoff	exon	771632	772135	.	+	.	ID=scaffold11.t15.exon1;Parent=scaffold11.t15;extra_copy_number=0
ptg000001l	Liftoff	exon	772205	772430	.	+	.	ID=scaffold11.t15.exon2;Parent=scaffold11.t15;extra_copy_number=0
ptg000001l	Liftoff	exon	772482	772651	.	+	.	ID=scaffold11.t15.exon3;Parent=scaffold11.t15;extra_copy_number=0
ptg000001l	Liftoff	CDS	771632	772135	.	+	.	ID=scaffold11.t15.cds1;Parent=scaffold11.t15;extra_copy_number=0
ptg000001l	Liftoff	CDS	772205	772430	.	+	.	ID=scaffold11.t15.cds2;Parent=scaffold11.t15;extra_copy_number=0
ptg000001l	Liftoff	CDS	772482	772651	.	+	.	ID=scaffold11.t15.cds3;Parent=scaffold11.t15;extra_copy_number=0
ptg000001l	Liftoff	gene	772708	773808	.	-	.	ID=scaffold11.g16;coverage=1.0;sequence_ID=1.0;valid_ORFs=1;extra_copy_number=0;copy_num_ID=scaffold11.g16_0
ptg000001l	Liftoff	mRNA	772708	773808	.	-	.	ID=scaffold11.t16;Parent=scaffold11.g16;matches_ref_protein=True;valid_ORF=True;extra_copy_number=0
ptg000001l	Liftoff	exon	772708	773380	.	-	.	ID=scaffold11.t16.exon2;Parent=scaffold11.t16;extra_copy_number=0
ptg000001l	Liftoff	exon	773441	773808	.	-	.	ID=scaffold11.t16.exon1;Parent=scaffold11.t16;extra_copy_number=0
ptg000001l	Liftoff	CDS	772708	773380	.	-	.	ID=scaffold11.t16.cds2;Parent=scaffold11.t16;extra_copy_number=0
ptg000001l	Liftoff	CDS	773441	773808	.	-	.	ID=scaffold11.t16.cds1;Parent=scaffold11.t16;extra_copy_number=0
ptg000001l	Liftoff	gene	775677	776024	.	-	.	ID=scaffold11.g17;coverage=1.0;sequence_ID=1.0;valid_ORFs=1;extra_copy_number=0;copy_num_ID=scaffold11.g17_0
ptg000001l	Liftoff	mRNA	775677	776024	.	-	.	ID=scaffold11.t17;Parent=scaffold11.g17;matches_ref_protein=True;valid_ORF=True;extra_copy_number=0
ptg000001l	Liftoff	exon	775677	776024	.	-	.	ID=scaffold11.t17.exon1;Parent=scaffold11.t17;extra_copy_number=0
ptg000001l	Liftoff	CDS	775677	776024	.	-	.	ID=scaffold11.t17.cds1;Parent=scaffold11.t17;extra_copy_number=0
ptg000001l	Liftoff	gene	777539	777880	.	-	.	ID=scaffold11.g18;coverage=1.0;sequence_ID=1.0;valid_ORFs=1;extra_copy_number=0;copy_num_ID=scaffold11.g18_0
ptg000001l	Liftoff	mRNA	777539	777880	.	-	.	ID=scaffold11.t18;Parent=scaffold11.g18;matches_ref_protein=True;valid_ORF=True;extra_copy_number=0
ptg000001l	Liftoff	exon	777539	777715	.	-	.	ID=scaffold11.t18.exon2;Parent=scaffold11.t18;extra_copy_number=0
ptg000001l	Liftoff	exon	777770	777880	.	-	.	ID=scaffold11.t18.exon1;Parent=scaffold11.t18;extra_copy_number=0
ptg000001l	Liftoff	CDS	777539	777715	.	-	.	ID=scaffold11.t18.cds2;Parent=scaffold11.t18;extra_copy_number=0
ptg000001l	Liftoff	CDS	777770	777880	.	-	.	ID=scaffold11.t18.cds1;Parent=scaffold11.t18;extra_copy_number=0
ptg000001l	Liftoff	gene	779230	780105	.	-	.	ID=scaffold11.g19;coverage=1.0;sequence_ID=1.0;valid_ORFs=1;extra_copy_number=0;copy_num_ID=scaffold11.g19_0
ptg000001l	Liftoff	mRNA	779230	780105	.	-	.	ID=scaffold11.t19;Parent=scaffold11.g19;matches_ref_protein=True;valid_ORF=True;extra_copy_number=0
ptg000001l	Liftoff	exon	779230	779349	.	-	.	ID=scaffold11.t19.exon3;Parent=scaffold11.t19;extra_copy_number=0
ptg000001l	Liftoff	exon	779439	779737	.	-	.	ID=scaffold11.t19.exon2;Parent=scaffold11.t19;extra_copy_number=0
ptg000001l	Liftoff	exon	779796	780105	.	-	.	ID=scaffold11.t19.exon1;Parent=scaffold11.t19;extra_copy_number=0
ptg000001l	Liftoff	CDS	779230	779349	.	-	.	ID=scaffold11.t19.cds3;Parent=scaffold11.t19;extra_copy_number=0
ptg000001l	Liftoff	CDS	779439	779737	.	-	.	ID=scaffold11.t19.cds2;Parent=scaffold11.t19;extra_copy_number=0
ptg000001l	Liftoff	CDS	779796	780105	.	-	.	ID=scaffold11.t19.cds1;Parent=scaffold11.t19;extra_copy_number=0
ptg000001l	Liftoff	gene	780532	782189	.	-	.	ID=scaffold11.g20;coverage=1.0;sequence_ID=1.0;valid_ORFs=1;extra_copy_number=0;copy_num_ID=scaffold11.g20_0
ptg000001l	Liftoff	mRNA	780532	782189	.	-	.	ID=scaffold11.t20;Parent=scaffold11.g20;matches_ref_protein=True;valid_ORF=True;extra_copy_number=0
ptg000001l	Liftoff	exon	780532	781911	.	-	.	ID=scaffold11.t20.exon2;Parent=scaffold11.t20;extra_copy_number=0
ptg000001l	Liftoff	exon	781965	782189	.	-	.	ID=scaffold11.t20.exon1;Parent=scaffold11.t20;extra_copy_number=0
ptg000001l	Liftoff	CDS	780532	781911	.	-	.	ID=scaffold11.t20.cds2;Parent=scaffold11.t20;extra_copy_number=0
ptg000001l	Liftoff	CDS	781965	782189	.	-	.	ID=scaffold11.t20.cds1;Parent=scaffold11.t20;extra_copy_number=0
ptg000001l	Liftoff	gene	784453	787125	.	+	.	ID=scaffold11.g21;coverage=1.0;sequence_ID=1.0;valid_ORFs=1;extra_copy_number=0;copy_num_ID=scaffold11.g21_0
ptg000001l	Liftoff	mRNA	784453	787125	.	+	.	ID=scaffold11.t21;Parent=scaffold11.g21;matches_ref_protein=True;valid_ORF=True;extra_copy_number=0
ptg000001l	Liftoff	exon	784453	784761	.	+	.	ID=scaffold11.t21.exon1;Parent=scaffold11.t21;extra_copy_number=0
ptg000001l	Liftoff	exon	784813	787125	.	+	.	ID=scaffold11.t21.exon2;Parent=scaffold11.t21;extra_copy_number=0
ptg000001l	Liftoff	CDS	784453	784761	.	+	.	ID=scaffold11.t21.cds1;Parent=scaffold11.t21;extra_copy_number=0
ptg000001l	Liftoff	CDS	784813	787125	.	+	.	ID=scaffold11.t21.cds2;Parent=scaffold11.t21;extra_copy_number=0
ptg000001l	Liftoff	gene	787463	788932	.	+	.	ID=scaffold11.g22;coverage=1.0;sequence_ID=1.0;valid_ORFs=1;extra_copy_number=0;copy_num_ID=scaffold11.g22_0
ptg000001l	Liftoff	mRNA	787463	788932	.	+	.	ID=scaffold11.t22;Parent=scaffold11.g22;matches_ref_protein=True;valid_ORF=True;extra_copy_number=0
ptg000001l	Liftoff	exon	787463	788182	.	+	.	ID=scaffold11.t22.exon1;Parent=scaffold11.t22;extra_copy_number=0
ptg000001l	Liftoff	exon	788237	788932	.	+	.	ID=scaffold11.t22.exon2;Parent=scaffold11.t22;extra_copy_number=0
ptg000001l	Liftoff	CDS	787463	788182	.	+	.	ID=scaffold11.t22.cds1;Parent=scaffold11.t22;extra_copy_number=0
ptg000001l	Liftoff	CDS	788237	788932	.	+	.	ID=scaffold11.t22.cds2;Parent=scaffold11.t22;extra_copy_number=0
ptg000001l	Liftoff	gene	789302	790197	.	+	.	ID=scaffold11.g23;coverage=1.0;sequence_ID=1.0;valid_ORFs=1;extra_copy_number=0;copy_num_ID=scaffold11.g23_0
ptg000001l	Liftoff	mRNA	789302	790197	.	+	.	ID=scaffold11.t23;Parent=scaffold11.g23;matches_ref_protein=True;valid_ORF=True;extra_copy_number=0
ptg000001l	Liftoff	exon	789302	789576	.	+	.	ID=scaffold11.t23.exon1;Parent=scaffold11.t23;extra_copy_number=0
ptg000001l	Liftoff	exon	789624	790197	.	+	.	ID=scaffold11.t23.exon2;Parent=scaffold11.t23;extra_copy_number=0
ptg000001l	Liftoff	CDS	789302	789576	.	+	.	ID=scaffold11.t23.cds1;Parent=scaffold11.t23;extra_copy_number=0
ptg000001l	Liftoff	CDS	789624	790197	.	+	.	ID=scaffold11.t23.cds2;Parent=scaffold11.t23;extra_copy_number=0
ptg000001l	Liftoff	gene	790384	792962	.	-	.	ID=scaffold11.g24;coverage=1.0;sequence_ID=1.0;valid_ORFs=1;extra_copy_number=0;copy_num_ID=scaffold11.g24_0
ptg000001l	Liftoff	mRNA	790384	792962	.	-	.	ID=scaffold11.t24;Parent=scaffold11.g24;matches_ref_protein=True;valid_ORF=True;extra_copy_number=0
ptg000001l	Liftoff	exon	790384	790464	.	-	.	ID=scaffold11.t24.exon5;Parent=scaffold11.t24;extra_copy_number=0
ptg000001l	Liftoff	exon	790500	790883	.	-	.	ID=scaffold11.t24.exon4;Parent=scaffold11.t24;extra_copy_number=0
ptg000001l	Liftoff	exon	790938	791271	.	-	.	ID=scaffold11.t24.exon3;Parent=scaffold11.t24;extra_copy_number=0
ptg000001l	Liftoff	exon	791320	792670	.	-	.	ID=scaffold11.t24.exon2;Parent=scaffold11.t24;extra_copy_number=0
ptg000001l	Liftoff	exon	792755	792962	.	-	.	ID=scaffold11.t24.exon1;Parent=scaffold11.t24;extra_copy_number=0
ptg000001l	Liftoff	CDS	790384	790464	.	-	.	ID=scaffold11.t24.cds5;Parent=scaffold11.t24;extra_copy_number=0
ptg000001l	Liftoff	CDS	790500	790883	.	-	.	ID=scaffold11.t24.cds4;Parent=scaffold11.t24;extra_copy_number=0
ptg000001l	Liftoff	CDS	790938	791271	.	-	.	ID=scaffold11.t24.cds3;Parent=scaffold11.t24;extra_copy_number=0
ptg000001l	Liftoff	CDS	791320	792670	.	-	.	ID=scaffold11.t24.cds2;Parent=scaffold11.t24;extra_copy_number=0
ptg000001l	Liftoff	CDS	792755	792962	.	-	.	ID=scaffold11.t24.cds1;Parent=scaffold11.t24;extra_copy_number=0
ptg000001l	Liftoff	gene	794526	794927	.	+	.	ID=scaffold11.g25;coverage=1.0;sequence_ID=1.0;valid_ORFs=1;extra_copy_number=0;copy_num_ID=scaffold11.g25_0
ptg000001l	Liftoff	mRNA	794526	794927	.	+	.	ID=scaffold11.t25;Parent=scaffold11.g25;matches_ref_protein=True;valid_ORF=True;extra_copy_number=0
ptg000001l	Liftoff	exon	794526	794927	.	+	.	ID=scaffold11.t25.exon1;Parent=scaffold11.t25;extra_copy_number=0
ptg000001l	Liftoff	CDS	794526	794927	.	+	.	ID=scaffold11.t25.cds1;Parent=scaffold11.t25;extra_copy_number=0
ptg000001l	Liftoff	gene	798880	802226	.	-	.	ID=scaffold11.g26;coverage=1.0;sequence_ID=1.0;valid_ORFs=1;extra_copy_number=0;copy_num_ID=scaffold11.g26_0
ptg000001l	Liftoff	mRNA	798880	802226	.	-	.	ID=scaffold11.t26;Parent=scaffold11.g26;matches_ref_protein=True;valid_ORF=True;extra_copy_number=0
ptg000001l	Liftoff	exon	798880	799093	.	-	.	ID=scaffold11.t26.exon10;Parent=scaffold11.t26;extra_copy_number=0
ptg000001l	Liftoff	exon	799160	799426	.	-	.	ID=scaffold11.t26.exon9;Parent=scaffold11.t26;extra_copy_number=0
ptg000001l	Liftoff	exon	799477	799705	.	-	.	ID=scaffold11.t26.exon8;Parent=scaffold11.t26;extra_copy_number=0
ptg000001l	Liftoff	exon	799764	799810	.	-	.	ID=scaffold11.t26.exon7;Parent=scaffold11.t26;extra_copy_number=0
ptg000001l	Liftoff	exon	799868	799982	.	-	.	ID=scaffold11.t26.exon6;Parent=scaffold11.t26;extra_copy_number=0
ptg000001l	Liftoff	exon	800036	800210	.	-	.	ID=scaffold11.t26.exon5;Parent=scaffold11.t26;extra_copy_number=0
ptg000001l	Liftoff	exon	800268	800414	.	-	.	ID=scaffold11.t26.exon4;Parent=scaffold11.t26;extra_copy_number=0
ptg000001l	Liftoff	exon	800470	801810	.	-	.	ID=scaffold11.t26.exon3;Parent=scaffold11.t26;extra_copy_number=0
ptg000001l	Liftoff	exon	801857	802075	.	-	.	ID=scaffold11.t26.exon2;Parent=scaffold11.t26;extra_copy_number=0
ptg000001l	Liftoff	exon	802140	802226	.	-	.	ID=scaffold11.t26.exon1;Parent=scaffold11.t26;extra_copy_number=0
ptg000001l	Liftoff	CDS	798880	799093	.	-	.	ID=scaffold11.t26.cds10;Parent=scaffold11.t26;extra_copy_number=0
ptg000001l	Liftoff	CDS	799160	799426	.	-	.	ID=scaffold11.t26.cds9;Parent=scaffold11.t26;extra_copy_number=0
ptg000001l	Liftoff	CDS	799477	799705	.	-	.	ID=scaffold11.t26.cds8;Parent=scaffold11.t26;extra_copy_number=0
ptg000001l	Liftoff	CDS	799764	799810	.	-	.	ID=scaffold11.t26.cds7;Parent=scaffold11.t26;extra_copy_number=0
ptg000001l	Liftoff	CDS	799868	799982	.	-	.	ID=scaffold11.t26.cds6;Parent=scaffold11.t26;extra_copy_number=0
ptg000001l	Liftoff	CDS	800036	800210	.	-	.	ID=scaffold11.t26.cds5;Parent=scaffold11.t26;extra_copy_number=0
ptg000001l	Liftoff	CDS	800268	800414	.	-	.	ID=scaffold11.t26.cds4;Parent=scaffold11.t26;extra_copy_number=0
ptg000001l	Liftoff	CDS	800470	801810	.	-	.	ID=scaffold11.t26.cds3;Parent=scaffold11.t26;extra_copy_number=0
ptg000001l	Liftoff	CDS	801857	802075	.	-	.	ID=scaffold11.t26.cds2;Parent=scaffold11.t26;extra_copy_number=0
ptg000001l	Liftoff	CDS	802140	802226	.	-	.	ID=scaffold11.t26.cds1;Parent=scaffold11.t26;extra_copy_number=0
ptg000001l	Liftoff	gene	802999	804599	.	-	.	ID=scaffold11.g27;coverage=1.0;sequence_ID=1.0;valid_ORFs=1;extra_copy_number=0;copy_num_ID=scaffold11.g27_0
ptg000001l	Liftoff	mRNA	802999	804599	.	-	.	ID=scaffold11.t27;Parent=scaffold11.g27;matches_ref_protein=True;valid_ORF=True;extra_copy_number=0
ptg000001l	Liftoff	exon	802999	803909	.	-	.	ID=scaffold11.t27.exon3;Parent=scaffold11.t27;extra_copy_number=0
ptg000001l	Liftoff	exon	803966	804348	.	-	.	ID=scaffold11.t27.exon2;Parent=scaffold11.t27;extra_copy_number=0
ptg000001l	Liftoff	exon	804397	804599	.	-	.	ID=scaffold11.t27.exon1;Parent=scaffold11.t27;extra_copy_number=0
ptg000001l	Liftoff	CDS	802999	803909	.	-	.	ID=scaffold11.t27.cds3;Parent=scaffold11.t27;extra_copy_number=0
ptg000001l	Liftoff	CDS	803966	804348	.	-	.	ID=scaffold11.t27.cds2;Parent=scaffold11.t27;extra_copy_number=0
ptg000001l	Liftoff	CDS	804397	804599	.	-	.	ID=scaffold11.t27.cds1;Parent=scaffold11.t27;extra_copy_number=0
ptg000001l	Liftoff	gene	805557	806066	.	-	.	ID=scaffold11.g28;coverage=1.0;sequence_ID=1.0;valid_ORFs=1;extra_copy_number=0;copy_num_ID=scaffold11.g28_0
ptg000001l	Liftoff	mRNA	805557	806066	.	-	.	ID=scaffold11.t28;Parent=scaffold11.g28;matches_ref_protein=True;valid_ORF=True;extra_copy_number=0
ptg000001l	Liftoff	exon	805557	806066	.	-	.	ID=scaffold11.t28.exon1;Parent=scaffold11.t28;extra_copy_number=0
ptg000001l	Liftoff	CDS	805557	806066	.	-	.	ID=scaffold11.t28.cds1;Parent=scaffold11.t28;extra_copy_number=0
ptg000001l	Liftoff	gene	806750	808412	.	+	.	ID=scaffold11.g29;coverage=1.0;sequence_ID=1.0;valid_ORFs=1;extra_copy_number=0;copy_num_ID=scaffold11.g29_0
ptg000001l	Liftoff	mRNA	806750	808412	.	+	.	ID=scaffold11.t29;Parent=scaffold11.g29;matches_ref_protein=True;valid_ORF=True;extra_copy_number=0
ptg000001l	Liftoff	exon	806750	806876	.	+	.	ID=scaffold11.t29.exon1;Parent=scaffold11.t29;extra_copy_number=0
ptg000001l	Liftoff	exon	806923	808412	.	+	.	ID=scaffold11.t29.exon2;Parent=scaffold11.t29;extra_copy_number=0
ptg000001l	Liftoff	CDS	806750	806876	.	+	.	ID=scaffold11.t29.cds1;Parent=scaffold11.t29;extra_copy_number=0
ptg000001l	Liftoff	CDS	806923	808412	.	+	.	ID=scaffold11.t29.cds2;Parent=scaffold11.t29;extra_copy_number=0
ptg000001l	Liftoff	gene	809256	809963	.	-	.	ID=scaffold11.g30;coverage=1.0;sequence_ID=1.0;valid_ORFs=1;extra_copy_number=0;copy_num_ID=scaffold11.g30_0
ptg000001l	Liftoff	mRNA	809256	809963	.	-	.	ID=scaffold11.t30;Parent=scaffold11.g30;matches_ref_protein=True;valid_ORF=True;extra_copy_number=0
ptg000001l	Liftoff	exon	809256	809963	.	-	.	ID=scaffold11.t30.exon1;Parent=scaffold11.t30;extra_copy_number=0
ptg000001l	Liftoff	CDS	809256	809963	.	-	.	ID=scaffold11.t30.cds1;Parent=scaffold11.t30;extra_copy_number=0
ptg000001l	Liftoff	gene	811441	812334	.	-	.	ID=scaffold11.g31;coverage=1.0;sequence_ID=1.0;valid_ORFs=1;extra_copy_number=0;copy_num_ID=scaffold11.g31_0
ptg000001l	Liftoff	mRNA	811441	812334	.	-	.	ID=scaffold11.t31;Parent=scaffold11.g31;matches_ref_protein=True;valid_ORF=True;extra_copy_number=0
ptg000001l	Liftoff	exon	811441	812334	.	-	.	ID=scaffold11.t31.exon1;Parent=scaffold11.t31;extra_copy_number=0
ptg000001l	Liftoff	CDS	811441	812334	.	-	.	ID=scaffold11.t31.cds1;Parent=scaffold11.t31;extra_copy_number=0
ptg000001l	Liftoff	gene	813531	814058	.	+	.	ID=scaffold11.g32;coverage=1.0;sequence_ID=1.0;valid_ORFs=1;extra_copy_number=0;copy_num_ID=scaffold11.g32_0
ptg000001l	Liftoff	mRNA	813531	814058	.	+	.	ID=scaffold11.t32;Parent=scaffold11.g32;matches_ref_protein=True;valid_ORF=True;extra_copy_number=0
ptg000001l	Liftoff	exon	813531	813597	.	+	.	ID=scaffold11.t32.exon1;Parent=scaffold11.t32;extra_copy_number=0
ptg000001l	Liftoff	exon	813644	813984	.	+	.	ID=scaffold11.t32.exon2;Parent=scaffold11.t32;extra_copy_number=0
ptg000001l	Liftoff	exon	814044	814058	.	+	.	ID=scaffold11.t32.exon3;Parent=scaffold11.t32;extra_copy_number=0
ptg000001l	Liftoff	CDS	813531	813597	.	+	.	ID=scaffold11.t32.cds1;Parent=scaffold11.t32;extra_copy_number=0
ptg000001l	Liftoff	CDS	813644	813984	.	+	.	ID=scaffold11.t32.cds2;Parent=scaffold11.t32;extra_copy_number=0
ptg000001l	Liftoff	CDS	814044	814058	.	+	.	ID=scaffold11.t32.cds3;Parent=scaffold11.t32;extra_copy_number=0
ptg000001l	Liftoff	gene	814352	816675	.	-	.	ID=scaffold11.g33;coverage=1.0;sequence_ID=1.0;valid_ORFs=1;extra_copy_number=0;copy_num_ID=scaffold11.g33_0
ptg000001l	Liftoff	mRNA	814352	816675	.	-	.	ID=scaffold11.t33;Parent=scaffold11.g33;matches_ref_protein=True;valid_ORF=True;extra_copy_number=0
ptg000001l	Liftoff	exon	814352	815519	.	-	.	ID=scaffold11.t33.exon5;Parent=scaffold11.t33;extra_copy_number=0
ptg000001l	Liftoff	exon	815568	815654	.	-	.	ID=scaffold11.t33.exon4;Parent=scaffold11.t33;extra_copy_number=0
ptg000001l	Liftoff	exon	815705	815860	.	-	.	ID=scaffold11.t33.exon3;Parent=scaffold11.t33;extra_copy_number=0
ptg000001l	Liftoff	exon	815922	816152	.	-	.	ID=scaffold11.t33.exon2;Parent=scaffold11.t33;extra_copy_number=0
ptg000001l	Liftoff	exon	816203	816675	.	-	.	ID=scaffold11.t33.exon1;Parent=scaffold11.t33;extra_copy_number=0
ptg000001l	Liftoff	CDS	814352	815519	.	-	.	ID=scaffold11.t33.cds5;Parent=scaffold11.t33;extra_copy_number=0
ptg000001l	Liftoff	CDS	815568	815654	.	-	.	ID=scaffold11.t33.cds4;Parent=scaffold11.t33;extra_copy_number=0
ptg000001l	Liftoff	CDS	815705	815860	.	-	.	ID=scaffold11.t33.cds3;Parent=scaffold11.t33;extra_copy_number=0
[truncated: 113,746 more rows]
