# Supplementary material for: Long-Read Draft Genome Sequences of Two Fusarium oxysporum f. sp. cubense Isolates from Banana (Musa spp.)
Source: J Fungi (Basel). 2025 May 30;11(6):421. doi: 10.3390/jof11060421 (PMC12193908; doi:10.3390/jof11060421)
Supplement: Supplementary file 1 [file jof-11-00421-s001.zip › Additional file S10 16117_cazy_anno.xls]

Gene	Family	Evalue	Covered_fraction	Class	Class_definition
scaffold1.t1015	GH7	1.2e-191	0.995180722891566	GH	Glycoside Hydrolases	endo-beta-1,4-glucanase (EC 3.2.1.4); [reducing end-acting] cellobiohydrolase (EC 3.2.1.-); chitosanase (EC 3.2.1.132); endo-beta-1,3-1,4-glucanase (EC 3.2.1.73)
scaffold1.t1035	CE10	1.3e-43	0.841642228739003	CE	Carbohydrate Esterases	arylesterase (EC 3.1.1.-); carboxyl esterase (EC 3.1.1.3); acetylcholinesterase (EC 3.1.1.7); cholinesterase (EC 3.1.1.8); sterol esterase (EC 3.1.1.13); brefeldin A esterase (EC 3.1.1.-).
scaffold1.t1062	GH5_24	1.6e-162	0.996825396825397	GH	Glycoside Hydrolases
scaffold1.t108	GH36	4.1e-99	0.774709302325581	GH	Glycoside Hydrolases	alpha-galactosidase (EC 3.2.1.22); alpha-N-acetylgalactosaminidase (EC 3.2.1.49); stachyose synthase (EC 2.4.1.67); raffinose synthase (EC 2.4.1.82)
scaffold1.t1135	CE4	4.6e-22	0.969230769230769	CE	Carbohydrate Esterases	acetyl xylan esterase (EC 3.1.1.72); chitin deacetylase (EC 3.5.1.41); chitooligosaccharide deacetylase (EC 3.5.1.-); peptidoglycan GlcNAc deacetylase (EC 3.5.1.-); peptidoglycan N-acetylmuramic acid deacetylase (EC 3.5.1.-).
scaffold1.t1156	GT66	1.4e-189	0.854256854256854	GT	Glycosyl Transferases	Dol-PP-alpha-oligosaccharide: protein beta-oligosaccharyltransferase (EC 2.4.1.119)
scaffold1.t1282	GH109	2.6e-12	0.738095238095238	GH	Glycoside Hydrolases	alpha-N-acetylgalactosaminidase (EC 3.2.1.49)
scaffold1.t1288	GH128	3.3e-54	0.973214285714286	GH	Glycoside Hydrolases
scaffold1.t134	AA7	1.2e-60	0.956331877729258	AA	Auxiliary Activities
scaffold1.t1356	GH31	3.6e-08	0.466042154566745	GH	Glycoside Hydrolases	alpha-glucosidase (EC 3.2.1.20); alpha-1,3-glucosidase (EC 3.2.1.84); sucrase-isomaltase (EC 3.2.1.48) (EC 3.2.1.10); alpha-xylosidase (EC 3.2.1.-); alpha-glucan lyase (EC 4.2.2.13); isomaltosyltransferase (EC 2.4.1.-).
scaffold1.t139	AA7	3.1e-62	0.962882096069869	AA	Auxiliary Activities
scaffold1.t1394	AA7	7.4e-77	0.978165938864629	AA	Auxiliary Activities
scaffold1.t1433	GT1	1.9e-28	0.617801047120419	GT	Glycosyl Transferases	UDP-glucuronosyltransferase (EC 2.4.1.17); 2-hydroxyacylsphingosine 1-beta-galactosyltransferase (EC 2.4.1.45); N-acylsphingosine galactosyltransferase (EC 2.4.1.47); flavonol 3-O-glucosyltransferase (EC 2.4.1.91); indole-3-acetate beta-glucosyltransferase (EC 2.4.1.121); sterol glucosyltransferase (EC 2.4.1.173); ecdysteroid UDP-glucosyltransferase (EC 2.4.1.-); zeaxanthin glucosyltransferase (E…
scaffold1.t1448	GH18	2.7e-62	0.945945945945946	GH	Glycoside Hydrolases	chitinase (EC 3.2.1.14); endo-beta-N-acetylglucosaminidase (EC 3.2.1.96); xylanase inhibitor; concanavalin B; narbonin
scaffold1.t1460	GT4	7e-35	0.8375	GT	Glycosyl Transferases	sucrose synthase (EC 2.4.1.13); sucrose-phosphate synthase (EC 2.4.1.14); alpha-glucosyltransferase (EC 2.4.1.52); lipopolysaccharide N-acetylglucosaminyltransferase (EC 2.4.1.56); GDP-Man alpha-mannosyltransferase (EC 2.4.1.-); 1,2-diacylglycerol 3-glucosyltransferase (EC 2.4.1.157); diglucosyl diacylglycerol synthase (EC 2.4.1.208); digalactosyldiacylglycerol synthase (EC 2.4.1.141); trehalose …
scaffold1.t1483	AA11	5.1e-71	0.984293193717278	AA	Auxiliary Activities
scaffold1.t1499	GH47	5.2e-161	0.995515695067265	GH	Glycoside Hydrolases	alpha-mannosidase (EC 3.2.1.113)
scaffold1.t1547	GT2	2.6e-06	0.982142857142857	GT	Glycosyl Transferases	cellulose synthase (EC 2.4.1.12); chitin synthase (EC 2.4.1.16); dolichyl-phosphate beta-D-mannosyltransferase (EC 2.4.1.83); dolichyl-phosphate beta-glucosyltransferase (EC 2.4.1.117); N-acetylglucosaminyltransferase (EC 2.4.1.-); N-acetylgalactosaminyltransferase (EC 2.4.1.-); hyaluronan synthase (EC 2.4.1.212); chitin oligosaccharide synthase (EC 2.4.1.-); beta-1,3-glucan synthase (EC 2.4.1.34…
scaffold1.t1551	AA4	1e-19	0.352490421455939	AA	Auxiliary Activities
scaffold1.t1570	GH47	7.5e-142	0.995515695067265	GH	Glycoside Hydrolases	alpha-mannosidase (EC 3.2.1.113)
scaffold1.t1617	GH3	1.3e-66	0.981481481481482	GH	Glycoside Hydrolases	beta-glucosidase (EC 3.2.1.21); xylan 1,4-beta-xylosidase (EC 3.2.1.37); beta-N-acetylhexosaminidase (EC 3.2.1.52); glucan 1,3-beta-glucosidase (EC 3.2.1.58); glucan 1,4-beta-glucosidase (EC 3.2.1.74); exo-1,3-1,4-glucanase (EC 3.2.1.-); alphalpha-L-arabinofuranosidase (EC 3.2.1.55).
scaffold1.t1634	CE5	3.3e-41	0.952380952380952	CE	Carbohydrate Esterases	acetyl xylan esterase (EC 3.1.1.72); cutinase (EC 3.1.1.74)
scaffold1.t1643	CE10	2e-22	0.695014662756598	CE	Carbohydrate Esterases	arylesterase (EC 3.1.1.-); carboxyl esterase (EC 3.1.1.3); acetylcholinesterase (EC 3.1.1.7); cholinesterase (EC 3.1.1.8); sterol esterase (EC 3.1.1.13); brefeldin A esterase (EC 3.1.1.-).
scaffold1.t1664	GH2	7.9e-97	0.703457446808511	GH	Glycoside Hydrolases	beta-galactosidase (EC 3.2.1.23) ; beta-mannosidase (EC 3.2.1.25); beta-glucuronidase (EC 3.2.1.31); mannosylglycoprotein endo-beta-mannosidase (EC 3.2.1.152); exo-beta-glucosaminidase (EC 3.2.1.165)
scaffold1.t1682	GH76	1.4e-54	0.790502793296089	GH	Glycoside Hydrolases	alpha-1,6-mannanase (EC 3.2.1.101)
scaffold1.t1733	AA5_2	5.9e-260	0.99	AA	Auxiliary Activities
scaffold1.t1756	AA3	1.8e-71	0.514563106796116	AA	Auxiliary Activities
scaffold1.t1765	AA7	9.9e-34	0.349344978165939	AA	Auxiliary Activities
scaffold1.t1809	AA3_2	4.5e-98	0.992982456140351	AA	Auxiliary Activities
scaffold1.t181	CE10	2.3e-29	0.346041055718475	CE	Carbohydrate Esterases	arylesterase (EC 3.1.1.-); carboxyl esterase (EC 3.1.1.3); acetylcholinesterase (EC 3.1.1.7); cholinesterase (EC 3.1.1.8); sterol esterase (EC 3.1.1.13); brefeldin A esterase (EC 3.1.1.-).
scaffold1.t1825	GH16	3e-22	0.978835978835979	GH	Glycoside Hydrolases	xyloglucan:xyloglucosyltransferase (EC 2.4.1.207); keratan-sulfate endo-1,4-beta-galactosidase (EC 3.2.1.103); endo-1,3-beta-glucanase (EC 3.2.1.39); endo-1,3(4)-beta-glucanase (EC 3.2.1.6); licheninase (EC 3.2.1.73); beta-agarase (EC 3.2.1.81); kappa;-carrageenase (EC 3.2.1.83); xyloglucanase (EC 3.2.1.151)
scaffold1.t1836	GH16	3.4e-21	0.957671957671958	GH	Glycoside Hydrolases	xyloglucan:xyloglucosyltransferase (EC 2.4.1.207); keratan-sulfate endo-1,4-beta-galactosidase (EC 3.2.1.103); endo-1,3-beta-glucanase (EC 3.2.1.39); endo-1,3(4)-beta-glucanase (EC 3.2.1.6); licheninase (EC 3.2.1.73); beta-agarase (EC 3.2.1.81); kappa;-carrageenase (EC 3.2.1.83); xyloglucanase (EC 3.2.1.151)
scaffold1.t1843	GH3	4.7e-66	0.981481481481482	GH	Glycoside Hydrolases	beta-glucosidase (EC 3.2.1.21); xylan 1,4-beta-xylosidase (EC 3.2.1.37); beta-N-acetylhexosaminidase (EC 3.2.1.52); glucan 1,3-beta-glucosidase (EC 3.2.1.58); glucan 1,4-beta-glucosidase (EC 3.2.1.74); exo-1,3-1,4-glucanase (EC 3.2.1.-); alphalpha-L-arabinofuranosidase (EC 3.2.1.55).
scaffold1.t1844	GH105	3.2e-110	0.97289156626506	GH	Glycoside Hydrolases	unsaturated rhamnogalacturonyl hydrolase (EC 3.2.1.-)
scaffold1.t1876	GT90	9.1e-65	0.94	GT	Glycosyl Transferases	UDP-Xyl: (mannosyl) glucuronoxylomannan/galactoxylomannan beta-1,2-xylosyltransferase (EC 2.4.2.-)
scaffold1.t1878	CE1	2.7e-06	0.422907488986784	CE	Carbohydrate Esterases	acetyl xylan esterase (EC 3.1.1.72); cinnamoyl esterase (EC 3.1.1.-); feruloyl esterase (EC 3.1.1.73); carboxylesterase (EC 3.1.1.1); S-formylglutathione hydrolase (EC 3.1.2.12)
scaffold1.t1888	CE12	1e-52	0.985714285714286	CE	Carbohydrate Esterases	pectin acetylesterase (EC 3.1.1.-); rhamnogalacturonan acetylesterase (EC 3.1.1.-); acetyl xylan esterase (EC 3.1.1.72)
scaffold1.t1902	GH3	2e-66	0.990740740740741	GH	Glycoside Hydrolases	beta-glucosidase (EC 3.2.1.21); xylan 1,4-beta-xylosidase (EC 3.2.1.37); beta-N-acetylhexosaminidase (EC 3.2.1.52); glucan 1,3-beta-glucosidase (EC 3.2.1.58); glucan 1,4-beta-glucosidase (EC 3.2.1.74); exo-1,3-1,4-glucanase (EC 3.2.1.-); alphalpha-L-arabinofuranosidase (EC 3.2.1.55).
scaffold1.t1909	CE10	5.2e-35	0.703812316715543	CE	Carbohydrate Esterases	arylesterase (EC 3.1.1.-); carboxyl esterase (EC 3.1.1.3); acetylcholinesterase (EC 3.1.1.7); cholinesterase (EC 3.1.1.8); sterol esterase (EC 3.1.1.13); brefeldin A esterase (EC 3.1.1.-).
scaffold1.t1915	AA4	2.2e-136	0.982758620689655	AA	Auxiliary Activities
scaffold1.t1920	AA7	3.5e-58	0.456331877729258	AA	Auxiliary Activities
scaffold1.t1961	GT1	6.4e-52	0.963350785340314	GT	Glycosyl Transferases	UDP-glucuronosyltransferase (EC 2.4.1.17); 2-hydroxyacylsphingosine 1-beta-galactosyltransferase (EC 2.4.1.45); N-acylsphingosine galactosyltransferase (EC 2.4.1.47); flavonol 3-O-glucosyltransferase (EC 2.4.1.91); indole-3-acetate beta-glucosyltransferase (EC 2.4.1.121); sterol glucosyltransferase (EC 2.4.1.173); ecdysteroid UDP-glucosyltransferase (EC 2.4.1.-); zeaxanthin glucosyltransferase (E…
scaffold1.t1964	GH106	3.9e-98	0.992718446601942	GH	Glycoside Hydrolases	alpha-L-rhamnosidase (EC 3.2.1.40)
scaffold1.t1971	GH2	6.3e-215	0.968085106382979	GH	Glycoside Hydrolases	beta-galactosidase (EC 3.2.1.23) ; beta-mannosidase (EC 3.2.1.25); beta-glucuronidase (EC 3.2.1.31); mannosylglycoprotein endo-beta-mannosidase (EC 3.2.1.152); exo-beta-glucosaminidase (EC 3.2.1.165)
scaffold1.t1986	GH12	3.4e-25	0.891025641025641	GH	Glycoside Hydrolases	endoglucanase (EC 3.2.1.4); xyloglucan hydrolase (EC 3.2.1.151); beta-1,3-1,4-glucanase (EC 3.2.1.73); xyloglucan endotransglycosylase (EC 2.4.1.207)
scaffold1.t1987	PL1_4	2.1e-86	0.989473684210526	PL	Polysaccharide Lyases
scaffold1.t20	GH78	1e-71	0.91468253968254	GH	Glycoside Hydrolases	alpha-L-rhamnosidase (EC 3.2.1.40)
scaffold1.t2000	CE10	1.1e-59	0.747800586510264	CE	Carbohydrate Esterases	arylesterase (EC 3.1.1.-); carboxyl esterase (EC 3.1.1.3); acetylcholinesterase (EC 3.1.1.7); cholinesterase (EC 3.1.1.8); sterol esterase (EC 3.1.1.13); brefeldin A esterase (EC 3.1.1.-).
scaffold1.t2023	GH36	2.3e-232	0.995639534883721	GH	Glycoside Hydrolases	alpha-galactosidase (EC 3.2.1.22); alpha-N-acetylgalactosaminidase (EC 3.2.1.49); stachyose synthase (EC 2.4.1.67); raffinose synthase (EC 2.4.1.82)
scaffold1.t2026	CE10	7.6e-59	0.741935483870968	CE	Carbohydrate Esterases	arylesterase (EC 3.1.1.-); carboxyl esterase (EC 3.1.1.3); acetylcholinesterase (EC 3.1.1.7); cholinesterase (EC 3.1.1.8); sterol esterase (EC 3.1.1.13); brefeldin A esterase (EC 3.1.1.-).
scaffold1.t2039	GH71	3.4e-30	0.901333333333333	GH	Glycoside Hydrolases	alpha-1,3-glucanase (EC 3.2.1.59).
scaffold1.t206	GH47	7.7e-159	0.995515695067265	GH	Glycoside Hydrolases	alpha-mannosidase (EC 3.2.1.113)
scaffold1.t2064	GT1	7.4e-59	0.743455497382199	GT	Glycosyl Transferases	UDP-glucuronosyltransferase (EC 2.4.1.17); 2-hydroxyacylsphingosine 1-beta-galactosyltransferase (EC 2.4.1.45); N-acylsphingosine galactosyltransferase (EC 2.4.1.47); flavonol 3-O-glucosyltransferase (EC 2.4.1.91); indole-3-acetate beta-glucosyltransferase (EC 2.4.1.121); sterol glucosyltransferase (EC 2.4.1.173); ecdysteroid UDP-glucosyltransferase (EC 2.4.1.-); zeaxanthin glucosyltransferase (E…
scaffold1.t2074	CE10	1.9e-53	0.771260997067449	CE	Carbohydrate Esterases	arylesterase (EC 3.1.1.-); carboxyl esterase (EC 3.1.1.3); acetylcholinesterase (EC 3.1.1.7); cholinesterase (EC 3.1.1.8); sterol esterase (EC 3.1.1.13); brefeldin A esterase (EC 3.1.1.-).
scaffold1.t2078	AA1_3	5.5e-129	0.987179487179487	AA	Auxiliary Activities
scaffold1.t222	GH1	5.7e-102	0.988344988344988	GH	Glycoside Hydrolases	beta-glucosidase (EC 3.2.1.21); beta-galactosidase (EC 3.2.1.23); beta-mannosidase (EC 3.2.1.25); beta-glucuronidase (EC 3.2.1.31); beta-D-fucosidase (EC 3.2.1.38); phlorizin hydrolase (EC 3.2.1.62); exo-beta-1,4-glucanase (EC 3.2.1.74); 6-phospho-beta-galactosidase (EC 3.2.1.85); 6-phospho-beta-glucosidase (EC 3.2.1.86); strictosidine beta-glucosidase (EC 3.2.1.105); lactase (EC 3.2.1.108); amyg…
scaffold1.t24	GH78	4.3e-170	0.994047619047619	GH	Glycoside Hydrolases	alpha-L-rhamnosidase (EC 3.2.1.40)
scaffold1.t25	CE10	8.1e-25	0.319648093841642	CE	Carbohydrate Esterases	arylesterase (EC 3.1.1.-); carboxyl esterase (EC 3.1.1.3); acetylcholinesterase (EC 3.1.1.7); cholinesterase (EC 3.1.1.8); sterol esterase (EC 3.1.1.13); brefeldin A esterase (EC 3.1.1.-).
scaffold1.t257	GT4	1.1e-38	0.94375	GT	Glycosyl Transferases	sucrose synthase (EC 2.4.1.13); sucrose-phosphate synthase (EC 2.4.1.14); alpha-glucosyltransferase (EC 2.4.1.52); lipopolysaccharide N-acetylglucosaminyltransferase (EC 2.4.1.56); GDP-Man alpha-mannosyltransferase (EC 2.4.1.-); 1,2-diacylglycerol 3-glucosyltransferase (EC 2.4.1.157); diglucosyl diacylglycerol synthase (EC 2.4.1.208); digalactosyldiacylglycerol synthase (EC 2.4.1.141); trehalose …
scaffold1.t262	CE10	4.6e-36	0.718475073313783	CE	Carbohydrate Esterases	arylesterase (EC 3.1.1.-); carboxyl esterase (EC 3.1.1.3); acetylcholinesterase (EC 3.1.1.7); cholinesterase (EC 3.1.1.8); sterol esterase (EC 3.1.1.13); brefeldin A esterase (EC 3.1.1.-).
scaffold1.t276	GH5_5	2.8e-124	0.996478873239437	GH	Glycoside Hydrolases
scaffold1.t294	PL1_4	1.1e-83	0.989473684210526	PL	Polysaccharide Lyases
scaffold1.t301	CE10	3.8e-29	0.337243401759531	CE	Carbohydrate Esterases	arylesterase (EC 3.1.1.-); carboxyl esterase (EC 3.1.1.3); acetylcholinesterase (EC 3.1.1.7); cholinesterase (EC 3.1.1.8); sterol esterase (EC 3.1.1.13); brefeldin A esterase (EC 3.1.1.-).
scaffold1.t335	CE10	7.4e-36	0.563049853372434	CE	Carbohydrate Esterases	arylesterase (EC 3.1.1.-); carboxyl esterase (EC 3.1.1.3); acetylcholinesterase (EC 3.1.1.7); cholinesterase (EC 3.1.1.8); sterol esterase (EC 3.1.1.13); brefeldin A esterase (EC 3.1.1.-).
scaffold1.t336	CE5	1.1e-47	0.989417989417989	CE	Carbohydrate Esterases	acetyl xylan esterase (EC 3.1.1.72); cutinase (EC 3.1.1.74)
scaffold1.t370	GT39	2.2e-75	0.991031390134529	GT	Glycosyl Transferases	Dol-P-Man: protein alpha-mannosyltransferase (EC 2.4.1.109)
scaffold1.t376	GT1	1.7e-56	0.743455497382199	GT	Glycosyl Transferases	UDP-glucuronosyltransferase (EC 2.4.1.17); 2-hydroxyacylsphingosine 1-beta-galactosyltransferase (EC 2.4.1.45); N-acylsphingosine galactosyltransferase (EC 2.4.1.47); flavonol 3-O-glucosyltransferase (EC 2.4.1.91); indole-3-acetate beta-glucosyltransferase (EC 2.4.1.121); sterol glucosyltransferase (EC 2.4.1.173); ecdysteroid UDP-glucosyltransferase (EC 2.4.1.-); zeaxanthin glucosyltransferase (E…
scaffold1.t50	GH20	1.6e-51	0.756676557863502	GH	Glycoside Hydrolases	beta-hexosaminidase (EC 3.2.1.52); lacto-N-biosidase (EC 3.2.1.140); beta-1,6-N-acetylglucosaminidase) (EC 3.2.1.-); beta-6-SO3-N-acetylglucosaminidase (EC 3.2.1.-)
scaffold1.t501	GT90	7.6e-47	0.98	GT	Glycosyl Transferases	UDP-Xyl: (mannosyl) glucuronoxylomannan/galactoxylomannan beta-1,2-xylosyltransferase (EC 2.4.2.-)
scaffold1.t511	AA6	1e-85	0.994871794871795	AA	Auxiliary Activities
scaffold1.t546	GH127	7.8e-157	0.988549618320611	GH	Glycoside Hydrolases
scaffold1.t570	GH114	2.7e-50	0.994736842105263	GH	Glycoside Hydrolases	endo-alpha-1,4-polygalactosaminidase (EC 3.2.1.109)
scaffold1.t572	GH132	6.8e-99	0.97029702970297	GH	Glycoside Hydrolases
scaffold1.t640	GH20	2.2e-87	0.976261127596439	GH	Glycoside Hydrolases	beta-hexosaminidase (EC 3.2.1.52); lacto-N-biosidase (EC 3.2.1.140); beta-1,6-N-acetylglucosaminidase) (EC 3.2.1.-); beta-6-SO3-N-acetylglucosaminidase (EC 3.2.1.-)
scaffold1.t651	GT2	8.3e-16	0.541666666666667	GT	Glycosyl Transferases	cellulose synthase (EC 2.4.1.12); chitin synthase (EC 2.4.1.16); dolichyl-phosphate beta-D-mannosyltransferase (EC 2.4.1.83); dolichyl-phosphate beta-glucosyltransferase (EC 2.4.1.117); N-acetylglucosaminyltransferase (EC 2.4.1.-); N-acetylgalactosaminyltransferase (EC 2.4.1.-); hyaluronan synthase (EC 2.4.1.212); chitin oligosaccharide synthase (EC 2.4.1.-); beta-1,3-glucan synthase (EC 2.4.1.34…
scaffold1.t674	GH17	3e-06	0.305466237942122	GH	Glycoside Hydrolases	glucan endo-1,3-beta-glucosidase (EC 3.2.1.39); glucan 1,3-beta-glucosidase (EC 3.2.1.58); licheninase (EC 3.2.1.73); beta-1,3-glucanosyltransglycosylase (EC 2.4.1.-).
scaffold1.t681	AA2	5e-61	0.976470588235294	AA	Auxiliary Activities
scaffold1.t691	GH13_40	5.3e-170	0.994444444444444	GH	Glycoside Hydrolases
scaffold1.t693	GT22	1.5e-83	0.922879177377892	GT	Glycosyl Transferases	Dol-P-Man alpha-mannosyltransferase (EC 2.4.1.-)
scaffold1.t7	GH43_36	1.3e-117	0.996212121212121	GH	Glycoside Hydrolases
scaffold1.t70	CE10	1.2e-26	0.674486803519062	CE	Carbohydrate Esterases	arylesterase (EC 3.1.1.-); carboxyl esterase (EC 3.1.1.3); acetylcholinesterase (EC 3.1.1.7); cholinesterase (EC 3.1.1.8); sterol esterase (EC 3.1.1.13); brefeldin A esterase (EC 3.1.1.-).
scaffold1.t704	CE3	2.1e-42	0.994845360824742	CE	Carbohydrate Esterases	acetyl xylan esterase (EC 3.1.1.72).
scaffold1.t814	GH18	4.4e-75	0.959459459459459	GH	Glycoside Hydrolases	chitinase (EC 3.2.1.14); endo-beta-N-acetylglucosaminidase (EC 3.2.1.96); xylanase inhibitor; concanavalin B; narbonin
scaffold1.t819	GH15	1.7e-77	0.991689750692521	GH	Glycoside Hydrolases	glucoamylase (EC 3.2.1.3); glucodextranase (EC 3.2.1.70); alpha,alpha-trehalase (EC 3.2.1.28)
scaffold1.t829	CE10	2.3e-18	0.67741935483871	CE	Carbohydrate Esterases	arylesterase (EC 3.1.1.-); carboxyl esterase (EC 3.1.1.3); acetylcholinesterase (EC 3.1.1.7); cholinesterase (EC 3.1.1.8); sterol esterase (EC 3.1.1.13); brefeldin A esterase (EC 3.1.1.-).
scaffold1.t893	GH78	4.1e-54	0.748015873015873	GH	Glycoside Hydrolases	alpha-L-rhamnosidase (EC 3.2.1.40)
scaffold1.t9	CBM18	1.3e-09	0.842105263157895	CBM	Carbohydrate-Binding Modules	Modules of approx. 40 residues. The chitin-binding function has been demonstrated in many cases. These modules are found attached to a number of chitinase catalytic domains, but also in non-catalytic proteins either in isolation or as multiple repeats.
scaffold1.t943	PL4_1	2.7e-207	0.996	PL	Polysaccharide Lyases
scaffold1.t962	CE3	3.1e-07	0.994845360824742	CE	Carbohydrate Esterases	acetyl xylan esterase (EC 3.1.1.72).
scaffold1.t971	GH74	1.6e-10	0.399141630901288	GH	Glycoside Hydrolases	endoglucanase (EC 3.2.1.4); oligoxyloglucan reducing end-specific cellobiohydrolase (EC 3.2.1.150); xyloglucanase (EC 3.2.1.151)
scaffold1.t974	GH47	2e-165	0.997757847533632	GH	Glycoside Hydrolases	alpha-mannosidase (EC 3.2.1.113)
scaffold1.t979	GT39	2e-71	0.991031390134529	GT	Glycosyl Transferases	Dol-P-Man: protein alpha-mannosyltransferase (EC 2.4.1.109)
scaffold1.t980	GT69	2.6e-84	0.99163179916318	GT	Glycosyl Transferases	GDP-Man: alpha-1,3-mannosyltransferase (EC 2.4.1.-)
scaffold1.t99	GH3	8.6e-62	0.981481481481482	GH	Glycoside Hydrolases	beta-glucosidase (EC 3.2.1.21); xylan 1,4-beta-xylosidase (EC 3.2.1.37); beta-N-acetylhexosaminidase (EC 3.2.1.52); glucan 1,3-beta-glucosidase (EC 3.2.1.58); glucan 1,4-beta-glucosidase (EC 3.2.1.74); exo-1,3-1,4-glucanase (EC 3.2.1.-); alphalpha-L-arabinofuranosidase (EC 3.2.1.55).
scaffold10.t130	CE10	6.1e-07	0.360703812316716	CE	Carbohydrate Esterases	arylesterase (EC 3.1.1.-); carboxyl esterase (EC 3.1.1.3); acetylcholinesterase (EC 3.1.1.7); cholinesterase (EC 3.1.1.8); sterol esterase (EC 3.1.1.13); brefeldin A esterase (EC 3.1.1.-).
scaffold10.t133	GH3	1.6e-60	0.981481481481482	GH	Glycoside Hydrolases	beta-glucosidase (EC 3.2.1.21); xylan 1,4-beta-xylosidase (EC 3.2.1.37); beta-N-acetylhexosaminidase (EC 3.2.1.52); glucan 1,3-beta-glucosidase (EC 3.2.1.58); glucan 1,4-beta-glucosidase (EC 3.2.1.74); exo-1,3-1,4-glucanase (EC 3.2.1.-); alphalpha-L-arabinofuranosidase (EC 3.2.1.55).
scaffold10.t137	GH24	9.2e-35	0.978102189781022	GH	Glycoside Hydrolases	lysozyme (EC 3.2.1.17)
scaffold10.t142	CE10	2.5e-35	0.551319648093842	CE	Carbohydrate Esterases	arylesterase (EC 3.1.1.-); carboxyl esterase (EC 3.1.1.3); acetylcholinesterase (EC 3.1.1.7); cholinesterase (EC 3.1.1.8); sterol esterase (EC 3.1.1.13); brefeldin A esterase (EC 3.1.1.-).
scaffold10.t147	AA2	4.5e-14	0.392156862745098	AA	Auxiliary Activities
scaffold10.t175	GH13_1	2e-110	0.996710526315789	GH	Glycoside Hydrolases
scaffold10.t180	AA9	7.6e-65	0.995454545454545	AA	Auxiliary Activities
scaffold10.t186	AA7	1.2e-46	0.375545851528384	AA	Auxiliary Activities
scaffold10.t189	GH5_27	2.4e-133	0.996805111821086	GH	Glycoside Hydrolases
scaffold10.t197	GH54	1e-156	0.993670886075949	GH	Glycoside Hydrolases	alpha-L-arabinofuranosidase (EC 3.2.1.55); beta-xylosidase (EC 3.2.1.37).
scaffold10.t201	CE10	2.3e-38	0.721407624633431	CE	Carbohydrate Esterases	arylesterase (EC 3.1.1.-); carboxyl esterase (EC 3.1.1.3); acetylcholinesterase (EC 3.1.1.7); cholinesterase (EC 3.1.1.8); sterol esterase (EC 3.1.1.13); brefeldin A esterase (EC 3.1.1.-).
scaffold10.t209	GT32	7.7e-23	0.9	GT	Glycosyl Transferases	alpha-1,6-mannosyltransferase (EC 2.4.1.-); alpha-1,4-N-acetylglucosaminyltransferase (EC 2.4.1.-); alpha-1,4-N-acetylgalactosaminyltransferase (EC 2.4.1.-);
scaffold10.t221	GH5_5	2.9e-121	0.996478873239437	GH	Glycoside Hydrolases
scaffold10.t222	AA1_3	2.7e-79	0.92948717948718	AA	Auxiliary Activities
scaffold10.t231	GH16	2.5e-22	0.947089947089947	GH	Glycoside Hydrolases	xyloglucan:xyloglucosyltransferase (EC 2.4.1.207); keratan-sulfate endo-1,4-beta-galactosidase (EC 3.2.1.103); endo-1,3-beta-glucanase (EC 3.2.1.39); endo-1,3(4)-beta-glucanase (EC 3.2.1.6); licheninase (EC 3.2.1.73); beta-agarase (EC 3.2.1.81); kappa;-carrageenase (EC 3.2.1.83); xyloglucanase (EC 3.2.1.151)
scaffold10.t234	CE10	4.6e-35	0.727272727272727	CE	Carbohydrate Esterases	arylesterase (EC 3.1.1.-); carboxyl esterase (EC 3.1.1.3); acetylcholinesterase (EC 3.1.1.7); cholinesterase (EC 3.1.1.8); sterol esterase (EC 3.1.1.13); brefeldin A esterase (EC 3.1.1.-).
scaffold10.t244	AA7	1.1e-61	0.471615720524017	AA	Auxiliary Activities
scaffold10.t247	GH16	6.6e-37	0.984126984126984	GH	Glycoside Hydrolases	xyloglucan:xyloglucosyltransferase (EC 2.4.1.207); keratan-sulfate endo-1,4-beta-galactosidase (EC 3.2.1.103); endo-1,3-beta-glucanase (EC 3.2.1.39); endo-1,3(4)-beta-glucanase (EC 3.2.1.6); licheninase (EC 3.2.1.73); beta-agarase (EC 3.2.1.81); kappa;-carrageenase (EC 3.2.1.83); xyloglucanase (EC 3.2.1.151)
scaffold10.t262	AA11	6.1e-69	0.973821989528796	AA	Auxiliary Activities
scaffold10.t31	CE7	2e-08	0.469648562300319	CE	Carbohydrate Esterases	acetyl xylan esterase (EC 3.1.1.72); cephalosporin-C deacetylase (EC 3.1.1.41).
scaffold10.t325	AA3_2	4.7e-92	0.985964912280702	AA	Auxiliary Activities
scaffold10.t349	GT71	1.9e-66	0.924242424242424	GT	Glycosyl Transferases	alpha-mannosyltransferase (EC 2.4.1.-)
scaffold10.t387	GH3	6.5e-67	0.976851851851852	GH	Glycoside Hydrolases	beta-glucosidase (EC 3.2.1.21); xylan 1,4-beta-xylosidase (EC 3.2.1.37); beta-N-acetylhexosaminidase (EC 3.2.1.52); glucan 1,3-beta-glucosidase (EC 3.2.1.58); glucan 1,4-beta-glucosidase (EC 3.2.1.74); exo-1,3-1,4-glucanase (EC 3.2.1.-); alphalpha-L-arabinofuranosidase (EC 3.2.1.55).
scaffold10.t393	CE8	3.5e-78	0.940972222222222	CE	Carbohydrate Esterases	pectin methylesterase (EC 3.1.1.11).
scaffold10.t40	GH32	1.6e-60	0.962457337883959	GH	Glycoside Hydrolases	invertase (EC 3.2.1.26); endo-inulinase (EC 3.2.1.7); beta-2,6-fructan 6-levanbiohydrolase (EC 3.2.1.64); endo-levanase (EC 3.2.1.65); exo-inulinase (EC 3.2.1.80); fructan beta-(2,1)-fructosidase/1-exohydrolase (EC 3.2.1.153); fructan beta-(2,6)-fructosidase/6-exohydrolase (EC 3.2.1.154); sucrose:sucrose 1-fructosyltransferase (EC 2.4.1.99); fructan:fructan 1-fructosyltransferase (EC 2.4.1.100); …
scaffold10.t408	CE10	6.6e-36	0.645161290322581	CE	Carbohydrate Esterases	arylesterase (EC 3.1.1.-); carboxyl esterase (EC 3.1.1.3); acetylcholinesterase (EC 3.1.1.7); cholinesterase (EC 3.1.1.8); sterol esterase (EC 3.1.1.13); brefeldin A esterase (EC 3.1.1.-).
scaffold10.t413	PL9_3	1.6e-147	0.988571428571429	PL	Polysaccharide Lyases
scaffold10.t42	CE10	9.4e-29	0.486803519061584	CE	Carbohydrate Esterases	arylesterase (EC 3.1.1.-); carboxyl esterase (EC 3.1.1.3); acetylcholinesterase (EC 3.1.1.7); cholinesterase (EC 3.1.1.8); sterol esterase (EC 3.1.1.13); brefeldin A esterase (EC 3.1.1.-).
scaffold10.t44	CE10	9.6e-18	0.639296187683284	CE	Carbohydrate Esterases	arylesterase (EC 3.1.1.-); carboxyl esterase (EC 3.1.1.3); acetylcholinesterase (EC 3.1.1.7); cholinesterase (EC 3.1.1.8); sterol esterase (EC 3.1.1.13); brefeldin A esterase (EC 3.1.1.-).
scaffold10.t449	PL6_1	8.8e-06	0.391428571428571	PL	Polysaccharide Lyases
scaffold10.t463	PL3_2	6.2e-80	0.984536082474227	PL	Polysaccharide Lyases
scaffold10.t467	AA2	3.7e-13	0.372549019607843	AA	Auxiliary Activities
scaffold10.t477	AA3_4	2e-228	0.992831541218638	AA	Auxiliary Activities
scaffold10.t496	GT71	1.9e-52	0.996212121212121	GT	Glycosyl Transferases	alpha-mannosyltransferase (EC 2.4.1.-)
scaffold10.t508	GH7	1.8e-74	0.985542168674699	GH	Glycoside Hydrolases	endo-beta-1,4-glucanase (EC 3.2.1.4); [reducing end-acting] cellobiohydrolase (EC 3.2.1.-); chitosanase (EC 3.2.1.132); endo-beta-1,3-1,4-glucanase (EC 3.2.1.73)
scaffold10.t511	GH76	1.9e-112	0.958100558659218	GH	Glycoside Hydrolases	alpha-1,6-mannanase (EC 3.2.1.101)
scaffold10.t526	CE10	1.1e-30	0.351906158357771	CE	Carbohydrate Esterases	arylesterase (EC 3.1.1.-); carboxyl esterase (EC 3.1.1.3); acetylcholinesterase (EC 3.1.1.7); cholinesterase (EC 3.1.1.8); sterol esterase (EC 3.1.1.13); brefeldin A esterase (EC 3.1.1.-).
scaffold10.t537	GH127	9.5e-39	0.679389312977099	GH	Glycoside Hydrolases
scaffold10.t558	GT34	4.2e-08	0.329268292682927	GT	Glycosyl Transferases	UDP-Gal: galactomannan alpha-1,6-galactosyltransferase (EC 2.4.1.-); UDP-Xyl: xyloglucan alpha-1,6-xylosyltransferase (EC 2.4.2.39); alpha-1,2-galactosyltransferase (EC 2.4.1.-)
scaffold10.t560	GH43_26	4.7e-97	0.996575342465753	GH	Glycoside Hydrolases
scaffold10.t567	PL26	0	0.997679814385151	PL	Polysaccharide Lyases
scaffold10.t57	GT32	1.1e-23	0.888888888888889	GT	Glycosyl Transferases	alpha-1,6-mannosyltransferase (EC 2.4.1.-); alpha-1,4-N-acetylglucosaminyltransferase (EC 2.4.1.-); alpha-1,4-N-acetylgalactosaminyltransferase (EC 2.4.1.-);
scaffold10.t570	GH93	3e-114	0.996742671009772	GH	Glycoside Hydrolases	exo-alpha-L-1,5-arabinanase (EC 3.2.1.-)
scaffold10.t579	CE5	5.1e-36	0.989417989417989	CE	Carbohydrate Esterases	acetyl xylan esterase (EC 3.1.1.72); cutinase (EC 3.1.1.74)
scaffold10.t597	CE10	2.9e-45	0.870967741935484	CE	Carbohydrate Esterases	arylesterase (EC 3.1.1.-); carboxyl esterase (EC 3.1.1.3); acetylcholinesterase (EC 3.1.1.7); cholinesterase (EC 3.1.1.8); sterol esterase (EC 3.1.1.13); brefeldin A esterase (EC 3.1.1.-).
scaffold10.t60	CE10	1.3e-30	0.727272727272727	CE	Carbohydrate Esterases	arylesterase (EC 3.1.1.-); carboxyl esterase (EC 3.1.1.3); acetylcholinesterase (EC 3.1.1.7); cholinesterase (EC 3.1.1.8); sterol esterase (EC 3.1.1.13); brefeldin A esterase (EC 3.1.1.-).
scaffold10.t604	CE4	2.1e-21	0.8	CE	Carbohydrate Esterases	acetyl xylan esterase (EC 3.1.1.72); chitin deacetylase (EC 3.5.1.41); chitooligosaccharide deacetylase (EC 3.5.1.-); peptidoglycan GlcNAc deacetylase (EC 3.5.1.-); peptidoglycan N-acetylmuramic acid deacetylase (EC 3.5.1.-).
scaffold10.t612	CE10	2.1e-21	0.730205278592375	CE	Carbohydrate Esterases	arylesterase (EC 3.1.1.-); carboxyl esterase (EC 3.1.1.3); acetylcholinesterase (EC 3.1.1.7); cholinesterase (EC 3.1.1.8); sterol esterase (EC 3.1.1.13); brefeldin A esterase (EC 3.1.1.-).
scaffold10.t646	GH3	1.5e-59	0.986111111111111	GH	Glycoside Hydrolases	beta-glucosidase (EC 3.2.1.21); xylan 1,4-beta-xylosidase (EC 3.2.1.37); beta-N-acetylhexosaminidase (EC 3.2.1.52); glucan 1,3-beta-glucosidase (EC 3.2.1.58); glucan 1,4-beta-glucosidase (EC 3.2.1.74); exo-1,3-1,4-glucanase (EC 3.2.1.-); alphalpha-L-arabinofuranosidase (EC 3.2.1.55).
scaffold10.t652	CE10	9.7e-52	0.774193548387097	CE	Carbohydrate Esterases	arylesterase (EC 3.1.1.-); carboxyl esterase (EC 3.1.1.3); acetylcholinesterase (EC 3.1.1.7); cholinesterase (EC 3.1.1.8); sterol esterase (EC 3.1.1.13); brefeldin A esterase (EC 3.1.1.-).
scaffold10.t681	GH109	1.2e-07	0.476190476190476	GH	Glycoside Hydrolases	alpha-N-acetylgalactosaminidase (EC 3.2.1.49)
scaffold10.t698	GH78	1.8e-87	0.948412698412698	GH	Glycoside Hydrolases	alpha-L-rhamnosidase (EC 3.2.1.40)
scaffold10.t699	GH79	1.5e-72	0.868131868131868	GH	Glycoside Hydrolases	beta-glucuronidase (EC 3.2.1.31); beta-4-O-methyl-glucuronidase (EC 3.2.1.-); heparanase (EC 3.2.1.-); baicalin beta-glucuronidase (EC 3.2.1.167)
scaffold10.t71	GH115	1.8e-234	0.847919655667145	GH	Glycoside Hydrolases	xylan alpha-1,2-glucuronidase (3.2.1.131); alpha-(4-O-methyl)-glucuronidase (3.2.1.-)
scaffold10.t717	GH43_5	4.8e-111	0.992753623188406	GH	Glycoside Hydrolases
scaffold10.t718	GH43	5.6e-56	0.967741935483871	GH	Glycoside Hydrolases	beta-xylosidase (EC 3.2.1.37); beta-1,3-xylosidase (EC 3.2.1.-); alpha-L-arabinofuranosidase (EC 3.2.1.55); arabinanase (EC 3.2.1.99); xylanase (EC 3.2.1.8); galactan 1,3-beta-galactosidase (EC 3.2.1.145)
scaffold10.t754	AA3	3e-77	0.514563106796116	AA	Auxiliary Activities
scaffold10.t760	GH12	2.5e-21	0.865384615384615	GH	Glycoside Hydrolases	endoglucanase (EC 3.2.1.4); xyloglucan hydrolase (EC 3.2.1.151); beta-1,3-1,4-glucanase (EC 3.2.1.73); xyloglucan endotransglycosylase (EC 2.4.1.207)
scaffold10.t803	GH16	1.6e-24	0.899470899470899	GH	Glycoside Hydrolases	xyloglucan:xyloglucosyltransferase (EC 2.4.1.207); keratan-sulfate endo-1,4-beta-galactosidase (EC 3.2.1.103); endo-1,3-beta-glucanase (EC 3.2.1.39); endo-1,3(4)-beta-glucanase (EC 3.2.1.6); licheninase (EC 3.2.1.73); beta-agarase (EC 3.2.1.81); kappa;-carrageenase (EC 3.2.1.83); xyloglucanase (EC 3.2.1.151)
scaffold10.t804	CE10	4.9e-22	0.712609970674487	CE	Carbohydrate Esterases	arylesterase (EC 3.1.1.-); carboxyl esterase (EC 3.1.1.3); acetylcholinesterase (EC 3.1.1.7); cholinesterase (EC 3.1.1.8); sterol esterase (EC 3.1.1.13); brefeldin A esterase (EC 3.1.1.-).
scaffold10.t81	GT8	8e-19	0.863813229571984	GT	Glycosyl Transferases	lipopolysaccharide alpha-1,3-galactosyltransferase (EC 2.4.1.44); UDP-Glc: (glucosyl)lipopolysaccharide alpha-1,2-glucosyltransferase (EC 2.4.1.-); lipopolysaccharide glucosyltransferase 1 (EC 2.4.1.58); glycogenin glucosyltransferase (EC 2.4.1.186); inositol 1-alpha-galactosyltransferase (galactinol synthase) (EC 2.4.1.123); homogalacturonan alpha-1,4-galacturonosyltransferase (EC 2.4.1.43); UDP…
scaffold10.t810	AA3	1.4e-44	0.517799352750809	AA	Auxiliary Activities
scaffold10.t82	CE10	3.4e-37	0.741935483870968	CE	Carbohydrate Esterases	arylesterase (EC 3.1.1.-); carboxyl esterase (EC 3.1.1.3); acetylcholinesterase (EC 3.1.1.7); cholinesterase (EC 3.1.1.8); sterol esterase (EC 3.1.1.13); brefeldin A esterase (EC 3.1.1.-).
scaffold10.t834	GH1	5.7e-151	0.983682983682984	GH	Glycoside Hydrolases	beta-glucosidase (EC 3.2.1.21); beta-galactosidase (EC 3.2.1.23); beta-mannosidase (EC 3.2.1.25); beta-glucuronidase (EC 3.2.1.31); beta-D-fucosidase (EC 3.2.1.38); phlorizin hydrolase (EC 3.2.1.62); exo-beta-1,4-glucanase (EC 3.2.1.74); 6-phospho-beta-galactosidase (EC 3.2.1.85); 6-phospho-beta-glucosidase (EC 3.2.1.86); strictosidine beta-glucosidase (EC 3.2.1.105); lactase (EC 3.2.1.108); amyg…
scaffold10.t837	GH78	2.3e-163	0.994047619047619	GH	Glycoside Hydrolases	alpha-L-rhamnosidase (EC 3.2.1.40)
scaffold10.t855	GH106	2.1e-46	0.785194174757282	GH	Glycoside Hydrolases	alpha-L-rhamnosidase (EC 3.2.1.40)
scaffold10.t868	GH4	0.00094	0.368715083798883	GH	Glycoside Hydrolases	maltose-6-phosphate glucosidase (EC 3.2.1.122); alpha-glucosidase (EC 3.2.1.20); alpha-galactosidase (EC 3.2.1.22); 6-phospho-beta-glucosidase (EC 3.2.1.86); alpha-glucuronidase (EC 3.2.1.139).
scaffold10.t876	GH35	2.4e-32	0.60586319218241	GH	Glycoside Hydrolases	beta-galactosidase (EC 3.2.1.23); exo-beta-glucosaminidase (EC 3.2.1.165)
scaffold10.t878	GH93	1.6e-88	0.973941368078176	GH	Glycoside Hydrolases	exo-alpha-L-1,5-arabinanase (EC 3.2.1.-)
scaffold10.t890	GH27	5.1e-36	0.637333333333333	GH	Glycoside Hydrolases	alpha-galactosidase (EC 3.2.1.22); alpha-N-acetylgalactosaminidase (EC 3.2.1.49); isomalto-dextranase (EC 3.2.1.94); beta-L-arabinopyranosidase (EC 3.2.1.88)
scaffold10.t936	GH5_16	2.6e-151	0.99702380952381	GH	Glycoside Hydrolases
scaffold10.t948	AA7	4.7e-50	0.449781659388646	AA	Auxiliary Activities
scaffold10.t96	GH78	1.5e-61	0.853174603174603	GH	Glycoside Hydrolases	alpha-L-rhamnosidase (EC 3.2.1.40)
scaffold10.t967	CE3	1.7e-49	0.994845360824742	CE	Carbohydrate Esterases	acetyl xylan esterase (EC 3.1.1.72).
scaffold10.t969	GH109	1.6e-10	0.698412698412698	GH	Glycoside Hydrolases	alpha-N-acetylgalactosaminidase (EC 3.2.1.49)
scaffold10.t98	GH3	4.4e-60	0.967592592592593	GH	Glycoside Hydrolases	beta-glucosidase (EC 3.2.1.21); xylan 1,4-beta-xylosidase (EC 3.2.1.37); beta-N-acetylhexosaminidase (EC 3.2.1.52); glucan 1,3-beta-glucosidase (EC 3.2.1.58); glucan 1,4-beta-glucosidase (EC 3.2.1.74); exo-1,3-1,4-glucanase (EC 3.2.1.-); alphalpha-L-arabinofuranosidase (EC 3.2.1.55).
scaffold11.t109	GH5_7	5.7e-87	0.976923076923077	GH	Glycoside Hydrolases
scaffold11.t13	GT1	2.2e-55	0.963350785340314	GT	Glycosyl Transferases	UDP-glucuronosyltransferase (EC 2.4.1.17); 2-hydroxyacylsphingosine 1-beta-galactosyltransferase (EC 2.4.1.45); N-acylsphingosine galactosyltransferase (EC 2.4.1.47); flavonol 3-O-glucosyltransferase (EC 2.4.1.91); indole-3-acetate beta-glucosyltransferase (EC 2.4.1.121); sterol glucosyltransferase (EC 2.4.1.173); ecdysteroid UDP-glucosyltransferase (EC 2.4.1.-); zeaxanthin glucosyltransferase (E…
scaffold11.t14	GH10	1e-82	0.97029702970297	GH	Glycoside Hydrolases	endo-1,4-beta-xylanase (EC 3.2.1.8); endo-1,3-beta-xylanase (EC 3.2.1.32)
scaffold11.t160	PL4_3	0	0.996845425867508	PL	Polysaccharide Lyases
scaffold11.t167	AA3_2	1.4e-121	0.989473684210526	AA	Auxiliary Activities
scaffold11.t187	GH109	3.6e-13	0.952380952380952	GH	Glycoside Hydrolases	alpha-N-acetylgalactosaminidase (EC 3.2.1.49)
scaffold11.t188	GH109	4.7e-13	0.952380952380952	GH	Glycoside Hydrolases	alpha-N-acetylgalactosaminidase (EC 3.2.1.49)
scaffold11.t190	AA1_3	2e-107	0.990384615384615	AA	Auxiliary Activities
scaffold11.t193	GH74	1.6e-22	0.40343347639485	GH	Glycoside Hydrolases	endoglucanase (EC 3.2.1.4); oligoxyloglucan reducing end-specific cellobiohydrolase (EC 3.2.1.150); xyloglucanase (EC 3.2.1.151)
scaffold11.t194	CE5	3e-34	0.989417989417989	CE	Carbohydrate Esterases	acetyl xylan esterase (EC 3.1.1.72); cutinase (EC 3.1.1.74)
scaffold11.t195	GH28	4.3e-61	0.969230769230769	GH	Glycoside Hydrolases	polygalacturonase (EC 3.2.1.15); exo-polygalacturonase (EC 3.2.1.67); exo-polygalacturonosidase (EC 3.2.1.82); rhamnogalacturonase (EC 3.2.1.-); endo-xylogalacturonan hydrolase (EC 3.2.1.-); rhamnogalacturonan alpha-L-rhamnopyranohydrolase (EC 3.2.1.40)
scaffold11.t196	GH78	1.1e-168	0.994047619047619	GH	Glycoside Hydrolases	alpha-L-rhamnosidase (EC 3.2.1.40)
scaffold11.t202	GH43	8.7e-07	0.633064516129032	GH	Glycoside Hydrolases	beta-xylosidase (EC 3.2.1.37); beta-1,3-xylosidase (EC 3.2.1.-); alpha-L-arabinofuranosidase (EC 3.2.1.55); arabinanase (EC 3.2.1.99); xylanase (EC 3.2.1.8); galactan 1,3-beta-galactosidase (EC 3.2.1.145)
scaffold11.t210	CBM50	2.9e-06	0.775	CBM	Carbohydrate-Binding Modules	Modules of approx. 50 residues found attached to various enzymes from families GH18, GH19, GH23, GH24, GH25 and GH73, i.e. enzymes cleaving either chitin or peptidoglycan. Binding to chitopentaose demonstrated in the case of Pteris ryukyuensis chitinase A [Ohnuma T et al. (2008) J. Biol. Chem. 283:5178-87 (PMID: 18083709)]. CBM50 modules are also found in a multitude of other enzymes targeting th…
scaffold11.t234	CBM16	6.4e-09	0.862068965517241	CBM	Carbohydrate-Binding Modules	Carbohydrate-binding module 16. Binding to cellulose and glucomannan demonstrated [B. Bae et al (2008) J Biol Chem. 283:12415-25 (PMID: 18025086)]
scaffold11.t236	AA1_3	2.6e-55	0.641025641025641	AA	Auxiliary Activities
scaffold11.t238	GH5_16	1.5e-154	0.994047619047619	GH	Glycoside Hydrolases
scaffold11.t243	GH114	1.1e-72	0.994736842105263	GH	Glycoside Hydrolases	endo-alpha-1,4-polygalactosaminidase (EC 3.2.1.109)
scaffold11.t246	AA7	1.7e-47	0.430131004366812	AA	Auxiliary Activities
scaffold11.t248	CBM35	3.5e-12	0.910569105691057	CBM	Carbohydrate-Binding Modules	Modules of approx. 130 residues. A module that is conserved in three Cellvibrio xylan-degrading enzymes binds to xylan and the interaction is calcium dependent, while a module from a Cellvibrio mannanase binds to decorated soluble mannans and mannooligosaccharides. A module in a
scaffold11.t252	AA7	2.1e-53	0.965065502183406	AA	Auxiliary Activities
scaffold11.t255	GH78	3.8e-149	0.994047619047619	GH	Glycoside Hydrolases	alpha-L-rhamnosidase (EC 3.2.1.40)
scaffold11.t259	PL1_7	2.1e-69	0.989473684210526	PL	Polysaccharide Lyases
scaffold11.t264	GH1	9.9e-160	0.986013986013986	GH	Glycoside Hydrolases	beta-glucosidase (EC 3.2.1.21); beta-galactosidase (EC 3.2.1.23); beta-mannosidase (EC 3.2.1.25); beta-glucuronidase (EC 3.2.1.31); beta-D-fucosidase (EC 3.2.1.38); phlorizin hydrolase (EC 3.2.1.62); exo-beta-1,4-glucanase (EC 3.2.1.74); 6-phospho-beta-galactosidase (EC 3.2.1.85); 6-phospho-beta-glucosidase (EC 3.2.1.86); strictosidine beta-glucosidase (EC 3.2.1.105); lactase (EC 3.2.1.108); amyg…
scaffold11.t274	GH3	1.2e-65	0.986111111111111	GH	Glycoside Hydrolases	beta-glucosidase (EC 3.2.1.21); xylan 1,4-beta-xylosidase (EC 3.2.1.37); beta-N-acetylhexosaminidase (EC 3.2.1.52); glucan 1,3-beta-glucosidase (EC 3.2.1.58); glucan 1,4-beta-glucosidase (EC 3.2.1.74); exo-1,3-1,4-glucanase (EC 3.2.1.-); alphalpha-L-arabinofuranosidase (EC 3.2.1.55).
scaffold11.t30	GH10	7.7e-98	0.99009900990099	GH	Glycoside Hydrolases	endo-1,4-beta-xylanase (EC 3.2.1.8); endo-1,3-beta-xylanase (EC 3.2.1.32)
scaffold11.t313	CE3	1.2e-50	0.994845360824742	CE	Carbohydrate Esterases	acetyl xylan esterase (EC 3.1.1.72).
scaffold11.t316	AA3_2	3.3e-95	0.987719298245614	AA	Auxiliary Activities
scaffold11.t347	PL1_4	5.4e-74	0.984210526315789	PL	Polysaccharide Lyases
scaffold11.t35	GH142	2.2e-181	0.958246346555324	GH	Glycoside Hydrolases
scaffold11.t353	CE10	3.4e-29	0.49266862170088	CE	Carbohydrate Esterases	arylesterase (EC 3.1.1.-); carboxyl esterase (EC 3.1.1.3); acetylcholinesterase (EC 3.1.1.7); cholinesterase (EC 3.1.1.8); sterol esterase (EC 3.1.1.13); brefeldin A esterase (EC 3.1.1.-).
scaffold11.t372	GH29	9.2e-88	0.942196531791908	GH	Glycoside Hydrolases	alpha-L-fucosidase (EC 3.2.1.51)
scaffold11.t374	GH145	4e-96	0.949324324324324	GH	Glycoside Hydrolases
scaffold11.t382	CE12	1.4e-39	0.985714285714286	CE	Carbohydrate Esterases	pectin acetylesterase (EC 3.1.1.-); rhamnogalacturonan acetylesterase (EC 3.1.1.-); acetyl xylan esterase (EC 3.1.1.72)
scaffold11.t4	GH13_22	5.4e-161	0.985185185185185	GH	Glycoside Hydrolases
scaffold11.t409	CE10	2.4e-23	0.624633431085044	CE	Carbohydrate Esterases	arylesterase (EC 3.1.1.-); carboxyl esterase (EC 3.1.1.3); acetylcholinesterase (EC 3.1.1.7); cholinesterase (EC 3.1.1.8); sterol esterase (EC 3.1.1.13); brefeldin A esterase (EC 3.1.1.-).
scaffold11.t42	GH12	3.9e-43	0.82051282051282	GH	Glycoside Hydrolases	endoglucanase (EC 3.2.1.4); xyloglucan hydrolase (EC 3.2.1.151); beta-1,3-1,4-glucanase (EC 3.2.1.73); xyloglucan endotransglycosylase (EC 2.4.1.207)
scaffold11.t43	CE1	2.3e-22	0.616740088105727	CE	Carbohydrate Esterases	acetyl xylan esterase (EC 3.1.1.72); cinnamoyl esterase (EC 3.1.1.-); feruloyl esterase (EC 3.1.1.73); carboxylesterase (EC 3.1.1.1); S-formylglutathione hydrolase (EC 3.1.2.12)
scaffold11.t438	CE10	2.3e-34	0.733137829912023	CE	Carbohydrate Esterases	arylesterase (EC 3.1.1.-); carboxyl esterase (EC 3.1.1.3); acetylcholinesterase (EC 3.1.1.7); cholinesterase (EC 3.1.1.8); sterol esterase (EC 3.1.1.13); brefeldin A esterase (EC 3.1.1.-).
scaffold11.t440	GH10	1.4e-104	0.99009900990099	GH	Glycoside Hydrolases	endo-1,4-beta-xylanase (EC 3.2.1.8); endo-1,3-beta-xylanase (EC 3.2.1.32)
scaffold11.t441	CE10	2.4e-25	0.346041055718475	CE	Carbohydrate Esterases	arylesterase (EC 3.1.1.-); carboxyl esterase (EC 3.1.1.3); acetylcholinesterase (EC 3.1.1.7); cholinesterase (EC 3.1.1.8); sterol esterase (EC 3.1.1.13); brefeldin A esterase (EC 3.1.1.-).
scaffold11.t447	AA1_3	8.3e-137	0.993589743589744	AA	Auxiliary Activities
scaffold11.t45	GH35	1.4e-30	0.550488599348534	GH	Glycoside Hydrolases	beta-galactosidase (EC 3.2.1.23); exo-beta-glucosaminidase (EC 3.2.1.165)
scaffold11.t455	CE10	2e-51	0.782991202346041	CE	Carbohydrate Esterases	arylesterase (EC 3.1.1.-); carboxyl esterase (EC 3.1.1.3); acetylcholinesterase (EC 3.1.1.7); cholinesterase (EC 3.1.1.8); sterol esterase (EC 3.1.1.13); brefeldin A esterase (EC 3.1.1.-).
scaffold11.t46	GH12	4.6e-32	0.980769230769231	GH	Glycoside Hydrolases	endoglucanase (EC 3.2.1.4); xyloglucan hydrolase (EC 3.2.1.151); beta-1,3-1,4-glucanase (EC 3.2.1.73); xyloglucan endotransglycosylase (EC 2.4.1.207)
scaffold11.t462	GH5_5	3.8e-72	0.894366197183099	GH	Glycoside Hydrolases
scaffold11.t464	CE16	7.4e-64	0.99250936329588	CE	Carbohydrate Esterases	acetylesterase (EC 3.1.1.6) active on various carbohydrate acetyl esters
scaffold11.t465	AA2	3.4e-58	0.929411764705882	AA	Auxiliary Activities
scaffold11.t477	CE1	1.2e-07	0.713656387665198	CE	Carbohydrate Esterases	acetyl xylan esterase (EC 3.1.1.72); cinnamoyl esterase (EC 3.1.1.-); feruloyl esterase (EC 3.1.1.73); carboxylesterase (EC 3.1.1.1); S-formylglutathione hydrolase (EC 3.1.2.12)
scaffold11.t49	AA12	2.1e-148	0.985037406483791	AA	Auxiliary Activities
scaffold11.t490	CE10	2.1e-32	0.498533724340176	CE	Carbohydrate Esterases	arylesterase (EC 3.1.1.-); carboxyl esterase (EC 3.1.1.3); acetylcholinesterase (EC 3.1.1.7); cholinesterase (EC 3.1.1.8); sterol esterase (EC 3.1.1.13); brefeldin A esterase (EC 3.1.1.-).
scaffold11.t505	CE10	2.4e-24	0.325513196480938	CE	Carbohydrate Esterases	arylesterase (EC 3.1.1.-); carboxyl esterase (EC 3.1.1.3); acetylcholinesterase (EC 3.1.1.7); cholinesterase (EC 3.1.1.8); sterol esterase (EC 3.1.1.13); brefeldin A esterase (EC 3.1.1.-).
scaffold11.t530	CE1	6e-06	0.374449339207048	CE	Carbohydrate Esterases	acetyl xylan esterase (EC 3.1.1.72); cinnamoyl esterase (EC 3.1.1.-); feruloyl esterase (EC 3.1.1.73); carboxylesterase (EC 3.1.1.1); S-formylglutathione hydrolase (EC 3.1.2.12)
scaffold11.t562	CBM22	5.4e-10	0.908396946564885	CBM	Carbohydrate-Binding Modules	A xylan binding function has been demonstrated in several cases and affinity with mixed beta-1,3/beta-1,4-glucans in one. In several cases a thermostabilizing effect has also been seen.
scaffold11.t565	GH5_31	1.3e-149	0.971731448763251	GH	Glycoside Hydrolases
scaffold11.t567	CBM16	4.6e-13	0.620689655172414	CBM	Carbohydrate-Binding Modules	Carbohydrate-binding module 16. Binding to cellulose and glucomannan demonstrated [B. Bae et al (2008) J Biol Chem. 283:12415-25 (PMID: 18025086)]
scaffold11.t601	GH15	7.5e-81	0.983379501385042	GH	Glycoside Hydrolases	glucoamylase (EC 3.2.1.3); glucodextranase (EC 3.2.1.70); alpha,alpha-trehalase (EC 3.2.1.28)
scaffold11.t609	PL9_3	7.6e-142	0.988571428571429	PL	Polysaccharide Lyases
scaffold11.t615	CE1	7.1e-10	0.850220264317181	CE	Carbohydrate Esterases	acetyl xylan esterase (EC 3.1.1.72); cinnamoyl esterase (EC 3.1.1.-); feruloyl esterase (EC 3.1.1.73); carboxylesterase (EC 3.1.1.1); S-formylglutathione hydrolase (EC 3.1.2.12)
scaffold11.t617	GH43_24	3.7e-95	0.975409836065574	GH	Glycoside Hydrolases
scaffold11.t625	CE10	1.4e-26	0.334310850439883	CE	Carbohydrate Esterases	arylesterase (EC 3.1.1.-); carboxyl esterase (EC 3.1.1.3); acetylcholinesterase (EC 3.1.1.7); cholinesterase (EC 3.1.1.8); sterol esterase (EC 3.1.1.13); brefeldin A esterase (EC 3.1.1.-).
scaffold11.t631	GH10	3.3e-103	0.993399339933993	GH	Glycoside Hydrolases	endo-1,4-beta-xylanase (EC 3.2.1.8); endo-1,3-beta-xylanase (EC 3.2.1.32)
scaffold11.t632	AA9	3e-55	0.986363636363636	AA	Auxiliary Activities
scaffold11.t640	CE10	1.5e-32	0.419354838709677	CE	Carbohydrate Esterases	arylesterase (EC 3.1.1.-); carboxyl esterase (EC 3.1.1.3); acetylcholinesterase (EC 3.1.1.7); cholinesterase (EC 3.1.1.8); sterol esterase (EC 3.1.1.13); brefeldin A esterase (EC 3.1.1.-).
scaffold11.t646	AA7	1.4e-74	0.96943231441048	AA	Auxiliary Activities
scaffold11.t647	GT54	6.8e-17	0.555172413793103	GT	Glycosyl Transferases	UDP-GlcNAc: alpha-1,3-D-mannoside beta-1,4-N-acetylglucosaminyltransferase (EC 2.4.1.145)
scaffold11.t680	CE1	0.00096	0.348017621145374	CE	Carbohydrate Esterases	acetyl xylan esterase (EC 3.1.1.72); cinnamoyl esterase (EC 3.1.1.-); feruloyl esterase (EC 3.1.1.73); carboxylesterase (EC 3.1.1.1); S-formylglutathione hydrolase (EC 3.1.2.12)
scaffold11.t690	GH3	5.6e-63	0.981481481481482	GH	Glycoside Hydrolases	beta-glucosidase (EC 3.2.1.21); xylan 1,4-beta-xylosidase (EC 3.2.1.37); beta-N-acetylhexosaminidase (EC 3.2.1.52); glucan 1,3-beta-glucosidase (EC 3.2.1.58); glucan 1,4-beta-glucosidase (EC 3.2.1.74); exo-1,3-1,4-glucanase (EC 3.2.1.-); alphalpha-L-arabinofuranosidase (EC 3.2.1.55).
scaffold11.t698	CE10	2.6e-24	0.604105571847507	CE	Carbohydrate Esterases	arylesterase (EC 3.1.1.-); carboxyl esterase (EC 3.1.1.3); acetylcholinesterase (EC 3.1.1.7); cholinesterase (EC 3.1.1.8); sterol esterase (EC 3.1.1.13); brefeldin A esterase (EC 3.1.1.-).
scaffold11.t705	AA1_3	3.9e-125	0.993589743589744	AA	Auxiliary Activities
scaffold11.t739	GH43_1	5.5e-143	0.996774193548387	GH	Glycoside Hydrolases
scaffold11.t754	CE3	3.3e-53	0.994845360824742	CE	Carbohydrate Esterases	acetyl xylan esterase (EC 3.1.1.72).
scaffold11.t767	AA7	5.8e-52	0.447598253275109	AA	Auxiliary Activities
scaffold11.t771	GH5_31	1.6e-43	0.968197879858657	GH	Glycoside Hydrolases
scaffold11.t775	GH16	1.3e-19	0.920634920634921	GH	Glycoside Hydrolases	xyloglucan:xyloglucosyltransferase (EC 2.4.1.207); keratan-sulfate endo-1,4-beta-galactosidase (EC 3.2.1.103); endo-1,3-beta-glucanase (EC 3.2.1.39); endo-1,3(4)-beta-glucanase (EC 3.2.1.6); licheninase (EC 3.2.1.73); beta-agarase (EC 3.2.1.81); kappa;-carrageenase (EC 3.2.1.83); xyloglucanase (EC 3.2.1.151)
scaffold11.t780	CBM19	0.00022	0.777777777777778	CBM	Carbohydrate-Binding Modules	Modules of 60-70 residues with chitin-binding function.
scaffold11.t805	GH28	1.1e-34	0.729230769230769	GH	Glycoside Hydrolases	polygalacturonase (EC 3.2.1.15); exo-polygalacturonase (EC 3.2.1.67); exo-polygalacturonosidase (EC 3.2.1.82); rhamnogalacturonase (EC 3.2.1.-); endo-xylogalacturonan hydrolase (EC 3.2.1.-); rhamnogalacturonan alpha-L-rhamnopyranohydrolase (EC 3.2.1.40)
scaffold11.t828	GH65	1.2e-78	0.983870967741935	GH	Glycoside Hydrolases	alpha,alpha-trehalase (EC 3.2.1.28); maltose phosphorylase (EC 2.4.1.8); trehalose phosphorylase (EC 2.4.1.64); kojibiose phosphorylase (EC 2.4.1.230); trehalose-6-phosphate phosphorylase (EC 2.4.1.-);
scaffold11.t832	GT4	5.7e-34	0.94375	GT	Glycosyl Transferases	sucrose synthase (EC 2.4.1.13); sucrose-phosphate synthase (EC 2.4.1.14); alpha-glucosyltransferase (EC 2.4.1.52); lipopolysaccharide N-acetylglucosaminyltransferase (EC 2.4.1.56); GDP-Man alpha-mannosyltransferase (EC 2.4.1.-); 1,2-diacylglycerol 3-glucosyltransferase (EC 2.4.1.157); diglucosyl diacylglycerol synthase (EC 2.4.1.208); digalactosyldiacylglycerol synthase (EC 2.4.1.141); trehalose …
scaffold11.t834	AA9	5.2e-62	0.977272727272727	AA	Auxiliary Activities
scaffold11.t842	GH28	3.8e-68	0.96	GH	Glycoside Hydrolases	polygalacturonase (EC 3.2.1.15); exo-polygalacturonase (EC 3.2.1.67); exo-polygalacturonosidase (EC 3.2.1.82); rhamnogalacturonase (EC 3.2.1.-); endo-xylogalacturonan hydrolase (EC 3.2.1.-); rhamnogalacturonan alpha-L-rhamnopyranohydrolase (EC 3.2.1.40)
scaffold11.t854	CE1	5.9e-25	0.665198237885463	CE	Carbohydrate Esterases	acetyl xylan esterase (EC 3.1.1.72); cinnamoyl esterase (EC 3.1.1.-); feruloyl esterase (EC 3.1.1.73); carboxylesterase (EC 3.1.1.1); S-formylglutathione hydrolase (EC 3.1.2.12)
scaffold11.t858	AA7	2.5e-40	0.393013100436681	AA	Auxiliary Activities
scaffold11.t868	AA7	9.9e-11	0.358078602620087	AA	Auxiliary Activities
scaffold11.t870	CE5	9.6e-34	0.994708994708995	CE	Carbohydrate Esterases	acetyl xylan esterase (EC 3.1.1.72); cutinase (EC 3.1.1.74)
scaffold11.t88	AA5	4.7e-141	0.373145979703357	AA	Auxiliary Activities
scaffold11.t89	GH16	2.5e-37	0.978835978835979	GH	Glycoside Hydrolases	xyloglucan:xyloglucosyltransferase (EC 2.4.1.207); keratan-sulfate endo-1,4-beta-galactosidase (EC 3.2.1.103); endo-1,3-beta-glucanase (EC 3.2.1.39); endo-1,3(4)-beta-glucanase (EC 3.2.1.6); licheninase (EC 3.2.1.73); beta-agarase (EC 3.2.1.81); kappa;-carrageenase (EC 3.2.1.83); xyloglucanase (EC 3.2.1.151)
scaffold11.t893	GH16	1.1e-29	0.984126984126984	GH	Glycoside Hydrolases	xyloglucan:xyloglucosyltransferase (EC 2.4.1.207); keratan-sulfate endo-1,4-beta-galactosidase (EC 3.2.1.103); endo-1,3-beta-glucanase (EC 3.2.1.39); endo-1,3(4)-beta-glucanase (EC 3.2.1.6); licheninase (EC 3.2.1.73); beta-agarase (EC 3.2.1.81); kappa;-carrageenase (EC 3.2.1.83); xyloglucanase (EC 3.2.1.151)
scaffold11.t894	GH128	2.8e-57	0.816964285714286	GH	Glycoside Hydrolases
scaffold11.t895	GT2	8.7e-07	0.529761904761905	GT	Glycosyl Transferases	cellulose synthase (EC 2.4.1.12); chitin synthase (EC 2.4.1.16); dolichyl-phosphate beta-D-mannosyltransferase (EC 2.4.1.83); dolichyl-phosphate beta-glucosyltransferase (EC 2.4.1.117); N-acetylglucosaminyltransferase (EC 2.4.1.-); N-acetylgalactosaminyltransferase (EC 2.4.1.-); hyaluronan synthase (EC 2.4.1.212); chitin oligosaccharide synthase (EC 2.4.1.-); beta-1,3-glucan synthase (EC 2.4.1.34…
scaffold11.t897	GH43_22	7.9e-70	0.960591133004926	GH	Glycoside Hydrolases
scaffold11.t898	GH30_7	2.6e-164	0.986332574031891	GH	Glycoside Hydrolases
scaffold11.t931	CBM16	9.4e-06	0.853448275862069	CBM	Carbohydrate-Binding Modules	Carbohydrate-binding module 16. Binding to cellulose and glucomannan demonstrated [B. Bae et al (2008) J Biol Chem. 283:12415-25 (PMID: 18025086)]
scaffold11.t932	CBM1	4.1e-14	0.931034482758621	CBM	Carbohydrate-Binding Modules	Modules of approx. 40 residues found almost exclusively in fungi. The cellulose-binding function has been demonstrated in many cases, and appears to be mediated by three aromatic residues separated by about 10.4 angstrom and which form a flat surface. The only non-fungal occurence of CBM1 is in an algal non-hydrolytic polysaccharide-binding protein which is composed of four repeated CBM1 modules.…
scaffold11.t938	GH51	2.9e-40	0.333333333333333	GH	Glycoside Hydrolases	alpha-L-arabinofuranosidase (EC 3.2.1.55); endoglucanase (EC 3.2.1.4)
scaffold11.t947	CE3	1.4e-55	0.979381443298969	CE	Carbohydrate Esterases	acetyl xylan esterase (EC 3.1.1.72).
scaffold11.t955	CE1	2e-22	0.770925110132159	CE	Carbohydrate Esterases	acetyl xylan esterase (EC 3.1.1.72); cinnamoyl esterase (EC 3.1.1.-); feruloyl esterase (EC 3.1.1.73); carboxylesterase (EC 3.1.1.1); S-formylglutathione hydrolase (EC 3.1.2.12)
scaffold11.t960	AA7	9e-53	0.973799126637555	AA	Auxiliary Activities
scaffold11.t963	GH31	4.2e-16	0.477751756440281	GH	Glycoside Hydrolases	alpha-glucosidase (EC 3.2.1.20); alpha-1,3-glucosidase (EC 3.2.1.84); sucrase-isomaltase (EC 3.2.1.48) (EC 3.2.1.10); alpha-xylosidase (EC 3.2.1.-); alpha-glucan lyase (EC 4.2.2.13); isomaltosyltransferase (EC 2.4.1.-).
scaffold11.t965	GH5_23	4.1e-143	0.996428571428571	GH	Glycoside Hydrolases
scaffold11.t971	GH71	5.6e-134	0.989333333333333	GH	Glycoside Hydrolases	alpha-1,3-glucanase (EC 3.2.1.59).
scaffold11.t975	GH67	1.1e-257	0.997010463378176	GH	Glycoside Hydrolases	alpha-glucuronidase (EC 3.2.1.139); xylan alpha-1,2-glucuronidase (EC 3.2.1.131)
scaffold11.t977	GH30_7	1.1e-183	0.986332574031891	GH	Glycoside Hydrolases
scaffold11.t99	PL3_2	1.4e-82	0.989690721649485	PL	Polysaccharide Lyases
scaffold12.t135	AA1_3	5.7e-39	0.528846153846154	AA	Auxiliary Activities
scaffold12.t145	GH18	2.8e-79	0.949324324324324	GH	Glycoside Hydrolases	chitinase (EC 3.2.1.14); endo-beta-N-acetylglucosaminidase (EC 3.2.1.96); xylanase inhibitor; concanavalin B; narbonin
scaffold12.t175	GH16	2.6e-23	0.825396825396825	GH	Glycoside Hydrolases	xyloglucan:xyloglucosyltransferase (EC 2.4.1.207); keratan-sulfate endo-1,4-beta-galactosidase (EC 3.2.1.103); endo-1,3-beta-glucanase (EC 3.2.1.39); endo-1,3(4)-beta-glucanase (EC 3.2.1.6); licheninase (EC 3.2.1.73); beta-agarase (EC 3.2.1.81); kappa;-carrageenase (EC 3.2.1.83); xyloglucanase (EC 3.2.1.151)
scaffold12.t198	GH78	3.5e-161	0.994047619047619	GH	Glycoside Hydrolases	alpha-L-rhamnosidase (EC 3.2.1.40)
scaffold12.t202	GH35	1e-84	0.980456026058632	GH	Glycoside Hydrolases	beta-galactosidase (EC 3.2.1.23); exo-beta-glucosaminidase (EC 3.2.1.165)
scaffold12.t203	GH20	6.2e-54	0.964391691394659	GH	Glycoside Hydrolases	beta-hexosaminidase (EC 3.2.1.52); lacto-N-biosidase (EC 3.2.1.140); beta-1,6-N-acetylglucosaminidase) (EC 3.2.1.-); beta-6-SO3-N-acetylglucosaminidase (EC 3.2.1.-)
scaffold12.t204	GH43_14	1.5e-128	0.996539792387543	GH	Glycoside Hydrolases
scaffold12.t221	GH64	4.6e-95	0.991825613079019	GH	Glycoside Hydrolases	beta-1,3-glucanase (EC 3.2.1.39).
scaffold12.t231	AA2	6e-15	0.392156862745098	AA	Auxiliary Activities
scaffold12.t250	AA2	6.1e-15	0.392156862745098	AA	Auxiliary Activities
scaffold12.t252	GH28	1.4e-73	0.963076923076923	GH	Glycoside Hydrolases	polygalacturonase (EC 3.2.1.15); exo-polygalacturonase (EC 3.2.1.67); exo-polygalacturonosidase (EC 3.2.1.82); rhamnogalacturonase (EC 3.2.1.-); endo-xylogalacturonan hydrolase (EC 3.2.1.-); rhamnogalacturonan alpha-L-rhamnopyranohydrolase (EC 3.2.1.40)
scaffold12.t61	GH18	1.4e-58	0.962837837837838	GH	Glycoside Hydrolases	chitinase (EC 3.2.1.14); endo-beta-N-acetylglucosaminidase (EC 3.2.1.96); xylanase inhibitor; concanavalin B; narbonin
scaffold12.t62	GH18	5e-78	0.945945945945946	GH	Glycoside Hydrolases	chitinase (EC 3.2.1.14); endo-beta-N-acetylglucosaminidase (EC 3.2.1.96); xylanase inhibitor; concanavalin B; narbonin
scaffold12.t77	GH16	4.6e-23	0.761904761904762	GH	Glycoside Hydrolases	xyloglucan:xyloglucosyltransferase (EC 2.4.1.207); keratan-sulfate endo-1,4-beta-galactosidase (EC 3.2.1.103); endo-1,3-beta-glucanase (EC 3.2.1.39); endo-1,3(4)-beta-glucanase (EC 3.2.1.6); licheninase (EC 3.2.1.73); beta-agarase (EC 3.2.1.81); kappa;-carrageenase (EC 3.2.1.83); xyloglucanase (EC 3.2.1.151)
scaffold12.t88	GH64	2.5e-96	0.989100817438692	GH	Glycoside Hydrolases	beta-1,3-glucanase (EC 3.2.1.39).
scaffold13.t132	GH18	9.7e-52	0.908783783783784	GH	Glycoside Hydrolases	chitinase (EC 3.2.1.14); endo-beta-N-acetylglucosaminidase (EC 3.2.1.96); xylanase inhibitor; concanavalin B; narbonin
scaffold13.t171	GH18	3.6e-57	0.962837837837838	GH	Glycoside Hydrolases	chitinase (EC 3.2.1.14); endo-beta-N-acetylglucosaminidase (EC 3.2.1.96); xylanase inhibitor; concanavalin B; narbonin
scaffold13.t173	GH18	6e-71	0.783783783783784	GH	Glycoside Hydrolases	chitinase (EC 3.2.1.14); endo-beta-N-acetylglucosaminidase (EC 3.2.1.96); xylanase inhibitor; concanavalin B; narbonin
scaffold13.t22	AA2	6.1e-15	0.392156862745098	AA	Auxiliary Activities
scaffold13.t48	AA7	2.9e-42	0.460698689956332	AA	Auxiliary Activities
scaffold14.t101	GH28	7.3e-47	0.966153846153846	GH	Glycoside Hydrolases	polygalacturonase (EC 3.2.1.15); exo-polygalacturonase (EC 3.2.1.67); exo-polygalacturonosidase (EC 3.2.1.82); rhamnogalacturonase (EC 3.2.1.-); endo-xylogalacturonan hydrolase (EC 3.2.1.-); rhamnogalacturonan alpha-L-rhamnopyranohydrolase (EC 3.2.1.40)
scaffold14.t129	GH78	2.6e-158	0.994047619047619	GH	Glycoside Hydrolases	alpha-L-rhamnosidase (EC 3.2.1.40)
scaffold14.t147	CE10	4.5e-51	0.724340175953079	CE	Carbohydrate Esterases	arylesterase (EC 3.1.1.-); carboxyl esterase (EC 3.1.1.3); acetylcholinesterase (EC 3.1.1.7); cholinesterase (EC 3.1.1.8); sterol esterase (EC 3.1.1.13); brefeldin A esterase (EC 3.1.1.-).
scaffold14.t148	CE5	1.6e-27	0.989417989417989	CE	Carbohydrate Esterases	acetyl xylan esterase (EC 3.1.1.72); cutinase (EC 3.1.1.74)
scaffold14.t152	GH43_22	1.7e-47	0.950738916256158	GH	Glycoside Hydrolases
scaffold14.t153	GH67	1.5e-245	0.997010463378176	GH	Glycoside Hydrolases	alpha-glucuronidase (EC 3.2.1.139); xylan alpha-1,2-glucuronidase (EC 3.2.1.131)
scaffold14.t163	CE12	3.3e-12	0.60952380952381	CE	Carbohydrate Esterases	pectin acetylesterase (EC 3.1.1.-); rhamnogalacturonan acetylesterase (EC 3.1.1.-); acetyl xylan esterase (EC 3.1.1.72)
scaffold14.t164	GH5_7	1.4e-95	0.988461538461539	GH	Glycoside Hydrolases
scaffold14.t29	AA7	2.7e-75	0.504366812227074	AA	Auxiliary Activities
scaffold14.t32	GT64	3.1e-47	0.959677419354839	GT	Glycosyl Transferases	UDP-GlcNAc: heparan alpha-N-acetylhexosaminyltransferase (EC 2.4.1.224)
scaffold14.t65	GH3	2.3e-44	0.958333333333333	GH	Glycoside Hydrolases	beta-glucosidase (EC 3.2.1.21); xylan 1,4-beta-xylosidase (EC 3.2.1.37); beta-N-acetylhexosaminidase (EC 3.2.1.52); glucan 1,3-beta-glucosidase (EC 3.2.1.58); glucan 1,4-beta-glucosidase (EC 3.2.1.74); exo-1,3-1,4-glucanase (EC 3.2.1.-); alphalpha-L-arabinofuranosidase (EC 3.2.1.55).
scaffold14.t69	AA3	2.2e-79	0.508090614886731	AA	Auxiliary Activities
scaffold14.t73	CE10	7.6e-22	0.560117302052786	CE	Carbohydrate Esterases	arylesterase (EC 3.1.1.-); carboxyl esterase (EC 3.1.1.3); acetylcholinesterase (EC 3.1.1.7); cholinesterase (EC 3.1.1.8); sterol esterase (EC 3.1.1.13); brefeldin A esterase (EC 3.1.1.-).
scaffold14.t82	CE5	1.5e-39	0.989417989417989	CE	Carbohydrate Esterases	acetyl xylan esterase (EC 3.1.1.72); cutinase (EC 3.1.1.74)
scaffold14.t94	CE10	3.5e-31	0.589442815249267	CE	Carbohydrate Esterases	arylesterase (EC 3.1.1.-); carboxyl esterase (EC 3.1.1.3); acetylcholinesterase (EC 3.1.1.7); cholinesterase (EC 3.1.1.8); sterol esterase (EC 3.1.1.13); brefeldin A esterase (EC 3.1.1.-).
scaffold16.t41	GH16	8.4e-15	0.761904761904762	GH	Glycoside Hydrolases	xyloglucan:xyloglucosyltransferase (EC 2.4.1.207); keratan-sulfate endo-1,4-beta-galactosidase (EC 3.2.1.103); endo-1,3-beta-glucanase (EC 3.2.1.39); endo-1,3(4)-beta-glucanase (EC 3.2.1.6); licheninase (EC 3.2.1.73); beta-agarase (EC 3.2.1.81); kappa;-carrageenase (EC 3.2.1.83); xyloglucanase (EC 3.2.1.151)
scaffold16.t64	CE3	1.7e-07	0.963917525773196	CE	Carbohydrate Esterases	acetyl xylan esterase (EC 3.1.1.72).
scaffold16.t69	GH35	6.8e-30	0.543973941368078	GH	Glycoside Hydrolases	beta-galactosidase (EC 3.2.1.23); exo-beta-glucosaminidase (EC 3.2.1.165)
scaffold16.t7	GH35	6.8e-30	0.543973941368078	GH	Glycoside Hydrolases	beta-galactosidase (EC 3.2.1.23); exo-beta-glucosaminidase (EC 3.2.1.165)
scaffold17.t14	CBM16	3.6e-09	0.603448275862069	CBM	Carbohydrate-Binding Modules	Carbohydrate-binding module 16. Binding to cellulose and glucomannan demonstrated [B. Bae et al (2008) J Biol Chem. 283:12415-25 (PMID: 18025086)]
scaffold17.t21	AA3	1e-73	0.5	AA	Auxiliary Activities
scaffold17.t23	GT1	1.1e-54	0.746073298429319	GT	Glycosyl Transferases	UDP-glucuronosyltransferase (EC 2.4.1.17); 2-hydroxyacylsphingosine 1-beta-galactosyltransferase (EC 2.4.1.45); N-acylsphingosine galactosyltransferase (EC 2.4.1.47); flavonol 3-O-glucosyltransferase (EC 2.4.1.91); indole-3-acetate beta-glucosyltransferase (EC 2.4.1.121); sterol glucosyltransferase (EC 2.4.1.173); ecdysteroid UDP-glucosyltransferase (EC 2.4.1.-); zeaxanthin glucosyltransferase (E…
scaffold18.t18	GT1	1.3e-58	0.719895287958115	GT	Glycosyl Transferases	UDP-glucuronosyltransferase (EC 2.4.1.17); 2-hydroxyacylsphingosine 1-beta-galactosyltransferase (EC 2.4.1.45); N-acylsphingosine galactosyltransferase (EC 2.4.1.47); flavonol 3-O-glucosyltransferase (EC 2.4.1.91); indole-3-acetate beta-glucosyltransferase (EC 2.4.1.121); sterol glucosyltransferase (EC 2.4.1.173); ecdysteroid UDP-glucosyltransferase (EC 2.4.1.-); zeaxanthin glucosyltransferase (E…
scaffold19.t21	AA7	4e-45	0.443231441048035	AA	Auxiliary Activities
scaffold19.t3	CE3	1.7e-07	0.963917525773196	CE	Carbohydrate Esterases	acetyl xylan esterase (EC 3.1.1.72).
scaffold19.t7	AA9	9.4e-65	0.990909090909091	AA	Auxiliary Activities
scaffold2.t1011	GH43_30	4.2e-89	0.981203007518797	GH	Glycoside Hydrolases
scaffold2.t103	PL1_4	2.1e-80	0.989473684210526	PL	Polysaccharide Lyases
scaffold2.t1067	CE1	2.1e-14	0.709251101321586	CE	Carbohydrate Esterases	acetyl xylan esterase (EC 3.1.1.72); cinnamoyl esterase (EC 3.1.1.-); feruloyl esterase (EC 3.1.1.73); carboxylesterase (EC 3.1.1.1); S-formylglutathione hydrolase (EC 3.1.2.12)
scaffold2.t107	GH28	2.4e-48	0.735384615384615	GH	Glycoside Hydrolases	polygalacturonase (EC 3.2.1.15); exo-polygalacturonase (EC 3.2.1.67); exo-polygalacturonosidase (EC 3.2.1.82); rhamnogalacturonase (EC 3.2.1.-); endo-xylogalacturonan hydrolase (EC 3.2.1.-); rhamnogalacturonan alpha-L-rhamnopyranohydrolase (EC 3.2.1.40)
scaffold2.t1096	GT15	3.2e-120	0.989010989010989	GT	Glycosyl Transferases	glycolipid 2-alpha-mannosyltransferase (EC 2.4.1.131); GDP-Man: alpha-1,2-mannosyltransferase (EC 2.4.1.-).
scaffold2.t11	CE4	2.2e-26	0.9	CE	Carbohydrate Esterases	acetyl xylan esterase (EC 3.1.1.72); chitin deacetylase (EC 3.5.1.41); chitooligosaccharide deacetylase (EC 3.5.1.-); peptidoglycan GlcNAc deacetylase (EC 3.5.1.-); peptidoglycan N-acetylmuramic acid deacetylase (EC 3.5.1.-).
scaffold2.t1125	GT8	7.4e-22	0.894941634241245	GT	Glycosyl Transferases	lipopolysaccharide alpha-1,3-galactosyltransferase (EC 2.4.1.44); UDP-Glc: (glucosyl)lipopolysaccharide alpha-1,2-glucosyltransferase (EC 2.4.1.-); lipopolysaccharide glucosyltransferase 1 (EC 2.4.1.58); glycogenin glucosyltransferase (EC 2.4.1.186); inositol 1-alpha-galactosyltransferase (galactinol synthase) (EC 2.4.1.123); homogalacturonan alpha-1,4-galacturonosyltransferase (EC 2.4.1.43); UDP…
scaffold2.t115	CE10	2.9e-18	0.838709677419355	CE	Carbohydrate Esterases	arylesterase (EC 3.1.1.-); carboxyl esterase (EC 3.1.1.3); acetylcholinesterase (EC 3.1.1.7); cholinesterase (EC 3.1.1.8); sterol esterase (EC 3.1.1.13); brefeldin A esterase (EC 3.1.1.-).
scaffold2.t117	GH51	1.8e-69	0.676190476190476	GH	Glycoside Hydrolases	alpha-L-arabinofuranosidase (EC 3.2.1.55); endoglucanase (EC 3.2.1.4)
scaffold2.t120	AA7	2.2e-45	0.368995633187773	AA	Auxiliary Activities
scaffold2.t1224	GH18	1.2e-53	0.949324324324324	GH	Glycoside Hydrolases	chitinase (EC 3.2.1.14); endo-beta-N-acetylglucosaminidase (EC 3.2.1.96); xylanase inhibitor; concanavalin B; narbonin
scaffold2.t125	GH43_14	2.3e-124	0.98961937716263	GH	Glycoside Hydrolases
scaffold2.t1261	AA3_3	6.3e-258	0.996615905245347	AA	Auxiliary Activities
scaffold2.t1264	CE8	7.3e-55	0.958333333333333	CE	Carbohydrate Esterases	pectin methylesterase (EC 3.1.1.11).
scaffold2.t127	CBM63	4.1e-11	0.846153846153846	CBM	Carbohydrate-Binding Modules
scaffold2.t1276	GH51	2.2e-131	0.723809523809524	GH	Glycoside Hydrolases	alpha-L-arabinofuranosidase (EC 3.2.1.55); endoglucanase (EC 3.2.1.4)
scaffold2.t1285	GH28	2.5e-65	0.96	GH	Glycoside Hydrolases	polygalacturonase (EC 3.2.1.15); exo-polygalacturonase (EC 3.2.1.67); exo-polygalacturonosidase (EC 3.2.1.82); rhamnogalacturonase (EC 3.2.1.-); endo-xylogalacturonan hydrolase (EC 3.2.1.-); rhamnogalacturonan alpha-L-rhamnopyranohydrolase (EC 3.2.1.40)
scaffold2.t1299	GH109	2.1e-10	0.777777777777778	GH	Glycoside Hydrolases	alpha-N-acetylgalactosaminidase (EC 3.2.1.49)
scaffold2.t13	CE4	2.9e-23	0.846153846153846	CE	Carbohydrate Esterases	acetyl xylan esterase (EC 3.1.1.72); chitin deacetylase (EC 3.5.1.41); chitooligosaccharide deacetylase (EC 3.5.1.-); peptidoglycan GlcNAc deacetylase (EC 3.5.1.-); peptidoglycan N-acetylmuramic acid deacetylase (EC 3.5.1.-).
scaffold2.t1313	GH5_31	1.4e-64	0.978798586572438	GH	Glycoside Hydrolases
scaffold2.t1319	AA3	1.8e-40	0.506472491909385	AA	Auxiliary Activities
scaffold2.t1326	GH18	6.1e-53	0.918918918918919	GH	Glycoside Hydrolases	chitinase (EC 3.2.1.14); endo-beta-N-acetylglucosaminidase (EC 3.2.1.96); xylanase inhibitor; concanavalin B; narbonin
scaffold2.t1348	GH49	3.9e-170	0.959927140255009	GH	Glycoside Hydrolases	dextranase (EC 3.2.1.11); isopullulanase (EC 3.2.1.57); dextran 1,6-alpha-isomaltotriosidase (EC 3.2.1.95).
scaffold2.t1353	GH31	8.2e-104	0.995316159250585	GH	Glycoside Hydrolases	alpha-glucosidase (EC 3.2.1.20); alpha-1,3-glucosidase (EC 3.2.1.84); sucrase-isomaltase (EC 3.2.1.48) (EC 3.2.1.10); alpha-xylosidase (EC 3.2.1.-); alpha-glucan lyase (EC 4.2.2.13); isomaltosyltransferase (EC 2.4.1.-).
scaffold2.t1354	AA1_3	5e-114	0.983974358974359	AA	Auxiliary Activities
scaffold2.t1357	GH62	4.7e-125	0.996402877697842	GH	Glycoside Hydrolases	alpha-L-arabinofuranosidase (EC 3.2.1.55)
scaffold2.t1362	CE10	4.9e-58	0.642228739002933	CE	Carbohydrate Esterases	arylesterase (EC 3.1.1.-); carboxyl esterase (EC 3.1.1.3); acetylcholinesterase (EC 3.1.1.7); cholinesterase (EC 3.1.1.8); sterol esterase (EC 3.1.1.13); brefeldin A esterase (EC 3.1.1.-).
scaffold2.t1376	CBM18	6.5e-08	0.894736842105263	CBM	Carbohydrate-Binding Modules	Modules of approx. 40 residues. The chitin-binding function has been demonstrated in many cases. These modules are found attached to a number of chitinase catalytic domains, but also in non-catalytic proteins either in isolation or as multiple repeats.
scaffold2.t1377	GH18	2.6e-60	0.932432432432432	GH	Glycoside Hydrolases	chitinase (EC 3.2.1.14); endo-beta-N-acetylglucosaminidase (EC 3.2.1.96); xylanase inhibitor; concanavalin B; narbonin
scaffold2.t1387	CE10	2.3e-49	0.788856304985337	CE	Carbohydrate Esterases	arylesterase (EC 3.1.1.-); carboxyl esterase (EC 3.1.1.3); acetylcholinesterase (EC 3.1.1.7); cholinesterase (EC 3.1.1.8); sterol esterase (EC 3.1.1.13); brefeldin A esterase (EC 3.1.1.-).
scaffold2.t1391	CE10	4.4e-30	0.343108504398827	CE	Carbohydrate Esterases	arylesterase (EC 3.1.1.-); carboxyl esterase (EC 3.1.1.3); acetylcholinesterase (EC 3.1.1.7); cholinesterase (EC 3.1.1.8); sterol esterase (EC 3.1.1.13); brefeldin A esterase (EC 3.1.1.-).
scaffold2.t1409	AA3_2	1.4e-103	0.994736842105263	AA	Auxiliary Activities
scaffold2.t141	CBM21	2e-33	0.962616822429907	CBM	Carbohydrate-Binding Modules	Modules of approx. 100 residues. The granular starch-binding function has been demonstrated in one case. Sometimes designated as starch-binding domains (SBD).
scaffold2.t1422	CE10	5.6e-34	0.354838709677419	CE	Carbohydrate Esterases	arylesterase (EC 3.1.1.-); carboxyl esterase (EC 3.1.1.3); acetylcholinesterase (EC 3.1.1.7); cholinesterase (EC 3.1.1.8); sterol esterase (EC 3.1.1.13); brefeldin A esterase (EC 3.1.1.-).
scaffold2.t1431	GT8	6.2e-47	0.883268482490272	GT	Glycosyl Transferases	lipopolysaccharide alpha-1,3-galactosyltransferase (EC 2.4.1.44); UDP-Glc: (glucosyl)lipopolysaccharide alpha-1,2-glucosyltransferase (EC 2.4.1.-); lipopolysaccharide glucosyltransferase 1 (EC 2.4.1.58); glycogenin glucosyltransferase (EC 2.4.1.186); inositol 1-alpha-galactosyltransferase (galactinol synthase) (EC 2.4.1.123); homogalacturonan alpha-1,4-galacturonosyltransferase (EC 2.4.1.43); UDP…
scaffold2.t1447	CE10	1.3e-29	0.378299120234604	CE	Carbohydrate Esterases	arylesterase (EC 3.1.1.-); carboxyl esterase (EC 3.1.1.3); acetylcholinesterase (EC 3.1.1.7); cholinesterase (EC 3.1.1.8); sterol esterase (EC 3.1.1.13); brefeldin A esterase (EC 3.1.1.-).
scaffold2.t1448	CE10	1.3e-32	0.337243401759531	CE	Carbohydrate Esterases	arylesterase (EC 3.1.1.-); carboxyl esterase (EC 3.1.1.3); acetylcholinesterase (EC 3.1.1.7); cholinesterase (EC 3.1.1.8); sterol esterase (EC 3.1.1.13); brefeldin A esterase (EC 3.1.1.-).
scaffold2.t1449	GH3	1.2e-54	0.986111111111111	GH	Glycoside Hydrolases	beta-glucosidase (EC 3.2.1.21); xylan 1,4-beta-xylosidase (EC 3.2.1.37); beta-N-acetylhexosaminidase (EC 3.2.1.52); glucan 1,3-beta-glucosidase (EC 3.2.1.58); glucan 1,4-beta-glucosidase (EC 3.2.1.74); exo-1,3-1,4-glucanase (EC 3.2.1.-); alphalpha-L-arabinofuranosidase (EC 3.2.1.55).
scaffold2.t1450	CE10	5.4e-31	0.366568914956012	CE	Carbohydrate Esterases	arylesterase (EC 3.1.1.-); carboxyl esterase (EC 3.1.1.3); acetylcholinesterase (EC 3.1.1.7); cholinesterase (EC 3.1.1.8); sterol esterase (EC 3.1.1.13); brefeldin A esterase (EC 3.1.1.-).
scaffold2.t1452	GH78	2.6e-173	0.998015873015873	GH	Glycoside Hydrolases	alpha-L-rhamnosidase (EC 3.2.1.40)
scaffold2.t1453	GH106	2.3e-71	0.951456310679612	GH	Glycoside Hydrolases	alpha-L-rhamnosidase (EC 3.2.1.40)
scaffold2.t1454	GH3	1.9e-60	0.976851851851852	GH	Glycoside Hydrolases	beta-glucosidase (EC 3.2.1.21); xylan 1,4-beta-xylosidase (EC 3.2.1.37); beta-N-acetylhexosaminidase (EC 3.2.1.52); glucan 1,3-beta-glucosidase (EC 3.2.1.58); glucan 1,4-beta-glucosidase (EC 3.2.1.74); exo-1,3-1,4-glucanase (EC 3.2.1.-); alphalpha-L-arabinofuranosidase (EC 3.2.1.55).
scaffold2.t1476	CE1	2.3e-06	0.859030837004405	CE	Carbohydrate Esterases	acetyl xylan esterase (EC 3.1.1.72); cinnamoyl esterase (EC 3.1.1.-); feruloyl esterase (EC 3.1.1.73); carboxylesterase (EC 3.1.1.1); S-formylglutathione hydrolase (EC 3.1.2.12)
scaffold2.t1491	GH29	8.5e-56	0.69364161849711	GH	Glycoside Hydrolases	alpha-L-fucosidase (EC 3.2.1.51)
scaffold2.t15	GT2	1.5e-26	0.988095238095238	GT	Glycosyl Transferases	cellulose synthase (EC 2.4.1.12); chitin synthase (EC 2.4.1.16); dolichyl-phosphate beta-D-mannosyltransferase (EC 2.4.1.83); dolichyl-phosphate beta-glucosyltransferase (EC 2.4.1.117); N-acetylglucosaminyltransferase (EC 2.4.1.-); N-acetylgalactosaminyltransferase (EC 2.4.1.-); hyaluronan synthase (EC 2.4.1.212); chitin oligosaccharide synthase (EC 2.4.1.-); beta-1,3-glucan synthase (EC 2.4.1.34…
scaffold2.t1518	GT34	2.7e-09	0.459349593495935	GT	Glycosyl Transferases	UDP-Gal: galactomannan alpha-1,6-galactosyltransferase (EC 2.4.1.-); UDP-Xyl: xyloglucan alpha-1,6-xylosyltransferase (EC 2.4.2.39); alpha-1,2-galactosyltransferase (EC 2.4.1.-)
scaffold2.t1527	GH93	9.2e-22	0.306188925081433	GH	Glycoside Hydrolases	exo-alpha-L-1,5-arabinanase (EC 3.2.1.-)
scaffold2.t1550	PL9_1	6.7e-06	0.335820895522388	PL	Polysaccharide Lyases
scaffold2.t1567	AA7	1.4e-45	0.96943231441048	AA	Auxiliary Activities
scaffold2.t17	GH2	6.5e-88	0.686170212765957	GH	Glycoside Hydrolases	beta-galactosidase (EC 3.2.1.23) ; beta-mannosidase (EC 3.2.1.25); beta-glucuronidase (EC 3.2.1.31); mannosylglycoprotein endo-beta-mannosidase (EC 3.2.1.152); exo-beta-glucosaminidase (EC 3.2.1.165)
scaffold2.t2	GH43_24	3.3e-79	0.987704918032787	GH	Glycoside Hydrolases
scaffold2.t204	GT2	2.9e-07	0.547619047619048	GT	Glycosyl Transferases	cellulose synthase (EC 2.4.1.12); chitin synthase (EC 2.4.1.16); dolichyl-phosphate beta-D-mannosyltransferase (EC 2.4.1.83); dolichyl-phosphate beta-glucosyltransferase (EC 2.4.1.117); N-acetylglucosaminyltransferase (EC 2.4.1.-); N-acetylgalactosaminyltransferase (EC 2.4.1.-); hyaluronan synthase (EC 2.4.1.212); chitin oligosaccharide synthase (EC 2.4.1.-); beta-1,3-glucan synthase (EC 2.4.1.34…
scaffold2.t205	CE4	1.4e-27	0.930769230769231	CE	Carbohydrate Esterases	acetyl xylan esterase (EC 3.1.1.72); chitin deacetylase (EC 3.5.1.41); chitooligosaccharide deacetylase (EC 3.5.1.-); peptidoglycan GlcNAc deacetylase (EC 3.5.1.-); peptidoglycan N-acetylmuramic acid deacetylase (EC 3.5.1.-).
scaffold2.t211	AA7	1.8e-67	0.432314410480349	AA	Auxiliary Activities
scaffold2.t262	GH3	5.3e-57	0.986111111111111	GH	Glycoside Hydrolases	beta-glucosidase (EC 3.2.1.21); xylan 1,4-beta-xylosidase (EC 3.2.1.37); beta-N-acetylhexosaminidase (EC 3.2.1.52); glucan 1,3-beta-glucosidase (EC 3.2.1.58); glucan 1,4-beta-glucosidase (EC 3.2.1.74); exo-1,3-1,4-glucanase (EC 3.2.1.-); alphalpha-L-arabinofuranosidase (EC 3.2.1.55).
scaffold2.t282	GH55	1.3e-300	0.989189189189189	GH	Glycoside Hydrolases	exo-beta-1,3-glucanase (EC 3.2.1.58); endo-beta-1,3-glucanase (EC 3.2.1.39).
scaffold2.t3	GH2	1.2e-224	0.960106382978723	GH	Glycoside Hydrolases	beta-galactosidase (EC 3.2.1.23) ; beta-mannosidase (EC 3.2.1.25); beta-glucuronidase (EC 3.2.1.31); mannosylglycoprotein endo-beta-mannosidase (EC 3.2.1.152); exo-beta-glucosaminidase (EC 3.2.1.165)
scaffold2.t336	GH16	7.5e-27	0.973544973544973	GH	Glycoside Hydrolases	xyloglucan:xyloglucosyltransferase (EC 2.4.1.207); keratan-sulfate endo-1,4-beta-galactosidase (EC 3.2.1.103); endo-1,3-beta-glucanase (EC 3.2.1.39); endo-1,3(4)-beta-glucanase (EC 3.2.1.6); licheninase (EC 3.2.1.73); beta-agarase (EC 3.2.1.81); kappa;-carrageenase (EC 3.2.1.83); xyloglucanase (EC 3.2.1.151)
scaffold2.t357	CE1	1.1e-46	0.991189427312775	CE	Carbohydrate Esterases	acetyl xylan esterase (EC 3.1.1.72); cinnamoyl esterase (EC 3.1.1.-); feruloyl esterase (EC 3.1.1.73); carboxylesterase (EC 3.1.1.1); S-formylglutathione hydrolase (EC 3.1.2.12)
scaffold2.t459	CE12	6.9e-12	0.942857142857143	CE	Carbohydrate Esterases	pectin acetylesterase (EC 3.1.1.-); rhamnogalacturonan acetylesterase (EC 3.1.1.-); acetyl xylan esterase (EC 3.1.1.72)
scaffold2.t473	GH1	1.6e-154	0.979020979020979	GH	Glycoside Hydrolases	beta-glucosidase (EC 3.2.1.21); beta-galactosidase (EC 3.2.1.23); beta-mannosidase (EC 3.2.1.25); beta-glucuronidase (EC 3.2.1.31); beta-D-fucosidase (EC 3.2.1.38); phlorizin hydrolase (EC 3.2.1.62); exo-beta-1,4-glucanase (EC 3.2.1.74); 6-phospho-beta-galactosidase (EC 3.2.1.85); 6-phospho-beta-glucosidase (EC 3.2.1.86); strictosidine beta-glucosidase (EC 3.2.1.105); lactase (EC 3.2.1.108); amyg…
scaffold2.t483	AA7	3.9e-11	0.305676855895196	AA	Auxiliary Activities
scaffold2.t492	GT90	2.5e-78	0.98	GT	Glycosyl Transferases	UDP-Xyl: (mannosyl) glucuronoxylomannan/galactoxylomannan beta-1,2-xylosyltransferase (EC 2.4.2.-)
scaffold2.t530	CE1	2.7e-07	0.607929515418502	CE	Carbohydrate Esterases	acetyl xylan esterase (EC 3.1.1.72); cinnamoyl esterase (EC 3.1.1.-); feruloyl esterase (EC 3.1.1.73); carboxylesterase (EC 3.1.1.1); S-formylglutathione hydrolase (EC 3.1.2.12)
scaffold2.t605	GT3	0	0.998430141287284	GT	Glycosyl Transferases	glycogen synthase (EC 2.4.1.11).
scaffold2.t613	GH38	7e-88	0.944237918215613	GH	Glycoside Hydrolases	alpha-mannosidase (EC 3.2.1.24) ; mannosyl-oligosaccharide alpha-1,3-1,6-mannosidase (EC 3.2.1.114); mannosyl-oligosaccharide alpha-1,3-mannosidase (EC 3.2.1.-)
scaffold2.t618	CE10	5.5e-07	0.340175953079179	CE	Carbohydrate Esterases	arylesterase (EC 3.1.1.-); carboxyl esterase (EC 3.1.1.3); acetylcholinesterase (EC 3.1.1.7); cholinesterase (EC 3.1.1.8); sterol esterase (EC 3.1.1.13); brefeldin A esterase (EC 3.1.1.-).
scaffold2.t638	GT62	7.6e-104	0.98134328358209	GT	Glycosyl Transferases	alpha-1,2-mannosyltransferase (EC 2.4.1.-); alpha-1,6-mannosyltransferase (EC 2.4.1.-)
scaffold2.t658	GH16	3.4e-22	0.671957671957672	GH	Glycoside Hydrolases	xyloglucan:xyloglucosyltransferase (EC 2.4.1.207); keratan-sulfate endo-1,4-beta-galactosidase (EC 3.2.1.103); endo-1,3-beta-glucanase (EC 3.2.1.39); endo-1,3(4)-beta-glucanase (EC 3.2.1.6); licheninase (EC 3.2.1.73); beta-agarase (EC 3.2.1.81); kappa;-carrageenase (EC 3.2.1.83); xyloglucanase (EC 3.2.1.151)
scaffold2.t676	GT34	2.4e-81	0.98780487804878	GT	Glycosyl Transferases	UDP-Gal: galactomannan alpha-1,6-galactosyltransferase (EC 2.4.1.-); UDP-Xyl: xyloglucan alpha-1,6-xylosyltransferase (EC 2.4.2.39); alpha-1,2-galactosyltransferase (EC 2.4.1.-)
scaffold2.t677	GH16	2e-22	0.772486772486772	GH	Glycoside Hydrolases	xyloglucan:xyloglucosyltransferase (EC 2.4.1.207); keratan-sulfate endo-1,4-beta-galactosidase (EC 3.2.1.103); endo-1,3-beta-glucanase (EC 3.2.1.39); endo-1,3(4)-beta-glucanase (EC 3.2.1.6); licheninase (EC 3.2.1.73); beta-agarase (EC 3.2.1.81); kappa;-carrageenase (EC 3.2.1.83); xyloglucanase (EC 3.2.1.151)
scaffold2.t704	AA3	1.3e-24	0.383495145631068	AA	Auxiliary Activities
scaffold2.t709	GT22	4.2e-79	0.989717223650386	GT	Glycosyl Transferases	Dol-P-Man alpha-mannosyltransferase (EC 2.4.1.-)
scaffold2.t813	GH76	7.1e-113	0.96927374301676	GH	Glycoside Hydrolases	alpha-1,6-mannanase (EC 3.2.1.101)
scaffold2.t886	CE10	2.4e-28	0.360703812316716	CE	Carbohydrate Esterases	arylesterase (EC 3.1.1.-); carboxyl esterase (EC 3.1.1.3); acetylcholinesterase (EC 3.1.1.7); cholinesterase (EC 3.1.1.8); sterol esterase (EC 3.1.1.13); brefeldin A esterase (EC 3.1.1.-).
scaffold2.t89	AA7	8.3e-24	0.406113537117904	AA	Auxiliary Activities
scaffold2.t9	CBM61	0.00044	0.482269503546099	CBM	Carbohydrate-Binding Modules	Modules of approx. 150 residues found appended to GH16, GH30, GH31, GH43, GH53 and GH66 catalytic domains. A beta-1,4-galactan binding function has been demonstrated for the CBM60 of Thermotoga maritima GH53 galactanase [PMID: 20826814].
scaffold2.t947	CE10	4.2e-20	0.700879765395894	CE	Carbohydrate Esterases	arylesterase (EC 3.1.1.-); carboxyl esterase (EC 3.1.1.3); acetylcholinesterase (EC 3.1.1.7); cholinesterase (EC 3.1.1.8); sterol esterase (EC 3.1.1.13); brefeldin A esterase (EC 3.1.1.-).
scaffold25.t3	AA9	9.4e-65	0.990909090909091	AA	Auxiliary Activities
scaffold3.t1078	GH16	3.6e-29	0.915343915343915	GH	Glycoside Hydrolases	xyloglucan:xyloglucosyltransferase (EC 2.4.1.207); keratan-sulfate endo-1,4-beta-galactosidase (EC 3.2.1.103); endo-1,3-beta-glucanase (EC 3.2.1.39); endo-1,3(4)-beta-glucanase (EC 3.2.1.6); licheninase (EC 3.2.1.73); beta-agarase (EC 3.2.1.81); kappa;-carrageenase (EC 3.2.1.83); xyloglucanase (EC 3.2.1.151)
scaffold3.t1090	CE3	3.6e-47	0.994845360824742	CE	Carbohydrate Esterases	acetyl xylan esterase (EC 3.1.1.72).
scaffold3.t1095	AA1	3.7e-54	0.316012725344645	AA	Auxiliary Activities
scaffold3.t1104	GH16	2e-38	0.984126984126984	GH	Glycoside Hydrolases	xyloglucan:xyloglucosyltransferase (EC 2.4.1.207); keratan-sulfate endo-1,4-beta-galactosidase (EC 3.2.1.103); endo-1,3-beta-glucanase (EC 3.2.1.39); endo-1,3(4)-beta-glucanase (EC 3.2.1.6); licheninase (EC 3.2.1.73); beta-agarase (EC 3.2.1.81); kappa;-carrageenase (EC 3.2.1.83); xyloglucanase (EC 3.2.1.151)
scaffold3.t1116	GH32	1.3e-86	0.982935153583618	GH	Glycoside Hydrolases	invertase (EC 3.2.1.26); endo-inulinase (EC 3.2.1.7); beta-2,6-fructan 6-levanbiohydrolase (EC 3.2.1.64); endo-levanase (EC 3.2.1.65); exo-inulinase (EC 3.2.1.80); fructan beta-(2,1)-fructosidase/1-exohydrolase (EC 3.2.1.153); fructan beta-(2,6)-fructosidase/6-exohydrolase (EC 3.2.1.154); sucrose:sucrose 1-fructosyltransferase (EC 2.4.1.99); fructan:fructan 1-fructosyltransferase (EC 2.4.1.100); …
scaffold3.t1143	AA7	2.2e-49	0.434497816593886	AA	Auxiliary Activities
scaffold3.t1147	GH139	2.1e-247	0.976833976833977	GH	Glycoside Hydrolases
scaffold3.t1148	AA3_2	4.9e-50	0.671929824561403	AA	Auxiliary Activities
scaffold3.t1178	PL1_10	3.9e-106	0.988700564971751	PL	Polysaccharide Lyases
scaffold3.t1179	GH145	1.3e-29	0.692567567567568	GH	Glycoside Hydrolases
scaffold3.t1188	AA7	4.1e-48	0.436681222707424	AA	Auxiliary Activities
scaffold3.t1190	AA9	4e-62	0.981818181818182	AA	Auxiliary Activities
scaffold3.t1221	AA7	1.2e-44	0.412663755458515	AA	Auxiliary Activities
scaffold3.t1225	CE2	3.5e-48	0.985645933014354	CE	Carbohydrate Esterases	acetyl xylan esterase (EC 3.1.1.72).
scaffold3.t1231	GT1	3.4e-52	0.971204188481675	GT	Glycosyl Transferases	UDP-glucuronosyltransferase (EC 2.4.1.17); 2-hydroxyacylsphingosine 1-beta-galactosyltransferase (EC 2.4.1.45); N-acylsphingosine galactosyltransferase (EC 2.4.1.47); flavonol 3-O-glucosyltransferase (EC 2.4.1.91); indole-3-acetate beta-glucosyltransferase (EC 2.4.1.121); sterol glucosyltransferase (EC 2.4.1.173); ecdysteroid UDP-glucosyltransferase (EC 2.4.1.-); zeaxanthin glucosyltransferase (E…
scaffold3.t1264	GH43_13	9.9e-152	0.996688741721854	GH	Glycoside Hydrolases
scaffold3.t1289	AA9	1.3e-63	0.986363636363636	AA	Auxiliary Activities
scaffold3.t1305	CE10	4.3e-54	0.806451612903226	CE	Carbohydrate Esterases	arylesterase (EC 3.1.1.-); carboxyl esterase (EC 3.1.1.3); acetylcholinesterase (EC 3.1.1.7); cholinesterase (EC 3.1.1.8); sterol esterase (EC 3.1.1.13); brefeldin A esterase (EC 3.1.1.-).
scaffold3.t131	AA7	1.3e-55	0.95414847161572	AA	Auxiliary Activities
scaffold3.t1324	GH11	5.4e-75	0.988700564971751	GH	Glycoside Hydrolases	xylanase (EC 3.2.1.8)
scaffold3.t1328	CE10	3.1e-54	0.741935483870968	CE	Carbohydrate Esterases	arylesterase (EC 3.1.1.-); carboxyl esterase (EC 3.1.1.3); acetylcholinesterase (EC 3.1.1.7); cholinesterase (EC 3.1.1.8); sterol esterase (EC 3.1.1.13); brefeldin A esterase (EC 3.1.1.-).
scaffold3.t1343	GT2	4e-13	0.517857142857143	GT	Glycosyl Transferases	cellulose synthase (EC 2.4.1.12); chitin synthase (EC 2.4.1.16); dolichyl-phosphate beta-D-mannosyltransferase (EC 2.4.1.83); dolichyl-phosphate beta-glucosyltransferase (EC 2.4.1.117); N-acetylglucosaminyltransferase (EC 2.4.1.-); N-acetylgalactosaminyltransferase (EC 2.4.1.-); hyaluronan synthase (EC 2.4.1.212); chitin oligosaccharide synthase (EC 2.4.1.-); beta-1,3-glucan synthase (EC 2.4.1.34…
scaffold3.t1344	GT2	2.3e-14	0.5	GT	Glycosyl Transferases	cellulose synthase (EC 2.4.1.12); chitin synthase (EC 2.4.1.16); dolichyl-phosphate beta-D-mannosyltransferase (EC 2.4.1.83); dolichyl-phosphate beta-glucosyltransferase (EC 2.4.1.117); N-acetylglucosaminyltransferase (EC 2.4.1.-); N-acetylgalactosaminyltransferase (EC 2.4.1.-); hyaluronan synthase (EC 2.4.1.212); chitin oligosaccharide synthase (EC 2.4.1.-); beta-1,3-glucan synthase (EC 2.4.1.34…
scaffold3.t1357	GT2	7.6e-08	0.982142857142857	GT	Glycosyl Transferases	cellulose synthase (EC 2.4.1.12); chitin synthase (EC 2.4.1.16); dolichyl-phosphate beta-D-mannosyltransferase (EC 2.4.1.83); dolichyl-phosphate beta-glucosyltransferase (EC 2.4.1.117); N-acetylglucosaminyltransferase (EC 2.4.1.-); N-acetylgalactosaminyltransferase (EC 2.4.1.-); hyaluronan synthase (EC 2.4.1.212); chitin oligosaccharide synthase (EC 2.4.1.-); beta-1,3-glucan synthase (EC 2.4.1.34…
scaffold3.t1397	GT41	3.1e-36	0.309219858156028	GT	Glycosyl Transferases	UDP-GlcNAc: peptide beta-N-acetylglucosaminyltransferase (EC 2.4.1.94)
scaffold3.t1421	GH47	6.2e-165	0.993273542600897	GH	Glycoside Hydrolases	alpha-mannosidase (EC 3.2.1.113)
scaffold3.t1429	CE1	7.6e-07	0.762114537444934	CE	Carbohydrate Esterases	acetyl xylan esterase (EC 3.1.1.72); cinnamoyl esterase (EC 3.1.1.-); feruloyl esterase (EC 3.1.1.73); carboxylesterase (EC 3.1.1.1); S-formylglutathione hydrolase (EC 3.1.2.12)
scaffold3.t1431	GT8	8.9e-44	0.867704280155642	GT	Glycosyl Transferases	lipopolysaccharide alpha-1,3-galactosyltransferase (EC 2.4.1.44); UDP-Glc: (glucosyl)lipopolysaccharide alpha-1,2-glucosyltransferase (EC 2.4.1.-); lipopolysaccharide glucosyltransferase 1 (EC 2.4.1.58); glycogenin glucosyltransferase (EC 2.4.1.186); inositol 1-alpha-galactosyltransferase (galactinol synthase) (EC 2.4.1.123); homogalacturonan alpha-1,4-galacturonosyltransferase (EC 2.4.1.43); UDP…
scaffold3.t1544	GH72	3.7e-128	0.983974358974359	GH	Glycoside Hydrolases	beta-1,3-glucanosyltransglycosylase (EC 2.4.1.-)
scaffold3.t1555	AA7	4.9e-60	0.980349344978166	AA	Auxiliary Activities
scaffold3.t1558	GH43_26	1.8e-76	0.986301369863014	GH	Glycoside Hydrolases
scaffold3.t1589	GH27	3.5e-21	0.32	GH	Glycoside Hydrolases	alpha-galactosidase (EC 3.2.1.22); alpha-N-acetylgalactosaminidase (EC 3.2.1.49); isomalto-dextranase (EC 3.2.1.94); beta-L-arabinopyranosidase (EC 3.2.1.88)
scaffold3.t1598	GH32	2.3e-46	0.904436860068259	GH	Glycoside Hydrolases	invertase (EC 3.2.1.26); endo-inulinase (EC 3.2.1.7); beta-2,6-fructan 6-levanbiohydrolase (EC 3.2.1.64); endo-levanase (EC 3.2.1.65); exo-inulinase (EC 3.2.1.80); fructan beta-(2,1)-fructosidase/1-exohydrolase (EC 3.2.1.153); fructan beta-(2,6)-fructosidase/6-exohydrolase (EC 3.2.1.154); sucrose:sucrose 1-fructosyltransferase (EC 2.4.1.99); fructan:fructan 1-fructosyltransferase (EC 2.4.1.100); …
scaffold3.t1605	GH109	1.1e-12	0.952380952380952	GH	Glycoside Hydrolases	alpha-N-acetylgalactosaminidase (EC 3.2.1.49)
scaffold3.t1684	AA1_2	1.1e-161	0.991176470588235	AA	Auxiliary Activities
scaffold3.t1740	GH128	1.9e-51	0.977678571428571	GH	Glycoside Hydrolases
scaffold3.t1741	AA13	1.6e-144	0.995689655172414	AA	Auxiliary Activities
scaffold3.t1747	CE16	1.8e-53	0.98876404494382	CE	Carbohydrate Esterases	acetylesterase (EC 3.1.1.6) active on various carbohydrate acetyl esters
scaffold3.t175	GH43_24	1.8e-53	0.94672131147541	GH	Glycoside Hydrolases
scaffold3.t176	GT2	4.5e-09	0.976190476190476	GT	Glycosyl Transferases	cellulose synthase (EC 2.4.1.12); chitin synthase (EC 2.4.1.16); dolichyl-phosphate beta-D-mannosyltransferase (EC 2.4.1.83); dolichyl-phosphate beta-glucosyltransferase (EC 2.4.1.117); N-acetylglucosaminyltransferase (EC 2.4.1.-); N-acetylgalactosaminyltransferase (EC 2.4.1.-); hyaluronan synthase (EC 2.4.1.212); chitin oligosaccharide synthase (EC 2.4.1.-); beta-1,3-glucan synthase (EC 2.4.1.34…
scaffold3.t1770	CBM61	2.5e-07	0.780141843971631	CBM	Carbohydrate-Binding Modules	Modules of approx. 150 residues found appended to GH16, GH30, GH31, GH43, GH53 and GH66 catalytic domains. A beta-1,4-galactan binding function has been demonstrated for the CBM60 of Thermotoga maritima GH53 galactanase [PMID: 20826814].
scaffold3.t1773	CE5	2.6e-42	0.994708994708995	CE	Carbohydrate Esterases	acetyl xylan esterase (EC 3.1.1.72); cutinase (EC 3.1.1.74)
scaffold3.t1811	GH67	1.5e-245	0.997010463378176	GH	Glycoside Hydrolases	alpha-glucuronidase (EC 3.2.1.139); xylan alpha-1,2-glucuronidase (EC 3.2.1.131)
scaffold3.t1812	GH43_22	1.7e-47	0.950738916256158	GH	Glycoside Hydrolases
scaffold3.t185	CE10	2.5e-16	0.700879765395894	CE	Carbohydrate Esterases	arylesterase (EC 3.1.1.-); carboxyl esterase (EC 3.1.1.3); acetylcholinesterase (EC 3.1.1.7); cholinesterase (EC 3.1.1.8); sterol esterase (EC 3.1.1.13); brefeldin A esterase (EC 3.1.1.-).
scaffold3.t207	CE4	1e-29	0.892307692307692	CE	Carbohydrate Esterases	acetyl xylan esterase (EC 3.1.1.72); chitin deacetylase (EC 3.5.1.41); chitooligosaccharide deacetylase (EC 3.5.1.-); peptidoglycan GlcNAc deacetylase (EC 3.5.1.-); peptidoglycan N-acetylmuramic acid deacetylase (EC 3.5.1.-).
scaffold3.t210	GH12	4e-39	0.987179487179487	GH	Glycoside Hydrolases	endoglucanase (EC 3.2.1.4); xyloglucan hydrolase (EC 3.2.1.151); beta-1,3-1,4-glucanase (EC 3.2.1.73); xyloglucan endotransglycosylase (EC 2.4.1.207)
scaffold3.t27	GH16	3e-23	0.666666666666667	GH	Glycoside Hydrolases	xyloglucan:xyloglucosyltransferase (EC 2.4.1.207); keratan-sulfate endo-1,4-beta-galactosidase (EC 3.2.1.103); endo-1,3-beta-glucanase (EC 3.2.1.39); endo-1,3(4)-beta-glucanase (EC 3.2.1.6); licheninase (EC 3.2.1.73); beta-agarase (EC 3.2.1.81); kappa;-carrageenase (EC 3.2.1.83); xyloglucanase (EC 3.2.1.151)
scaffold3.t271	AA7	9.3e-12	0.301310043668122	AA	Auxiliary Activities
scaffold3.t29	CE10	3.3e-36	0.343108504398827	CE	Carbohydrate Esterases	arylesterase (EC 3.1.1.-); carboxyl esterase (EC 3.1.1.3); acetylcholinesterase (EC 3.1.1.7); cholinesterase (EC 3.1.1.8); sterol esterase (EC 3.1.1.13); brefeldin A esterase (EC 3.1.1.-).
scaffold3.t321	CE10	7.9e-36	0.346041055718475	CE	Carbohydrate Esterases	arylesterase (EC 3.1.1.-); carboxyl esterase (EC 3.1.1.3); acetylcholinesterase (EC 3.1.1.7); cholinesterase (EC 3.1.1.8); sterol esterase (EC 3.1.1.13); brefeldin A esterase (EC 3.1.1.-).
scaffold3.t33	CE5	3e-36	0.984126984126984	CE	Carbohydrate Esterases	acetyl xylan esterase (EC 3.1.1.72); cutinase (EC 3.1.1.74)
scaffold3.t342	GT21	1.7e-84	0.995708154506438	GT	Glycosyl Transferases	UDP-Glc: ceramide beta-glucosyltransferase (EC 2.4.1.80).
scaffold3.t360	GH18	7.9e-20	0.658783783783784	GH	Glycoside Hydrolases	chitinase (EC 3.2.1.14); endo-beta-N-acetylglucosaminidase (EC 3.2.1.96); xylanase inhibitor; concanavalin B; narbonin
scaffold3.t365	GH31	9.4e-147	0.995316159250585	GH	Glycoside Hydrolases	alpha-glucosidase (EC 3.2.1.20); alpha-1,3-glucosidase (EC 3.2.1.84); sucrase-isomaltase (EC 3.2.1.48) (EC 3.2.1.10); alpha-xylosidase (EC 3.2.1.-); alpha-glucan lyase (EC 4.2.2.13); isomaltosyltransferase (EC 2.4.1.-).
scaffold3.t374	AA3_1	4.3e-207	0.716378162450067	AA	Auxiliary Activities
scaffold3.t429	GH72	1.5e-115	0.983974358974359	GH	Glycoside Hydrolases	beta-1,3-glucanosyltransglycosylase (EC 2.4.1.-)
scaffold3.t442	GT20	1.9e-202	0.974736842105263	GT	Glycosyl Transferases	alpha,alpha-trehalose-phosphate synthase [UDP-forming] (EC 2.4.1.15)
scaffold3.t47	GH2	3.2e-108	0.615691489361702	GH	Glycoside Hydrolases	beta-galactosidase (EC 3.2.1.23) ; beta-mannosidase (EC 3.2.1.25); beta-glucuronidase (EC 3.2.1.31); mannosylglycoprotein endo-beta-mannosidase (EC 3.2.1.152); exo-beta-glucosaminidase (EC 3.2.1.165)
scaffold3.t481	AA11	1e-74	0.963350785340314	AA	Auxiliary Activities
scaffold3.t505	AA9	3e-64	0.981818181818182	AA	Auxiliary Activities
scaffold3.t513	PL4_3	0	0.998422712933754	PL	Polysaccharide Lyases
scaffold3.t515	GH16	3.6e-19	0.666666666666667	GH	Glycoside Hydrolases	xyloglucan:xyloglucosyltransferase (EC 2.4.1.207); keratan-sulfate endo-1,4-beta-galactosidase (EC 3.2.1.103); endo-1,3-beta-glucanase (EC 3.2.1.39); endo-1,3(4)-beta-glucanase (EC 3.2.1.6); licheninase (EC 3.2.1.73); beta-agarase (EC 3.2.1.81); kappa;-carrageenase (EC 3.2.1.83); xyloglucanase (EC 3.2.1.151)
scaffold3.t54	AA12	1.9e-173	0.987531172069825	AA	Auxiliary Activities
scaffold3.t559	GH109	2.3e-09	0.873015873015873	GH	Glycoside Hydrolases	alpha-N-acetylgalactosaminidase (EC 3.2.1.49)
scaffold3.t601	AA1_2	9.3e-165	0.991176470588235	AA	Auxiliary Activities
scaffold3.t650	GH63	1.2e-32	0.431578947368421	GH	Glycoside Hydrolases	processing alpha-glucosidase (EC 3.2.1.106); alpha-1,3-glucosidase (EC 3.2.1.84); alpha-glucosidase (EC 3.2.1.20)
scaffold3.t68	CE1	3.9e-06	0.493392070484582	CE	Carbohydrate Esterases	acetyl xylan esterase (EC 3.1.1.72); cinnamoyl esterase (EC 3.1.1.-); feruloyl esterase (EC 3.1.1.73); carboxylesterase (EC 3.1.1.1); S-formylglutathione hydrolase (EC 3.1.2.12)
scaffold3.t713	GH15	1.1e-78	0.980609418282548	GH	Glycoside Hydrolases	glucoamylase (EC 3.2.1.3); glucodextranase (EC 3.2.1.70); alpha,alpha-trehalase (EC 3.2.1.28)
scaffold3.t743	GH47	2.5e-170	0.995515695067265	GH	Glycoside Hydrolases	alpha-mannosidase (EC 3.2.1.113)
scaffold3.t764	GH5_12	2.8e-227	0.994464944649446	GH	Glycoside Hydrolases
scaffold3.t888	GT48	0	0.990527740189445	GT	Glycosyl Transferases	1,3-beta-glucan synthase (EC 2.4.1.34)
scaffold3.t890	GH17	3.9e-24	0.932475884244373	GH	Glycoside Hydrolases	glucan endo-1,3-beta-glucosidase (EC 3.2.1.39); glucan 1,3-beta-glucosidase (EC 3.2.1.58); licheninase (EC 3.2.1.73); beta-1,3-glucanosyltransglycosylase (EC 2.4.1.-).
scaffold3.t895	GT24	5.1e-135	0.995967741935484	GT	Glycosyl Transferases	UDP-Glc: glycoprotein alpha-glucosyltransferase (EC 2.4.1.-).
scaffold3.t9	GH24	6.5e-42	0.978102189781022	GH	Glycoside Hydrolases	lysozyme (EC 3.2.1.17)
scaffold3.t912	GT20	3.8e-155	0.974736842105263	GT	Glycosyl Transferases	alpha,alpha-trehalose-phosphate synthase [UDP-forming] (EC 2.4.1.15)
scaffold3.t942	AA9	1.8e-69	0.986363636363636	AA	Auxiliary Activities
scaffold3.t954	GT32	3.2e-09	0.677777777777778	GT	Glycosyl Transferases	alpha-1,6-mannosyltransferase (EC 2.4.1.-); alpha-1,4-N-acetylglucosaminyltransferase (EC 2.4.1.-); alpha-1,4-N-acetylgalactosaminyltransferase (EC 2.4.1.-);
scaffold3.t963	GH12	2.7e-24	0.871794871794872	GH	Glycoside Hydrolases	endoglucanase (EC 3.2.1.4); xyloglucan hydrolase (EC 3.2.1.151); beta-1,3-1,4-glucanase (EC 3.2.1.73); xyloglucan endotransglycosylase (EC 2.4.1.207)
scaffold3.t964	GT2	4.8e-22	0.976190476190476	GT	Glycosyl Transferases	cellulose synthase (EC 2.4.1.12); chitin synthase (EC 2.4.1.16); dolichyl-phosphate beta-D-mannosyltransferase (EC 2.4.1.83); dolichyl-phosphate beta-glucosyltransferase (EC 2.4.1.117); N-acetylglucosaminyltransferase (EC 2.4.1.-); N-acetylgalactosaminyltransferase (EC 2.4.1.-); hyaluronan synthase (EC 2.4.1.212); chitin oligosaccharide synthase (EC 2.4.1.-); beta-1,3-glucan synthase (EC 2.4.1.34…
scaffold3.t976	GH18	9.9e-18	0.702702702702703	GH	Glycoside Hydrolases	chitinase (EC 3.2.1.14); endo-beta-N-acetylglucosaminidase (EC 3.2.1.96); xylanase inhibitor; concanavalin B; narbonin
scaffold3.t992	CBM50	1.2e-11	0.975	CBM	Carbohydrate-Binding Modules	Modules of approx. 50 residues found attached to various enzymes from families GH18, GH19, GH23, GH24, GH25 and GH73, i.e. enzymes cleaving either chitin or peptidoglycan. Binding to chitopentaose demonstrated in the case of Pteris ryukyuensis chitinase A [Ohnuma T et al. (2008) J. Biol. Chem. 283:5178-87 (PMID: 18083709)]. CBM50 modules are also found in a multitude of other enzymes targeting th…
scaffold4.t1004	GT32	7.4e-20	0.944444444444444	GT	Glycosyl Transferases	alpha-1,6-mannosyltransferase (EC 2.4.1.-); alpha-1,4-N-acetylglucosaminyltransferase (EC 2.4.1.-); alpha-1,4-N-acetylgalactosaminyltransferase (EC 2.4.1.-);
scaffold4.t1046	GT50	5.8e-98	0.99618320610687	GT	Glycosyl Transferases	Dol-P-Man alpha-1,4-mannosyltransferase (EC 2.4.1.-)
scaffold4.t1070	GH17	3.6e-17	0.832797427652733	GH	Glycoside Hydrolases	glucan endo-1,3-beta-glucosidase (EC 3.2.1.39); glucan 1,3-beta-glucosidase (EC 3.2.1.58); licheninase (EC 3.2.1.73); beta-1,3-glucanosyltransglycosylase (EC 2.4.1.-).
scaffold4.t1072	GH16	7e-21	0.973544973544973	GH	Glycoside Hydrolases	xyloglucan:xyloglucosyltransferase (EC 2.4.1.207); keratan-sulfate endo-1,4-beta-galactosidase (EC 3.2.1.103); endo-1,3-beta-glucanase (EC 3.2.1.39); endo-1,3(4)-beta-glucanase (EC 3.2.1.6); licheninase (EC 3.2.1.73); beta-agarase (EC 3.2.1.81); kappa;-carrageenase (EC 3.2.1.83); xyloglucanase (EC 3.2.1.151)
scaffold4.t1073	PL1_2	1.1e-48	0.988636363636364	PL	Polysaccharide Lyases
scaffold4.t1080	CE10	2.5e-38	0.689149560117302	CE	Carbohydrate Esterases	arylesterase (EC 3.1.1.-); carboxyl esterase (EC 3.1.1.3); acetylcholinesterase (EC 3.1.1.7); cholinesterase (EC 3.1.1.8); sterol esterase (EC 3.1.1.13); brefeldin A esterase (EC 3.1.1.-).
scaffold4.t1091	AA1_3	7.3e-125	0.987179487179487	AA	Auxiliary Activities
scaffold4.t1098	GH31	4.3e-77	0.566744730679157	GH	Glycoside Hydrolases	alpha-glucosidase (EC 3.2.1.20); alpha-1,3-glucosidase (EC 3.2.1.84); sucrase-isomaltase (EC 3.2.1.48) (EC 3.2.1.10); alpha-xylosidase (EC 3.2.1.-); alpha-glucan lyase (EC 4.2.2.13); isomaltosyltransferase (EC 2.4.1.-).
scaffold4.t1126	GT76	2.6e-111	0.99017199017199	GT	Glycosyl Transferases	Dol-P-Man: alpha-1,6-mannosyltransferase (EC 2.4.1.-)
scaffold4.t1127	CE10	3.8e-08	0.44574780058651	CE	Carbohydrate Esterases	arylesterase (EC 3.1.1.-); carboxyl esterase (EC 3.1.1.3); acetylcholinesterase (EC 3.1.1.7); cholinesterase (EC 3.1.1.8); sterol esterase (EC 3.1.1.13); brefeldin A esterase (EC 3.1.1.-).
scaffold4.t1135	CE10	5.1e-55	0.709677419354839	CE	Carbohydrate Esterases	arylesterase (EC 3.1.1.-); carboxyl esterase (EC 3.1.1.3); acetylcholinesterase (EC 3.1.1.7); cholinesterase (EC 3.1.1.8); sterol esterase (EC 3.1.1.13); brefeldin A esterase (EC 3.1.1.-).
scaffold4.t1136	AA7	2.7e-15	0.316593886462882	AA	Auxiliary Activities
scaffold4.t1144	AA12	5.6e-163	0.985037406483791	AA	Auxiliary Activities
scaffold4.t1163	GH16	7.4e-20	0.64021164021164	GH	Glycoside Hydrolases	xyloglucan:xyloglucosyltransferase (EC 2.4.1.207); keratan-sulfate endo-1,4-beta-galactosidase (EC 3.2.1.103); endo-1,3-beta-glucanase (EC 3.2.1.39); endo-1,3(4)-beta-glucanase (EC 3.2.1.6); licheninase (EC 3.2.1.73); beta-agarase (EC 3.2.1.81); kappa;-carrageenase (EC 3.2.1.83); xyloglucanase (EC 3.2.1.151)
scaffold4.t1165	PL1_7	6.4e-75	0.989473684210526	PL	Polysaccharide Lyases
scaffold4.t1237	GH109	1.5e-12	0.96031746031746	GH	Glycoside Hydrolases	alpha-N-acetylgalactosaminidase (EC 3.2.1.49)
scaffold4.t1239	GH109	4.5e-11	0.952380952380952	GH	Glycoside Hydrolases	alpha-N-acetylgalactosaminidase (EC 3.2.1.49)
scaffold4.t1264	CE16	3.7e-24	0.99250936329588	CE	Carbohydrate Esterases	acetylesterase (EC 3.1.1.6) active on various carbohydrate acetyl esters
scaffold4.t1313	CE10	5.4e-32	0.381231671554252	CE	Carbohydrate Esterases	arylesterase (EC 3.1.1.-); carboxyl esterase (EC 3.1.1.3); acetylcholinesterase (EC 3.1.1.7); cholinesterase (EC 3.1.1.8); sterol esterase (EC 3.1.1.13); brefeldin A esterase (EC 3.1.1.-).
scaffold4.t1355	GH3	8.5e-59	0.967592592592593	GH	Glycoside Hydrolases	beta-glucosidase (EC 3.2.1.21); xylan 1,4-beta-xylosidase (EC 3.2.1.37); beta-N-acetylhexosaminidase (EC 3.2.1.52); glucan 1,3-beta-glucosidase (EC 3.2.1.58); glucan 1,4-beta-glucosidase (EC 3.2.1.74); exo-1,3-1,4-glucanase (EC 3.2.1.-); alphalpha-L-arabinofuranosidase (EC 3.2.1.55).
scaffold4.t1369	CE10	1.6e-48	0.835777126099707	CE	Carbohydrate Esterases	arylesterase (EC 3.1.1.-); carboxyl esterase (EC 3.1.1.3); acetylcholinesterase (EC 3.1.1.7); cholinesterase (EC 3.1.1.8); sterol esterase (EC 3.1.1.13); brefeldin A esterase (EC 3.1.1.-).
scaffold4.t1376	CBM22	2.7e-15	0.946564885496183	CBM	Carbohydrate-Binding Modules	A xylan binding function has been demonstrated in several cases and affinity with mixed beta-1,3/beta-1,4-glucans in one. In several cases a thermostabilizing effect has also been seen.
scaffold4.t1378	CBM50	5.7e-07	0.825	CBM	Carbohydrate-Binding Modules	Modules of approx. 50 residues found attached to various enzymes from families GH18, GH19, GH23, GH24, GH25 and GH73, i.e. enzymes cleaving either chitin or peptidoglycan. Binding to chitopentaose demonstrated in the case of Pteris ryukyuensis chitinase A [Ohnuma T et al. (2008) J. Biol. Chem. 283:5178-87 (PMID: 18083709)]. CBM50 modules are also found in a multitude of other enzymes targeting th…
scaffold4.t1413	GT71	2.2e-47	0.988636363636364	GT	Glycosyl Transferases	alpha-mannosyltransferase (EC 2.4.1.-)
scaffold4.t1424	GH3	9.8e-71	0.981481481481482	GH	Glycoside Hydrolases	beta-glucosidase (EC 3.2.1.21); xylan 1,4-beta-xylosidase (EC 3.2.1.37); beta-N-acetylhexosaminidase (EC 3.2.1.52); glucan 1,3-beta-glucosidase (EC 3.2.1.58); glucan 1,4-beta-glucosidase (EC 3.2.1.74); exo-1,3-1,4-glucanase (EC 3.2.1.-); alphalpha-L-arabinofuranosidase (EC 3.2.1.55).
scaffold4.t1439	GH47	1.5e-157	0.997757847533632	GH	Glycoside Hydrolases	alpha-mannosidase (EC 3.2.1.113)
scaffold4.t1466	AA3_1	4.6e-275	0.990679094540613	AA	Auxiliary Activities
scaffold4.t1467	CE12	3.5e-47	0.995238095238095	CE	Carbohydrate Esterases	pectin acetylesterase (EC 3.1.1.-); rhamnogalacturonan acetylesterase (EC 3.1.1.-); acetyl xylan esterase (EC 3.1.1.72)
scaffold4.t1472	PL3_2	1e-82	0.989690721649485	PL	Polysaccharide Lyases
scaffold4.t148	GH18	5.1e-49	0.925675675675676	GH	Glycoside Hydrolases	chitinase (EC 3.2.1.14); endo-beta-N-acetylglucosaminidase (EC 3.2.1.96); xylanase inhibitor; concanavalin B; narbonin
scaffold4.t1484	AA9	4.5e-66	0.981818181818182	AA	Auxiliary Activities
scaffold4.t1489	CE10	1.1e-34	0.718475073313783	CE	Carbohydrate Esterases	arylesterase (EC 3.1.1.-); carboxyl esterase (EC 3.1.1.3); acetylcholinesterase (EC 3.1.1.7); cholinesterase (EC 3.1.1.8); sterol esterase (EC 3.1.1.13); brefeldin A esterase (EC 3.1.1.-).
scaffold4.t1510	AA7	4.4e-71	0.978165938864629	AA	Auxiliary Activities
scaffold4.t1524	GH5_23	2.9e-138	0.996428571428571	GH	Glycoside Hydrolases
scaffold4.t1525	PL1_4	2.1e-86	0.989473684210526	PL	Polysaccharide Lyases
scaffold4.t1547	GH95	1.1e-225	0.955678670360111	GH	Glycoside Hydrolases	alpha-1,2-L-fucosidase (EC 3.2.1.63); alpha-L-fucosidase (EC 3.2.1.51)
scaffold4.t1549	GH1	1.7e-146	0.986013986013986	GH	Glycoside Hydrolases	beta-glucosidase (EC 3.2.1.21); beta-galactosidase (EC 3.2.1.23); beta-mannosidase (EC 3.2.1.25); beta-glucuronidase (EC 3.2.1.31); beta-D-fucosidase (EC 3.2.1.38); phlorizin hydrolase (EC 3.2.1.62); exo-beta-1,4-glucanase (EC 3.2.1.74); 6-phospho-beta-galactosidase (EC 3.2.1.85); 6-phospho-beta-glucosidase (EC 3.2.1.86); strictosidine beta-glucosidase (EC 3.2.1.105); lactase (EC 3.2.1.108); amyg…
scaffold4.t175	GT20	4.9e-158	0.928421052631579	GT	Glycosyl Transferases	alpha,alpha-trehalose-phosphate synthase [UDP-forming] (EC 2.4.1.15)
scaffold4.t268	GH132	6.9e-83	0.851485148514851	GH	Glycoside Hydrolases
scaffold4.t367	AA9	1.1e-56	0.990909090909091	AA	Auxiliary Activities
scaffold4.t373	GT2	8.2e-35	0.630952380952381	GT	Glycosyl Transferases	cellulose synthase (EC 2.4.1.12); chitin synthase (EC 2.4.1.16); dolichyl-phosphate beta-D-mannosyltransferase (EC 2.4.1.83); dolichyl-phosphate beta-glucosyltransferase (EC 2.4.1.117); N-acetylglucosaminyltransferase (EC 2.4.1.-); N-acetylgalactosaminyltransferase (EC 2.4.1.-); hyaluronan synthase (EC 2.4.1.212); chitin oligosaccharide synthase (EC 2.4.1.-); beta-1,3-glucan synthase (EC 2.4.1.34…
scaffold4.t404	GT22	1.4e-96	0.987146529562982	GT	Glycosyl Transferases	Dol-P-Man alpha-mannosyltransferase (EC 2.4.1.-)
scaffold4.t453	GT58	2e-146	0.991758241758242	GT	Glycosyl Transferases	Dol-P-Man: dolichol pyrophosphate-mannose alpha-1,3-mannosyltransferase (EC 2.4.1.130); Dol-P-Man: dolichol pyrophosphate-Man5GlcNAc2 alpha-1,2-mannosyltransferase (EC 2.4.1.130)
scaffold4.t461	GT15	1.6e-126	0.992673992673993	GT	Glycosyl Transferases	glycolipid 2-alpha-mannosyltransferase (EC 2.4.1.131); GDP-Man: alpha-1,2-mannosyltransferase (EC 2.4.1.-).
scaffold4.t468	GT59	5e-95	0.678217821782178	GT	Glycosyl Transferases	Dol-P-Glc: Glc2Man9GlcNAc2-PP-Dol alpha-1,2-glucosyltransferase (EC 2.4.1.-)
scaffold4.t470	CE10	7.5e-29	0.812316715542522	CE	Carbohydrate Esterases	arylesterase (EC 3.1.1.-); carboxyl esterase (EC 3.1.1.3); acetylcholinesterase (EC 3.1.1.7); cholinesterase (EC 3.1.1.8); sterol esterase (EC 3.1.1.13); brefeldin A esterase (EC 3.1.1.-).
scaffold4.t505	GH13_25	1.6e-220	0.993303571428571	GH	Glycoside Hydrolases
scaffold4.t51	CE10	1e-51	0.771260997067449	CE	Carbohydrate Esterases	arylesterase (EC 3.1.1.-); carboxyl esterase (EC 3.1.1.3); acetylcholinesterase (EC 3.1.1.7); cholinesterase (EC 3.1.1.8); sterol esterase (EC 3.1.1.13); brefeldin A esterase (EC 3.1.1.-).
scaffold4.t560	GH76	2.9e-91	0.891061452513967	GH	Glycoside Hydrolases	alpha-1,6-mannanase (EC 3.2.1.101)
scaffold4.t564	GH16	4.4e-19	0.798941798941799	GH	Glycoside Hydrolases	xyloglucan:xyloglucosyltransferase (EC 2.4.1.207); keratan-sulfate endo-1,4-beta-galactosidase (EC 3.2.1.103); endo-1,3-beta-glucanase (EC 3.2.1.39); endo-1,3(4)-beta-glucanase (EC 3.2.1.6); licheninase (EC 3.2.1.73); beta-agarase (EC 3.2.1.81); kappa;-carrageenase (EC 3.2.1.83); xyloglucanase (EC 3.2.1.151)
scaffold4.t60	GT2	1.4e-11	0.982142857142857	GT	Glycosyl Transferases	cellulose synthase (EC 2.4.1.12); chitin synthase (EC 2.4.1.16); dolichyl-phosphate beta-D-mannosyltransferase (EC 2.4.1.83); dolichyl-phosphate beta-glucosyltransferase (EC 2.4.1.117); N-acetylglucosaminyltransferase (EC 2.4.1.-); N-acetylgalactosaminyltransferase (EC 2.4.1.-); hyaluronan synthase (EC 2.4.1.212); chitin oligosaccharide synthase (EC 2.4.1.-); beta-1,3-glucan synthase (EC 2.4.1.34…
scaffold4.t61	GH16	2.9e-16	0.666666666666667	GH	Glycoside Hydrolases	xyloglucan:xyloglucosyltransferase (EC 2.4.1.207); keratan-sulfate endo-1,4-beta-galactosidase (EC 3.2.1.103); endo-1,3-beta-glucanase (EC 3.2.1.39); endo-1,3(4)-beta-glucanase (EC 3.2.1.6); licheninase (EC 3.2.1.73); beta-agarase (EC 3.2.1.81); kappa;-carrageenase (EC 3.2.1.83); xyloglucanase (EC 3.2.1.151)
scaffold4.t627	GH43_21	3.2e-107	0.982683982683983	GH	Glycoside Hydrolases
scaffold4.t632	CE10	2.6e-34	0.469208211143695	CE	Carbohydrate Esterases	arylesterase (EC 3.1.1.-); carboxyl esterase (EC 3.1.1.3); acetylcholinesterase (EC 3.1.1.7); cholinesterase (EC 3.1.1.8); sterol esterase (EC 3.1.1.13); brefeldin A esterase (EC 3.1.1.-).
scaffold4.t652	AA9	2.1e-63	0.986363636363636	AA	Auxiliary Activities
scaffold4.t659	CE1	4e-11	0.81057268722467	CE	Carbohydrate Esterases	acetyl xylan esterase (EC 3.1.1.72); cinnamoyl esterase (EC 3.1.1.-); feruloyl esterase (EC 3.1.1.73); carboxylesterase (EC 3.1.1.1); S-formylglutathione hydrolase (EC 3.1.2.12)
scaffold4.t66	GH16	3.4e-23	0.656084656084656	GH	Glycoside Hydrolases	xyloglucan:xyloglucosyltransferase (EC 2.4.1.207); keratan-sulfate endo-1,4-beta-galactosidase (EC 3.2.1.103); endo-1,3-beta-glucanase (EC 3.2.1.39); endo-1,3(4)-beta-glucanase (EC 3.2.1.6); licheninase (EC 3.2.1.73); beta-agarase (EC 3.2.1.81); kappa;-carrageenase (EC 3.2.1.83); xyloglucanase (EC 3.2.1.151)
scaffold4.t687	AA3	1e-94	0.517799352750809	AA	Auxiliary Activities
scaffold4.t7	GH28	3.4e-73	0.956923076923077	GH	Glycoside Hydrolases	polygalacturonase (EC 3.2.1.15); exo-polygalacturonase (EC 3.2.1.67); exo-polygalacturonosidase (EC 3.2.1.82); rhamnogalacturonase (EC 3.2.1.-); endo-xylogalacturonan hydrolase (EC 3.2.1.-); rhamnogalacturonan alpha-L-rhamnopyranohydrolase (EC 3.2.1.40)
scaffold4.t717	GT15	1.3e-58	0.956043956043956	GT	Glycosyl Transferases	glycolipid 2-alpha-mannosyltransferase (EC 2.4.1.131); GDP-Man: alpha-1,2-mannosyltransferase (EC 2.4.1.-).
scaffold4.t774	GH17	7.9e-17	0.765273311897106	GH	Glycoside Hydrolases	glucan endo-1,3-beta-glucosidase (EC 3.2.1.39); glucan 1,3-beta-glucosidase (EC 3.2.1.58); licheninase (EC 3.2.1.73); beta-1,3-glucanosyltransglycosylase (EC 2.4.1.-).
scaffold4.t780	GH76	1.5e-90	0.932960893854749	GH	Glycoside Hydrolases	alpha-1,6-mannanase (EC 3.2.1.101)
scaffold4.t790	AA1_3	3.9e-125	0.990384615384615	AA	Auxiliary Activities
scaffold4.t796	GT33	6.5e-144	0.990588235294118	GT	Glycosyl Transferases	GDP-Man: chitobiosyldiphosphodolichol beta-mannosyltransferase (EC 2.4.1.142).
scaffold4.t812	GT35	4.8e-275	0.995548961424332	GT	Glycosyl Transferases	glycogen or starch phosphorylase (EC 2.4.1.1).
scaffold4.t983	GH55	1.1e-241	0.983783783783784	GH	Glycoside Hydrolases	exo-beta-1,3-glucanase (EC 3.2.1.58); endo-beta-1,3-glucanase (EC 3.2.1.39).
scaffold5.t1000	GH5_12	2.9e-190	0.994464944649446	GH	Glycoside Hydrolases
scaffold5.t1003	GH109	2.7e-10	0.928571428571429	GH	Glycoside Hydrolases	alpha-N-acetylgalactosaminidase (EC 3.2.1.49)
scaffold5.t1012	GT32	2.7e-18	0.888888888888889	GT	Glycosyl Transferases	alpha-1,6-mannosyltransferase (EC 2.4.1.-); alpha-1,4-N-acetylglucosaminyltransferase (EC 2.4.1.-); alpha-1,4-N-acetylgalactosaminyltransferase (EC 2.4.1.-);
scaffold5.t1022	GH43_33	1.5e-117	0.96875	GH	Glycoside Hydrolases
scaffold5.t1038	GH2	3.3e-92	0.486702127659574	GH	Glycoside Hydrolases	beta-galactosidase (EC 3.2.1.23) ; beta-mannosidase (EC 3.2.1.25); beta-glucuronidase (EC 3.2.1.31); mannosylglycoprotein endo-beta-mannosidase (EC 3.2.1.152); exo-beta-glucosaminidase (EC 3.2.1.165)
scaffold5.t1057	CE10	1.2e-48	0.80058651026393	CE	Carbohydrate Esterases	arylesterase (EC 3.1.1.-); carboxyl esterase (EC 3.1.1.3); acetylcholinesterase (EC 3.1.1.7); cholinesterase (EC 3.1.1.8); sterol esterase (EC 3.1.1.13); brefeldin A esterase (EC 3.1.1.-).
scaffold5.t106	GH36	1.5e-240	0.995639534883721	GH	Glycoside Hydrolases	alpha-galactosidase (EC 3.2.1.22); alpha-N-acetylgalactosaminidase (EC 3.2.1.49); stachyose synthase (EC 2.4.1.67); raffinose synthase (EC 2.4.1.82)
scaffold5.t108	AA7	9.8e-40	0.965065502183406	AA	Auxiliary Activities
scaffold5.t1101	AA9	1.6e-74	0.981818181818182	AA	Auxiliary Activities
scaffold5.t113	GH33	6.4e-25	0.821637426900585	GH	Glycoside Hydrolases	sialidase or neuraminidase (EC 3.2.1.18); trans-sialidase (EC 2.4.1.-); 2-keto-3-deoxynononic acid sialidase (EC 3.2.1.-)
scaffold5.t1130	AA2	2.6e-46	0.984313725490196	AA	Auxiliary Activities
scaffold5.t118	CBM16	6.7e-09	0.612068965517241	CBM	Carbohydrate-Binding Modules	Carbohydrate-binding module 16. Binding to cellulose and glucomannan demonstrated [B. Bae et al (2008) J Biol Chem. 283:12415-25 (PMID: 18025086)]
scaffold5.t1189	GT57	9.2e-178	0.98960498960499	GT	Glycosyl Transferases	Dol-P-Glc: alpha-1,3-glucosyltransferase (EC 2.4.1.-)
scaffold5.t1228	AA7	1.2e-74	0.989082969432314	AA	Auxiliary Activities
scaffold5.t1229	GH109	1.7e-12	0.896825396825397	GH	Glycoside Hydrolases	alpha-N-acetylgalactosaminidase (EC 3.2.1.49)
scaffold5.t1234	GH3	1.2e-62	0.976851851851852	GH	Glycoside Hydrolases	beta-glucosidase (EC 3.2.1.21); xylan 1,4-beta-xylosidase (EC 3.2.1.37); beta-N-acetylhexosaminidase (EC 3.2.1.52); glucan 1,3-beta-glucosidase (EC 3.2.1.58); glucan 1,4-beta-glucosidase (EC 3.2.1.74); exo-1,3-1,4-glucanase (EC 3.2.1.-); alphalpha-L-arabinofuranosidase (EC 3.2.1.55).
scaffold5.t1266	GH16	2.5e-40	0.989417989417989	GH	Glycoside Hydrolases	xyloglucan:xyloglucosyltransferase (EC 2.4.1.207); keratan-sulfate endo-1,4-beta-galactosidase (EC 3.2.1.103); endo-1,3-beta-glucanase (EC 3.2.1.39); endo-1,3(4)-beta-glucanase (EC 3.2.1.6); licheninase (EC 3.2.1.73); beta-agarase (EC 3.2.1.81); kappa;-carrageenase (EC 3.2.1.83); xyloglucanase (EC 3.2.1.151)
scaffold5.t1267	GH45	2.2e-87	0.994949494949495	GH	Glycoside Hydrolases	endoglucanase (EC 3.2.1.4)
scaffold5.t1274	CE5	4.6e-33	0.947089947089947	CE	Carbohydrate Esterases	acetyl xylan esterase (EC 3.1.1.72); cutinase (EC 3.1.1.74)
scaffold5.t1291	CE1	1.1e-10	0.753303964757709	CE	Carbohydrate Esterases	acetyl xylan esterase (EC 3.1.1.72); cinnamoyl esterase (EC 3.1.1.-); feruloyl esterase (EC 3.1.1.73); carboxylesterase (EC 3.1.1.1); S-formylglutathione hydrolase (EC 3.1.2.12)
scaffold5.t1310	AA11	2.4e-64	0.947643979057592	AA	Auxiliary Activities
scaffold5.t133	CE10	1.3e-43	0.809384164222874	CE	Carbohydrate Esterases	arylesterase (EC 3.1.1.-); carboxyl esterase (EC 3.1.1.3); acetylcholinesterase (EC 3.1.1.7); cholinesterase (EC 3.1.1.8); sterol esterase (EC 3.1.1.13); brefeldin A esterase (EC 3.1.1.-).
scaffold5.t1335	GH64	3.6e-95	0.994550408719346	GH	Glycoside Hydrolases	beta-1,3-glucanase (EC 3.2.1.39).
scaffold5.t1354	PL3_2	4.3e-80	0.989690721649485	PL	Polysaccharide Lyases
scaffold5.t1377	CE16	2e-96	0.99250936329588	CE	Carbohydrate Esterases	acetylesterase (EC 3.1.1.6) active on various carbohydrate acetyl esters
scaffold5.t1380	GH18	5.5e-53	0.966216216216216	GH	Glycoside Hydrolases	chitinase (EC 3.2.1.14); endo-beta-N-acetylglucosaminidase (EC 3.2.1.96); xylanase inhibitor; concanavalin B; narbonin
scaffold5.t1415	CE10	3.1e-21	0.700879765395894	CE	Carbohydrate Esterases	arylesterase (EC 3.1.1.-); carboxyl esterase (EC 3.1.1.3); acetylcholinesterase (EC 3.1.1.7); cholinesterase (EC 3.1.1.8); sterol esterase (EC 3.1.1.13); brefeldin A esterase (EC 3.1.1.-).
scaffold5.t1416	CE10	1.4e-12	0.653958944281525	CE	Carbohydrate Esterases	arylesterase (EC 3.1.1.-); carboxyl esterase (EC 3.1.1.3); acetylcholinesterase (EC 3.1.1.7); cholinesterase (EC 3.1.1.8); sterol esterase (EC 3.1.1.13); brefeldin A esterase (EC 3.1.1.-).
scaffold5.t1424	GT2	2.8e-14	0.511904761904762	GT	Glycosyl Transferases	cellulose synthase (EC 2.4.1.12); chitin synthase (EC 2.4.1.16); dolichyl-phosphate beta-D-mannosyltransferase (EC 2.4.1.83); dolichyl-phosphate beta-glucosyltransferase (EC 2.4.1.117); N-acetylglucosaminyltransferase (EC 2.4.1.-); N-acetylgalactosaminyltransferase (EC 2.4.1.-); hyaluronan synthase (EC 2.4.1.212); chitin oligosaccharide synthase (EC 2.4.1.-); beta-1,3-glucan synthase (EC 2.4.1.34…
scaffold5.t1426	CE10	5.8e-47	0.821114369501466	CE	Carbohydrate Esterases	arylesterase (EC 3.1.1.-); carboxyl esterase (EC 3.1.1.3); acetylcholinesterase (EC 3.1.1.7); cholinesterase (EC 3.1.1.8); sterol esterase (EC 3.1.1.13); brefeldin A esterase (EC 3.1.1.-).
scaffold5.t1441	GH134	1.4e-86	0.993710691823899	GH	Glycoside Hydrolases
scaffold5.t1448	GH35	6.8e-30	0.543973941368078	GH	Glycoside Hydrolases	beta-galactosidase (EC 3.2.1.23); exo-beta-glucosaminidase (EC 3.2.1.165)
scaffold5.t160	CE4	1.9e-15	0.792307692307692	CE	Carbohydrate Esterases	acetyl xylan esterase (EC 3.1.1.72); chitin deacetylase (EC 3.5.1.41); chitooligosaccharide deacetylase (EC 3.5.1.-); peptidoglycan GlcNAc deacetylase (EC 3.5.1.-); peptidoglycan N-acetylmuramic acid deacetylase (EC 3.5.1.-).
scaffold5.t171	GH13_40	9.7e-171	0.997222222222222	GH	Glycoside Hydrolases
scaffold5.t184	CE10	1.9e-48	0.715542521994135	CE	Carbohydrate Esterases	arylesterase (EC 3.1.1.-); carboxyl esterase (EC 3.1.1.3); acetylcholinesterase (EC 3.1.1.7); cholinesterase (EC 3.1.1.8); sterol esterase (EC 3.1.1.13); brefeldin A esterase (EC 3.1.1.-).
scaffold5.t196	CBM1	4.4e-11	0.931034482758621	CBM	Carbohydrate-Binding Modules	Modules of approx. 40 residues found almost exclusively in fungi. The cellulose-binding function has been demonstrated in many cases, and appears to be mediated by three aromatic residues separated by about 10.4 angstrom and which form a flat surface. The only non-fungal occurence of CBM1 is in an algal non-hydrolytic polysaccharide-binding protein which is composed of four repeated CBM1 modules.…
scaffold5.t265	GH78	1.2e-165	0.994047619047619	GH	Glycoside Hydrolases	alpha-L-rhamnosidase (EC 3.2.1.40)
scaffold5.t29	GH78	1.2e-164	0.994047619047619	GH	Glycoside Hydrolases	alpha-L-rhamnosidase (EC 3.2.1.40)
scaffold5.t296	AA7	2.2e-36	0.388646288209607	AA	Auxiliary Activities
scaffold5.t313	GT34	1.2e-07	0.613821138211382	GT	Glycosyl Transferases	UDP-Gal: galactomannan alpha-1,6-galactosyltransferase (EC 2.4.1.-); UDP-Xyl: xyloglucan alpha-1,6-xylosyltransferase (EC 2.4.2.39); alpha-1,2-galactosyltransferase (EC 2.4.1.-)
scaffold5.t319	GH10	6.4e-99	0.98019801980198	GH	Glycoside Hydrolases	endo-1,4-beta-xylanase (EC 3.2.1.8); endo-1,3-beta-xylanase (EC 3.2.1.32)
scaffold5.t332	AA1	7.6e-57	0.302226935312831	AA	Auxiliary Activities
scaffold5.t340	GH76	4.3e-113	0.963687150837989	GH	Glycoside Hydrolases	alpha-1,6-mannanase (EC 3.2.1.101)
scaffold5.t389	GH43_11	1.5e-140	0.996575342465753	GH	Glycoside Hydrolases
scaffold5.t41	GH109	2.8e-13	0.936507936507937	GH	Glycoside Hydrolases	alpha-N-acetylgalactosaminidase (EC 3.2.1.49)
scaffold5.t445	GT8	1.2e-40	0.914396887159533	GT	Glycosyl Transferases	lipopolysaccharide alpha-1,3-galactosyltransferase (EC 2.4.1.44); UDP-Glc: (glucosyl)lipopolysaccharide alpha-1,2-glucosyltransferase (EC 2.4.1.-); lipopolysaccharide glucosyltransferase 1 (EC 2.4.1.58); glycogenin glucosyltransferase (EC 2.4.1.186); inositol 1-alpha-galactosyltransferase (galactinol synthase) (EC 2.4.1.123); homogalacturonan alpha-1,4-galacturonosyltransferase (EC 2.4.1.43); UDP…
scaffold5.t46	CE1	6.5e-09	0.665198237885463	CE	Carbohydrate Esterases	acetyl xylan esterase (EC 3.1.1.72); cinnamoyl esterase (EC 3.1.1.-); feruloyl esterase (EC 3.1.1.73); carboxylesterase (EC 3.1.1.1); S-formylglutathione hydrolase (EC 3.1.2.12)
scaffold5.t513	GT90	4.4e-63	0.976	GT	Glycosyl Transferases	UDP-Xyl: (mannosyl) glucuronoxylomannan/galactoxylomannan beta-1,2-xylosyltransferase (EC 2.4.2.-)
scaffold5.t642	GT62	4.1e-106	0.98134328358209	GT	Glycosyl Transferases	alpha-1,2-mannosyltransferase (EC 2.4.1.-); alpha-1,6-mannosyltransferase (EC 2.4.1.-)
scaffold5.t655	GH72	1.5e-124	0.987179487179487	GH	Glycoside Hydrolases	beta-1,3-glucanosyltransglycosylase (EC 2.4.1.-)
scaffold5.t67	CE10	1.1e-30	0.392961876832845	CE	Carbohydrate Esterases	arylesterase (EC 3.1.1.-); carboxyl esterase (EC 3.1.1.3); acetylcholinesterase (EC 3.1.1.7); cholinesterase (EC 3.1.1.8); sterol esterase (EC 3.1.1.13); brefeldin A esterase (EC 3.1.1.-).
scaffold5.t728	PL3_2	4.3e-68	0.819587628865979	PL	Polysaccharide Lyases
scaffold5.t787	GT28	4.9e-12	0.445859872611465	GT	Glycosyl Transferases	1,2-diacylglycerol 3-beta-galactosyltransferase (EC 2.4.1.46); 1,2-diacylglycerol 3-beta-glucosyltransferase (EC 2.4.1.157); UDP-GlcNAc: Und-PP-MurAc-pentapeptide beta-N-acetylglucosaminyltransferase (EC 2.4.1.227).
scaffold5.t795	GT31	8.5e-08	0.328125	GT	Glycosyl Transferases	N-acetyllactosaminide beta-1,3-N-acetylglucosaminyltransferase (EC 2.4.1.149); Glycoprotein-N-acetylgalactosamine 3-beta-galactosyltransferase (EC 2.4.1.122); fucose-specific beta-1,3-N-acetylglucosaminyltransferase (EC 2.4.1.-); globotriosylceramide beta-1,3-GalNAc transferase (EC 2.4.1.79); chondroitin synthase (beta-1,3-GlcUA and beta-1,4-GalNAc transferase (EC 2.4.1.175); chondroitin beta-1,3…
scaffold5.t813	GH47	2.9e-156	0.997757847533632	GH	Glycoside Hydrolases	alpha-mannosidase (EC 3.2.1.113)
scaffold5.t847	GH37	1.5e-153	0.993890020366599	GH	Glycoside Hydrolases	alpha,alpha-trehalase (EC 3.2.1.28).
scaffold5.t855	CBM48	0.00012	0.565789473684211	CBM	Carbohydrate-Binding Modules	Modules of approx. 100 residues with glycogen-binding function, appended to GH13 modules. Also found in the beta subunit (glycogen-binding) of AMP-activated protein kinases (AMPK)
scaffold5.t857	GH114	1.6e-76	0.994736842105263	GH	Glycoside Hydrolases	endo-alpha-1,4-polygalactosaminidase (EC 3.2.1.109)
scaffold5.t964	GH16	1.9e-23	0.645502645502645	GH	Glycoside Hydrolases	xyloglucan:xyloglucosyltransferase (EC 2.4.1.207); keratan-sulfate endo-1,4-beta-galactosidase (EC 3.2.1.103); endo-1,3-beta-glucanase (EC 3.2.1.39); endo-1,3(4)-beta-glucanase (EC 3.2.1.6); licheninase (EC 3.2.1.73); beta-agarase (EC 3.2.1.81); kappa;-carrageenase (EC 3.2.1.83); xyloglucanase (EC 3.2.1.151)
scaffold5.t971	GT15	3e-125	0.992673992673993	GT	Glycosyl Transferases	glycolipid 2-alpha-mannosyltransferase (EC 2.4.1.131); GDP-Man: alpha-1,2-mannosyltransferase (EC 2.4.1.-).
scaffold6.t1010	CE10	5.6e-34	0.313782991202346	CE	Carbohydrate Esterases	arylesterase (EC 3.1.1.-); carboxyl esterase (EC 3.1.1.3); acetylcholinesterase (EC 3.1.1.7); cholinesterase (EC 3.1.1.8); sterol esterase (EC 3.1.1.13); brefeldin A esterase (EC 3.1.1.-).
scaffold6.t1056	GH5_15	2.1e-123	0.990033222591362	GH	Glycoside Hydrolases
scaffold6.t1057	GH75	1e-83	0.981818181818182	GH	Glycoside Hydrolases	chitosanase (EC 3.2.1.132)
scaffold6.t1068	GH7	4.4e-152	0.987951807228916	GH	Glycoside Hydrolases	endo-beta-1,4-glucanase (EC 3.2.1.4); [reducing end-acting] cellobiohydrolase (EC 3.2.1.-); chitosanase (EC 3.2.1.132); endo-beta-1,3-1,4-glucanase (EC 3.2.1.73)
scaffold6.t1073	GH109	1.6e-09	0.888888888888889	GH	Glycoside Hydrolases	alpha-N-acetylgalactosaminidase (EC 3.2.1.49)
scaffold6.t1092	CE10	7.5e-55	0.853372434017595	CE	Carbohydrate Esterases	arylesterase (EC 3.1.1.-); carboxyl esterase (EC 3.1.1.3); acetylcholinesterase (EC 3.1.1.7); cholinesterase (EC 3.1.1.8); sterol esterase (EC 3.1.1.13); brefeldin A esterase (EC 3.1.1.-).
scaffold6.t1093	GH125	3.9e-128	0.997512437810945	GH	Glycoside Hydrolases	exo-alpha-1,6-mannosidase (EC 3.2.1.-)
scaffold6.t1140	AA1_2	1.8e-166	0.994117647058824	AA	Auxiliary Activities
scaffold6.t115	GH93	1.4e-112	0.973941368078176	GH	Glycoside Hydrolases	exo-alpha-L-1,5-arabinanase (EC 3.2.1.-)
scaffold6.t1183	GT90	3.6e-68	0.98	GT	Glycosyl Transferases	UDP-Xyl: (mannosyl) glucuronoxylomannan/galactoxylomannan beta-1,2-xylosyltransferase (EC 2.4.2.-)
scaffold6.t1202	GH109	1.1e-16	0.944444444444444	GH	Glycoside Hydrolases	alpha-N-acetylgalactosaminidase (EC 3.2.1.49)
scaffold6.t1215	GH5_22	2.8e-134	0.996478873239437	GH	Glycoside Hydrolases
scaffold6.t1219	GH109	3.6e-17	0.976190476190476	GH	Glycoside Hydrolases	alpha-N-acetylgalactosaminidase (EC 3.2.1.49)
scaffold6.t1246	GT1	3.8e-24	0.769633507853403	GT	Glycosyl Transferases	UDP-glucuronosyltransferase (EC 2.4.1.17); 2-hydroxyacylsphingosine 1-beta-galactosyltransferase (EC 2.4.1.45); N-acylsphingosine galactosyltransferase (EC 2.4.1.47); flavonol 3-O-glucosyltransferase (EC 2.4.1.91); indole-3-acetate beta-glucosyltransferase (EC 2.4.1.121); sterol glucosyltransferase (EC 2.4.1.173); ecdysteroid UDP-glucosyltransferase (EC 2.4.1.-); zeaxanthin glucosyltransferase (E…
scaffold6.t1247	CE1	5.4e-07	0.674008810572687	CE	Carbohydrate Esterases	acetyl xylan esterase (EC 3.1.1.72); cinnamoyl esterase (EC 3.1.1.-); feruloyl esterase (EC 3.1.1.73); carboxylesterase (EC 3.1.1.1); S-formylglutathione hydrolase (EC 3.1.2.12)
scaffold6.t1253	GH3	1e-56	0.976851851851852	GH	Glycoside Hydrolases	beta-glucosidase (EC 3.2.1.21); xylan 1,4-beta-xylosidase (EC 3.2.1.37); beta-N-acetylhexosaminidase (EC 3.2.1.52); glucan 1,3-beta-glucosidase (EC 3.2.1.58); glucan 1,4-beta-glucosidase (EC 3.2.1.74); exo-1,3-1,4-glucanase (EC 3.2.1.-); alphalpha-L-arabinofuranosidase (EC 3.2.1.55).
scaffold6.t1275	GT2	1.5e-08	0.660714285714286	GT	Glycosyl Transferases	cellulose synthase (EC 2.4.1.12); chitin synthase (EC 2.4.1.16); dolichyl-phosphate beta-D-mannosyltransferase (EC 2.4.1.83); dolichyl-phosphate beta-glucosyltransferase (EC 2.4.1.117); N-acetylglucosaminyltransferase (EC 2.4.1.-); N-acetylgalactosaminyltransferase (EC 2.4.1.-); hyaluronan synthase (EC 2.4.1.212); chitin oligosaccharide synthase (EC 2.4.1.-); beta-1,3-glucan synthase (EC 2.4.1.34…
scaffold6.t1289	GH5_22	6.6e-136	0.992957746478873	GH	Glycoside Hydrolases
scaffold6.t1305	GH27	1.2e-63	0.653333333333333	GH	Glycoside Hydrolases	alpha-galactosidase (EC 3.2.1.22); alpha-N-acetylgalactosaminidase (EC 3.2.1.49); isomalto-dextranase (EC 3.2.1.94); beta-L-arabinopyranosidase (EC 3.2.1.88)
scaffold6.t1309	GH88	1.4e-93	0.969604863221885	GH	Glycoside Hydrolases	d-4,5 unsaturated beta-glucuronyl hydrolase (EC 3.2.1.-)
scaffold6.t1310	GH43_13	3.2e-130	0.990066225165563	GH	Glycoside Hydrolases
scaffold6.t1316	AA3_2	1.7e-83	0.992982456140351	AA	Auxiliary Activities
scaffold6.t1320	GH31	1.8e-122	0.983606557377049	GH	Glycoside Hydrolases	alpha-glucosidase (EC 3.2.1.20); alpha-1,3-glucosidase (EC 3.2.1.84); sucrase-isomaltase (EC 3.2.1.48) (EC 3.2.1.10); alpha-xylosidase (EC 3.2.1.-); alpha-glucan lyase (EC 4.2.2.13); isomaltosyltransferase (EC 2.4.1.-).
scaffold6.t1326	GH79	5.3e-39	0.896703296703297	GH	Glycoside Hydrolases	beta-glucuronidase (EC 3.2.1.31); beta-4-O-methyl-glucuronidase (EC 3.2.1.-); heparanase (EC 3.2.1.-); baicalin beta-glucuronidase (EC 3.2.1.167)
scaffold6.t1327	PL11_2	5e-140	0.632727272727273	PL	Polysaccharide Lyases
scaffold6.t156	GH11	1.7e-71	0.988700564971751	GH	Glycoside Hydrolases	xylanase (EC 3.2.1.8)
scaffold6.t198	GH105	2e-100	0.981927710843373	GH	Glycoside Hydrolases	unsaturated rhamnogalacturonyl hydrolase (EC 3.2.1.-)
scaffold6.t208	GH128	1.7e-06	0.375	GH	Glycoside Hydrolases
scaffold6.t211	GH127	1.2e-164	0.988549618320611	GH	Glycoside Hydrolases
scaffold6.t239	GH17	9.1e-30	0.951768488745981	GH	Glycoside Hydrolases	glucan endo-1,3-beta-glucosidase (EC 3.2.1.39); glucan 1,3-beta-glucosidase (EC 3.2.1.58); licheninase (EC 3.2.1.73); beta-1,3-glucanosyltransglycosylase (EC 2.4.1.-).
scaffold6.t24	GH76	5.7e-110	0.966480446927374	GH	Glycoside Hydrolases	alpha-1,6-mannanase (EC 3.2.1.101)
scaffold6.t25	GT17	4.3e-79	0.982394366197183	GT	Glycosyl Transferases	beta-1,4-mannosyl-glycoprotein beta-1,4-N-acetylglucosaminyltransferase (EC 2.4.1.144).
scaffold6.t274	GT1	1.2e-56	0.74869109947644	GT	Glycosyl Transferases	UDP-glucuronosyltransferase (EC 2.4.1.17); 2-hydroxyacylsphingosine 1-beta-galactosyltransferase (EC 2.4.1.45); N-acylsphingosine galactosyltransferase (EC 2.4.1.47); flavonol 3-O-glucosyltransferase (EC 2.4.1.91); indole-3-acetate beta-glucosyltransferase (EC 2.4.1.121); sterol glucosyltransferase (EC 2.4.1.173); ecdysteroid UDP-glucosyltransferase (EC 2.4.1.-); zeaxanthin glucosyltransferase (E…
scaffold6.t276	CE10	3e-08	0.595307917888563	CE	Carbohydrate Esterases	arylesterase (EC 3.1.1.-); carboxyl esterase (EC 3.1.1.3); acetylcholinesterase (EC 3.1.1.7); cholinesterase (EC 3.1.1.8); sterol esterase (EC 3.1.1.13); brefeldin A esterase (EC 3.1.1.-).
scaffold6.t29	GH43_14	6.5e-122	0.996539792387543	GH	Glycoside Hydrolases
scaffold6.t290	GH43_1	9.7e-161	0.996774193548387	GH	Glycoside Hydrolases
scaffold6.t3	CBM50	9e-08	0.95	CBM	Carbohydrate-Binding Modules	Modules of approx. 50 residues found attached to various enzymes from families GH18, GH19, GH23, GH24, GH25 and GH73, i.e. enzymes cleaving either chitin or peptidoglycan. Binding to chitopentaose demonstrated in the case of Pteris ryukyuensis chitinase A [Ohnuma T et al. (2008) J. Biol. Chem. 283:5178-87 (PMID: 18083709)]. CBM50 modules are also found in a multitude of other enzymes targeting th…
scaffold6.t304	GT39	4.3e-72	0.991031390134529	GT	Glycosyl Transferases	Dol-P-Man: protein alpha-mannosyltransferase (EC 2.4.1.109)
scaffold6.t31	GH84	2.8e-98	0.993220338983051	GH	Glycoside Hydrolases	N-acetyl beta-glucosaminidase (EC 3.2.1.52); hyaluronidase (EC 3.2.1.35)
scaffold6.t32	GH106	1.5e-52	0.685679611650485	GH	Glycoside Hydrolases	alpha-L-rhamnosidase (EC 3.2.1.40)
scaffold6.t338	GH131	1.7e-67	0.972549019607843	GH	Glycoside Hydrolases
scaffold6.t34	CE9	1.4e-88	0.967828418230563	CE	Carbohydrate Esterases	N-acetylglucosamine 6-phosphate deacetylase (EC 3.5.1.25); N-acetylgalactosamine-6-phosphate deacetylase (EC 3.5.1.80).
scaffold6.t344	GT32	1.4e-19	0.888888888888889	GT	Glycosyl Transferases	alpha-1,6-mannosyltransferase (EC 2.4.1.-); alpha-1,4-N-acetylglucosaminyltransferase (EC 2.4.1.-); alpha-1,4-N-acetylgalactosaminyltransferase (EC 2.4.1.-);
scaffold6.t402	GT69	8.5e-70	0.98744769874477	GT	Glycosyl Transferases	GDP-Man: alpha-1,3-mannosyltransferase (EC 2.4.1.-)
scaffold6.t431	GH88	8.3e-86	0.972644376899696	GH	Glycoside Hydrolases	d-4,5 unsaturated beta-glucuronyl hydrolase (EC 3.2.1.-)
scaffold6.t441	AA7	2.3e-43	0.447598253275109	AA	Auxiliary Activities
scaffold6.t53	GT64	3.2e-35	0.983870967741935	GT	Glycosyl Transferases	UDP-GlcNAc: heparan alpha-N-acetylhexosaminyltransferase (EC 2.4.1.224)
scaffold6.t593	CE10	4.6e-58	0.75366568914956	CE	Carbohydrate Esterases	arylesterase (EC 3.1.1.-); carboxyl esterase (EC 3.1.1.3); acetylcholinesterase (EC 3.1.1.7); cholinesterase (EC 3.1.1.8); sterol esterase (EC 3.1.1.13); brefeldin A esterase (EC 3.1.1.-).
scaffold6.t603	CE10	1.4e-20	0.777126099706745	CE	Carbohydrate Esterases	arylesterase (EC 3.1.1.-); carboxyl esterase (EC 3.1.1.3); acetylcholinesterase (EC 3.1.1.7); cholinesterase (EC 3.1.1.8); sterol esterase (EC 3.1.1.13); brefeldin A esterase (EC 3.1.1.-).
scaffold6.t62	AA8	0	0.993865030674847	AA	Auxiliary Activities
scaffold6.t628	GH76	5.4e-107	0.972067039106145	GH	Glycoside Hydrolases	alpha-1,6-mannanase (EC 3.2.1.101)
scaffold6.t634	GH16	1.1e-37	0.91005291005291	GH	Glycoside Hydrolases	xyloglucan:xyloglucosyltransferase (EC 2.4.1.207); keratan-sulfate endo-1,4-beta-galactosidase (EC 3.2.1.103); endo-1,3-beta-glucanase (EC 3.2.1.39); endo-1,3(4)-beta-glucanase (EC 3.2.1.6); licheninase (EC 3.2.1.73); beta-agarase (EC 3.2.1.81); kappa;-carrageenase (EC 3.2.1.83); xyloglucanase (EC 3.2.1.151)
scaffold6.t635	GT2	1.2e-07	0.523809523809524	GT	Glycosyl Transferases	cellulose synthase (EC 2.4.1.12); chitin synthase (EC 2.4.1.16); dolichyl-phosphate beta-D-mannosyltransferase (EC 2.4.1.83); dolichyl-phosphate beta-glucosyltransferase (EC 2.4.1.117); N-acetylglucosaminyltransferase (EC 2.4.1.-); N-acetylgalactosaminyltransferase (EC 2.4.1.-); hyaluronan synthase (EC 2.4.1.212); chitin oligosaccharide synthase (EC 2.4.1.-); beta-1,3-glucan synthase (EC 2.4.1.34…
scaffold6.t70	AA3_1	5.3e-217	0.716378162450067	AA	Auxiliary Activities
scaffold6.t752	GH125	1.9e-156	0.997512437810945	GH	Glycoside Hydrolases	exo-alpha-1,6-mannosidase (EC 3.2.1.-)
scaffold6.t76	GH71	9.3e-137	0.992	GH	Glycoside Hydrolases	alpha-1,3-glucanase (EC 3.2.1.59).
scaffold6.t760	GH32	3.7e-43	0.962457337883959	GH	Glycoside Hydrolases	invertase (EC 3.2.1.26); endo-inulinase (EC 3.2.1.7); beta-2,6-fructan 6-levanbiohydrolase (EC 3.2.1.64); endo-levanase (EC 3.2.1.65); exo-inulinase (EC 3.2.1.80); fructan beta-(2,1)-fructosidase/1-exohydrolase (EC 3.2.1.153); fructan beta-(2,6)-fructosidase/6-exohydrolase (EC 3.2.1.154); sucrose:sucrose 1-fructosyltransferase (EC 2.4.1.99); fructan:fructan 1-fructosyltransferase (EC 2.4.1.100); …
scaffold6.t761	GH109	1.9e-07	0.825396825396825	GH	Glycoside Hydrolases	alpha-N-acetylgalactosaminidase (EC 3.2.1.49)
scaffold6.t767	AA3_2	2.2e-113	0.992982456140351	AA	Auxiliary Activities
scaffold6.t769	AA7	2.8e-53	0.978165938864629	AA	Auxiliary Activities
scaffold6.t77	GH31	3.7e-105	0.990632318501171	GH	Glycoside Hydrolases	alpha-glucosidase (EC 3.2.1.20); alpha-1,3-glucosidase (EC 3.2.1.84); sucrase-isomaltase (EC 3.2.1.48) (EC 3.2.1.10); alpha-xylosidase (EC 3.2.1.-); alpha-glucan lyase (EC 4.2.2.13); isomaltosyltransferase (EC 2.4.1.-).
scaffold6.t775	GH3	4.6e-48	0.949074074074074	GH	Glycoside Hydrolases	beta-glucosidase (EC 3.2.1.21); xylan 1,4-beta-xylosidase (EC 3.2.1.37); beta-N-acetylhexosaminidase (EC 3.2.1.52); glucan 1,3-beta-glucosidase (EC 3.2.1.58); glucan 1,4-beta-glucosidase (EC 3.2.1.74); exo-1,3-1,4-glucanase (EC 3.2.1.-); alphalpha-L-arabinofuranosidase (EC 3.2.1.55).
scaffold6.t776	CE9	3.3e-115	0.975871313672922	CE	Carbohydrate Esterases	N-acetylglucosamine 6-phosphate deacetylase (EC 3.5.1.25); N-acetylgalactosamine-6-phosphate deacetylase (EC 3.5.1.80).
scaffold6.t784	GH31	1.8e-101	0.995316159250585	GH	Glycoside Hydrolases	alpha-glucosidase (EC 3.2.1.20); alpha-1,3-glucosidase (EC 3.2.1.84); sucrase-isomaltase (EC 3.2.1.48) (EC 3.2.1.10); alpha-xylosidase (EC 3.2.1.-); alpha-glucan lyase (EC 4.2.2.13); isomaltosyltransferase (EC 2.4.1.-).
scaffold6.t785	GH3	9.5e-65	0.986111111111111	GH	Glycoside Hydrolases	beta-glucosidase (EC 3.2.1.21); xylan 1,4-beta-xylosidase (EC 3.2.1.37); beta-N-acetylhexosaminidase (EC 3.2.1.52); glucan 1,3-beta-glucosidase (EC 3.2.1.58); glucan 1,4-beta-glucosidase (EC 3.2.1.74); exo-1,3-1,4-glucanase (EC 3.2.1.-); alphalpha-L-arabinofuranosidase (EC 3.2.1.55).
scaffold6.t796	GH5_9	2.6e-109	0.993464052287582	GH	Glycoside Hydrolases
scaffold6.t868	AA7	2.3e-25	0.414847161572052	AA	Auxiliary Activities
scaffold6.t892	AA4	2.1e-19	0.46551724137931	AA	Auxiliary Activities
scaffold6.t93	CE10	7.2e-29	0.6158357771261	CE	Carbohydrate Esterases	arylesterase (EC 3.1.1.-); carboxyl esterase (EC 3.1.1.3); acetylcholinesterase (EC 3.1.1.7); cholinesterase (EC 3.1.1.8); sterol esterase (EC 3.1.1.13); brefeldin A esterase (EC 3.1.1.-).
scaffold6.t95	GH78	1.8e-80	0.93452380952381	GH	Glycoside Hydrolases	alpha-L-rhamnosidase (EC 3.2.1.40)
scaffold6.t960	GH81	2.1e-210	0.980707395498392	GH	Glycoside Hydrolases	endo-beta-1,3-glucanase (EC 3.2.1.39)
scaffold6.t968	CE10	1.5e-51	0.671554252199413	CE	Carbohydrate Esterases	arylesterase (EC 3.1.1.-); carboxyl esterase (EC 3.1.1.3); acetylcholinesterase (EC 3.1.1.7); cholinesterase (EC 3.1.1.8); sterol esterase (EC 3.1.1.13); brefeldin A esterase (EC 3.1.1.-).
scaffold6.t976	GH31	9.2e-149	0.988290398126464	GH	Glycoside Hydrolases	alpha-glucosidase (EC 3.2.1.20); alpha-1,3-glucosidase (EC 3.2.1.84); sucrase-isomaltase (EC 3.2.1.48) (EC 3.2.1.10); alpha-xylosidase (EC 3.2.1.-); alpha-glucan lyase (EC 4.2.2.13); isomaltosyltransferase (EC 2.4.1.-).
scaffold7.t1011	GH1	3.1e-156	0.986013986013986	GH	Glycoside Hydrolases	beta-glucosidase (EC 3.2.1.21); beta-galactosidase (EC 3.2.1.23); beta-mannosidase (EC 3.2.1.25); beta-glucuronidase (EC 3.2.1.31); beta-D-fucosidase (EC 3.2.1.38); phlorizin hydrolase (EC 3.2.1.62); exo-beta-1,4-glucanase (EC 3.2.1.74); 6-phospho-beta-galactosidase (EC 3.2.1.85); 6-phospho-beta-glucosidase (EC 3.2.1.86); strictosidine beta-glucosidase (EC 3.2.1.105); lactase (EC 3.2.1.108); amyg…
scaffold7.t1014	GH43_14	2.9e-112	0.98961937716263	GH	Glycoside Hydrolases
scaffold7.t1017	GH3	1e-63	0.976851851851852	GH	Glycoside Hydrolases	beta-glucosidase (EC 3.2.1.21); xylan 1,4-beta-xylosidase (EC 3.2.1.37); beta-N-acetylhexosaminidase (EC 3.2.1.52); glucan 1,3-beta-glucosidase (EC 3.2.1.58); glucan 1,4-beta-glucosidase (EC 3.2.1.74); exo-1,3-1,4-glucanase (EC 3.2.1.-); alphalpha-L-arabinofuranosidase (EC 3.2.1.55).
scaffold7.t1018	GH43_14	2.5e-102	0.996539792387543	GH	Glycoside Hydrolases
scaffold7.t1019	GH35	7.9e-25	0.54071661237785	GH	Glycoside Hydrolases	beta-galactosidase (EC 3.2.1.23); exo-beta-glucosaminidase (EC 3.2.1.165)
scaffold7.t1021	GH93	1.3e-84	0.990228013029316	GH	Glycoside Hydrolases	exo-alpha-L-1,5-arabinanase (EC 3.2.1.-)
scaffold7.t1022	AA7	1.8e-35	0.973799126637555	AA	Auxiliary Activities
scaffold7.t1031	CBM22	4.2e-09	0.580152671755725	CBM	Carbohydrate-Binding Modules	A xylan binding function has been demonstrated in several cases and affinity with mixed beta-1,3/beta-1,4-glucans in one. In several cases a thermostabilizing effect has also been seen.
scaffold7.t1038	AA3	2e-79	0.504854368932039	AA	Auxiliary Activities
scaffold7.t1044	GH95	1.3e-229	0.983379501385042	GH	Glycoside Hydrolases	alpha-1,2-L-fucosidase (EC 3.2.1.63); alpha-L-fucosidase (EC 3.2.1.51)
scaffold7.t1057	AA7	5.5e-50	0.434497816593886	AA	Auxiliary Activities
scaffold7.t129	CE10	5.7e-30	0.325513196480938	CE	Carbohydrate Esterases	arylesterase (EC 3.1.1.-); carboxyl esterase (EC 3.1.1.3); acetylcholinesterase (EC 3.1.1.7); cholinesterase (EC 3.1.1.8); sterol esterase (EC 3.1.1.13); brefeldin A esterase (EC 3.1.1.-).
scaffold7.t17	AA5_2	1.2e-230	0.961666666666667	AA	Auxiliary Activities
scaffold7.t218	GT17	9.5e-79	0.975352112676056	GT	Glycosyl Transferases	beta-1,4-mannosyl-glycoprotein beta-1,4-N-acetylglucosaminyltransferase (EC 2.4.1.144).
scaffold7.t237	GH3	5.6e-59	0.986111111111111	GH	Glycoside Hydrolases	beta-glucosidase (EC 3.2.1.21); xylan 1,4-beta-xylosidase (EC 3.2.1.37); beta-N-acetylhexosaminidase (EC 3.2.1.52); glucan 1,3-beta-glucosidase (EC 3.2.1.58); glucan 1,4-beta-glucosidase (EC 3.2.1.74); exo-1,3-1,4-glucanase (EC 3.2.1.-); alphalpha-L-arabinofuranosidase (EC 3.2.1.55).
scaffold7.t314	CE3	2.3e-41	0.994845360824742	CE	Carbohydrate Esterases	acetyl xylan esterase (EC 3.1.1.72).
scaffold7.t331	CE4	4.7e-34	0.915384615384615	CE	Carbohydrate Esterases	acetyl xylan esterase (EC 3.1.1.72); chitin deacetylase (EC 3.5.1.41); chitooligosaccharide deacetylase (EC 3.5.1.-); peptidoglycan GlcNAc deacetylase (EC 3.5.1.-); peptidoglycan N-acetylmuramic acid deacetylase (EC 3.5.1.-).
scaffold7.t343	AA3_2	1.5e-35	0.382456140350877	AA	Auxiliary Activities
scaffold7.t370	GT17	3e-55	0.619718309859155	GT	Glycosyl Transferases	beta-1,4-mannosyl-glycoprotein beta-1,4-N-acetylglucosaminyltransferase (EC 2.4.1.144).
scaffold7.t372	GH37	1.4e-158	0.993890020366599	GH	Glycoside Hydrolases	alpha,alpha-trehalase (EC 3.2.1.28).
scaffold7.t374	CE10	1.3e-08	0.651026392961877	CE	Carbohydrate Esterases	arylesterase (EC 3.1.1.-); carboxyl esterase (EC 3.1.1.3); acetylcholinesterase (EC 3.1.1.7); cholinesterase (EC 3.1.1.8); sterol esterase (EC 3.1.1.13); brefeldin A esterase (EC 3.1.1.-).
scaffold7.t388	GT57	3.4e-88	0.46985446985447	GT	Glycosyl Transferases	Dol-P-Glc: alpha-1,3-glucosyltransferase (EC 2.4.1.-)
scaffold7.t407	GH5_15	6.8e-127	0.887043189368771	GH	Glycoside Hydrolases
scaffold7.t454	GT22	2.8e-108	0.984575835475578	GT	Glycosyl Transferases	Dol-P-Man alpha-mannosyltransferase (EC 2.4.1.-)
scaffold7.t484	GT1	1e-51	0.730366492146597	GT	Glycosyl Transferases	UDP-glucuronosyltransferase (EC 2.4.1.17); 2-hydroxyacylsphingosine 1-beta-galactosyltransferase (EC 2.4.1.45); N-acylsphingosine galactosyltransferase (EC 2.4.1.47); flavonol 3-O-glucosyltransferase (EC 2.4.1.91); indole-3-acetate beta-glucosyltransferase (EC 2.4.1.121); sterol glucosyltransferase (EC 2.4.1.173); ecdysteroid UDP-glucosyltransferase (EC 2.4.1.-); zeaxanthin glucosyltransferase (E…
scaffold7.t49	GH13_40	4.9e-181	0.994444444444444	GH	Glycoside Hydrolases
scaffold7.t502	CE10	1.3e-24	0.680351906158358	CE	Carbohydrate Esterases	arylesterase (EC 3.1.1.-); carboxyl esterase (EC 3.1.1.3); acetylcholinesterase (EC 3.1.1.7); cholinesterase (EC 3.1.1.8); sterol esterase (EC 3.1.1.13); brefeldin A esterase (EC 3.1.1.-).
scaffold7.t54	AA7	1.7e-49	0.434497816593886	AA	Auxiliary Activities
scaffold7.t553	AA3	4.9e-07	0.359223300970874	AA	Auxiliary Activities
scaffold7.t604	GH64	1.7e-105	0.986376021798365	GH	Glycoside Hydrolases	beta-1,3-glucanase (EC 3.2.1.39).
scaffold7.t605	GH16	1.9e-21	0.947089947089947	GH	Glycoside Hydrolases	xyloglucan:xyloglucosyltransferase (EC 2.4.1.207); keratan-sulfate endo-1,4-beta-galactosidase (EC 3.2.1.103); endo-1,3-beta-glucanase (EC 3.2.1.39); endo-1,3(4)-beta-glucanase (EC 3.2.1.6); licheninase (EC 3.2.1.73); beta-agarase (EC 3.2.1.81); kappa;-carrageenase (EC 3.2.1.83); xyloglucanase (EC 3.2.1.151)
scaffold7.t650	GH18	2.3e-72	0.956081081081081	GH	Glycoside Hydrolases	chitinase (EC 3.2.1.14); endo-beta-N-acetylglucosaminidase (EC 3.2.1.96); xylanase inhibitor; concanavalin B; narbonin
scaffold7.t710	AA1_3	3.9e-122	0.993589743589744	AA	Auxiliary Activities
scaffold7.t800	GT4	4.8e-24	0.91875	GT	Glycosyl Transferases	sucrose synthase (EC 2.4.1.13); sucrose-phosphate synthase (EC 2.4.1.14); alpha-glucosyltransferase (EC 2.4.1.52); lipopolysaccharide N-acetylglucosaminyltransferase (EC 2.4.1.56); GDP-Man alpha-mannosyltransferase (EC 2.4.1.-); 1,2-diacylglycerol 3-glucosyltransferase (EC 2.4.1.157); diglucosyl diacylglycerol synthase (EC 2.4.1.208); digalactosyldiacylglycerol synthase (EC 2.4.1.141); trehalose …
scaffold7.t833	CE10	1e-10	0.56891495601173	CE	Carbohydrate Esterases	arylesterase (EC 3.1.1.-); carboxyl esterase (EC 3.1.1.3); acetylcholinesterase (EC 3.1.1.7); cholinesterase (EC 3.1.1.8); sterol esterase (EC 3.1.1.13); brefeldin A esterase (EC 3.1.1.-).
scaffold7.t853	GT1	6.8e-40	0.979057591623037	GT	Glycosyl Transferases	UDP-glucuronosyltransferase (EC 2.4.1.17); 2-hydroxyacylsphingosine 1-beta-galactosyltransferase (EC 2.4.1.45); N-acylsphingosine galactosyltransferase (EC 2.4.1.47); flavonol 3-O-glucosyltransferase (EC 2.4.1.91); indole-3-acetate beta-glucosyltransferase (EC 2.4.1.121); sterol glucosyltransferase (EC 2.4.1.173); ecdysteroid UDP-glucosyltransferase (EC 2.4.1.-); zeaxanthin glucosyltransferase (E…
scaffold7.t862	GT31	1.9e-09	0.536458333333333	GT	Glycosyl Transferases	N-acetyllactosaminide beta-1,3-N-acetylglucosaminyltransferase (EC 2.4.1.149); Glycoprotein-N-acetylgalactosamine 3-beta-galactosyltransferase (EC 2.4.1.122); fucose-specific beta-1,3-N-acetylglucosaminyltransferase (EC 2.4.1.-); globotriosylceramide beta-1,3-GalNAc transferase (EC 2.4.1.79); chondroitin synthase (beta-1,3-GlcUA and beta-1,4-GalNAc transferase (EC 2.4.1.175); chondroitin beta-1,3…
scaffold7.t865	CBM63	1.3e-21	0.871794871794872	CBM	Carbohydrate-Binding Modules
scaffold7.t885	GT8	3.1e-24	0.914396887159533	GT	Glycosyl Transferases	lipopolysaccharide alpha-1,3-galactosyltransferase (EC 2.4.1.44); UDP-Glc: (glucosyl)lipopolysaccharide alpha-1,2-glucosyltransferase (EC 2.4.1.-); lipopolysaccharide glucosyltransferase 1 (EC 2.4.1.58); glycogenin glucosyltransferase (EC 2.4.1.186); inositol 1-alpha-galactosyltransferase (galactinol synthase) (EC 2.4.1.123); homogalacturonan alpha-1,4-galacturonosyltransferase (EC 2.4.1.43); UDP…
scaffold7.t887	GH18	7.5e-80	0.959459459459459	GH	Glycoside Hydrolases	chitinase (EC 3.2.1.14); endo-beta-N-acetylglucosaminidase (EC 3.2.1.96); xylanase inhibitor; concanavalin B; narbonin
scaffold7.t901	GH20	5.2e-60	0.979228486646884	GH	Glycoside Hydrolases	beta-hexosaminidase (EC 3.2.1.52); lacto-N-biosidase (EC 3.2.1.140); beta-1,6-N-acetylglucosaminidase) (EC 3.2.1.-); beta-6-SO3-N-acetylglucosaminidase (EC 3.2.1.-)
scaffold7.t903	GT8	2.2e-22	0.883268482490272	GT	Glycosyl Transferases	lipopolysaccharide alpha-1,3-galactosyltransferase (EC 2.4.1.44); UDP-Glc: (glucosyl)lipopolysaccharide alpha-1,2-glucosyltransferase (EC 2.4.1.-); lipopolysaccharide glucosyltransferase 1 (EC 2.4.1.58); glycogenin glucosyltransferase (EC 2.4.1.186); inositol 1-alpha-galactosyltransferase (galactinol synthase) (EC 2.4.1.123); homogalacturonan alpha-1,4-galacturonosyltransferase (EC 2.4.1.43); UDP…
scaffold7.t914	GH43_11	1.8e-150	0.996575342465753	GH	Glycoside Hydrolases
scaffold7.t922	GT90	5.1e-73	0.976	GT	Glycosyl Transferases	UDP-Xyl: (mannosyl) glucuronoxylomannan/galactoxylomannan beta-1,2-xylosyltransferase (EC 2.4.2.-)
scaffold7.t933	CBM13	4.9e-07	0.531914893617021	CBM	Carbohydrate-Binding Modules	Modules of approx. 150 residues which always appear as a threefold internal repeat. The only apparent exception to this, xylanase II of Actinomadura sp. FC7 (GenBank U08894), is in fact not completely sequenced. These modules were first identified in several plant lectins such as ricin or agglutinin of Ricinus communis which bind galactose residues. The three-dimensional structure of a plant lect…
scaffold7.t944	GH53	1.6e-93	0.997076023391813	GH	Glycoside Hydrolases	endo-beta-1,4-galactanase (EC 3.2.1.89).
scaffold7.t949	CE1	3e-23	0.762114537444934	CE	Carbohydrate Esterases	acetyl xylan esterase (EC 3.1.1.72); cinnamoyl esterase (EC 3.1.1.-); feruloyl esterase (EC 3.1.1.73); carboxylesterase (EC 3.1.1.1); S-formylglutathione hydrolase (EC 3.1.2.12)
scaffold7.t977	GH93	4.3e-85	0.96742671009772	GH	Glycoside Hydrolases	exo-alpha-L-1,5-arabinanase (EC 3.2.1.-)
scaffold7.t978	GH3	1.9e-61	0.981481481481482	GH	Glycoside Hydrolases	beta-glucosidase (EC 3.2.1.21); xylan 1,4-beta-xylosidase (EC 3.2.1.37); beta-N-acetylhexosaminidase (EC 3.2.1.52); glucan 1,3-beta-glucosidase (EC 3.2.1.58); glucan 1,4-beta-glucosidase (EC 3.2.1.74); exo-1,3-1,4-glucanase (EC 3.2.1.-); alphalpha-L-arabinofuranosidase (EC 3.2.1.55).
scaffold7.t992	AA7	2.1e-90	0.989082969432314	AA	Auxiliary Activities
scaffold7.t999	CE10	6.6e-25	0.700879765395894	CE	Carbohydrate Esterases	arylesterase (EC 3.1.1.-); carboxyl esterase (EC 3.1.1.3); acetylcholinesterase (EC 3.1.1.7); cholinesterase (EC 3.1.1.8); sterol esterase (EC 3.1.1.13); brefeldin A esterase (EC 3.1.1.-).
scaffold8.t1001	GH105	1.9e-94	0.969879518072289	GH	Glycoside Hydrolases	unsaturated rhamnogalacturonyl hydrolase (EC 3.2.1.-)
scaffold8.t1006	GH43_29	6.5e-83	0.988888888888889	GH	Glycoside Hydrolases
scaffold8.t1007	GH43_36	3.1e-119	0.996212121212121	GH	Glycoside Hydrolases
scaffold8.t1028	GH88	5.8e-85	0.972644376899696	GH	Glycoside Hydrolases	d-4,5 unsaturated beta-glucuronyl hydrolase (EC 3.2.1.-)
scaffold8.t1037	GH16	7.4e-36	0.978835978835979	GH	Glycoside Hydrolases	xyloglucan:xyloglucosyltransferase (EC 2.4.1.207); keratan-sulfate endo-1,4-beta-galactosidase (EC 3.2.1.103); endo-1,3-beta-glucanase (EC 3.2.1.39); endo-1,3(4)-beta-glucanase (EC 3.2.1.6); licheninase (EC 3.2.1.73); beta-agarase (EC 3.2.1.81); kappa;-carrageenase (EC 3.2.1.83); xyloglucanase (EC 3.2.1.151)
scaffold8.t1056	GH3	5.1e-61	0.972222222222222	GH	Glycoside Hydrolases	beta-glucosidase (EC 3.2.1.21); xylan 1,4-beta-xylosidase (EC 3.2.1.37); beta-N-acetylhexosaminidase (EC 3.2.1.52); glucan 1,3-beta-glucosidase (EC 3.2.1.58); glucan 1,4-beta-glucosidase (EC 3.2.1.74); exo-1,3-1,4-glucanase (EC 3.2.1.-); alphalpha-L-arabinofuranosidase (EC 3.2.1.55).
scaffold8.t1075	GH134	1.7e-86	0.993710691823899	GH	Glycoside Hydrolases
scaffold8.t1076	GH5_7	7.9e-100	0.988461538461539	GH	Glycoside Hydrolases
scaffold8.t1080	AA3	3.6e-22	0.516181229773463	AA	Auxiliary Activities
scaffold8.t1081	AA7	4.8e-45	0.980349344978166	AA	Auxiliary Activities
scaffold8.t130	GH18	3.3e-21	0.422297297297297	GH	Glycoside Hydrolases	chitinase (EC 3.2.1.14); endo-beta-N-acetylglucosaminidase (EC 3.2.1.96); xylanase inhibitor; concanavalin B; narbonin
scaffold8.t131	CBM50	0.00097	0.575	CBM	Carbohydrate-Binding Modules	Modules of approx. 50 residues found attached to various enzymes from families GH18, GH19, GH23, GH24, GH25 and GH73, i.e. enzymes cleaving either chitin or peptidoglycan. Binding to chitopentaose demonstrated in the case of Pteris ryukyuensis chitinase A [Ohnuma T et al. (2008) J. Biol. Chem. 283:5178-87 (PMID: 18083709)]. CBM50 modules are also found in a multitude of other enzymes targeting th…
scaffold8.t136	GH115	2.8e-237	0.823529411764706	GH	Glycoside Hydrolases	xylan alpha-1,2-glucuronidase (3.2.1.131); alpha-(4-O-methyl)-glucuronidase (3.2.1.-)
scaffold8.t137	GH17	5.2e-32	0.942122186495177	GH	Glycoside Hydrolases	glucan endo-1,3-beta-glucosidase (EC 3.2.1.39); glucan 1,3-beta-glucosidase (EC 3.2.1.58); licheninase (EC 3.2.1.73); beta-1,3-glucanosyltransglycosylase (EC 2.4.1.-).
scaffold8.t139	CE12	7.3e-43	0.980952380952381	CE	Carbohydrate Esterases	pectin acetylesterase (EC 3.1.1.-); rhamnogalacturonan acetylesterase (EC 3.1.1.-); acetyl xylan esterase (EC 3.1.1.72)
scaffold8.t151	AA7	9.4e-48	0.473799126637555	AA	Auxiliary Activities
scaffold8.t18	CE4	5e-19	0.776923076923077	CE	Carbohydrate Esterases	acetyl xylan esterase (EC 3.1.1.72); chitin deacetylase (EC 3.5.1.41); chitooligosaccharide deacetylase (EC 3.5.1.-); peptidoglycan GlcNAc deacetylase (EC 3.5.1.-); peptidoglycan N-acetylmuramic acid deacetylase (EC 3.5.1.-).
scaffold8.t185	AA1_3	3.7e-16	0.615384615384615	AA	Auxiliary Activities
scaffold8.t188	GH3	8.4e-66	0.981481481481482	GH	Glycoside Hydrolases	beta-glucosidase (EC 3.2.1.21); xylan 1,4-beta-xylosidase (EC 3.2.1.37); beta-N-acetylhexosaminidase (EC 3.2.1.52); glucan 1,3-beta-glucosidase (EC 3.2.1.58); glucan 1,4-beta-glucosidase (EC 3.2.1.74); exo-1,3-1,4-glucanase (EC 3.2.1.-); alphalpha-L-arabinofuranosidase (EC 3.2.1.55).
scaffold8.t190	GH10	3.4e-81	0.976897689768977	GH	Glycoside Hydrolases	endo-1,4-beta-xylanase (EC 3.2.1.8); endo-1,3-beta-xylanase (EC 3.2.1.32)
scaffold8.t191	GH106	8.4e-82	0.992718446601942	GH	Glycoside Hydrolases	alpha-L-rhamnosidase (EC 3.2.1.40)
scaffold8.t193	PL1_4	1.4e-88	0.989473684210526	PL	Polysaccharide Lyases
scaffold8.t21	AA6	2.6e-79	0.994871794871795	AA	Auxiliary Activities
scaffold8.t253	GH31	5.3e-141	0.995316159250585	GH	Glycoside Hydrolases	alpha-glucosidase (EC 3.2.1.20); alpha-1,3-glucosidase (EC 3.2.1.84); sucrase-isomaltase (EC 3.2.1.48) (EC 3.2.1.10); alpha-xylosidase (EC 3.2.1.-); alpha-glucan lyase (EC 4.2.2.13); isomaltosyltransferase (EC 2.4.1.-).
scaffold8.t26	GH43_26	1.9e-124	0.996575342465753	GH	Glycoside Hydrolases
scaffold8.t261	CE10	1.1e-35	0.733137829912023	CE	Carbohydrate Esterases	arylesterase (EC 3.1.1.-); carboxyl esterase (EC 3.1.1.3); acetylcholinesterase (EC 3.1.1.7); cholinesterase (EC 3.1.1.8); sterol esterase (EC 3.1.1.13); brefeldin A esterase (EC 3.1.1.-).
scaffold8.t269	AA3	1.7e-71	0.503236245954693	AA	Auxiliary Activities
scaffold8.t271	CE10	1.4e-13	0.69208211143695	CE	Carbohydrate Esterases	arylesterase (EC 3.1.1.-); carboxyl esterase (EC 3.1.1.3); acetylcholinesterase (EC 3.1.1.7); cholinesterase (EC 3.1.1.8); sterol esterase (EC 3.1.1.13); brefeldin A esterase (EC 3.1.1.-).
scaffold8.t276	CE5	1.9e-41	0.989417989417989	CE	Carbohydrate Esterases	acetyl xylan esterase (EC 3.1.1.72); cutinase (EC 3.1.1.74)
scaffold8.t296	AA3_2	1.2e-109	0.987719298245614	AA	Auxiliary Activities
scaffold8.t30	CE16	2.6e-77	0.99250936329588	CE	Carbohydrate Esterases	acetylesterase (EC 3.1.1.6) active on various carbohydrate acetyl esters
scaffold8.t326	CBM50	1.6e-13	0.95	CBM	Carbohydrate-Binding Modules	Modules of approx. 50 residues found attached to various enzymes from families GH18, GH19, GH23, GH24, GH25 and GH73, i.e. enzymes cleaving either chitin or peptidoglycan. Binding to chitopentaose demonstrated in the case of Pteris ryukyuensis chitinase A [Ohnuma T et al. (2008) J. Biol. Chem. 283:5178-87 (PMID: 18083709)]. CBM50 modules are also found in a multitude of other enzymes targeting th…
scaffold8.t332	CE10	2.8e-06	0.436950146627566	CE	Carbohydrate Esterases	arylesterase (EC 3.1.1.-); carboxyl esterase (EC 3.1.1.3); acetylcholinesterase (EC 3.1.1.7); cholinesterase (EC 3.1.1.8); sterol esterase (EC 3.1.1.13); brefeldin A esterase (EC 3.1.1.-).
scaffold8.t348	CE10	3e-29	0.334310850439883	CE	Carbohydrate Esterases	arylesterase (EC 3.1.1.-); carboxyl esterase (EC 3.1.1.3); acetylcholinesterase (EC 3.1.1.7); cholinesterase (EC 3.1.1.8); sterol esterase (EC 3.1.1.13); brefeldin A esterase (EC 3.1.1.-).
scaffold8.t365	AA5_2	1.5e-241	0.99	AA	Auxiliary Activities
scaffold8.t366	GH3	5e-61	0.981481481481482	GH	Glycoside Hydrolases	beta-glucosidase (EC 3.2.1.21); xylan 1,4-beta-xylosidase (EC 3.2.1.37); beta-N-acetylhexosaminidase (EC 3.2.1.52); glucan 1,3-beta-glucosidase (EC 3.2.1.58); glucan 1,4-beta-glucosidase (EC 3.2.1.74); exo-1,3-1,4-glucanase (EC 3.2.1.-); alphalpha-L-arabinofuranosidase (EC 3.2.1.55).
scaffold8.t379	GH18	8e-78	0.949324324324324	GH	Glycoside Hydrolases	chitinase (EC 3.2.1.14); endo-beta-N-acetylglucosaminidase (EC 3.2.1.96); xylanase inhibitor; concanavalin B; narbonin
scaffold8.t386	CE10	4.6e-32	0.328445747800586	CE	Carbohydrate Esterases	arylesterase (EC 3.1.1.-); carboxyl esterase (EC 3.1.1.3); acetylcholinesterase (EC 3.1.1.7); cholinesterase (EC 3.1.1.8); sterol esterase (EC 3.1.1.13); brefeldin A esterase (EC 3.1.1.-).
scaffold8.t392	GH71	2.1e-54	0.973333333333333	GH	Glycoside Hydrolases	alpha-1,3-glucanase (EC 3.2.1.59).
scaffold8.t403	AA7	2.9e-48	0.390829694323144	AA	Auxiliary Activities
scaffold8.t410	GH93	7.5e-108	0.993485342019544	GH	Glycoside Hydrolases	exo-alpha-L-1,5-arabinanase (EC 3.2.1.-)
scaffold8.t423	GH3	1.5e-69	0.976851851851852	GH	Glycoside Hydrolases	beta-glucosidase (EC 3.2.1.21); xylan 1,4-beta-xylosidase (EC 3.2.1.37); beta-N-acetylhexosaminidase (EC 3.2.1.52); glucan 1,3-beta-glucosidase (EC 3.2.1.58); glucan 1,4-beta-glucosidase (EC 3.2.1.74); exo-1,3-1,4-glucanase (EC 3.2.1.-); alphalpha-L-arabinofuranosidase (EC 3.2.1.55).
scaffold8.t431	GH43_36	3.6e-119	0.996212121212121	GH	Glycoside Hydrolases
scaffold8.t435	CE16	1e-65	0.99250936329588	CE	Carbohydrate Esterases	acetylesterase (EC 3.1.1.6) active on various carbohydrate acetyl esters
scaffold8.t445	GH18	4.5e-71	0.966216216216216	GH	Glycoside Hydrolases	chitinase (EC 3.2.1.14); endo-beta-N-acetylglucosaminidase (EC 3.2.1.96); xylanase inhibitor; concanavalin B; narbonin
scaffold8.t447	GH11	3.1e-75	0.983050847457627	GH	Glycoside Hydrolases	xylanase (EC 3.2.1.8)
scaffold8.t452	GH6	1.2e-96	0.938775510204082	GH	Glycoside Hydrolases	endoglucanase (EC 3.2.1.4); cellobiohydrolase (EC 3.2.1.91)
scaffold8.t453	GH67	5.3e-216	0.681614349775785	GH	Glycoside Hydrolases	alpha-glucuronidase (EC 3.2.1.139); xylan alpha-1,2-glucuronidase (EC 3.2.1.131)
scaffold8.t456	AA9	5.8e-53	0.981818181818182	AA	Auxiliary Activities
scaffold8.t460	AA3_3	2.9e-292	0.996615905245347	AA	Auxiliary Activities
scaffold8.t482	GT34	1.9e-39	0.841463414634146	GT	Glycosyl Transferases	UDP-Gal: galactomannan alpha-1,6-galactosyltransferase (EC 2.4.1.-); UDP-Xyl: xyloglucan alpha-1,6-xylosyltransferase (EC 2.4.2.39); alpha-1,2-galactosyltransferase (EC 2.4.1.-)
scaffold8.t500	CE10	7.7e-25	0.390029325513196	CE	Carbohydrate Esterases	arylesterase (EC 3.1.1.-); carboxyl esterase (EC 3.1.1.3); acetylcholinesterase (EC 3.1.1.7); cholinesterase (EC 3.1.1.8); sterol esterase (EC 3.1.1.13); brefeldin A esterase (EC 3.1.1.-).
scaffold8.t502	AA9	8e-67	0.981818181818182	AA	Auxiliary Activities
scaffold8.t530	GH109	2.2e-15	0.968253968253968	GH	Glycoside Hydrolases	alpha-N-acetylgalactosaminidase (EC 3.2.1.49)
scaffold8.t539	GH13_40	5.2e-176	0.994444444444444	GH	Glycoside Hydrolases
scaffold8.t561	PL3_2	1.7e-78	0.979381443298969	PL	Polysaccharide Lyases
scaffold8.t562	GH76	5.8e-77	0.885474860335196	GH	Glycoside Hydrolases	alpha-1,6-mannanase (EC 3.2.1.101)
scaffold8.t566	AA7	1.7e-54	0.95414847161572	AA	Auxiliary Activities
scaffold8.t569	CBM67	5.6e-16	0.465909090909091	CBM	Carbohydrate-Binding Modules
scaffold8.t576	GH16	2.3e-16	0.80952380952381	GH	Glycoside Hydrolases	xyloglucan:xyloglucosyltransferase (EC 2.4.1.207); keratan-sulfate endo-1,4-beta-galactosidase (EC 3.2.1.103); endo-1,3-beta-glucanase (EC 3.2.1.39); endo-1,3(4)-beta-glucanase (EC 3.2.1.6); licheninase (EC 3.2.1.73); beta-agarase (EC 3.2.1.81); kappa;-carrageenase (EC 3.2.1.83); xyloglucanase (EC 3.2.1.151)
scaffold8.t589	CE10	2.6e-50	0.727272727272727	CE	Carbohydrate Esterases	arylesterase (EC 3.1.1.-); carboxyl esterase (EC 3.1.1.3); acetylcholinesterase (EC 3.1.1.7); cholinesterase (EC 3.1.1.8); sterol esterase (EC 3.1.1.13); brefeldin A esterase (EC 3.1.1.-).
scaffold8.t591	AA3_2	3.4e-133	0.987719298245614	AA	Auxiliary Activities
scaffold8.t597	AA3_1	7.4e-276	0.989347536617843	AA	Auxiliary Activities
scaffold8.t598	CE1	6.8e-13	0.704845814977974	CE	Carbohydrate Esterases	acetyl xylan esterase (EC 3.1.1.72); cinnamoyl esterase (EC 3.1.1.-); feruloyl esterase (EC 3.1.1.73); carboxylesterase (EC 3.1.1.1); S-formylglutathione hydrolase (EC 3.1.2.12)
scaffold8.t605	AA7	8.7e-44	0.432314410480349	AA	Auxiliary Activities
scaffold8.t608	AA7	1.2e-44	0.98471615720524	AA	Auxiliary Activities
scaffold8.t625	CBM6	0.00025	0.41304347826087	CBM	Carbohydrate-Binding Modules	Modules of approx. 120 residues. The cellulose-binding function has been demonstrated in one case on amorphous cellulose and beta-1,4-xylan. Some of these modules also bind beta-1,3-glucan, beta-1,3-1,4-glucan, and beta-1,4-glucan.
scaffold8.t629	GH2	6.9e-102	0.515957446808511	GH	Glycoside Hydrolases	beta-galactosidase (EC 3.2.1.23) ; beta-mannosidase (EC 3.2.1.25); beta-glucuronidase (EC 3.2.1.31); mannosylglycoprotein endo-beta-mannosidase (EC 3.2.1.152); exo-beta-glucosaminidase (EC 3.2.1.165)
scaffold8.t640	CE10	3.4e-54	0.750733137829912	CE	Carbohydrate Esterases	arylesterase (EC 3.1.1.-); carboxyl esterase (EC 3.1.1.3); acetylcholinesterase (EC 3.1.1.7); cholinesterase (EC 3.1.1.8); sterol esterase (EC 3.1.1.13); brefeldin A esterase (EC 3.1.1.-).
scaffold8.t641	GH35	1.1e-88	0.98371335504886	GH	Glycoside Hydrolases	beta-galactosidase (EC 3.2.1.23); exo-beta-glucosaminidase (EC 3.2.1.165)
scaffold8.t651	GH3	1.4e-48	0.972222222222222	GH	Glycoside Hydrolases	beta-glucosidase (EC 3.2.1.21); xylan 1,4-beta-xylosidase (EC 3.2.1.37); beta-N-acetylhexosaminidase (EC 3.2.1.52); glucan 1,3-beta-glucosidase (EC 3.2.1.58); glucan 1,4-beta-glucosidase (EC 3.2.1.74); exo-1,3-1,4-glucanase (EC 3.2.1.-); alphalpha-L-arabinofuranosidase (EC 3.2.1.55).
scaffold8.t666	GH3	4e-28	0.564814814814815	GH	Glycoside Hydrolases	beta-glucosidase (EC 3.2.1.21); xylan 1,4-beta-xylosidase (EC 3.2.1.37); beta-N-acetylhexosaminidase (EC 3.2.1.52); glucan 1,3-beta-glucosidase (EC 3.2.1.58); glucan 1,4-beta-glucosidase (EC 3.2.1.74); exo-1,3-1,4-glucanase (EC 3.2.1.-); alphalpha-L-arabinofuranosidase (EC 3.2.1.55).
scaffold8.t69	CE10	6.8e-47	0.891495601173021	CE	Carbohydrate Esterases	arylesterase (EC 3.1.1.-); carboxyl esterase (EC 3.1.1.3); acetylcholinesterase (EC 3.1.1.7); cholinesterase (EC 3.1.1.8); sterol esterase (EC 3.1.1.13); brefeldin A esterase (EC 3.1.1.-).
scaffold8.t702	GH43_14	2e-137	0.996539792387543	GH	Glycoside Hydrolases
scaffold8.t707	GH28	6.3e-62	0.969230769230769	GH	Glycoside Hydrolases	polygalacturonase (EC 3.2.1.15); exo-polygalacturonase (EC 3.2.1.67); exo-polygalacturonosidase (EC 3.2.1.82); rhamnogalacturonase (EC 3.2.1.-); endo-xylogalacturonan hydrolase (EC 3.2.1.-); rhamnogalacturonan alpha-L-rhamnopyranohydrolase (EC 3.2.1.40)
scaffold8.t708	CE8	1.4e-75	0.920138888888889	CE	Carbohydrate Esterases	pectin methylesterase (EC 3.1.1.11).
scaffold8.t71	CE4	1.5e-27	0.923076923076923	CE	Carbohydrate Esterases	acetyl xylan esterase (EC 3.1.1.72); chitin deacetylase (EC 3.5.1.41); chitooligosaccharide deacetylase (EC 3.5.1.-); peptidoglycan GlcNAc deacetylase (EC 3.5.1.-); peptidoglycan N-acetylmuramic acid deacetylase (EC 3.5.1.-).
scaffold8.t721	CE10	1.3e-53	0.847507331378299	CE	Carbohydrate Esterases	arylesterase (EC 3.1.1.-); carboxyl esterase (EC 3.1.1.3); acetylcholinesterase (EC 3.1.1.7); cholinesterase (EC 3.1.1.8); sterol esterase (EC 3.1.1.13); brefeldin A esterase (EC 3.1.1.-).
scaffold8.t729	CE10	4.4e-32	0.372434017595308	CE	Carbohydrate Esterases	arylesterase (EC 3.1.1.-); carboxyl esterase (EC 3.1.1.3); acetylcholinesterase (EC 3.1.1.7); cholinesterase (EC 3.1.1.8); sterol esterase (EC 3.1.1.13); brefeldin A esterase (EC 3.1.1.-).
scaffold8.t73	GH105	8.4e-92	0.978915662650602	GH	Glycoside Hydrolases	unsaturated rhamnogalacturonyl hydrolase (EC 3.2.1.-)
scaffold8.t734	GH32	1.4e-69	0.972696245733788	GH	Glycoside Hydrolases	invertase (EC 3.2.1.26); endo-inulinase (EC 3.2.1.7); beta-2,6-fructan 6-levanbiohydrolase (EC 3.2.1.64); endo-levanase (EC 3.2.1.65); exo-inulinase (EC 3.2.1.80); fructan beta-(2,1)-fructosidase/1-exohydrolase (EC 3.2.1.153); fructan beta-(2,6)-fructosidase/6-exohydrolase (EC 3.2.1.154); sucrose:sucrose 1-fructosyltransferase (EC 2.4.1.99); fructan:fructan 1-fructosyltransferase (EC 2.4.1.100); …
scaffold8.t74	CE10	1e-30	0.337243401759531	CE	Carbohydrate Esterases	arylesterase (EC 3.1.1.-); carboxyl esterase (EC 3.1.1.3); acetylcholinesterase (EC 3.1.1.7); cholinesterase (EC 3.1.1.8); sterol esterase (EC 3.1.1.13); brefeldin A esterase (EC 3.1.1.-).
scaffold8.t741	CE1	2e-09	0.665198237885463	CE	Carbohydrate Esterases	acetyl xylan esterase (EC 3.1.1.72); cinnamoyl esterase (EC 3.1.1.-); feruloyl esterase (EC 3.1.1.73); carboxylesterase (EC 3.1.1.1); S-formylglutathione hydrolase (EC 3.1.2.12)
scaffold8.t743	GH109	6.6e-12	0.912698412698413	GH	Glycoside Hydrolases	alpha-N-acetylgalactosaminidase (EC 3.2.1.49)
scaffold8.t772	GH2	1.6e-222	0.964095744680851	GH	Glycoside Hydrolases	beta-galactosidase (EC 3.2.1.23) ; beta-mannosidase (EC 3.2.1.25); beta-glucuronidase (EC 3.2.1.31); mannosylglycoprotein endo-beta-mannosidase (EC 3.2.1.152); exo-beta-glucosaminidase (EC 3.2.1.165)
scaffold8.t774	AA5_2	5e-262	0.99	AA	Auxiliary Activities
scaffold8.t780	GT8	8.2e-36	0.88715953307393	GT	Glycosyl Transferases	lipopolysaccharide alpha-1,3-galactosyltransferase (EC 2.4.1.44); UDP-Glc: (glucosyl)lipopolysaccharide alpha-1,2-glucosyltransferase (EC 2.4.1.-); lipopolysaccharide glucosyltransferase 1 (EC 2.4.1.58); glycogenin glucosyltransferase (EC 2.4.1.186); inositol 1-alpha-galactosyltransferase (galactinol synthase) (EC 2.4.1.123); homogalacturonan alpha-1,4-galacturonosyltransferase (EC 2.4.1.43); UDP…
scaffold8.t81	CBM18	1.5e-08	0.921052631578947	CBM	Carbohydrate-Binding Modules	Modules of approx. 40 residues. The chitin-binding function has been demonstrated in many cases. These modules are found attached to a number of chitinase catalytic domains, but also in non-catalytic proteins either in isolation or as multiple repeats.
scaffold8.t810	GT34	6.4e-06	0.353658536585366	GT	Glycosyl Transferases	UDP-Gal: galactomannan alpha-1,6-galactosyltransferase (EC 2.4.1.-); UDP-Xyl: xyloglucan alpha-1,6-xylosyltransferase (EC 2.4.2.39); alpha-1,2-galactosyltransferase (EC 2.4.1.-)
scaffold8.t813	CE10	6.9e-30	0.372434017595308	CE	Carbohydrate Esterases	arylesterase (EC 3.1.1.-); carboxyl esterase (EC 3.1.1.3); acetylcholinesterase (EC 3.1.1.7); cholinesterase (EC 3.1.1.8); sterol esterase (EC 3.1.1.13); brefeldin A esterase (EC 3.1.1.-).
scaffold8.t82	GH18	9.9e-53	0.949324324324324	GH	Glycoside Hydrolases	chitinase (EC 3.2.1.14); endo-beta-N-acetylglucosaminidase (EC 3.2.1.96); xylanase inhibitor; concanavalin B; narbonin
scaffold8.t85	CE10	2.2e-32	0.689149560117302	CE	Carbohydrate Esterases	arylesterase (EC 3.1.1.-); carboxyl esterase (EC 3.1.1.3); acetylcholinesterase (EC 3.1.1.7); cholinesterase (EC 3.1.1.8); sterol esterase (EC 3.1.1.13); brefeldin A esterase (EC 3.1.1.-).
scaffold8.t857	GH18	3.9e-58	0.881756756756757	GH	Glycoside Hydrolases	chitinase (EC 3.2.1.14); endo-beta-N-acetylglucosaminidase (EC 3.2.1.96); xylanase inhibitor; concanavalin B; narbonin
scaffold8.t86	GH28	2.4e-36	0.747692307692308	GH	Glycoside Hydrolases	polygalacturonase (EC 3.2.1.15); exo-polygalacturonase (EC 3.2.1.67); exo-polygalacturonosidase (EC 3.2.1.82); rhamnogalacturonase (EC 3.2.1.-); endo-xylogalacturonan hydrolase (EC 3.2.1.-); rhamnogalacturonan alpha-L-rhamnopyranohydrolase (EC 3.2.1.40)
scaffold8.t864	GH5_15	8.6e-137	0.996677740863787	GH	Glycoside Hydrolases
scaffold8.t866	CE10	6.1e-26	0.32258064516129	CE	Carbohydrate Esterases	arylesterase (EC 3.1.1.-); carboxyl esterase (EC 3.1.1.3); acetylcholinesterase (EC 3.1.1.7); cholinesterase (EC 3.1.1.8); sterol esterase (EC 3.1.1.13); brefeldin A esterase (EC 3.1.1.-).
scaffold8.t870	CE10	9.6e-26	0.337243401759531	CE	Carbohydrate Esterases	arylesterase (EC 3.1.1.-); carboxyl esterase (EC 3.1.1.3); acetylcholinesterase (EC 3.1.1.7); cholinesterase (EC 3.1.1.8); sterol esterase (EC 3.1.1.13); brefeldin A esterase (EC 3.1.1.-).
scaffold8.t875	GH28	1.2e-71	0.956923076923077	GH	Glycoside Hydrolases	polygalacturonase (EC 3.2.1.15); exo-polygalacturonase (EC 3.2.1.67); exo-polygalacturonosidase (EC 3.2.1.82); rhamnogalacturonase (EC 3.2.1.-); endo-xylogalacturonan hydrolase (EC 3.2.1.-); rhamnogalacturonan alpha-L-rhamnopyranohydrolase (EC 3.2.1.40)
scaffold8.t897	GH43_30	2.2e-82	0.984962406015038	GH	Glycoside Hydrolases
scaffold8.t904	GH39	7.6e-09	0.357308584686775	GH	Glycoside Hydrolases	alpha-L-iduronidase (EC 3.2.1.76); beta-xylosidase (EC 3.2.1.37).
scaffold8.t925	CE3	2.2e-09	0.685567010309278	CE	Carbohydrate Esterases	acetyl xylan esterase (EC 3.1.1.72).
scaffold8.t941	CE10	6.3e-06	0.577712609970675	CE	Carbohydrate Esterases	arylesterase (EC 3.1.1.-); carboxyl esterase (EC 3.1.1.3); acetylcholinesterase (EC 3.1.1.7); cholinesterase (EC 3.1.1.8); sterol esterase (EC 3.1.1.13); brefeldin A esterase (EC 3.1.1.-).
scaffold8.t950	CE10	6.1e-31	0.331378299120235	CE	Carbohydrate Esterases	arylesterase (EC 3.1.1.-); carboxyl esterase (EC 3.1.1.3); acetylcholinesterase (EC 3.1.1.7); cholinesterase (EC 3.1.1.8); sterol esterase (EC 3.1.1.13); brefeldin A esterase (EC 3.1.1.-).
scaffold8.t965	AA4	4.9e-21	0.480842911877395	AA	Auxiliary Activities
scaffold8.t967	GH3	2.3e-64	0.962962962962963	GH	Glycoside Hydrolases	beta-glucosidase (EC 3.2.1.21); xylan 1,4-beta-xylosidase (EC 3.2.1.37); beta-N-acetylhexosaminidase (EC 3.2.1.52); glucan 1,3-beta-glucosidase (EC 3.2.1.58); glucan 1,4-beta-glucosidase (EC 3.2.1.74); exo-1,3-1,4-glucanase (EC 3.2.1.-); alphalpha-L-arabinofuranosidase (EC 3.2.1.55).
scaffold8.t973	GH78	1.8e-67	0.736111111111111	GH	Glycoside Hydrolases	alpha-L-rhamnosidase (EC 3.2.1.40)
scaffold8.t974	GT1	3.3e-51	0.981675392670157	GT	Glycosyl Transferases	UDP-glucuronosyltransferase (EC 2.4.1.17); 2-hydroxyacylsphingosine 1-beta-galactosyltransferase (EC 2.4.1.45); N-acylsphingosine galactosyltransferase (EC 2.4.1.47); flavonol 3-O-glucosyltransferase (EC 2.4.1.91); indole-3-acetate beta-glucosyltransferase (EC 2.4.1.121); sterol glucosyltransferase (EC 2.4.1.173); ecdysteroid UDP-glucosyltransferase (EC 2.4.1.-); zeaxanthin glucosyltransferase (E…
scaffold8.t977	GH78	1.8e-83	0.938492063492063	GH	Glycoside Hydrolases	alpha-L-rhamnosidase (EC 3.2.1.40)
scaffold9.t1027	AA1_3	3.8e-116	0.977564102564103	AA	Auxiliary Activities
scaffold9.t1028	GH31	7.8e-103	0.941451990632319	GH	Glycoside Hydrolases	alpha-glucosidase (EC 3.2.1.20); alpha-1,3-glucosidase (EC 3.2.1.84); sucrase-isomaltase (EC 3.2.1.48) (EC 3.2.1.10); alpha-xylosidase (EC 3.2.1.-); alpha-glucan lyase (EC 4.2.2.13); isomaltosyltransferase (EC 2.4.1.-).
scaffold9.t1037	GH35	2.1e-29	0.381107491856678	GH	Glycoside Hydrolases	beta-galactosidase (EC 3.2.1.23); exo-beta-glucosaminidase (EC 3.2.1.165)
scaffold9.t113	GT32	5.2e-12	0.777777777777778	GT	Glycosyl Transferases	alpha-1,6-mannosyltransferase (EC 2.4.1.-); alpha-1,4-N-acetylglucosaminyltransferase (EC 2.4.1.-); alpha-1,4-N-acetylgalactosaminyltransferase (EC 2.4.1.-);
scaffold9.t144	GH76	5.1e-107	0.963687150837989	GH	Glycoside Hydrolases	alpha-1,6-mannanase (EC 3.2.1.101)
scaffold9.t17	CE4	9.8e-18	0.792307692307692	CE	Carbohydrate Esterases	acetyl xylan esterase (EC 3.1.1.72); chitin deacetylase (EC 3.5.1.41); chitooligosaccharide deacetylase (EC 3.5.1.-); peptidoglycan GlcNAc deacetylase (EC 3.5.1.-); peptidoglycan N-acetylmuramic acid deacetylase (EC 3.5.1.-).
scaffold9.t182	CBM22	4.1e-07	0.549618320610687	CBM	Carbohydrate-Binding Modules	A xylan binding function has been demonstrated in several cases and affinity with mixed beta-1,3/beta-1,4-glucans in one. In several cases a thermostabilizing effect has also been seen.
scaffold9.t211	AA3_2	3.9e-100	0.994736842105263	AA	Auxiliary Activities
scaffold9.t229	CE1	6.5e-08	0.515418502202643	CE	Carbohydrate Esterases	acetyl xylan esterase (EC 3.1.1.72); cinnamoyl esterase (EC 3.1.1.-); feruloyl esterase (EC 3.1.1.73); carboxylesterase (EC 3.1.1.1); S-formylglutathione hydrolase (EC 3.1.2.12)
scaffold9.t258	GT4	4.4e-32	0.95	GT	Glycosyl Transferases	sucrose synthase (EC 2.4.1.13); sucrose-phosphate synthase (EC 2.4.1.14); alpha-glucosyltransferase (EC 2.4.1.52); lipopolysaccharide N-acetylglucosaminyltransferase (EC 2.4.1.56); GDP-Man alpha-mannosyltransferase (EC 2.4.1.-); 1,2-diacylglycerol 3-glucosyltransferase (EC 2.4.1.157); diglucosyl diacylglycerol synthase (EC 2.4.1.208); digalactosyldiacylglycerol synthase (EC 2.4.1.141); trehalose …
scaffold9.t266	AA7	4.1e-77	0.986899563318777	AA	Auxiliary Activities
scaffold9.t27	CE10	2.1e-40	0.797653958944281	CE	Carbohydrate Esterases	arylesterase (EC 3.1.1.-); carboxyl esterase (EC 3.1.1.3); acetylcholinesterase (EC 3.1.1.7); cholinesterase (EC 3.1.1.8); sterol esterase (EC 3.1.1.13); brefeldin A esterase (EC 3.1.1.-).
scaffold9.t287	GT34	1.5e-06	0.646341463414634	GT	Glycosyl Transferases	UDP-Gal: galactomannan alpha-1,6-galactosyltransferase (EC 2.4.1.-); UDP-Xyl: xyloglucan alpha-1,6-xylosyltransferase (EC 2.4.2.39); alpha-1,2-galactosyltransferase (EC 2.4.1.-)
scaffold9.t294	AA2	7.6e-27	0.635294117647059	AA	Auxiliary Activities
scaffold9.t299	CE8	7.9e-69	0.982638888888889	CE	Carbohydrate Esterases	pectin methylesterase (EC 3.1.1.11).
scaffold9.t30	GH109	2.1e-08	0.833333333333333	GH	Glycoside Hydrolases	alpha-N-acetylgalactosaminidase (EC 3.2.1.49)
scaffold9.t305	PL1_9	1.2e-105	0.972972972972973	PL	Polysaccharide Lyases
scaffold9.t323	GT34	1.5e-71	0.971544715447154	GT	Glycosyl Transferases	UDP-Gal: galactomannan alpha-1,6-galactosyltransferase (EC 2.4.1.-); UDP-Xyl: xyloglucan alpha-1,6-xylosyltransferase (EC 2.4.2.39); alpha-1,2-galactosyltransferase (EC 2.4.1.-)
scaffold9.t329	GT64	2.8e-51	0.963709677419355	GT	Glycosyl Transferases	UDP-GlcNAc: heparan alpha-N-acetylhexosaminyltransferase (EC 2.4.1.224)
scaffold9.t363	CE10	2.8e-33	0.348973607038123	CE	Carbohydrate Esterases	arylesterase (EC 3.1.1.-); carboxyl esterase (EC 3.1.1.3); acetylcholinesterase (EC 3.1.1.7); cholinesterase (EC 3.1.1.8); sterol esterase (EC 3.1.1.13); brefeldin A esterase (EC 3.1.1.-).
scaffold9.t393	GT1	1.7e-37	0.659685863874346	GT	Glycosyl Transferases	UDP-glucuronosyltransferase (EC 2.4.1.17); 2-hydroxyacylsphingosine 1-beta-galactosyltransferase (EC 2.4.1.45); N-acylsphingosine galactosyltransferase (EC 2.4.1.47); flavonol 3-O-glucosyltransferase (EC 2.4.1.91); indole-3-acetate beta-glucosyltransferase (EC 2.4.1.121); sterol glucosyltransferase (EC 2.4.1.173); ecdysteroid UDP-glucosyltransferase (EC 2.4.1.-); zeaxanthin glucosyltransferase (E…
scaffold9.t430	GH13_8	2.9e-137	0.996350364963504	GH	Glycoside Hydrolases
scaffold9.t45	CE10	4.7e-59	0.747800586510264	CE	Carbohydrate Esterases	arylesterase (EC 3.1.1.-); carboxyl esterase (EC 3.1.1.3); acetylcholinesterase (EC 3.1.1.7); cholinesterase (EC 3.1.1.8); sterol esterase (EC 3.1.1.13); brefeldin A esterase (EC 3.1.1.-).
scaffold9.t465	GT62	2.6e-124	0.988805970149254	GT	Glycosyl Transferases	alpha-1,2-mannosyltransferase (EC 2.4.1.-); alpha-1,6-mannosyltransferase (EC 2.4.1.-)
scaffold9.t489	GH125	1e-162	0.997512437810945	GH	Glycoside Hydrolases	exo-alpha-1,6-mannosidase (EC 3.2.1.-)
scaffold9.t505	GH128	6e-63	0.982142857142857	GH	Glycoside Hydrolases
scaffold9.t515	CE1	1.5e-07	0.506607929515419	CE	Carbohydrate Esterases	acetyl xylan esterase (EC 3.1.1.72); cinnamoyl esterase (EC 3.1.1.-); feruloyl esterase (EC 3.1.1.73); carboxylesterase (EC 3.1.1.1); S-formylglutathione hydrolase (EC 3.1.2.12)
scaffold9.t517	GT4	1e-36	0.98125	GT	Glycosyl Transferases	sucrose synthase (EC 2.4.1.13); sucrose-phosphate synthase (EC 2.4.1.14); alpha-glucosyltransferase (EC 2.4.1.52); lipopolysaccharide N-acetylglucosaminyltransferase (EC 2.4.1.56); GDP-Man alpha-mannosyltransferase (EC 2.4.1.-); 1,2-diacylglycerol 3-glucosyltransferase (EC 2.4.1.157); diglucosyl diacylglycerol synthase (EC 2.4.1.208); digalactosyldiacylglycerol synthase (EC 2.4.1.141); trehalose …
scaffold9.t520	GH75	1.9e-81	0.963636363636364	GH	Glycoside Hydrolases	chitosanase (EC 3.2.1.132)
scaffold9.t607	CE1	4.2e-11	0.493392070484582	CE	Carbohydrate Esterases	acetyl xylan esterase (EC 3.1.1.72); cinnamoyl esterase (EC 3.1.1.-); feruloyl esterase (EC 3.1.1.73); carboxylesterase (EC 3.1.1.1); S-formylglutathione hydrolase (EC 3.1.2.12)
scaffold9.t612	CE4	1.2e-30	0.923076923076923	CE	Carbohydrate Esterases	acetyl xylan esterase (EC 3.1.1.72); chitin deacetylase (EC 3.5.1.41); chitooligosaccharide deacetylase (EC 3.5.1.-); peptidoglycan GlcNAc deacetylase (EC 3.5.1.-); peptidoglycan N-acetylmuramic acid deacetylase (EC 3.5.1.-).
scaffold9.t615	GH18	2.4e-65	0.949324324324324	GH	Glycoside Hydrolases	chitinase (EC 3.2.1.14); endo-beta-N-acetylglucosaminidase (EC 3.2.1.96); xylanase inhibitor; concanavalin B; narbonin
scaffold9.t62	CE10	2.7e-57	0.730205278592375	CE	Carbohydrate Esterases	arylesterase (EC 3.1.1.-); carboxyl esterase (EC 3.1.1.3); acetylcholinesterase (EC 3.1.1.7); cholinesterase (EC 3.1.1.8); sterol esterase (EC 3.1.1.13); brefeldin A esterase (EC 3.1.1.-).
scaffold9.t661	CE14	1e-09	0.967741935483871	CE	Carbohydrate Esterases	N-acetyl-1-D-myo-inosityl-2-amino-2-deoxy-alpha-D-glucopyranoside deacetylase (EC 3.5.1.89); diacetylchitobiose deacetylase (EC 3.5.1.-); mycothiol S-conjugate amidase (EC 3.5.1.-)
scaffold9.t682	CE5	2.1e-40	0.968253968253968	CE	Carbohydrate Esterases	acetyl xylan esterase (EC 3.1.1.72); cutinase (EC 3.1.1.74)
scaffold9.t706	CBM63	1e-22	0.871794871794872	CBM	Carbohydrate-Binding Modules
scaffold9.t709	GT69	2.9e-68	0.99163179916318	GT	Glycosyl Transferases	GDP-Man: alpha-1,3-mannosyltransferase (EC 2.4.1.-)
scaffold9.t728	GT2	5.1e-44	0.988095238095238	GT	Glycosyl Transferases	cellulose synthase (EC 2.4.1.12); chitin synthase (EC 2.4.1.16); dolichyl-phosphate beta-D-mannosyltransferase (EC 2.4.1.83); dolichyl-phosphate beta-glucosyltransferase (EC 2.4.1.117); N-acetylglucosaminyltransferase (EC 2.4.1.-); N-acetylgalactosaminyltransferase (EC 2.4.1.-); hyaluronan synthase (EC 2.4.1.212); chitin oligosaccharide synthase (EC 2.4.1.-); beta-1,3-glucan synthase (EC 2.4.1.34…
scaffold9.t747	AA11	1e-06	0.392670157068063	AA	Auxiliary Activities
scaffold9.t765	GH16	1.2e-35	0.962962962962963	GH	Glycoside Hydrolases	xyloglucan:xyloglucosyltransferase (EC 2.4.1.207); keratan-sulfate endo-1,4-beta-galactosidase (EC 3.2.1.103); endo-1,3-beta-glucanase (EC 3.2.1.39); endo-1,3(4)-beta-glucanase (EC 3.2.1.6); licheninase (EC 3.2.1.73); beta-agarase (EC 3.2.1.81); kappa;-carrageenase (EC 3.2.1.83); xyloglucanase (EC 3.2.1.151)
scaffold9.t77	AA7	4.7e-49	0.458515283842795	AA	Auxiliary Activities
scaffold9.t801	AA7	8.5e-62	0.978165938864629	AA	Auxiliary Activities
scaffold9.t805	CE10	1.2e-25	0.697947214076246	CE	Carbohydrate Esterases	arylesterase (EC 3.1.1.-); carboxyl esterase (EC 3.1.1.3); acetylcholinesterase (EC 3.1.1.7); cholinesterase (EC 3.1.1.8); sterol esterase (EC 3.1.1.13); brefeldin A esterase (EC 3.1.1.-).
scaffold9.t818	CE10	7.8e-43	0.765395894428152	CE	Carbohydrate Esterases	arylesterase (EC 3.1.1.-); carboxyl esterase (EC 3.1.1.3); acetylcholinesterase (EC 3.1.1.7); cholinesterase (EC 3.1.1.8); sterol esterase (EC 3.1.1.13); brefeldin A esterase (EC 3.1.1.-).
scaffold9.t824	AA9	5.4e-65	0.986363636363636	AA	Auxiliary Activities
scaffold9.t829	AA7	2.2e-51	0.395196506550218	AA	Auxiliary Activities
scaffold9.t853	CE1	1.7e-09	0.519823788546256	CE	Carbohydrate Esterases	acetyl xylan esterase (EC 3.1.1.72); cinnamoyl esterase (EC 3.1.1.-); feruloyl esterase (EC 3.1.1.73); carboxylesterase (EC 3.1.1.1); S-formylglutathione hydrolase (EC 3.1.2.12)
scaffold9.t856	GH35	1.2e-92	0.98371335504886	GH	Glycoside Hydrolases	beta-galactosidase (EC 3.2.1.23); exo-beta-glucosaminidase (EC 3.2.1.165)
scaffold9.t857	GH43_22	1.1e-69	0.995073891625616	GH	Glycoside Hydrolases
scaffold9.t858	GH47	1.3e-127	0.995515695067265	GH	Glycoside Hydrolases	alpha-mannosidase (EC 3.2.1.113)
scaffold9.t859	CBM61	3e-06	0.50354609929078	CBM	Carbohydrate-Binding Modules	Modules of approx. 150 residues found appended to GH16, GH30, GH31, GH43, GH53 and GH66 catalytic domains. A beta-1,4-galactan binding function has been demonstrated for the CBM60 of Thermotoga maritima GH53 galactanase [PMID: 20826814].
scaffold9.t860	PL1_7	2.2e-68	0.989473684210526	PL	Polysaccharide Lyases
scaffold9.t861	PL3_2	3.3e-71	0.969072164948454	PL	Polysaccharide Lyases
scaffold9.t877	GH32	1.2e-73	0.976109215017065	GH	Glycoside Hydrolases	invertase (EC 3.2.1.26); endo-inulinase (EC 3.2.1.7); beta-2,6-fructan 6-levanbiohydrolase (EC 3.2.1.64); endo-levanase (EC 3.2.1.65); exo-inulinase (EC 3.2.1.80); fructan beta-(2,1)-fructosidase/1-exohydrolase (EC 3.2.1.153); fructan beta-(2,6)-fructosidase/6-exohydrolase (EC 3.2.1.154); sucrose:sucrose 1-fructosyltransferase (EC 2.4.1.99); fructan:fructan 1-fructosyltransferase (EC 2.4.1.100); …
scaffold9.t878	GH32	3.3e-75	0.832764505119454	GH	Glycoside Hydrolases	invertase (EC 3.2.1.26); endo-inulinase (EC 3.2.1.7); beta-2,6-fructan 6-levanbiohydrolase (EC 3.2.1.64); endo-levanase (EC 3.2.1.65); exo-inulinase (EC 3.2.1.80); fructan beta-(2,1)-fructosidase/1-exohydrolase (EC 3.2.1.153); fructan beta-(2,6)-fructosidase/6-exohydrolase (EC 3.2.1.154); sucrose:sucrose 1-fructosyltransferase (EC 2.4.1.99); fructan:fructan 1-fructosyltransferase (EC 2.4.1.100); …
scaffold9.t880	GH79	3.3e-56	0.854945054945055	GH	Glycoside Hydrolases	beta-glucuronidase (EC 3.2.1.31); beta-4-O-methyl-glucuronidase (EC 3.2.1.-); heparanase (EC 3.2.1.-); baicalin beta-glucuronidase (EC 3.2.1.167)
scaffold9.t888	GH47	3.6e-110	0.997757847533632	GH	Glycoside Hydrolases	alpha-mannosidase (EC 3.2.1.113)
scaffold9.t892	CE4	3.9e-10	0.615384615384615	CE	Carbohydrate Esterases	acetyl xylan esterase (EC 3.1.1.72); chitin deacetylase (EC 3.5.1.41); chitooligosaccharide deacetylase (EC 3.5.1.-); peptidoglycan GlcNAc deacetylase (EC 3.5.1.-); peptidoglycan N-acetylmuramic acid deacetylase (EC 3.5.1.-).
scaffold9.t912	CBM13	1.4e-12	0.670212765957447	CBM	Carbohydrate-Binding Modules	Modules of approx. 150 residues which always appear as a threefold internal repeat. The only apparent exception to this, xylanase II of Actinomadura sp. FC7 (GenBank U08894), is in fact not completely sequenced. These modules were first identified in several plant lectins such as ricin or agglutinin of Ricinus communis which bind galactose residues. The three-dimensional structure of a plant lect…
scaffold9.t916	GH78	3.3e-56	0.734126984126984	GH	Glycoside Hydrolases	alpha-L-rhamnosidase (EC 3.2.1.40)
scaffold9.t917	GH3	1.7e-57	0.981481481481482	GH	Glycoside Hydrolases	beta-glucosidase (EC 3.2.1.21); xylan 1,4-beta-xylosidase (EC 3.2.1.37); beta-N-acetylhexosaminidase (EC 3.2.1.52); glucan 1,3-beta-glucosidase (EC 3.2.1.58); glucan 1,4-beta-glucosidase (EC 3.2.1.74); exo-1,3-1,4-glucanase (EC 3.2.1.-); alphalpha-L-arabinofuranosidase (EC 3.2.1.55).
scaffold9.t919	CE10	6.1e-30	0.774193548387097	CE	Carbohydrate Esterases	arylesterase (EC 3.1.1.-); carboxyl esterase (EC 3.1.1.3); acetylcholinesterase (EC 3.1.1.7); cholinesterase (EC 3.1.1.8); sterol esterase (EC 3.1.1.13); brefeldin A esterase (EC 3.1.1.-).
scaffold9.t929	GH13_40	9.4e-173	0.994444444444444	GH	Glycoside Hydrolases
scaffold9.t954	CBM50	6.4e-05	0.675	CBM	Carbohydrate-Binding Modules	Modules of approx. 50 residues found attached to various enzymes from families GH18, GH19, GH23, GH24, GH25 and GH73, i.e. enzymes cleaving either chitin or peptidoglycan. Binding to chitopentaose demonstrated in the case of Pteris ryukyuensis chitinase A [Ohnuma T et al. (2008) J. Biol. Chem. 283:5178-87 (PMID: 18083709)]. CBM50 modules are also found in a multitude of other enzymes targeting th…
scaffold9.t956	GH18	2.7e-73	0.942567567567568	GH	Glycoside Hydrolases	chitinase (EC 3.2.1.14); endo-beta-N-acetylglucosaminidase (EC 3.2.1.96); xylanase inhibitor; concanavalin B; narbonin
scaffold9.t990	CE10	3.9e-32	0.340175953079179	CE	Carbohydrate Esterases	arylesterase (EC 3.1.1.-); carboxyl esterase (EC 3.1.1.3); acetylcholinesterase (EC 3.1.1.7); cholinesterase (EC 3.1.1.8); sterol esterase (EC 3.1.1.13); brefeldin A esterase (EC 3.1.1.-).
