# Supplementary material for: Long-Read Draft Genome Sequences of Two Fusarium oxysporum f. sp. cubense Isolates from Banana (Musa spp.)
Source: J Fungi (Basel). 2025 May 30;11(6):421. doi: 10.3390/jof11060421 (PMC12193908; doi:10.3390/jof11060421)
Supplement: Supplementary file 1 [file jof-11-00421-s001.zip › Additional file S11 16117_effector.xls]

Identifier	description	Cytoplasmic effector	Apoplastic effector	Non-effector	Prediction
scaffold1.t1 EVM scaffold1.g1	scaffold1:6110-6860(-)	Y (0.61)	-	-	Cytoplasmic effector
scaffold1.t2 EVM scaffold1.g2	scaffold1:16146-16709(+)	-	Y (0.814)	-	Apoplastic effector
scaffold1.t3 EVM scaffold1.g3	scaffold1:17987-18400(-)	Y (0.873)	Y (0.6)	-	Cytoplasmic/apoplastic effector
scaffold1.t4 EVM scaffold1.g4	scaffold1:20433-20979(+)	Y (0.796)	Y (0.918)	-	Apoplastic/cytoplasmic effector
scaffold1.t5 EVM scaffold1.g5	scaffold1:22085-22783(-)	-	-	Y (0.683)	Non-effector
scaffold1.t6 EVM scaffold1.g6	scaffold1:23923-24333(+)	-	-	Y (0.732)	Non-effector
scaffold1.t7 EVM scaffold1.g7	scaffold1:26309-27880(+)	-	-	Y (0.915)	Non-effector
scaffold1.t8 EVM scaffold1.g8	scaffold1:29589-30107(-)	-	Y (0.807)	-	Apoplastic effector
scaffold1.t9 EVM scaffold1.g9	scaffold1:32860-34566(+)	-	-	Y (0.555)	Non-effector
scaffold1.t10 EVM scaffold1.g10	scaffold1:34612-34830(+)	Y (0.938)	-	-	Cytoplasmic effector
scaffold1.t11 EVM scaffold1.g11	scaffold1:40229-42035(+)	-	-	Y (0.987)	Non-effector
scaffold1.t12 EVM scaffold1.g12	scaffold1:43012-44030(-)	-	-	Y (0.829)	Non-effector
scaffold1.t13 EVM scaffold1.g13	scaffold1:48116-48895(-)	-	Y (0.7)	-	Apoplastic effector
scaffold1.t14 EVM scaffold1.g14	scaffold1:52990-54399(+)	-	-	Y (0.888)	Non-effector
scaffold1.t15 EVM scaffold1.g15	scaffold1:56446-56997(-)	-	Y (0.745)	-	Apoplastic effector
scaffold1.t16 EVM scaffold1.g16	scaffold1:61643-62485(+)	-	-	Y (0.9)	Non-effector
scaffold1.t17 EVM scaffold1.g17	scaffold1:62582-63406(+)	-	-	Y (0.761)	Non-effector
scaffold1.t18 EVM scaffold1.g18	scaffold1:64668-66977(+)	-	-	Y (0.801)	Non-effector
scaffold1.t19 EVM scaffold1.g19	scaffold1:67326-68744(+)	-	-	Y (0.836)	Non-effector
scaffold1.t20 EVM scaffold1.g20	scaffold1:68822-71338(-)	-	-	Y (0.928)	Non-effector
scaffold1.t21 EVM scaffold1.g21	scaffold1:72362-73995(-)	-	-	Y (0.9)	Non-effector
scaffold1.t22 EVM scaffold1.g22	scaffold1:74364-75474(+)	-	-	Y (0.938)	Non-effector
scaffold1.t23 EVM scaffold1.g23	scaffold1:76447-78158(-)	-	-	Y (0.987)	Non-effector
scaffold1.t24 EVM scaffold1.g24	scaffold1:78551-81205(+)	-	-	Y (0.988)	Non-effector
scaffold1.t25 EVM scaffold1.g25	scaffold1:81767-83712(+)	-	-	Y (0.984)	Non-effector
scaffold1.t26 EVM scaffold1.g26	scaffold1:83805-85884(-)	-	-	Y (0.983)	Non-effector
scaffold1.t27 EVM scaffold1.g27	scaffold1:86373-88010(+)	-	-	Y (0.97)	Non-effector
scaffold1.t28 EVM scaffold1.g28	scaffold1:88112-89146(-)	-	-	Y (0.889)	Non-effector
scaffold1.t29 EVM scaffold1.g29	scaffold1:90515-92184(-)	-	-	Y (0.861)	Non-effector
scaffold1.t30 EVM scaffold1.g30	scaffold1:92847-94112(-)	-	-	Y (0.911)	Non-effector
scaffold1.t31 EVM scaffold1.g31	scaffold1:94789-95722(+)	-	-	Y (0.713)	Non-effector
scaffold1.t32 EVM scaffold1.g32	scaffold1:96971-97918(+)	-	-	Y (0.648)	Non-effector
scaffold1.t33 EVM scaffold1.g33	scaffold1:98076-99794(-)	-	-	Y (0.704)	Non-effector
scaffold1.t34 EVM scaffold1.g34	scaffold1:101028-102362(-)	-	-	Y (0.783)	Non-effector
scaffold1.t35 EVM scaffold1.g35	scaffold1:104064-105071(-)	-	-	Y (0.703)	Non-effector
scaffold1.t36 EVM scaffold1.g36	scaffold1:108516-109794(-)	Y (0.619)	-	-	Cytoplasmic effector
scaffold1.t37 EVM scaffold1.g37	scaffold1:110536-111474(+)	-	-	Y (0.701)	Non-effector
scaffold1.t38 EVM scaffold1.g38	scaffold1:113988-115194(-)	-	-	Y (0.971)	Non-effector
scaffold1.t39 EVM scaffold1.g39	scaffold1:115697-117253(+)	-	-	Y (0.893)	Non-effector
scaffold1.t40 EVM scaffold1.g40	scaffold1:117518-119508(+)	-	-	Y (0.991)	Non-effector
scaffold1.t41 EVM scaffold1.g41	scaffold1:122790-125414(-)	-	-	Y (0.895)	Non-effector
scaffold1.t42 EVM scaffold1.g42	scaffold1:151360-155938(-)	-	-	Y (0.988)	Non-effector
scaffold1.t43 EVM scaffold1.g43	scaffold1:156626-158404(+)	-	-	Y (0.975)	Non-effector
scaffold1.t44 EVM scaffold1.g44	scaffold1:159298-160740(+)	-	-	Y (0.508)	Non-effector
scaffold1.t45 EVM scaffold1.g45	scaffold1:161146-162535(-)	-	-	Y (0.579)	Non-effector
scaffold1.t46 EVM scaffold1.g46	scaffold1:166454-167350(+)	-	-	Y (0.71)	Non-effector
scaffold1.t47 EVM scaffold1.g47	scaffold1:167764-169416(-)	-	-	Y (0.948)	Non-effector
scaffold1.t48 EVM scaffold1.g48	scaffold1:171580-172719(-)	Y (0.516)	-	-	Cytoplasmic effector
scaffold1.t49 EVM scaffold1.g49	scaffold1:173999-175086(-)	-	-	Y (0.554)	Non-effector
scaffold1.t50 EVM scaffold1.g50	scaffold1:176059-177011(-)	Y (0.716)	-	-	Cytoplasmic effector
scaffold1.t51 EVM scaffold1.g51	scaffold1:177685-178380(-)	-	-	Y (0.628)	Non-effector
scaffold1.t52 EVM scaffold1.g52	scaffold1:178697-180779(+)	-	-	Y (0.954)	Non-effector
scaffold1.t53 EVM scaffold1.g53	scaffold1:181001-181987(-)	Y (0.658)	-	-	Cytoplasmic effector
scaffold1.t54 EVM scaffold1.g54	scaffold1:182722-184218(-)	-	-	Y (0.922)	Non-effector
scaffold1.t55 EVM scaffold1.g55	scaffold1:184805-185655(+)	-	-	Y (0.726)	Non-effector
scaffold1.t56 EVM scaffold1.g56	scaffold1:185960-187061(+)	-	-	Y (0.917)	Non-effector
scaffold1.t57 EVM scaffold1.g57	scaffold1:187503-187805(-)	Y (0.946)	-	-	Cytoplasmic effector
scaffold1.t58 EVM scaffold1.g58	scaffold1:188652-190151(-)	-	-	Y (0.957)	Non-effector
scaffold1.t59 EVM scaffold1.g59	scaffold1:191869-193065(+)	-	-	Y (0.903)	Non-effector
scaffold1.t60 EVM scaffold1.g60	scaffold1:196200-198065(-)	-	-	Y (0.89)	Non-effector
scaffold1.t61 EVM scaffold1.g61	scaffold1:202074-204079(+)	-	-	Y (0.932)	Non-effector
scaffold1.t62 EVM scaffold1.g62	scaffold1:204214-206954(-)	-	-	Y (0.962)	Non-effector
scaffold1.t63 EVM scaffold1.g63	scaffold1:208294-209304(+)	Y (0.573)	-	-	Cytoplasmic effector
scaffold1.t64 EVM scaffold1.g64	scaffold1:209945-210576(+)	Y (0.855)	-	-	Cytoplasmic effector
scaffold1.t65 EVM scaffold1.g65	scaffold1:210635-212416(-)	-	-	Y (0.859)	Non-effector
scaffold1.t66 EVM scaffold1.g66	scaffold1:213471-215986(-)	-	-	Y (0.82)	Non-effector
scaffold1.t67 EVM scaffold1.g67	scaffold1:216601-218664(+)	-	-	Y (0.6)	Non-effector
scaffold1.t68 EVM scaffold1.g68	scaffold1:219317-220864(+)	-	-	Y (0.513)	Non-effector
scaffold1.t69 EVM scaffold1.g69	scaffold1:222108-224355(+)	-	-	Y (0.986)	Non-effector
scaffold1.t70 EVM scaffold1.g70	scaffold1:224597-225749(-)	-	-	Y (0.939)	Non-effector
scaffold1.t71 EVM scaffold1.g71	scaffold1:226198-227536(-)	Y (0.52)	-	-	Cytoplasmic effector
scaffold1.t72 EVM scaffold1.g72	scaffold1:228039-229504(-)	-	-	Y (0.75)	Non-effector
scaffold1.t73 EVM scaffold1.g73	scaffold1:230022-230438(+)	-	-	Y (0.62)	Non-effector
scaffold1.t74 EVM scaffold1.g74	scaffold1:230612-231429(-)	Y (0.603)	-	-	Cytoplasmic effector
scaffold1.t75 EVM scaffold1.g75	scaffold1:232002-233933(+)	-	-	Y (0.879)	Non-effector
scaffold1.t76 EVM scaffold1.g76	scaffold1:234584-236292(-)	-	-	Y (0.722)	Non-effector
scaffold1.t77 EVM scaffold1.g77	scaffold1:236855-237745(+)	-	-	Y (0.674)	Non-effector
scaffold1.t78 EVM scaffold1.g78	scaffold1:238244-240249(+)	-	-	Y (0.926)	Non-effector
scaffold1.t79 EVM scaffold1.g79	scaffold1:241267-242229(+)	-	-	Y (0.71)	Non-effector
scaffold1.t80 EVM scaffold1.g80	scaffold1:243041-244325(+)	-	-	Y (0.698)	Non-effector
scaffold1.t81 EVM scaffold1.g81	scaffold1:244616-248299(-)	-	-	Y (0.842)	Non-effector
scaffold1.t82 EVM scaffold1.g82	scaffold1:251530-251922(+)	Y (0.693)	-	-	Cytoplasmic effector
scaffold1.t83 EVM scaffold1.g83	scaffold1:253129-254467(-)	-	-	Y (0.786)	Non-effector
scaffold1.t84 EVM scaffold1.g84	scaffold1:254764-255657(-)	-	-	Y (0.807)	Non-effector
scaffold1.t85 EVM scaffold1.g85	scaffold1:256001-256287(-)	Y (0.924)	-	-	Cytoplasmic effector
scaffold1.t86 EVM scaffold1.g86	scaffold1:257309-261337(-)	-	-	Y (0.986)	Non-effector
scaffold1.t87 EVM scaffold1.g87	scaffold1:263565-266453(+)	-	-	Y (0.894)	Non-effector
scaffold1.t88 EVM scaffold1.g88	scaffold1:267033-269886(+)	-	-	Y (0.925)	Non-effector
scaffold1.t89 EVM scaffold1.g89	scaffold1:276001-276795(-)	-	-	Y (0.556)	Non-effector
scaffold1.t90 EVM scaffold1.g90	scaffold1:278545-279404(-)	Y (0.73)	-	-	Cytoplasmic effector
scaffold1.t91 EVM scaffold1.g91	scaffold1:281105-282069(-)	-	-	Y (0.611)	Non-effector
scaffold1.t92 EVM scaffold1.g92	scaffold1:282809-283704(+)	-	-	Y (0.669)	Non-effector
scaffold1.t93 EVM scaffold1.g93	scaffold1:283984-286380(-)	-	-	Y (0.965)	Non-effector
scaffold1.t94 EVM scaffold1.g94	scaffold1:287061-288773(-)	-	-	Y (0.835)	Non-effector
scaffold1.t95 EVM scaffold1.g95	scaffold1:289269-290427(+)	-	-	Y (0.555)	Non-effector
scaffold1.t96 EVM scaffold1.g96	scaffold1:290649-291711(-)	Y (0.515)	-	-	Cytoplasmic effector
scaffold1.t97 EVM scaffold1.g97	scaffold1:292104-293325(+)	Y (0.742)	-	-	Cytoplasmic effector
scaffold1.t98 EVM scaffold1.g98	scaffold1:293893-294717(+)	-	-	Y (0.706)	Non-effector
scaffold1.t99 EVM scaffold1.g99	scaffold1:295993-298346(+)	-	-	Y (0.886)	Non-effector
scaffold1.t100 EVM scaffold1.g100	scaffold1:298430-299485(-)	-	-	Y (0.597)	Non-effector
scaffold1.t101 EVM scaffold1.g101	scaffold1:300254-301875(+)	-	-	Y (0.959)	Non-effector
scaffold1.t102 EVM scaffold1.g102	scaffold1:301989-309791(-)	-	-	Y (0.903)	Non-effector
scaffold1.t103 EVM scaffold1.g103	scaffold1:311013-311703(+)	Y (0.663)	-	-	Cytoplasmic effector
scaffold1.t104 EVM scaffold1.g104	scaffold1:312666-313775(-)	-	-	Y (0.813)	Non-effector
scaffold1.t105 EVM scaffold1.g105	scaffold1:314464-316304(+)	-	-	Y (0.877)	Non-effector
scaffold1.t106 EVM scaffold1.g106	scaffold1:319102-320567(+)	-	-	Y (0.834)	Non-effector
scaffold1.t107 EVM scaffold1.g107	scaffold1:322018-323801(-)	-	-	Y (0.987)	Non-effector
scaffold1.t108 EVM scaffold1.g108	scaffold1:324596-326737(+)	-	-	Y (0.953)	Non-effector
scaffold1.t109 EVM scaffold1.g109	scaffold1:327376-328793(+)	-	-	Y (0.789)	Non-effector
scaffold1.t110 EVM scaffold1.g110	scaffold1:329189-330118(-)	-	-	Y (0.584)	Non-effector
scaffold1.t111 EVM scaffold1.g111	scaffold1:330446-330817(-)	Y (0.824)	-	-	Cytoplasmic effector
scaffold1.t112 EVM scaffold1.g112	scaffold1:331363-332259(-)	-	-	Y (0.744)	Non-effector
scaffold1.t113 EVM scaffold1.g113	scaffold1:332715-335085(-)	-	-	Y (0.873)	Non-effector
scaffold1.t114 EVM scaffold1.g114	scaffold1:335562-338098(+)	-	-	Y (0.977)	Non-effector
scaffold1.t115 EVM scaffold1.g115	scaffold1:338433-339461(+)	Y (0.674)	-	-	Cytoplasmic effector
scaffold1.t116 EVM scaffold1.g116	scaffold1:339629-340546(-)	Y (0.631)	-	-	Cytoplasmic effector
scaffold1.t117 EVM scaffold1.g117	scaffold1:341048-343177(-)	-	-	Y (0.856)	Non-effector
scaffold1.t118 EVM scaffold1.g118	scaffold1:343596-344755(-)	Y (0.612)	-	-	Cytoplasmic effector
scaffold1.t119 EVM scaffold1.g119	scaffold1:346636-347637(+)	Y (0.685)	-	-	Cytoplasmic effector
scaffold1.t120 EVM scaffold1.g120	scaffold1:348170-349483(-)	Y (0.523)	-	-	Cytoplasmic effector
scaffold1.t121 EVM scaffold1.g121	scaffold1:351337-352701(+)	-	-	Y (0.625)	Non-effector
scaffold1.t122 EVM scaffold1.g122	scaffold1:353999-354370(+)	Y (0.721)	-	-	Cytoplasmic effector
scaffold1.t123 EVM scaffold1.g123	scaffold1:354878-355666(+)	Y (0.672)	-	-	Cytoplasmic effector
scaffold1.t124 EVM scaffold1.g124	scaffold1:357035-358226(-)	Y (0.594)	Y (0.771)	-	Apoplastic/cytoplasmic effector
scaffold1.t125 EVM scaffold1.g125	scaffold1:359924-360538(+)	Y (0.628)	Y (0.848)	-	Apoplastic/cytoplasmic effector
scaffold1.t126 EVM scaffold1.g126	scaffold1:363961-364527(-)	Y (0.937)	-	-	Cytoplasmic effector
scaffold1.t127 EVM scaffold1.g127	scaffold1:365369-367261(+)	Y (0.634)	-	-	Cytoplasmic effector
scaffold1.t128 EVM scaffold1.g128	scaffold1:367703-369029(-)	-	-	Y (0.951)	Non-effector
scaffold1.t129 EVM scaffold1.g129	scaffold1:369503-371502(-)	-	-	Y (0.651)	Non-effector
scaffold1.t130 EVM scaffold1.g130	scaffold1:371846-374150(+)	-	-	Y (0.82)	Non-effector
scaffold1.t131 EVM scaffold1.g131	scaffold1:375279-375563(-)	-	-	Y (0.634)	Non-effector
scaffold1.t132 EVM scaffold1.g132	scaffold1:377316-378455(+)	-	-	Y (0.845)	Non-effector
scaffold1.t133 EVM scaffold1.g133	scaffold1:379632-380012(+)	-	-	Y (0.658)	Non-effector
scaffold1.t134 EVM scaffold1.g134	scaffold1:380717-382842(+)	-	-	Y (0.924)	Non-effector
scaffold1.t135 EVM scaffold1.g135	scaffold1:382999-384036(-)	-	-	Y (0.783)	Non-effector
scaffold1.t136 EVM scaffold1.g136	scaffold1:384574-385295(+)	-	-	Y (0.548)	Non-effector
scaffold1.t137 EVM scaffold1.g137	scaffold1:386236-387197(+)	-	Y (0.578)	-	Apoplastic effector
scaffold1.t138 EVM scaffold1.g138	scaffold1:388689-389471(-)	Y (0.754)	-	-	Cytoplasmic effector
scaffold1.t139 EVM scaffold1.g139	scaffold1:390360-392118(+)	-	-	Y (0.774)	Non-effector
scaffold1.t140 EVM scaffold1.g140	scaffold1:392497-394737(-)	-	-	Y (0.961)	Non-effector
scaffold1.t141 EVM scaffold1.g141	scaffold1:395904-396997(-)	-	-	Y (0.639)	Non-effector
scaffold1.t142 EVM scaffold1.g142	scaffold1:397987-399789(-)	-	-	Y (0.97)	Non-effector
scaffold1.t143 EVM scaffold1.g143	scaffold1:400918-402214(+)	-	-	Y (0.901)	Non-effector
scaffold1.t144 EVM scaffold1.g144	scaffold1:402971-405251(-)	-	-	Y (0.99)	Non-effector
scaffold1.t145 EVM scaffold1.g145	scaffold1:405894-407195(-)	-	-	Y (0.842)	Non-effector
scaffold1.t146 EVM scaffold1.g146	scaffold1:407826-409568(+)	-	-	Y (0.916)	Non-effector
scaffold1.t147 EVM scaffold1.g147	scaffold1:410034-411808(-)	-	-	Y (0.977)	Non-effector
scaffold1.t148 EVM scaffold1.g148	scaffold1:412595-413653(-)	-	-	Y (0.881)	Non-effector
scaffold1.t149 EVM scaffold1.g149	scaffold1:414127-414933(+)	-	-	Y (0.539)	Non-effector
scaffold1.t150 EVM scaffold1.g150	scaffold1:415522-417305(+)	-	-	Y (0.894)	Non-effector
scaffold1.t151 EVM scaffold1.g151	scaffold1:419386-419712(+)	Y (0.786)	-	-	Cytoplasmic effector
scaffold1.t152 EVM scaffold1.g152	scaffold1:421051-422770(-)	-	-	Y (0.897)	Non-effector
scaffold1.t153 EVM scaffold1.g153	scaffold1:424699-427897(-)	-	-	Y (0.962)	Non-effector
scaffold1.t154 EVM scaffold1.g154	scaffold1:428579-430575(+)	-	-	Y (0.883)	Non-effector
scaffold1.t155 EVM scaffold1.g155	scaffold1:431189-433545(+)	-	-	Y (0.988)	Non-effector
scaffold1.t156 EVM scaffold1.g156	scaffold1:434181-435038(-)	-	-	Y (0.542)	Non-effector
scaffold1.t157 EVM scaffold1.g157	scaffold1:435347-437875(+)	-	-	Y (0.955)	Non-effector
scaffold1.t158 EVM scaffold1.g158	scaffold1:438644-439145(+)	Y (0.517)	Y (0.851)	-	Apoplastic/cytoplasmic effector
scaffold1.t159 EVM scaffold1.g159	scaffold1:439541-439996(+)	Y (0.768)	-	-	Cytoplasmic effector
scaffold1.t160 EVM scaffold1.g160	scaffold1:440509-440733(+)	Y (0.792)	-	-	Cytoplasmic effector
scaffold1.t161 EVM scaffold1.g161	scaffold1:441602-444760(+)	-	-	Y (0.886)	Non-effector
scaffold1.t162 EVM scaffold1.g162	scaffold1:444806-446260(-)	-	-	Y (0.985)	Non-effector
scaffold1.t163 EVM scaffold1.g163	scaffold1:448478-449449(+)	-	-	Y (0.732)	Non-effector
scaffold1.t164 EVM scaffold1.g164	scaffold1:449976-450986(+)	-	-	Y (0.791)	Non-effector
scaffold1.t165 EVM scaffold1.g165	scaffold1:451262-452498(-)	-	-	Y (0.774)	Non-effector
scaffold1.t166 EVM scaffold1.g166	scaffold1:453158-454213(+)	Y (0.639)	-	-	Cytoplasmic effector
scaffold1.t167 EVM scaffold1.g167	scaffold1:454392-456275(-)	-	-	Y (0.861)	Non-effector
scaffold1.t168 EVM scaffold1.g168	scaffold1:459474-461027(-)	-	-	Y (0.755)	Non-effector
scaffold1.t169 EVM scaffold1.g169	scaffold1:462219-462887(+)	Y (0.544)	-	-	Cytoplasmic effector
scaffold1.t170 EVM scaffold1.g170	scaffold1:464812-465252(+)	Y (0.541)	-	-	Cytoplasmic effector
scaffold1.t171 EVM scaffold1.g171	scaffold1:465954-466691(+)	-	-	Y (0.861)	Non-effector
scaffold1.t172 EVM scaffold1.g172	scaffold1:467193-469139(-)	-	-	Y (0.987)	Non-effector
scaffold1.t173 EVM scaffold1.g173	scaffold1:471187-472218(+)	-	-	Y (0.769)	Non-effector
scaffold1.t174 EVM scaffold1.g174	scaffold1:472363-473346(+)	-	-	Y (0.809)	Non-effector
scaffold1.t175 EVM scaffold1.g175	scaffold1:473390-475383(-)	-	-	Y (0.961)	Non-effector
scaffold1.t176 EVM scaffold1.g176	scaffold1:476029-476299(+)	Y (0.838)	-	-	Cytoplasmic effector
scaffold1.t177 EVM scaffold1.g177	scaffold1:476656-477090(-)	Y (0.783)	-	-	Cytoplasmic effector
scaffold1.t178 EVM scaffold1.g178	scaffold1:478608-479347(-)	-	-	Y (0.773)	Non-effector
scaffold1.t179 EVM scaffold1.g179	scaffold1:481208-482812(+)	-	-	Y (0.794)	Non-effector
scaffold1.t180 EVM scaffold1.g180	scaffold1:483523-485110(+)	-	-	Y (0.814)	Non-effector
scaffold1.t181 EVM scaffold1.g181	scaffold1:485456-487308(-)	-	-	Y (0.928)	Non-effector
scaffold1.t182 EVM scaffold1.g182	scaffold1:487808-489505(-)	-	-	Y (0.942)	Non-effector
scaffold1.t183 EVM scaffold1.g183	scaffold1:491862-492322(-)	Y (0.798)	-	-	Cytoplasmic effector
scaffold1.t184 EVM scaffold1.g184	scaffold1:492546-492934(-)	-	-	Y (0.721)	Non-effector
scaffold1.t185 EVM scaffold1.g185	scaffold1:493185-493529(-)	Y (0.773)	-	-	Cytoplasmic effector
scaffold1.t186 EVM scaffold1.g186	scaffold1:494391-494686(-)	-	-	Y (0.766)	Non-effector
scaffold1.t187 EVM scaffold1.g187	scaffold1:495272-497149(+)	-	-	Y (0.695)	Non-effector
scaffold1.t188 EVM scaffold1.g188	scaffold1:497840-499225(-)	Y (0.727)	-	-	Cytoplasmic effector
scaffold1.t189 EVM scaffold1.g189	scaffold1:499388-500443(+)	-	-	Y (0.753)	Non-effector
scaffold1.t190 EVM scaffold1.g190	scaffold1:502625-503891(+)	-	-	Y (0.823)	Non-effector
scaffold1.t191 EVM scaffold1.g191	scaffold1:505324-506336(+)	-	-	Y (0.726)	Non-effector
scaffold1.t192 EVM scaffold1.g192	scaffold1:508995-509570(-)	Y (0.72)	-	-	Cytoplasmic effector
scaffold1.t193 EVM scaffold1.g193	scaffold1:516990-517860(+)	Y (0.704)	-	-	Cytoplasmic effector
scaffold1.t194 EVM scaffold1.g194	scaffold1:519606-522335(+)	-	-	Y (0.814)	Non-effector
scaffold1.t195 EVM scaffold1.g195	scaffold1:522523-523524(-)	Y (0.859)	-	-	Cytoplasmic effector
scaffold1.t196 EVM scaffold1.g196	scaffold1:524318-525103(-)	Y (0.646)	-	-	Cytoplasmic effector
scaffold1.t197 EVM scaffold1.g197	scaffold1:526845-528507(+)	Y (0.617)	-	-	Cytoplasmic effector
scaffold1.t198 EVM scaffold1.g198	scaffold1:529017-530848(-)	-	-	Y (0.716)	Non-effector
scaffold1.t199 EVM scaffold1.g199	scaffold1:531557-532354(+)	-	-	Y (0.825)	Non-effector
scaffold1.t200 EVM scaffold1.g200	scaffold1:536745-537281(+)	-	-	Y (0.552)	Non-effector
scaffold1.t201 EVM scaffold1.g201	scaffold1:539296-539724(-)	Y (0.668)	-	-	Cytoplasmic effector
scaffold1.t202 EVM scaffold1.g202	scaffold1:541924-543598(+)	Y (0.663)	-	-	Cytoplasmic effector
scaffold1.t203 EVM scaffold1.g203	scaffold1:547917-549140(-)	-	-	Y (0.821)	Non-effector
scaffold1.t204 EVM scaffold1.g204	scaffold1:549513-553205(+)	-	-	Y (0.891)	Non-effector
scaffold1.t205 EVM scaffold1.g205	scaffold1:553583-555311(-)	-	-	Y (0.873)	Non-effector
scaffold1.t206 EVM scaffold1.g206	scaffold1:555791-557533(+)	-	-	Y (0.955)	Non-effector
scaffold1.t207 EVM scaffold1.g207	scaffold1:558218-558896(+)	-	Y (0.749)	-	Apoplastic effector
scaffold1.t208 EVM scaffold1.g208	scaffold1:559070-559950(-)	-	-	Y (0.587)	Non-effector
scaffold1.t209 EVM scaffold1.g209	scaffold1:560837-561974(+)	-	-	Y (0.506)	Non-effector
scaffold1.t210 EVM scaffold1.g210	scaffold1:562230-562725(+)	Y (0.694)	-	-	Cytoplasmic effector
scaffold1.t211 EVM scaffold1.g211	scaffold1:563317-568639(-)	-	-	Y (0.825)	Non-effector
scaffold1.t212 EVM scaffold1.g212	scaffold1:572785-574815(+)	-	-	Y (0.615)	Non-effector
scaffold1.t213 EVM scaffold1.g213	scaffold1:575083-580411(-)	-	-	Y (0.772)	Non-effector
scaffold1.t214 EVM scaffold1.g214	scaffold1:581460-583938(-)	Y (0.664)	-	-	Cytoplasmic effector
scaffold1.t215 EVM scaffold1.g215	scaffold1:584341-584991(-)	-	-	Y (0.576)	Non-effector
scaffold1.t216 EVM scaffold1.g216	scaffold1:585548-586625(+)	Y (0.816)	-	-	Cytoplasmic effector
scaffold1.t217 EVM scaffold1.g217	scaffold1:587996-589042(+)	Y (0.632)	-	-	Cytoplasmic effector
scaffold1.t218 EVM scaffold1.g218	scaffold1:589158-590401(-)	-	-	Y (0.818)	Non-effector
scaffold1.t219 EVM scaffold1.g219	scaffold1:591145-593463(-)	-	-	Y (0.554)	Non-effector
scaffold1.t220 EVM scaffold1.g220	scaffold1:595017-596651(+)	-	-	Y (0.872)	Non-effector
scaffold1.t221 EVM scaffold1.g221	scaffold1:597397-599235(-)	-	-	Y (0.868)	Non-effector
scaffold1.t222 EVM scaffold1.g222	scaffold1:602656-604521(-)	-	-	Y (0.772)	Non-effector
scaffold1.t223 EVM scaffold1.g223	scaffold1:616009-616729(-)	Y (0.533)	-	-	Cytoplasmic effector
scaffold1.t224 EVM scaffold1.g224	scaffold1:616879-618093(-)	Y (0.593)	-	-	Cytoplasmic effector
scaffold1.t225 EVM scaffold1.g225	scaffold1:618670-619499(-)	Y (0.723)	Y (0.532)	-	Cytoplasmic/apoplastic effector
scaffold1.t226 EVM scaffold1.g226	scaffold1:621343-622468(+)	-	-	Y (0.669)	Non-effector
scaffold1.t227 EVM scaffold1.g227	scaffold1:623137-624265(-)	Y (0.751)	-	-	Cytoplasmic effector
scaffold1.t228 EVM scaffold1.g228	scaffold1:629877-630368(+)	Y (0.534)	-	-	Cytoplasmic effector
scaffold1.t229 EVM scaffold1.g229	scaffold1:630484-630915(+)	Y (0.813)	-	-	Cytoplasmic effector
scaffold1.t230 EVM scaffold1.g230	scaffold1:632263-632790(-)	-	-	Y (0.668)	Non-effector
scaffold1.t231 EVM scaffold1.g231	scaffold1:633441-634168(-)	Y (0.898)	-	-	Cytoplasmic effector
scaffold1.t232 EVM scaffold1.g232	scaffold1:636074-636778(-)	Y (0.67)	-	-	Cytoplasmic effector
scaffold1.t233 EVM scaffold1.g233	scaffold1:637896-638612(+)	Y (0.835)	-	-	Cytoplasmic effector
scaffold1.t234 EVM scaffold1.g234	scaffold1:639130-640386(+)	Y (0.679)	-	-	Cytoplasmic effector
scaffold1.t235 EVM scaffold1.g235	scaffold1:641282-643850(+)	-	-	Y (0.86)	Non-effector
scaffold1.t236 EVM scaffold1.g236	scaffold1:645099-646084(+)	Y (0.713)	-	-	Cytoplasmic effector
scaffold1.t237 EVM scaffold1.g237	scaffold1:646277-647094(-)	Y (0.78)	Y (0.68)	-	Cytoplasmic/apoplastic effector
scaffold1.t238 EVM scaffold1.g238	scaffold1:648334-650303(-)	-	-	Y (0.898)	Non-effector
scaffold1.t239 EVM scaffold1.g239	scaffold1:651663-652903(+)	Y (0.626)	-	-	Cytoplasmic effector
scaffold1.t240 EVM scaffold1.g240	scaffold1:653196-655382(-)	-	-	Y (0.909)	Non-effector
scaffold1.t241 EVM scaffold1.g241	scaffold1:655989-656831(+)	-	-	Y (0.689)	Non-effector
scaffold1.t242 EVM scaffold1.g242	scaffold1:657399-660739(-)	-	-	Y (0.651)	Non-effector
scaffold1.t243 EVM scaffold1.g243	scaffold1:661580-661865(+)	-	-	Y (0.574)	Non-effector
scaffold1.t244 EVM scaffold1.g244	scaffold1:662149-663624(-)	Y (0.785)	-	-	Cytoplasmic effector
scaffold1.t245 EVM scaffold1.g245	scaffold1:664650-665447(+)	Y (0.722)	-	-	Cytoplasmic effector
scaffold1.t246 EVM scaffold1.g246	scaffold1:665565-666477(-)	-	-	Y (0.907)	Non-effector
scaffold1.t247 EVM scaffold1.g247	scaffold1:667255-668490(-)	Y (0.587)	-	-	Cytoplasmic effector
scaffold1.t248 EVM scaffold1.g248	scaffold1:668813-670377(-)	-	-	Y (0.92)	Non-effector
scaffold1.t249 EVM scaffold1.g249	scaffold1:671269-675729(-)	-	-	Y (0.798)	Non-effector
scaffold1.t250 EVM scaffold1.g250	scaffold1:681292-684336(-)	-	-	Y (0.853)	Non-effector
scaffold1.t251 EVM scaffold1.g251	scaffold1:685296-690791(+)	-	-	Y (0.859)	Non-effector
scaffold1.t252 EVM scaffold1.g252	scaffold1:692576-695743(+)	-	-	Y (0.953)	Non-effector
scaffold1.t253 EVM scaffold1.g253	scaffold1:696357-697625(-)	-	-	Y (0.822)	Non-effector
scaffold1.t254 EVM scaffold1.g254	scaffold1:698602-699857(+)	-	-	Y (0.839)	Non-effector
scaffold1.t255 EVM scaffold1.g255	scaffold1:703411-703683(+)	-	-	Y (0.547)	Non-effector
scaffold1.t256 EVM scaffold1.g256	scaffold1:710101-714006(+)	-	-	Y (0.92)	Non-effector
scaffold1.t257 EVM scaffold1.g257	scaffold1:714849-716367(-)	-	-	Y (0.883)	Non-effector
scaffold1.t258 EVM scaffold1.g258	scaffold1:716889-717765(+)	-	-	Y (0.693)	Non-effector
scaffold1.t259 EVM scaffold1.g259	scaffold1:718459-721557(-)	-	-	Y (0.874)	Non-effector
scaffold1.t260 EVM scaffold1.g260	scaffold1:723637-725906(-)	-	-	Y (0.961)	Non-effector
scaffold1.t261 EVM scaffold1.g261	scaffold1:730010-731729(+)	-	-	Y (0.708)	Non-effector
scaffold1.t262 EVM scaffold1.g262	scaffold1:732616-733693(+)	-	-	Y (0.895)	Non-effector
scaffold1.t263 EVM scaffold1.g263	scaffold1:734008-734529(+)	Y (0.907)	-	-	Cytoplasmic effector
scaffold1.t264 EVM scaffold1.g264	scaffold1:735869-739843(+)	-	-	Y (0.764)	Non-effector
scaffold1.t265 EVM scaffold1.g265	scaffold1:740229-740730(-)	-	-	Y (0.589)	Non-effector
scaffold1.t266 EVM scaffold1.g266	scaffold1:742878-747718(+)	-	-	Y (0.953)	Non-effector
scaffold1.t267 EVM scaffold1.g267	scaffold1:750278-751404(+)	-	-	Y (0.792)	Non-effector
scaffold1.t268 EVM scaffold1.g268	scaffold1:751751-752943(-)	-	-	Y (0.63)	Non-effector
scaffold1.t269 EVM scaffold1.g269	scaffold1:754493-756464(-)	-	-	Y (0.657)	Non-effector
scaffold1.t270 EVM scaffold1.g270	scaffold1:762392-762793(+)	Y (0.968)	-	-	Cytoplasmic effector
scaffold1.t271 EVM scaffold1.g271	scaffold1:766588-767447(+)	Y (0.833)	-	-	Cytoplasmic effector
scaffold1.t272 EVM scaffold1.g272	scaffold1:768261-768974(-)	Y (0.749)	-	-	Cytoplasmic effector
scaffold1.t273 EVM scaffold1.g273	scaffold1:774489-775298(+)	-	-	Y (0.569)	Non-effector
scaffold1.t274 EVM scaffold1.g274	scaffold1:775906-776517(+)	-	-	Y (0.552)	Non-effector
scaffold1.t275 EVM scaffold1.g275	scaffold1:776742-777167(-)	Y (0.88)	-	-	Cytoplasmic effector
scaffold1.t276 EVM scaffold1.g276	scaffold1:778025-779121(+)	-	-	Y (0.715)	Non-effector
scaffold1.t277 EVM scaffold1.g277	scaffold1:780050-781166(+)	Y (0.59)	-	-	Cytoplasmic effector
scaffold1.t278 EVM scaffold1.g278	scaffold1:782508-785015(+)	-	-	Y (0.809)	Non-effector
scaffold1.t279 EVM scaffold1.g279	scaffold1:785926-786990(+)	-	-	Y (0.983)	Non-effector
scaffold1.t280 EVM scaffold1.g280	scaffold1:788480-790167(+)	-	-	Y (0.948)	Non-effector
scaffold1.t281 EVM scaffold1.g281	scaffold1:790657-791301(+)	Y (0.954)	Y (0.626)	-	Cytoplasmic/apoplastic effector
scaffold1.t282 EVM scaffold1.g282	scaffold1:791914-792754(-)	-	-	Y (0.859)	Non-effector
scaffold1.t283 EVM scaffold1.g283	scaffold1:799294-800309(+)	Y (0.613)	-	-	Cytoplasmic effector
scaffold1.t284 EVM scaffold1.g284	scaffold1:800778-803453(-)	-	-	Y (0.899)	Non-effector
scaffold1.t285 EVM scaffold1.g285	scaffold1:804309-805451(+)	-	-	Y (0.651)	Non-effector
scaffold1.t286 EVM scaffold1.g286	scaffold1:805853-809123(+)	-	-	Y (0.855)	Non-effector
scaffold1.t287 EVM scaffold1.g287	scaffold1:811206-811492(+)	Y (0.857)	-	-	Cytoplasmic effector
scaffold1.t288 EVM scaffold1.g288	scaffold1:815724-816596(+)	-	-	Y (0.531)	Non-effector
scaffold1.t289 EVM scaffold1.g289	scaffold1:818158-819593(-)	-	-	Y (0.828)	Non-effector
scaffold1.t290 EVM scaffold1.g290	scaffold1:820318-822003(-)	-	-	Y (0.979)	Non-effector
scaffold1.t291 EVM scaffold1.g291	scaffold1:823129-824194(-)	-	-	Y (0.628)	Non-effector
scaffold1.t292 EVM scaffold1.g292	scaffold1:825036-825397(-)	Y (0.827)	-	-	Cytoplasmic effector
scaffold1.t293 EVM scaffold1.g293	scaffold1:826716-828110(-)	-	-	Y (0.93)	Non-effector
scaffold1.t294 EVM scaffold1.g294	scaffold1:829582-830709(+)	-	Y (0.54)	-	Apoplastic effector
scaffold1.t295 EVM scaffold1.g295	scaffold1:831171-834627(-)	-	-	Y (0.988)	Non-effector
scaffold1.t296 EVM scaffold1.g296	scaffold1:836381-837604(+)	Y (0.706)	-	-	Cytoplasmic effector
scaffold1.t297 EVM scaffold1.g297	scaffold1:839164-839616(+)	Y (0.741)	-	-	Cytoplasmic effector
scaffold1.t298 EVM scaffold1.g298	scaffold1:846780-849672(+)	-	-	Y (0.927)	Non-effector
scaffold1.t299 EVM scaffold1.g299	scaffold1:851671-854709(+)	-	-	Y (0.892)	Non-effector
scaffold1.t300 EVM scaffold1.g300	scaffold1:855720-859091(+)	-	-	Y (0.846)	Non-effector
scaffold1.t301 EVM scaffold1.g301	scaffold1:860353-862107(-)	-	-	Y (0.927)	Non-effector
scaffold1.t302 EVM scaffold1.g302	scaffold1:864084-865613(-)	-	-	Y (0.949)	Non-effector
scaffold1.t303 EVM scaffold1.g303	scaffold1:866457-867208(+)	Y (0.602)	-	-	Cytoplasmic effector
scaffold1.t304 EVM scaffold1.g304	scaffold1:871264-871917(+)	Y (0.658)	-	-	Cytoplasmic effector
scaffold1.t305 EVM scaffold1.g305	scaffold1:872512-874285(-)	-	-	Y (0.688)	Non-effector
scaffold1.t306 EVM scaffold1.g306	scaffold1:874869-876897(-)	-	-	Y (0.96)	Non-effector
scaffold1.t307 EVM scaffold1.g307	scaffold1:879046-882685(+)	-	-	Y (0.711)	Non-effector
scaffold1.t308 EVM scaffold1.g308	scaffold1:883216-885048(-)	-	-	Y (0.966)	Non-effector
scaffold1.t309 EVM scaffold1.g309	scaffold1:887565-889108(-)	-	-	Y (0.849)	Non-effector
scaffold1.t310 EVM scaffold1.g310	scaffold1:890186-890712(+)	Y (0.881)	-	-	Cytoplasmic effector
scaffold1.t311 EVM scaffold1.g311	scaffold1:890952-893285(-)	Y (0.802)	-	-	Cytoplasmic effector
scaffold1.t312 EVM scaffold1.g312	scaffold1:894681-895964(-)	-	-	Y (0.74)	Non-effector
scaffold1.t313 EVM scaffold1.g313	scaffold1:897465-903731(-)	-	-	Y (0.891)	Non-effector
scaffold1.t314 EVM scaffold1.g314	scaffold1:904235-904522(-)	Y (0.746)	-	-	Cytoplasmic effector
scaffold1.t315 EVM scaffold1.g315	scaffold1:906153-909915(+)	-	-	Y (0.892)	Non-effector
scaffold1.t316 EVM scaffold1.g316	scaffold1:914519-916618(+)	-	-	Y (0.735)	Non-effector
scaffold1.t317 EVM scaffold1.g317	scaffold1:918930-921160(+)	-	-	Y (0.888)	Non-effector
scaffold1.t318 EVM scaffold1.g318	scaffold1:921977-923109(+)	-	-	Y (0.895)	Non-effector
scaffold1.t319 EVM scaffold1.g319	scaffold1:924238-925635(+)	Y (0.512)	-	-	Cytoplasmic effector
scaffold1.t320 EVM scaffold1.g320	scaffold1:925925-927055(-)	-	-	Y (0.551)	Non-effector
scaffold1.t321 EVM scaffold1.g321	scaffold1:932790-934617(+)	-	-	Y (0.968)	Non-effector
scaffold1.t322 EVM scaffold1.g322	scaffold1:934693-936297(-)	-	-	Y (0.692)	Non-effector
scaffold1.t323 EVM scaffold1.g323	scaffold1:937243-941154(+)	-	-	Y (0.814)	Non-effector
scaffold1.t324 EVM scaffold1.g324	scaffold1:941712-946677(-)	-	-	Y (0.886)	Non-effector
scaffold1.t325 EVM scaffold1.g325	scaffold1:947316-948645(-)	-	-	Y (0.624)	Non-effector
scaffold1.t326 EVM scaffold1.g326	scaffold1:949291-951105(+)	-	-	Y (0.919)	Non-effector
scaffold1.t327 EVM scaffold1.g327	scaffold1:959388-960537(+)	Y (0.703)	-	-	Cytoplasmic effector
scaffold1.t328 EVM scaffold1.g328	scaffold1:965206-967540(+)	-	-	Y (0.962)	Non-effector
scaffold1.t329 EVM scaffold1.g329	scaffold1:973272-974514(+)	-	-	Y (0.877)	Non-effector
scaffold1.t330 EVM scaffold1.g330	scaffold1:974968-975714(-)	Y (0.625)	-	-	Cytoplasmic effector
scaffold1.t331 EVM scaffold1.g331	scaffold1:977923-978998(+)	-	-	Y (0.782)	Non-effector
scaffold1.t332 EVM scaffold1.g332	scaffold1:979750-981345(-)	-	-	Y (0.951)	Non-effector
scaffold1.t333 EVM scaffold1.g333	scaffold1:983825-985219(+)	-	-	Y (0.864)	Non-effector
scaffold1.t334 EVM scaffold1.g334	scaffold1:985575-987594(-)	-	-	Y (0.712)	Non-effector
scaffold1.t335 EVM scaffold1.g335	scaffold1:990828-993097(-)	-	-	Y (0.801)	Non-effector
scaffold1.t336 EVM scaffold1.g336	scaffold1:995735-996941(-)	-	-	Y (0.554)	Non-effector
scaffold1.t337 EVM scaffold1.g337	scaffold1:997979-1000894(-)	-	-	Y (0.549)	Non-effector
scaffold1.t338 EVM scaffold1.g338	scaffold1:1003255-1004844(+)	-	-	Y (0.832)	Non-effector
scaffold1.t339 EVM scaffold1.g339	scaffold1:1005909-1009461(+)	-	-	Y (0.583)	Non-effector
scaffold1.t340 EVM scaffold1.g340	scaffold1:1009806-1010867(-)	Y (0.669)	-	-	Cytoplasmic effector
scaffold1.t341 EVM scaffold1.g341	scaffold1:1018596-1021133(+)	-	-	Y (0.986)	Non-effector
scaffold1.t342 EVM scaffold1.g342	scaffold1:1021632-1027812(-)	-	-	Y (0.885)	Non-effector
scaffold1.t343 EVM scaffold1.g343	scaffold1:1029861-1034074(-)	-	-	Y (0.9)	Non-effector
scaffold1.t344 EVM scaffold1.g344	scaffold1:1034965-1036445(-)	Y (0.569)	-	-	Cytoplasmic effector
scaffold1.t345 EVM scaffold1.g345	scaffold1:1037353-1038317(-)	Y (0.752)	-	-	Cytoplasmic effector
scaffold1.t346 EVM scaffold1.g346	scaffold1:1040792-1045493(-)	-	-	Y (0.694)	Non-effector
scaffold1.t347 EVM scaffold1.g347	scaffold1:1048892-1050697(+)	-	-	Y (0.932)	Non-effector
scaffold1.t348 EVM scaffold1.g348	scaffold1:1051120-1052993(-)	-	-	Y (0.987)	Non-effector
scaffold1.t349 EVM scaffold1.g349	scaffold1:1053733-1055497(-)	Y (0.559)	-	-	Cytoplasmic effector
scaffold1.t350 EVM scaffold1.g350	scaffold1:1057181-1057477(-)	Y (0.805)	-	-	Cytoplasmic effector
scaffold1.t351 EVM scaffold1.g351	scaffold1:1059106-1061795(+)	-	-	Y (0.771)	Non-effector
scaffold1.t352 EVM scaffold1.g352	scaffold1:1062208-1066003(-)	-	-	Y (0.821)	Non-effector
scaffold1.t353 EVM scaffold1.g353	scaffold1:1066348-1067065(+)	Y (0.555)	-	-	Cytoplasmic effector
scaffold1.t354 EVM scaffold1.g354	scaffold1:1067454-1069603(-)	Y (0.696)	-	-	Cytoplasmic effector
scaffold1.t355 EVM scaffold1.g355	scaffold1:1069911-1070441(+)	Y (0.712)	-	-	Cytoplasmic effector
scaffold1.t356 EVM scaffold1.g356	scaffold1:1072351-1074493(+)	Y (0.547)	-	-	Cytoplasmic effector
scaffold1.t357 EVM scaffold1.g357	scaffold1:1075800-1077125(-)	-	-	Y (0.563)	Non-effector
scaffold1.t358 EVM scaffold1.g358	scaffold1:1080447-1082750(-)	-	-	Y (0.842)	Non-effector
scaffold1.t359 EVM scaffold1.g359	scaffold1:1085648-1087719(-)	-	-	Y (0.869)	Non-effector
scaffold1.t360 EVM scaffold1.g360	scaffold1:1088180-1089612(+)	Y (0.641)	-	-	Cytoplasmic effector
scaffold1.t361 EVM scaffold1.g361	scaffold1:1092285-1096029(+)	-	-	Y (0.828)	Non-effector
scaffold1.t362 EVM scaffold1.g362	scaffold1:1096184-1096963(-)	-	-	Y (0.742)	Non-effector
scaffold1.t363 EVM scaffold1.g363	scaffold1:1097272-1097978(+)	-	-	Y (0.551)	Non-effector
scaffold1.t364 EVM scaffold1.g364	scaffold1:1098177-1099349(-)	Y (0.547)	-	-	Cytoplasmic effector
scaffold1.t365 EVM scaffold1.g365	scaffold1:1099518-1100240(-)	Y (0.71)	-	-	Cytoplasmic effector
scaffold1.t366 EVM scaffold1.g366	scaffold1:1100596-1103720(-)	-	-	Y (0.925)	Non-effector
scaffold1.t367 EVM scaffold1.g367	scaffold1:1104194-1105018(+)	Y (0.756)	-	-	Cytoplasmic effector
scaffold1.t368 EVM scaffold1.g368	scaffold1:1105432-1105769(+)	Y (0.85)	-	-	Cytoplasmic effector
scaffold1.t369 EVM scaffold1.g369	scaffold1:1106179-1108093(-)	-	-	Y (0.865)	Non-effector
scaffold1.t370 EVM scaffold1.g370	scaffold1:1110370-1112797(+)	-	-	Y (0.954)	Non-effector
scaffold1.t371 EVM scaffold1.g371	scaffold1:1113265-1114029(-)	Y (0.706)	-	-	Cytoplasmic effector
scaffold1.t372 EVM scaffold1.g372	scaffold1:1115762-1118117(+)	-	-	Y (0.988)	Non-effector
scaffold1.t373 EVM scaffold1.g373	scaffold1:1118850-1119755(+)	-	-	Y (0.893)	Non-effector
scaffold1.t374 EVM scaffold1.g374	scaffold1:1119999-1121321(-)	Y (0.793)	-	-	Cytoplasmic effector
scaffold1.t375 EVM scaffold1.g375	scaffold1:1122631-1123834(-)	-	-	Y (0.725)	Non-effector
scaffold1.t376 EVM scaffold1.g376	scaffold1:1127949-1132010(+)	-	-	Y (0.952)	Non-effector
scaffold1.t377 EVM scaffold1.g377	scaffold1:1132753-1133026(+)	Y (0.923)	-	-	Cytoplasmic effector
scaffold1.t378 EVM scaffold1.g378	scaffold1:1133666-1134880(+)	Y (0.771)	-	-	Cytoplasmic effector
scaffold1.t379 EVM scaffold1.g379	scaffold1:1136817-1137390(-)	-	-	Y (0.815)	Non-effector
scaffold1.t380 EVM scaffold1.g380	scaffold1:1138679-1140270(-)	-	-	Y (0.644)	Non-effector
scaffold1.t381 EVM scaffold1.g381	scaffold1:1144210-1146791(+)	-	-	Y (0.909)	Non-effector
scaffold1.t382 EVM scaffold1.g382	scaffold1:1147736-1148817(+)	-	-	Y (0.617)	Non-effector
scaffold1.t383 EVM scaffold1.g383	scaffold1:1149139-1151664(-)	-	-	Y (0.786)	Non-effector
scaffold1.t384 EVM scaffold1.g384	scaffold1:1153990-1155312(+)	Y (0.652)	-	-	Cytoplasmic effector
scaffold1.t385 EVM scaffold1.g385	scaffold1:1155746-1156991(-)	Y (0.802)	-	-	Cytoplasmic effector
scaffold1.t386 EVM scaffold1.g386	scaffold1:1157846-1158986(+)	-	-	Y (0.978)	Non-effector
scaffold1.t387 EVM scaffold1.g387	scaffold1:1160421-1161437(+)	Y (0.717)	-	-	Cytoplasmic effector
scaffold1.t388 EVM scaffold1.g388	scaffold1:1162565-1164372(-)	Y (0.709)	-	-	Cytoplasmic effector
scaffold1.t389 EVM scaffold1.g389	scaffold1:1165244-1165885(+)	Y (0.884)	-	-	Cytoplasmic effector
scaffold1.t390 EVM scaffold1.g390	scaffold1:1166072-1168192(-)	-	-	Y (0.966)	Non-effector
scaffold1.t391 EVM scaffold1.g391	scaffold1:1168987-1169670(+)	Y (0.62)	-	-	Cytoplasmic effector
scaffold1.t392 EVM scaffold1.g392	scaffold1:1169945-1170479(+)	-	-	Y (0.728)	Non-effector
scaffold1.t393 EVM scaffold1.g393	scaffold1:1170720-1171664(-)	Y (0.655)	-	-	Cytoplasmic effector
scaffold1.t394 EVM scaffold1.g394	scaffold1:1172395-1173981(-)	Y (0.918)	-	-	Cytoplasmic effector
scaffold1.t395 EVM scaffold1.g395	scaffold1:1174774-1180142(+)	-	-	Y (0.858)	Non-effector
scaffold1.t396 EVM scaffold1.g396	scaffold1:1183616-1185384(+)	-	-	Y (0.89)	Non-effector
scaffold1.t397 EVM scaffold1.g397	scaffold1:1186251-1187299(+)	-	-	Y (0.882)	Non-effector
scaffold1.t398 EVM scaffold1.g398	scaffold1:1187627-1189042(-)	-	-	Y (0.64)	Non-effector
scaffold1.t399 EVM scaffold1.g399	scaffold1:1189803-1190126(+)	Y (0.841)	-	-	Cytoplasmic effector
scaffold1.t400 EVM scaffold1.g400	scaffold1:1190519-1193999(-)	-	-	Y (0.753)	Non-effector
scaffold1.t401 EVM scaffold1.g401	scaffold1:1195143-1195528(-)	-	Y (0.638)	-	Apoplastic effector
scaffold1.t402 EVM scaffold1.g402	scaffold1:1196314-1197207(+)	Y (0.76)	-	-	Cytoplasmic effector
scaffold1.t403 EVM scaffold1.g403	scaffold1:1197435-1198833(-)	-	-	Y (0.831)	Non-effector
scaffold1.t404 EVM scaffold1.g404	scaffold1:1200830-1201521(-)	-	Y (0.791)	-	Apoplastic effector
scaffold1.t405 EVM scaffold1.g405	scaffold1:1202501-1203508(-)	-	-	Y (0.867)	Non-effector
scaffold1.t406 EVM scaffold1.g406	scaffold1:1204352-1205188(-)	Y (0.706)	-	-	Cytoplasmic effector
scaffold1.t407 EVM scaffold1.g407	scaffold1:1206179-1207941(-)	-	-	Y (0.605)	Non-effector
scaffold1.t408 EVM scaffold1.g408	scaffold1:1212914-1218259(-)	-	-	Y (0.861)	Non-effector
scaffold1.t409 EVM scaffold1.g409	scaffold1:1219884-1221885(+)	-	-	Y (0.81)	Non-effector
scaffold1.t410 EVM scaffold1.g410	scaffold1:1222544-1223769(-)	-	-	Y (0.905)	Non-effector
scaffold1.t411 EVM scaffold1.g411	scaffold1:1226538-1230185(-)	-	-	Y (0.988)	Non-effector
scaffold1.t412 EVM scaffold1.g412	scaffold1:1232574-1233454(+)	Y (0.668)	-	-	Cytoplasmic effector
scaffold1.t413 EVM scaffold1.g413	scaffold1:1233940-1235130(-)	-	-	Y (0.947)	Non-effector
scaffold1.t414 EVM scaffold1.g414	scaffold1:1235830-1236370(+)	Y (0.839)	-	-	Cytoplasmic effector
scaffold1.t415 EVM scaffold1.g415	scaffold1:1236803-1237450(-)	-	-	Y (0.533)	Non-effector
scaffold1.t416 EVM scaffold1.g416	scaffold1:1238148-1239995(+)	-	-	Y (0.922)	Non-effector
scaffold1.t417 EVM scaffold1.g417	scaffold1:1240312-1242113(-)	-	-	Y (0.507)	Non-effector
scaffold1.t418 EVM scaffold1.g418	scaffold1:1242733-1244472(-)	-	-	Y (0.687)	Non-effector
scaffold1.t419 EVM scaffold1.g419	scaffold1:1246557-1247626(+)	Y (0.569)	-	-	Cytoplasmic effector
scaffold1.t420 EVM scaffold1.g420	scaffold1:1248265-1249256(+)	Y (0.698)	-	-	Cytoplasmic effector
scaffold1.t421 EVM scaffold1.g421	scaffold1:1249642-1254143(-)	-	-	Y (0.92)	Non-effector
scaffold1.t422 EVM scaffold1.g422	scaffold1:1254789-1256690(+)	-	-	Y (0.649)	Non-effector
scaffold1.t423 EVM scaffold1.g423	scaffold1:1258596-1259960(+)	-	-	Y (0.634)	Non-effector
scaffold1.t424 EVM scaffold1.g424	scaffold1:1261081-1262442(+)	-	-	Y (0.757)	Non-effector
scaffold1.t425 EVM scaffold1.g425	scaffold1:1266710-1270138(+)	-	-	Y (0.986)	Non-effector
scaffold1.t426 EVM scaffold1.g426	scaffold1:1273697-1275046(+)	-	-	Y (0.897)	Non-effector
scaffold1.t427 EVM scaffold1.g427	scaffold1:1275332-1276518(-)	Y (0.921)	-	-	Cytoplasmic effector
scaffold1.t428 EVM scaffold1.g428	scaffold1:1277411-1280044(-)	-	-	Y (0.953)	Non-effector
scaffold1.t429 EVM scaffold1.g429	scaffold1:1281539-1282951(-)	-	-	Y (0.595)	Non-effector
scaffold1.t430 EVM scaffold1.g430	scaffold1:1285123-1285392(-)	-	-	Y (0.706)	Non-effector
scaffold1.t431 EVM scaffold1.g431	scaffold1:1296211-1299914(-)	-	-	Y (0.953)	Non-effector
scaffold1.t432 EVM scaffold1.g432	scaffold1:1301282-1303474(-)	-	-	Y (0.859)	Non-effector
scaffold1.t433 EVM scaffold1.g433	scaffold1:1303815-1304514(+)	Y (0.858)	-	-	Cytoplasmic effector
scaffold1.t434 EVM scaffold1.g434	scaffold1:1304904-1305464(+)	Y (0.889)	-	-	Cytoplasmic effector
scaffold1.t435 EVM scaffold1.g435	scaffold1:1305732-1307241(+)	-	-	Y (0.569)	Non-effector
scaffold1.t436 EVM scaffold1.g436	scaffold1:1307663-1308245(-)	-	-	Y (0.563)	Non-effector
scaffold1.t437 EVM scaffold1.g437	scaffold1:1311274-1312426(+)	Y (0.756)	-	-	Cytoplasmic effector
scaffold1.t438 EVM scaffold1.g438	scaffold1:1312757-1313771(+)	-	-	Y (0.725)	Non-effector
scaffold1.t439 EVM scaffold1.g439	scaffold1:1315441-1316871(+)	-	-	Y (0.633)	Non-effector
scaffold1.t440 EVM scaffold1.g440	scaffold1:1316985-1318179(-)	Y (0.555)	-	-	Cytoplasmic effector
scaffold1.t441 EVM scaffold1.g441	scaffold1:1318830-1319493(+)	Y (0.838)	-	-	Cytoplasmic effector
scaffold1.t442 EVM scaffold1.g442	scaffold1:1319658-1320794(-)	-	-	Y (0.839)	Non-effector
scaffold1.t443 EVM scaffold1.g443	scaffold1:1321123-1322481(-)	-	-	Y (0.755)	Non-effector
scaffold1.t444 EVM scaffold1.g444	scaffold1:1323020-1325169(+)	Y (0.73)	-	-	Cytoplasmic effector
scaffold1.t445 EVM scaffold1.g445	scaffold1:1326222-1327052(-)	-	-	Y (0.94)	Non-effector
scaffold1.t446 EVM scaffold1.g446	scaffold1:1327551-1328882(-)	Y (0.749)	-	-	Cytoplasmic effector
scaffold1.t447 EVM scaffold1.g447	scaffold1:1334090-1334755(-)	Y (0.811)	-	-	Cytoplasmic effector
scaffold1.t448 EVM scaffold1.g448	scaffold1:1336507-1337588(-)	Y (0.529)	Y (0.688)	-	Apoplastic/cytoplasmic effector
scaffold1.t449 EVM scaffold1.g449	scaffold1:1338567-1341559(-)	-	-	Y (0.894)	Non-effector
scaffold1.t450 EVM scaffold1.g450	scaffold1:1344258-1344634(+)	-	-	Y (0.779)	Non-effector
scaffold1.t451 EVM scaffold1.g451	scaffold1:1345300-1345808(-)	-	-	Y (0.79)	Non-effector
scaffold1.t452 EVM scaffold1.g452	scaffold1:1348381-1350186(-)	-	-	Y (0.788)	Non-effector
scaffold1.t453 EVM scaffold1.g453	scaffold1:1352532-1353644(-)	-	-	Y (0.873)	Non-effector
scaffold1.t454 EVM scaffold1.g454	scaffold1:1354179-1355213(-)	Y (0.686)	-	-	Cytoplasmic effector
scaffold1.t455 EVM scaffold1.g455	scaffold1:1356999-1358578(+)	-	-	Y (0.978)	Non-effector
scaffold1.t456 EVM scaffold1.g456	scaffold1:1358951-1359712(-)	-	-	Y (0.694)	Non-effector
scaffold1.t457 EVM scaffold1.g457	scaffold1:1362617-1364135(-)	-	-	Y (0.776)	Non-effector
scaffold1.t458 EVM scaffold1.g458	scaffold1:1364763-1365871(+)	-	-	Y (0.792)	Non-effector
scaffold1.t459 EVM scaffold1.g459	scaffold1:1366264-1367404(-)	-	-	Y (0.579)	Non-effector
scaffold1.t460 EVM scaffold1.g460	scaffold1:1367792-1369129(+)	Y (0.6)	-	-	Cytoplasmic effector
scaffold1.t461 EVM scaffold1.g461	scaffold1:1369988-1372208(-)	-	-	Y (0.829)	Non-effector
scaffold1.t462 EVM scaffold1.g462	scaffold1:1378740-1380120(+)	-	-	Y (0.878)	Non-effector
scaffold1.t463 EVM scaffold1.g463	scaffold1:1381119-1382220(+)	Y (0.712)	-	-	Cytoplasmic effector
scaffold1.t464 EVM scaffold1.g464	scaffold1:1383368-1385031(+)	-	-	Y (0.827)	Non-effector
scaffold1.t465 EVM scaffold1.g465	scaffold1:1389766-1394037(+)	-	-	Y (0.844)	Non-effector
scaffold1.t466 EVM scaffold1.g466	scaffold1:1395224-1396657(-)	Y (0.581)	-	-	Cytoplasmic effector
scaffold1.t467 EVM scaffold1.g467	scaffold1:1398070-1399762(-)	-	-	Y (0.777)	Non-effector
scaffold1.t468 EVM scaffold1.g468	scaffold1:1406586-1407572(-)	-	-	Y (0.712)	Non-effector
scaffold1.t469 EVM scaffold1.g469	scaffold1:1408954-1412093(-)	-	-	Y (0.928)	Non-effector
scaffold1.t470 EVM scaffold1.g470	scaffold1:1414967-1416067(+)	-	-	Y (0.697)	Non-effector
scaffold1.t471 EVM scaffold1.g471	scaffold1:1416597-1417220(+)	-	-	Y (0.525)	Non-effector
scaffold1.t472 EVM scaffold1.g472	scaffold1:1418006-1418674(+)	-	-	Y (0.884)	Non-effector
scaffold1.t473 EVM scaffold1.g473	scaffold1:1419258-1419725(+)	Y (0.728)	-	-	Cytoplasmic effector
scaffold1.t474 EVM scaffold1.g474	scaffold1:1420456-1421128(+)	-	-	Y (0.552)	Non-effector
scaffold1.t475 EVM scaffold1.g475	scaffold1:1421521-1422798(-)	Y (0.638)	-	-	Cytoplasmic effector
scaffold1.t476 EVM scaffold1.g476	scaffold1:1428871-1435316(+)	-	-	Y (0.834)	Non-effector
scaffold1.t477 EVM scaffold1.g477	scaffold1:1436986-1439401(+)	-	-	Y (0.532)	Non-effector
scaffold1.t478 EVM scaffold1.g478	scaffold1:1440513-1443338(+)	-	-	Y (0.955)	Non-effector
scaffold1.t479 EVM scaffold1.g479	scaffold1:1445635-1447653(+)	-	-	Y (0.887)	Non-effector
scaffold1.t480 EVM scaffold1.g480	scaffold1:1448192-1451727(+)	-	-	Y (0.846)	Non-effector
scaffold1.t481 EVM scaffold1.g481	scaffold1:1453071-1455111(+)	-	-	Y (0.784)	Non-effector
scaffold1.t482 EVM scaffold1.g482	scaffold1:1455644-1457879(-)	Y (0.615)	-	-	Cytoplasmic effector
scaffold1.t483 EVM scaffold1.g483	scaffold1:1459520-1460905(+)	-	-	Y (0.835)	Non-effector
scaffold1.t484 EVM scaffold1.g484	scaffold1:1461474-1461761(+)	Y (0.803)	-	-	Cytoplasmic effector
scaffold1.t485 EVM scaffold1.g485	scaffold1:1462925-1463716(-)	Y (0.893)	-	-	Cytoplasmic effector
scaffold1.t486 EVM scaffold1.g486	scaffold1:1464220-1467642(-)	-	-	Y (0.963)	Non-effector
scaffold1.t487 EVM scaffold1.g487	scaffold1:1472430-1472612(+)	-	-	Y (0.613)	Non-effector
scaffold1.t488 EVM scaffold1.g488	scaffold1:1481079-1483586(-)	-	-	Y (0.915)	Non-effector
scaffold1.t489 EVM scaffold1.g489	scaffold1:1487309-1489046(+)	-	-	Y (0.636)	Non-effector
scaffold1.t490 EVM scaffold1.g490	scaffold1:1490973-1492043(+)	-	-	Y (0.508)	Non-effector
scaffold1.t491 EVM scaffold1.g491	scaffold1:1492726-1498908(-)	-	-	Y (0.86)	Non-effector
scaffold1.t492 EVM scaffold1.g492	scaffold1:1501621-1502150(+)	-	-	Y (0.728)	Non-effector
scaffold1.t493 EVM scaffold1.g493	scaffold1:1503419-1505121(+)	-	-	Y (0.657)	Non-effector
scaffold1.t494 EVM scaffold1.g494	scaffold1:1505354-1506199(-)	Y (0.734)	-	-	Cytoplasmic effector
scaffold1.t495 EVM scaffold1.g495	scaffold1:1507664-1509160(+)	-	-	Y (0.672)	Non-effector
scaffold1.t496 EVM scaffold1.g496	scaffold1:1509762-1511146(+)	-	-	Y (0.834)	Non-effector
scaffold1.t497 EVM scaffold1.g497	scaffold1:1512151-1513233(+)	-	Y (0.633)	-	Apoplastic effector
scaffold1.t498 EVM scaffold1.g498	scaffold1:1513586-1514416(-)	-	-	Y (0.75)	Non-effector
scaffold1.t499 EVM scaffold1.g499	scaffold1:1514999-1517368(-)	Y (0.832)	-	-	Cytoplasmic effector
scaffold1.t500 EVM scaffold1.g500	scaffold1:1519205-1521232(-)	-	-	Y (0.95)	Non-effector
scaffold1.t501 EVM scaffold1.g501	scaffold1:1527010-1529651(-)	-	-	Y (0.988)	Non-effector
scaffold1.t502 EVM scaffold1.g502	scaffold1:1530539-1531828(+)	-	-	Y (0.844)	Non-effector
scaffold1.t503 EVM scaffold1.g503	scaffold1:1532245-1536048(-)	-	-	Y (0.896)	Non-effector
scaffold1.t504 EVM scaffold1.g504	scaffold1:1537638-1538103(+)	Y (0.859)	-	-	Cytoplasmic effector
scaffold1.t505 EVM scaffold1.g505	scaffold1:1539179-1539517(-)	Y (0.843)	-	-	Cytoplasmic effector
scaffold1.t506 EVM scaffold1.g506	scaffold1:1542081-1542902(+)	Y (0.767)	-	-	Cytoplasmic effector
scaffold1.t507 EVM scaffold1.g507	scaffold1:1545479-1547832(+)	-	-	Y (0.988)	Non-effector
scaffold1.t508 EVM scaffold1.g508	scaffold1:1547995-1549973(-)	Y (0.56)	-	-	Cytoplasmic effector
scaffold1.t509 EVM scaffold1.g509	scaffold1:1550533-1551931(+)	-	-	Y (0.708)	Non-effector
scaffold1.t510 EVM scaffold1.g510	scaffold1:1553977-1555414(+)	Y (0.575)	-	-	Cytoplasmic effector
scaffold1.t511 EVM scaffold1.g511	scaffold1:1556964-1557792(+)	-	-	Y (0.598)	Non-effector
scaffold1.t512 EVM scaffold1.g512	scaffold1:1558558-1559551(-)	-	-	Y (0.826)	Non-effector
scaffold1.t513 EVM scaffold1.g513	scaffold1:1563954-1565169(+)	Y (0.561)	-	-	Cytoplasmic effector
scaffold1.t514 EVM scaffold1.g514	scaffold1:1565895-1567406(+)	-	-	Y (0.557)	Non-effector
scaffold1.t515 EVM scaffold1.g515	scaffold1:1567640-1569229(-)	Y (0.633)	-	-	Cytoplasmic effector
scaffold1.t516 EVM scaffold1.g516	scaffold1:1570311-1570946(-)	-	-	Y (0.633)	Non-effector
scaffold1.t517 EVM scaffold1.g517	scaffold1:1571919-1573296(-)	Y (0.583)	-	-	Cytoplasmic effector
scaffold1.t518 EVM scaffold1.g518	scaffold1:1574460-1576270(+)	-	-	Y (0.856)	Non-effector
scaffold1.t519 EVM scaffold1.g519	scaffold1:1577095-1577595(+)	-	-	Y (0.587)	Non-effector
scaffold1.t520 EVM scaffold1.g520	scaffold1:1577936-1580357(-)	Y (0.65)	-	-	Cytoplasmic effector
scaffold1.t521 EVM scaffold1.g521	scaffold1:1582345-1583471(+)	Y (0.53)	-	-	Cytoplasmic effector
scaffold1.t522 EVM scaffold1.g522	scaffold1:1583867-1586508(-)	-	-	Y (0.853)	Non-effector
scaffold1.t523 EVM scaffold1.g523	scaffold1:1587087-1588623(-)	-	-	Y (0.597)	Non-effector
scaffold1.t524 EVM scaffold1.g524	scaffold1:1590131-1591370(-)	-	-	Y (0.737)	Non-effector
scaffold1.t525 EVM scaffold1.g525	scaffold1:1593003-1596401(+)	-	-	Y (0.96)	Non-effector
scaffold1.t526 EVM scaffold1.g526	scaffold1:1596717-1597625(-)	Y (0.716)	-	-	Cytoplasmic effector
scaffold1.t527 EVM scaffold1.g527	scaffold1:1597962-1600168(+)	Y (0.683)	-	-	Cytoplasmic effector
scaffold1.t528 EVM scaffold1.g528	scaffold1:1601516-1602550(-)	-	-	Y (0.897)	Non-effector
scaffold1.t529 EVM scaffold1.g529	scaffold1:1603992-1604274(+)	Y (0.657)	-	-	Cytoplasmic effector
scaffold1.t530 EVM scaffold1.g530	scaffold1:1604410-1605384(+)	-	-	Y (0.53)	Non-effector
scaffold1.t531 EVM scaffold1.g531	scaffold1:1605977-1606600(+)	Y (0.752)	-	-	Cytoplasmic effector
scaffold1.t532 EVM scaffold1.g532	scaffold1:1606801-1607847(-)	-	-	Y (0.786)	Non-effector
scaffold1.t533 EVM scaffold1.g533	scaffold1:1610208-1612001(-)	-	-	Y (0.898)	Non-effector
scaffold1.t534 EVM scaffold1.g534	scaffold1:1613100-1613429(+)	Y (0.532)	-	-	Cytoplasmic effector
scaffold1.t535 EVM scaffold1.g535	scaffold1:1614171-1616090(-)	-	-	Y (0.941)	Non-effector
scaffold1.t536 EVM scaffold1.g536	scaffold1:1619240-1619575(+)	Y (0.851)	-	-	Cytoplasmic effector
scaffold1.t537 EVM scaffold1.g537	scaffold1:1620625-1621676(+)	-	-	Y (0.81)	Non-effector
scaffold1.t538 EVM scaffold1.g538	scaffold1:1622212-1625283(-)	-	-	Y (0.828)	Non-effector
scaffold1.t539 EVM scaffold1.g539	scaffold1:1667746-1668309(+)	Y (0.923)	-	-	Cytoplasmic effector
scaffold1.t540 EVM scaffold1.g540	scaffold1:1669230-1670903(+)	Y (0.755)	-	-	Cytoplasmic effector
scaffold1.t541 EVM scaffold1.g541	scaffold1:1671029-1672117(-)	-	-	Y (0.975)	Non-effector
scaffold1.t542 EVM scaffold1.g542	scaffold1:1672293-1673546(-)	-	-	Y (0.858)	Non-effector
scaffold1.t543 EVM scaffold1.g543	scaffold1:1674253-1675299(+)	-	-	Y (0.977)	Non-effector
scaffold1.t544 EVM scaffold1.g544	scaffold1:1675852-1679424(-)	-	-	Y (0.937)	Non-effector
scaffold1.t545 EVM scaffold1.g545	scaffold1:1680353-1683572(-)	-	-	Y (0.808)	Non-effector
scaffold1.t546 EVM scaffold1.g546	scaffold1:1685043-1687120(-)	-	-	Y (0.989)	Non-effector
scaffold1.t547 EVM scaffold1.g547	scaffold1:1687741-1689190(-)	-	-	Y (0.778)	Non-effector
scaffold1.t548 EVM scaffold1.g548	scaffold1:1690286-1692072(-)	Y (0.669)	-	-	Cytoplasmic effector
scaffold1.t549 EVM scaffold1.g549	scaffold1:1694081-1695010(+)	Y (0.622)	-	-	Cytoplasmic effector
scaffold1.t550 EVM scaffold1.g550	scaffold1:1695583-1696348(+)	-	Y (0.792)	-	Apoplastic effector
scaffold1.t551 EVM scaffold1.g551	scaffold1:1697228-1700297(-)	-	-	Y (0.988)	Non-effector
scaffold1.t552 EVM scaffold1.g552	scaffold1:1700845-1701309(-)	Y (0.728)	-	-	Cytoplasmic effector
scaffold1.t553 EVM scaffold1.g553	scaffold1:1701687-1703278(-)	-	-	Y (0.537)	Non-effector
scaffold1.t554 EVM scaffold1.g554	scaffold1:1704899-1707289(-)	Y (0.589)	-	-	Cytoplasmic effector
scaffold1.t555 EVM scaffold1.g555	scaffold1:1707996-1714415(+)	-	-	Y (0.987)	Non-effector
scaffold1.t556 EVM scaffold1.g556	scaffold1:1715361-1715645(+)	-	-	Y (0.737)	Non-effector
scaffold1.t557 EVM scaffold1.g557	scaffold1:1716422-1717033(-)	Y (0.521)	-	-	Cytoplasmic effector
scaffold1.t558 EVM scaffold1.g558	scaffold1:1717826-1719014(-)	Y (0.516)	-	-	Cytoplasmic effector
scaffold1.t559 EVM scaffold1.g559	scaffold1:1721089-1722834(+)	-	-	Y (0.79)	Non-effector
scaffold1.t560 EVM scaffold1.g560	scaffold1:1724888-1725368(+)	Y (0.865)	-	-	Cytoplasmic effector
scaffold1.t561 EVM scaffold1.g561	scaffold1:1725803-1727147(-)	-	-	Y (0.603)	Non-effector
scaffold1.t562 EVM scaffold1.g562	scaffold1:1727577-1728017(+)	-	-	Y (0.697)	Non-effector
scaffold1.t563 EVM scaffold1.g563	scaffold1:1728194-1730827(-)	-	-	Y (0.988)	Non-effector
scaffold1.t564 EVM scaffold1.g564	scaffold1:1733211-1734535(+)	Y (0.699)	Y (0.501)	-	Cytoplasmic/apoplastic effector
scaffold1.t565 EVM scaffold1.g565	scaffold1:1735518-1737857(+)	-	-	Y (0.729)	Non-effector
scaffold1.t566 EVM scaffold1.g566	scaffold1:1738055-1738548(-)	Y (0.902)	-	-	Cytoplasmic effector
scaffold1.t567 EVM scaffold1.g567	scaffold1:1738824-1739954(+)	-	-	Y (0.777)	Non-effector
scaffold1.t568 EVM scaffold1.g568	scaffold1:1740174-1741490(-)	Y (0.745)	-	-	Cytoplasmic effector
scaffold1.t569 EVM scaffold1.g569	scaffold1:1742766-1744265(+)	-	-	Y (0.655)	Non-effector
scaffold1.t570 EVM scaffold1.g570	scaffold1:1745049-1746114(+)	Y (0.811)	-	-	Cytoplasmic effector
scaffold1.t571 EVM scaffold1.g571	scaffold1:1747179-1749018(-)	-	-	Y (0.92)	Non-effector
scaffold1.t572 EVM scaffold1.g572	scaffold1:1750417-1751791(-)	-	Y (0.769)	-	Apoplastic effector
scaffold1.t573 EVM scaffold1.g573	scaffold1:1760802-1762640(+)	-	-	Y (0.751)	Non-effector
scaffold1.t574 EVM scaffold1.g574	scaffold1:1763802-1765572(+)	-	-	Y (0.797)	Non-effector
scaffold1.t575 EVM scaffold1.g575	scaffold1:1766024-1767501(+)	Y (0.711)	-	-	Cytoplasmic effector
scaffold1.t576 EVM scaffold1.g576	scaffold1:1767987-1771814(-)	-	-	Y (0.866)	Non-effector
scaffold1.t577 EVM scaffold1.g577	scaffold1:1772393-1773883(-)	Y (0.567)	-	-	Cytoplasmic effector
scaffold1.t578 EVM scaffold1.g578	scaffold1:1776288-1777175(-)	Y (0.897)	-	-	Cytoplasmic effector
scaffold1.t579 EVM scaffold1.g579	scaffold1:1778235-1779921(+)	-	-	Y (0.985)	Non-effector
scaffold1.t580 EVM scaffold1.g580	scaffold1:1780870-1781915(-)	Y (0.903)	-	-	Cytoplasmic effector
scaffold1.t581 EVM scaffold1.g581	scaffold1:1784197-1785371(+)	Y (0.601)	-	-	Cytoplasmic effector
scaffold1.t582 EVM scaffold1.g582	scaffold1:1788542-1790763(+)	-	-	Y (0.871)	Non-effector
scaffold1.t583 EVM scaffold1.g583	scaffold1:1791546-1792139(-)	-	-	Y (0.705)	Non-effector
scaffold1.t584 EVM scaffold1.g584	scaffold1:1798341-1808340(+)	Y (0.636)	-	-	Cytoplasmic effector
scaffold1.t585 EVM scaffold1.g585	scaffold1:1809402-1812136(+)	Y (0.568)	-	-	Cytoplasmic effector
scaffold1.t586 EVM scaffold1.g586	scaffold1:1812277-1813422(-)	Y (0.585)	-	-	Cytoplasmic effector
scaffold1.t587 EVM scaffold1.g587	scaffold1:1813794-1815286(+)	-	-	Y (0.781)	Non-effector
scaffold1.t588 EVM scaffold1.g588	scaffold1:1815368-1817690(-)	-	-	Y (0.896)	Non-effector
scaffold1.t589 EVM scaffold1.g589	scaffold1:1818722-1820320(+)	-	-	Y (0.636)	Non-effector
scaffold1.t590 EVM scaffold1.g590	scaffold1:1820438-1821155(-)	Y (0.956)	-	-	Cytoplasmic effector
scaffold1.t591 EVM scaffold1.g591	scaffold1:1821567-1823644(-)	-	-	Y (0.982)	Non-effector
scaffold1.t592 EVM scaffold1.g592	scaffold1:1823929-1827057(+)	-	-	Y (0.604)	Non-effector
scaffold1.t593 EVM scaffold1.g593	scaffold1:1827226-1827835(-)	Y (0.821)	-	-	Cytoplasmic effector
scaffold1.t594 EVM scaffold1.g594	scaffold1:1828428-1829367(+)	-	-	Y (0.65)	Non-effector
scaffold1.t595 EVM scaffold1.g595	scaffold1:1830135-1830922(+)	Y (0.859)	-	-	Cytoplasmic effector
scaffold1.t596 EVM scaffold1.g596	scaffold1:1831117-1832509(-)	Y (0.785)	-	-	Cytoplasmic effector
scaffold1.t597 EVM scaffold1.g597	scaffold1:1833415-1835097(+)	-	-	Y (0.751)	Non-effector
scaffold1.t598 EVM scaffold1.g598	scaffold1:1837363-1838999(-)	-	-	Y (0.794)	Non-effector
scaffold1.t599 EVM scaffold1.g599	scaffold1:1844613-1845752(+)	-	-	Y (0.914)	Non-effector
scaffold1.t600 EVM scaffold1.g600	scaffold1:1846139-1846904(-)	Y (0.664)	-	-	Cytoplasmic effector
scaffold1.t601 EVM scaffold1.g601	scaffold1:1847406-1850281(-)	-	-	Y (0.89)	Non-effector
scaffold1.t602 EVM scaffold1.g602	scaffold1:1852563-1852972(+)	Y (0.792)	-	-	Cytoplasmic effector
scaffold1.t603 EVM scaffold1.g603	scaffold1:1853667-1856110(-)	-	-	Y (0.677)	Non-effector
scaffold1.t604 EVM scaffold1.g604	scaffold1:1857912-1860566(+)	-	-	Y (0.957)	Non-effector
scaffold1.t605 EVM scaffold1.g605	scaffold1:1861265-1865457(-)	-	-	Y (0.767)	Non-effector
scaffold1.t606 EVM scaffold1.g606	scaffold1:1866089-1868824(-)	-	-	Y (0.889)	Non-effector
scaffold1.t607 EVM scaffold1.g607	scaffold1:1871019-1871826(-)	-	-	Y (0.758)	Non-effector
scaffold1.t608 EVM scaffold1.g608	scaffold1:1872926-1875487(+)	-	-	Y (0.798)	Non-effector
scaffold1.t609 EVM scaffold1.g609	scaffold1:1876119-1876482(-)	Y (0.791)	Y (0.557)	-	Cytoplasmic/apoplastic effector
scaffold1.t610 EVM scaffold1.g610	scaffold1:1877878-1879752(-)	-	-	Y (0.552)	Non-effector
scaffold1.t611 EVM scaffold1.g611	scaffold1:1880309-1881694(-)	Y (0.548)	-	-	Cytoplasmic effector
scaffold1.t612 EVM scaffold1.g612	scaffold1:1886330-1892131(+)	-	-	Y (0.926)	Non-effector
scaffold1.t613 EVM scaffold1.g613	scaffold1:1895791-1897862(+)	-	-	Y (0.987)	Non-effector
scaffold1.t614 EVM scaffold1.g614	scaffold1:1898554-1902189(-)	-	-	Y (0.841)	Non-effector
scaffold1.t615 EVM scaffold1.g615	scaffold1:1907067-1908430(-)	-	-	Y (0.653)	Non-effector
scaffold1.t616 EVM scaffold1.g616	scaffold1:1910433-1912667(+)	-	-	Y (0.586)	Non-effector
scaffold1.t617 EVM scaffold1.g617	scaffold1:1913469-1915034(-)	Y (0.512)	-	-	Cytoplasmic effector
scaffold1.t618 EVM scaffold1.g618	scaffold1:1919845-1920876(+)	-	-	Y (0.832)	Non-effector
scaffold1.t619 EVM scaffold1.g619	scaffold1:1924173-1926594(+)	-	-	Y (0.705)	Non-effector
scaffold1.t620 EVM scaffold1.g620	scaffold1:1930191-1931851(+)	-	-	Y (0.985)	Non-effector
scaffold1.t621 EVM scaffold1.g621	scaffold1:1934056-1936188(+)	Y (0.741)	-	-	Cytoplasmic effector
scaffold1.t622 EVM scaffold1.g622	scaffold1:1937818-1939842(-)	Y (0.708)	-	-	Cytoplasmic effector
scaffold1.t623 EVM scaffold1.g623	scaffold1:1940172-1942064(+)	Y (0.554)	-	-	Cytoplasmic effector
scaffold1.t624 EVM scaffold1.g624	scaffold1:1950219-1951130(+)	Y (0.649)	-	-	Cytoplasmic effector
scaffold1.t625 EVM scaffold1.g625	scaffold1:1952431-1953864(-)	-	-	Y (0.655)	Non-effector
scaffold1.t626 EVM scaffold1.g626	scaffold1:1954375-1955751(-)	-	-	Y (0.705)	Non-effector
scaffold1.t627 EVM scaffold1.g627	scaffold1:1958802-1961172(+)	-	-	Y (0.975)	Non-effector
scaffold1.t628 EVM scaffold1.g628	scaffold1:1961388-1963339(-)	-	-	Y (0.719)	Non-effector
scaffold1.t629 EVM scaffold1.g629	scaffold1:1964166-1967002(-)	-	-	Y (0.9)	Non-effector
scaffold1.t630 EVM scaffold1.g630	scaffold1:1968825-1970067(-)	-	-	Y (0.786)	Non-effector
scaffold1.t631 EVM scaffold1.g631	scaffold1:1971221-1972829(-)	Y (0.781)	-	-	Cytoplasmic effector
scaffold1.t632 EVM scaffold1.g632	scaffold1:1973743-1974063(+)	-	-	Y (0.539)	Non-effector
scaffold1.t633 EVM scaffold1.g633	scaffold1:1974350-1975576(+)	Y (0.517)	-	-	Cytoplasmic effector
scaffold1.t634 EVM scaffold1.g634	scaffold1:1978184-1979653(+)	-	-	Y (0.944)	Non-effector
scaffold1.t635 EVM scaffold1.g635	scaffold1:1980414-1981407(-)	Y (0.677)	-	-	Cytoplasmic effector
scaffold1.t636 EVM scaffold1.g636	scaffold1:1982257-1985621(-)	-	-	Y (0.963)	Non-effector
scaffold1.t637 EVM scaffold1.g637	scaffold1:1986600-1987450(-)	-	-	Y (0.87)	Non-effector
scaffold1.t638 EVM scaffold1.g638	scaffold1:1989883-1991720(+)	-	-	Y (0.763)	Non-effector
scaffold1.t639 EVM scaffold1.g639	scaffold1:1991899-1993610(-)	-	-	Y (0.926)	Non-effector
scaffold1.t640 EVM scaffold1.g640	scaffold1:1995012-1996903(-)	-	-	Y (0.851)	Non-effector
scaffold1.t641 EVM scaffold1.g641	scaffold1:1999432-2000946(+)	Y (0.598)	-	-	Cytoplasmic effector
scaffold1.t642 EVM scaffold1.g642	scaffold1:2001581-2003477(+)	-	-	Y (0.893)	Non-effector
scaffold1.t643 EVM scaffold1.g643	scaffold1:2003876-2007044(-)	-	-	Y (0.96)	Non-effector
scaffold1.t644 EVM scaffold1.g644	scaffold1:2008058-2009778(-)	Y (0.806)	-	-	Cytoplasmic effector
scaffold1.t645 EVM scaffold1.g645	scaffold1:2018788-2019505(+)	Y (0.846)	-	-	Cytoplasmic effector
scaffold1.t646 EVM scaffold1.g646	scaffold1:2025049-2026388(+)	Y (0.788)	-	-	Cytoplasmic effector
scaffold1.t647 EVM scaffold1.g647	scaffold1:2027036-2027503(-)	Y (0.794)	-	-	Cytoplasmic effector
scaffold1.t648 EVM scaffold1.g648	scaffold1:2028269-2031387(+)	-	-	Y (0.854)	Non-effector
scaffold1.t649 EVM scaffold1.g649	scaffold1:2033213-2033965(-)	Y (0.625)	-	-	Cytoplasmic effector
scaffold1.t650 EVM scaffold1.g650	scaffold1:2039902-2042153(-)	-	-	Y (0.87)	Non-effector
scaffold1.t651 EVM scaffold1.g651	scaffold1:2048018-2051734(+)	-	-	Y (0.837)	Non-effector
scaffold1.t652 EVM scaffold1.g652	scaffold1:2052646-2055759(-)	-	-	Y (0.921)	Non-effector
scaffold1.t653 EVM scaffold1.g653	scaffold1:2056667-2057355(-)	Y (0.869)	-	-	Cytoplasmic effector
scaffold1.t654 EVM scaffold1.g654	scaffold1:2058383-2059237(+)	-	-	Y (0.842)	Non-effector
scaffold1.t655 EVM scaffold1.g655	scaffold1:2061844-2062393(+)	-	-	Y (0.734)	Non-effector
scaffold1.t656 EVM scaffold1.g656	scaffold1:2063941-2064553(-)	Y (0.926)	-	-	Cytoplasmic effector
scaffold1.t657 EVM scaffold1.g657	scaffold1:2065650-2068788(-)	-	-	Y (0.966)	Non-effector
scaffold1.t658 EVM scaffold1.g658	scaffold1:2071307-2074479(+)	-	-	Y (0.988)	Non-effector
scaffold1.t659 EVM scaffold1.g659	scaffold1:2074777-2076489(-)	Y (0.741)	-	-	Cytoplasmic effector
scaffold1.t660 EVM scaffold1.g660	scaffold1:2077133-2078515(+)	Y (0.675)	-	-	Cytoplasmic effector
scaffold1.t661 EVM scaffold1.g661	scaffold1:2078926-2079320(+)	Y (0.765)	-	-	Cytoplasmic effector
scaffold1.t662 EVM scaffold1.g662	scaffold1:2080131-2080421(+)	-	-	Y (0.741)	Non-effector
scaffold1.t663 EVM scaffold1.g663	scaffold1:2081451-2083553(-)	Y (0.685)	-	-	Cytoplasmic effector
scaffold1.t664 EVM scaffold1.g664	scaffold1:2084104-2084448(-)	Y (0.871)	-	-	Cytoplasmic effector
scaffold1.t665 EVM scaffold1.g665	scaffold1:2085642-2087816(+)	Y (0.67)	-	-	Cytoplasmic effector
scaffold1.t666 EVM scaffold1.g666	scaffold1:2088066-2089433(+)	-	-	Y (0.676)	Non-effector
scaffold1.t667 EVM scaffold1.g667	scaffold1:2089580-2092188(-)	-	-	Y (0.823)	Non-effector
scaffold1.t668 EVM scaffold1.g668	scaffold1:2092809-2093894(+)	Y (0.863)	-	-	Cytoplasmic effector
scaffold1.t669 EVM scaffold1.g669	scaffold1:2093964-2095053(-)	Y (0.721)	-	-	Cytoplasmic effector
scaffold1.t670 EVM scaffold1.g670	scaffold1:2095401-2097082(+)	Y (0.736)	-	-	Cytoplasmic effector
scaffold1.t671 EVM scaffold1.g671	scaffold1:2100676-2100849(-)	Y (0.819)	-	-	Cytoplasmic effector
scaffold1.t672 EVM scaffold1.g672	scaffold1:2109498-2111308(+)	-	-	Y (0.576)	Non-effector
scaffold1.t673 EVM scaffold1.g673	scaffold1:2113406-2116597(-)	-	-	Y (0.894)	Non-effector
scaffold1.t674 EVM scaffold1.g674	scaffold1:2118896-2120779(+)	-	-	Y (0.629)	Non-effector
scaffold1.t675 EVM scaffold1.g675	scaffold1:2122672-2125136(-)	-	-	Y (0.893)	Non-effector
scaffold1.t676 EVM scaffold1.g676	scaffold1:2130051-2132668(-)	-	-	Y (0.581)	Non-effector
scaffold1.t677 EVM scaffold1.g677	scaffold1:2133302-2134146(-)	Y (0.634)	-	-	Cytoplasmic effector
scaffold1.t678 EVM scaffold1.g678	scaffold1:2134438-2134906(+)	-	-	Y (0.731)	Non-effector
scaffold1.t679 EVM scaffold1.g679	scaffold1:2135331-2136962(-)	Y (0.675)	-	-	Cytoplasmic effector
scaffold1.t680 EVM scaffold1.g680	scaffold1:2138791-2140141(-)	-	-	Y (0.692)	Non-effector
scaffold1.t681 EVM scaffold1.g681	scaffold1:2141618-2142694(-)	-	-	Y (0.541)	Non-effector
scaffold1.t682 EVM scaffold1.g682	scaffold1:2144787-2147116(-)	-	-	Y (0.543)	Non-effector
scaffold1.t683 EVM scaffold1.g683	scaffold1:2148641-2152762(+)	-	-	Y (0.967)	Non-effector
scaffold1.t684 EVM scaffold1.g684	scaffold1:2154495-2154983(+)	Y (0.723)	-	-	Cytoplasmic effector
scaffold1.t685 EVM scaffold1.g685	scaffold1:2156151-2157740(-)	Y (0.816)	-	-	Cytoplasmic effector
scaffold1.t686 EVM scaffold1.g686	scaffold1:2160482-2161699(-)	-	-	Y (0.956)	Non-effector
scaffold1.t687 EVM scaffold1.g687	scaffold1:2162464-2163036(-)	Y (0.591)	-	-	Cytoplasmic effector
scaffold1.t688 EVM scaffold1.g688	scaffold1:2164293-2164977(+)	Y (0.864)	-	-	Cytoplasmic effector
scaffold1.t689 EVM scaffold1.g689	scaffold1:2165346-2166934(-)	Y (0.76)	-	-	Cytoplasmic effector
scaffold1.t690 EVM scaffold1.g690	scaffold1:2168120-2168784(+)	Y (0.513)	-	-	Cytoplasmic effector
scaffold1.t691 EVM scaffold1.g691	scaffold1:2169056-2170995(-)	-	-	Y (0.525)	Non-effector
scaffold1.t692 EVM scaffold1.g692	scaffold1:2174638-2181812(+)	-	-	Y (0.891)	Non-effector
scaffold1.t693 EVM scaffold1.g693	scaffold1:2182453-2184217(-)	-	-	Y (0.909)	Non-effector
scaffold1.t694 EVM scaffold1.g694	scaffold1:2184706-2185064(+)	-	-	Y (0.73)	Non-effector
scaffold1.t695 EVM scaffold1.g695	scaffold1:2185975-2188463(-)	Y (0.553)	-	-	Cytoplasmic effector
scaffold1.t696 EVM scaffold1.g696	scaffold1:2193171-2194464(-)	-	-	Y (0.766)	Non-effector
scaffold1.t697 EVM scaffold1.g697	scaffold1:2195654-2196258(+)	Y (0.571)	-	-	Cytoplasmic effector
scaffold1.t698 EVM scaffold1.g698	scaffold1:2196672-2197301(-)	Y (0.791)	-	-	Cytoplasmic effector
scaffold1.t699 EVM scaffold1.g699	scaffold1:2199042-2200330(-)	Y (0.746)	-	-	Cytoplasmic effector
scaffold1.t700 EVM scaffold1.g700	scaffold1:2204953-2205929(-)	Y (0.582)	-	-	Cytoplasmic effector
scaffold1.t701 EVM scaffold1.g701	scaffold1:2207046-2208497(-)	Y (0.729)	-	-	Cytoplasmic effector
scaffold1.t702 EVM scaffold1.g702	scaffold1:2209477-2211520(-)	-	-	Y (0.986)	Non-effector
scaffold1.t703 EVM scaffold1.g703	scaffold1:2212859-2213353(-)	Y (0.873)	-	-	Cytoplasmic effector
scaffold1.t704 EVM scaffold1.g704	scaffold1:2214307-2215326(-)	-	-	Y (0.648)	Non-effector
scaffold1.t705 EVM scaffold1.g705	scaffold1:2215977-2217069(-)	Y (0.768)	-	-	Cytoplasmic effector
scaffold1.t706 EVM scaffold1.g706	scaffold1:2217806-2218840(-)	-	-	Y (0.768)	Non-effector
scaffold1.t707 EVM scaffold1.g707	scaffold1:2219657-2220330(-)	Y (0.516)	-	-	Cytoplasmic effector
scaffold1.t708 EVM scaffold1.g708	scaffold1:2222324-2223037(+)	-	-	Y (0.748)	Non-effector
scaffold1.t709 EVM scaffold1.g709	scaffold1:2223929-2224171(-)	Y (0.947)	Y (0.556)	-	Cytoplasmic/apoplastic effector
scaffold1.t710 EVM scaffold1.g710	scaffold1:2224907-2225933(-)	Y (0.817)	-	-	Cytoplasmic effector
scaffold1.t711 EVM scaffold1.g711	scaffold1:2228383-2232197(+)	-	-	Y (0.8)	Non-effector
scaffold1.t712 EVM scaffold1.g712	scaffold1:2233110-2235202(-)	-	-	Y (0.798)	Non-effector
scaffold1.t713 EVM scaffold1.g713	scaffold1:2235850-2236627(+)	Y (0.835)	-	-	Cytoplasmic effector
scaffold1.t714 EVM scaffold1.g714	scaffold1:2237092-2237535(-)	Y (0.759)	-	-	Cytoplasmic effector
scaffold1.t715 EVM scaffold1.g715	scaffold1:2239264-2241671(-)	-	-	Y (0.705)	Non-effector
scaffold1.t716 EVM scaffold1.g716	scaffold1:2242445-2251993(-)	-	-	Y (0.511)	Non-effector
scaffold1.t717 EVM scaffold1.g717	scaffold1:2252575-2254125(+)	Y (0.594)	-	-	Cytoplasmic effector
scaffold1.t718 EVM scaffold1.g718	scaffold1:2254237-2255542(-)	Y (0.717)	-	-	Cytoplasmic effector
scaffold1.t719 EVM scaffold1.g719	scaffold1:2256867-2258706(+)	Y (0.632)	-	-	Cytoplasmic effector
scaffold1.t720 EVM scaffold1.g720	scaffold1:2259328-2260098(-)	Y (0.537)	-	-	Cytoplasmic effector
scaffold1.t721 EVM scaffold1.g721	scaffold1:2263244-2263750(+)	Y (0.804)	-	-	Cytoplasmic effector
scaffold1.t722 EVM scaffold1.g722	scaffold1:2265037-2266687(+)	-	-	Y (0.986)	Non-effector
scaffold1.t723 EVM scaffold1.g723	scaffold1:2269591-2273226(+)	-	-	Y (0.861)	Non-effector
scaffold1.t724 EVM scaffold1.g724	scaffold1:2274400-2275588(-)	-	-	Y (0.824)	Non-effector
scaffold1.t725 EVM scaffold1.g725	scaffold1:2276253-2277608(+)	-	-	Y (0.857)	Non-effector
scaffold1.t726 EVM scaffold1.g726	scaffold1:2278152-2279138(-)	Y (0.808)	-	-	Cytoplasmic effector
scaffold1.t727 EVM scaffold1.g727	scaffold1:2279749-2280646(+)	Y (0.579)	-	-	Cytoplasmic effector
scaffold1.t728 EVM scaffold1.g728	scaffold1:2282113-2284779(-)	-	-	Y (0.721)	Non-effector
scaffold1.t729 EVM scaffold1.g729	scaffold1:2288372-2289730(-)	Y (0.831)	-	-	Cytoplasmic effector
scaffold1.t730 EVM scaffold1.g730	scaffold1:2291141-2291719(-)	Y (0.827)	-	-	Cytoplasmic effector
scaffold1.t731 EVM scaffold1.g731	scaffold1:2293665-2297373(+)	-	-	Y (0.922)	Non-effector
scaffold1.t732 EVM scaffold1.g732	scaffold1:2297869-2298271(+)	Y (0.861)	-	-	Cytoplasmic effector
scaffold1.t733 EVM scaffold1.g733	scaffold1:2299118-2305678(+)	-	-	Y (0.834)	Non-effector
scaffold1.t734 EVM scaffold1.g734	scaffold1:2306683-2308317(+)	Y (0.564)	-	-	Cytoplasmic effector
scaffold1.t735 EVM scaffold1.g735	scaffold1:2316989-2317990(+)	-	-	Y (0.64)	Non-effector
scaffold1.t736 EVM scaffold1.g736	scaffold1:2319862-2320611(+)	Y (0.843)	-	-	Cytoplasmic effector
scaffold1.t737 EVM scaffold1.g737	scaffold1:2320913-2322292(-)	Y (0.665)	-	-	Cytoplasmic effector
scaffold1.t738 EVM scaffold1.g738	scaffold1:2324547-2326660(+)	-	-	Y (0.595)	Non-effector
scaffold1.t739 EVM scaffold1.g739	scaffold1:2327377-2328099(-)	Y (0.752)	-	-	Cytoplasmic effector
scaffold1.t740 EVM scaffold1.g740	scaffold1:2328401-2329811(-)	-	-	Y (0.902)	Non-effector
scaffold1.t741 EVM scaffold1.g741	scaffold1:2330568-2332265(+)	Y (0.65)	-	-	Cytoplasmic effector
scaffold1.t742 EVM scaffold1.g742	scaffold1:2332502-2335505(-)	-	-	Y (0.713)	Non-effector
scaffold1.t743 EVM scaffold1.g743	scaffold1:2344597-2346956(+)	-	-	Y (0.733)	Non-effector
scaffold1.t744 EVM scaffold1.g744	scaffold1:2348388-2349528(-)	Y (0.808)	-	-	Cytoplasmic effector
scaffold1.t745 EVM scaffold1.g745	scaffold1:2351124-2351921(-)	Y (0.618)	-	-	Cytoplasmic effector
scaffold1.t746 EVM scaffold1.g746	scaffold1:2361384-2362937(-)	-	-	Y (0.599)	Non-effector
scaffold1.t747 EVM scaffold1.g747	scaffold1:2363818-2364544(-)	-	-	Y (0.548)	Non-effector
scaffold1.t748 EVM scaffold1.g748	scaffold1:2368608-2370288(+)	-	-	Y (0.918)	Non-effector
scaffold1.t749 EVM scaffold1.g749	scaffold1:2370612-2371880(-)	-	-	Y (0.9)	Non-effector
scaffold1.t750 EVM scaffold1.g750	scaffold1:2376084-2377722(+)	-	-	Y (0.932)	Non-effector
scaffold1.t751 EVM scaffold1.g751	scaffold1:2378648-2379658(-)	Y (0.785)	-	-	Cytoplasmic effector
scaffold1.t752 EVM scaffold1.g752	scaffold1:2380162-2382137(+)	-	-	Y (0.518)	Non-effector
scaffold1.t753 EVM scaffold1.g753	scaffold1:2390203-2391796(+)	-	-	Y (0.534)	Non-effector
scaffold1.t754 EVM scaffold1.g754	scaffold1:2393260-2394764(+)	-	-	Y (0.804)	Non-effector
scaffold1.t755 EVM scaffold1.g755	scaffold1:2394966-2396142(-)	-	-	Y (0.737)	Non-effector
scaffold1.t756 EVM scaffold1.g756	scaffold1:2396852-2397133(-)	Y (0.822)	-	-	Cytoplasmic effector
scaffold1.t757 EVM scaffold1.g757	scaffold1:2397690-2398625(-)	-	-	Y (0.826)	Non-effector
scaffold1.t758 EVM scaffold1.g758	scaffold1:2399393-2400295(-)	Y (0.858)	-	-	Cytoplasmic effector
scaffold1.t759 EVM scaffold1.g759	scaffold1:2402395-2403645(+)	Y (0.619)	-	-	Cytoplasmic effector
scaffold1.t760 EVM scaffold1.g760	scaffold1:2404029-2405720(+)	-	-	Y (0.848)	Non-effector
scaffold1.t761 EVM scaffold1.g761	scaffold1:2406134-2408287(+)	-	-	Y (0.598)	Non-effector
scaffold1.t762 EVM scaffold1.g762	scaffold1:2409125-2412621(-)	-	-	Y (0.928)	Non-effector
scaffold1.t763 EVM scaffold1.g763	scaffold1:2416329-2419343(-)	-	-	Y (0.958)	Non-effector
scaffold1.t764 EVM scaffold1.g764	scaffold1:2420014-2420665(+)	-	-	Y (0.626)	Non-effector
scaffold1.t765 EVM scaffold1.g765	scaffold1:2421048-2423919(-)	-	-	Y (0.661)	Non-effector
scaffold1.t766 EVM scaffold1.g766	scaffold1:2430844-2432849(+)	-	-	Y (0.861)	Non-effector
scaffold1.t767 EVM scaffold1.g767	scaffold1:2433198-2439152(-)	-	-	Y (0.964)	Non-effector
scaffold1.t768 EVM scaffold1.g768	scaffold1:2439513-2440358(+)	-	-	Y (0.515)	Non-effector
scaffold1.t769 EVM scaffold1.g769	scaffold1:2448524-2450546(+)	-	-	Y (0.757)	Non-effector
scaffold1.t770 EVM scaffold1.g770	scaffold1:2454034-2454678(+)	Y (0.792)	-	-	Cytoplasmic effector
scaffold1.t771 EVM scaffold1.g771	scaffold1:2455647-2456801(+)	-	-	Y (0.752)	Non-effector
scaffold1.t772 EVM scaffold1.g772	scaffold1:2457264-2460854(+)	-	-	Y (0.926)	Non-effector
scaffold1.t773 EVM scaffold1.g773	scaffold1:2461123-2462230(-)	Y (0.854)	-	-	Cytoplasmic effector
scaffold1.t774 EVM scaffold1.g774	scaffold1:2462792-2463664(+)	Y (0.969)	Y (0.561)	-	Cytoplasmic/apoplastic effector
scaffold1.t775 EVM scaffold1.g775	scaffold1:2464598-2465846(-)	-	-	Y (0.621)	Non-effector
scaffold1.t776 EVM scaffold1.g776	scaffold1:2467405-2469029(+)	-	-	Y (0.549)	Non-effector
scaffold1.t777 EVM scaffold1.g777	scaffold1:2469714-2471033(+)	-	-	Y (0.843)	Non-effector
scaffold1.t778 EVM scaffold1.g778	scaffold1:2473617-2475869(+)	Y (0.674)	-	-	Cytoplasmic effector
scaffold1.t779 EVM scaffold1.g779	scaffold1:2476274-2478712(-)	-	-	Y (0.934)	Non-effector
scaffold1.t780 EVM scaffold1.g780	scaffold1:2481337-2483161(-)	-	-	Y (0.915)	Non-effector
scaffold1.t781 EVM scaffold1.g781	scaffold1:2484964-2486740(+)	-	-	Y (0.802)	Non-effector
scaffold1.t782 EVM scaffold1.g782	scaffold1:2487330-2488509(+)	Y (0.501)	-	-	Cytoplasmic effector
scaffold1.t783 EVM scaffold1.g783	scaffold1:2489021-2489680(+)	-	Y (0.585)	-	Apoplastic effector
scaffold1.t784 EVM scaffold1.g784	scaffold1:2490373-2494050(-)	-	-	Y (0.96)	Non-effector
scaffold1.t785 EVM scaffold1.g785	scaffold1:2500131-2502752(+)	-	-	Y (0.893)	Non-effector
scaffold1.t786 EVM scaffold1.g786	scaffold1:2504240-2506028(+)	-	-	Y (0.861)	Non-effector
scaffold1.t787 EVM scaffold1.g787	scaffold1:2507797-2509081(+)	Y (0.684)	-	-	Cytoplasmic effector
scaffold1.t788 EVM scaffold1.g788	scaffold1:2509623-2510773(-)	-	-	Y (0.948)	Non-effector
scaffold1.t789 EVM scaffold1.g789	scaffold1:2511698-2514404(+)	-	-	Y (0.918)	Non-effector
scaffold1.t790 EVM scaffold1.g790	scaffold1:2514865-2515485(-)	Y (0.758)	-	-	Cytoplasmic effector
scaffold1.t791 EVM scaffold1.g791	scaffold1:2515761-2516596(+)	Y (0.81)	-	-	Cytoplasmic effector
scaffold1.t792 EVM scaffold1.g792	scaffold1:2517518-2518960(+)	Y (0.849)	-	-	Cytoplasmic effector
scaffold1.t793 EVM scaffold1.g793	scaffold1:2519573-2521244(-)	-	-	Y (0.767)	Non-effector
scaffold1.t794 EVM scaffold1.g794	scaffold1:2522121-2523866(+)	Y (0.561)	-	-	Cytoplasmic effector
scaffold1.t795 EVM scaffold1.g795	scaffold1:2524094-2524850(-)	-	Y (0.545)	-	Apoplastic effector
scaffold1.t796 EVM scaffold1.g796	scaffold1:2525691-2526812(+)	Y (0.599)	-	-	Cytoplasmic effector
scaffold1.t797 EVM scaffold1.g797	scaffold1:2527112-2527851(-)	Y (0.809)	-	-	Cytoplasmic effector
scaffold1.t798 EVM scaffold1.g798	scaffold1:2528357-2529151(-)	-	-	Y (0.634)	Non-effector
scaffold1.t799 EVM scaffold1.g799	scaffold1:2529944-2532052(+)	Y (0.684)	-	-	Cytoplasmic effector
scaffold1.t800 EVM scaffold1.g800	scaffold1:2533712-2534732(+)	-	-	Y (0.568)	Non-effector
scaffold1.t801 EVM scaffold1.g801	scaffold1:2535612-2537470(+)	-	-	Y (0.713)	Non-effector
scaffold1.t802 EVM scaffold1.g802	scaffold1:2538077-2538671(-)	Y (0.831)	-	-	Cytoplasmic effector
scaffold1.t803 EVM scaffold1.g803	scaffold1:2539493-2539846(+)	Y (0.663)	-	-	Cytoplasmic effector
scaffold1.t804 EVM scaffold1.g804	scaffold1:2539985-2540908(-)	Y (0.792)	-	-	Cytoplasmic effector
scaffold1.t805 EVM scaffold1.g805	scaffold1:2541338-2542519(+)	Y (0.745)	-	-	Cytoplasmic effector
scaffold1.t806 EVM scaffold1.g806	scaffold1:2542764-2543597(-)	Y (0.767)	-	-	Cytoplasmic effector
scaffold1.t807 EVM scaffold1.g807	scaffold1:2545278-2548241(+)	-	-	Y (0.886)	Non-effector
scaffold1.t808 EVM scaffold1.g808	scaffold1:2549461-2550488(+)	Y (0.616)	-	-	Cytoplasmic effector
scaffold1.t809 EVM scaffold1.g809	scaffold1:2551093-2551520(+)	Y (0.89)	-	-	Cytoplasmic effector
scaffold1.t810 EVM scaffold1.g810	scaffold1:2552093-2553241(-)	Y (0.735)	-	-	Cytoplasmic effector
scaffold1.t811 EVM scaffold1.g811	scaffold1:2554214-2555481(+)	Y (0.715)	-	-	Cytoplasmic effector
scaffold1.t812 EVM scaffold1.g812	scaffold1:2556024-2556830(+)	Y (0.721)	-	-	Cytoplasmic effector
scaffold1.t813 EVM scaffold1.g813	scaffold1:2558890-2560981(+)	-	-	Y (0.909)	Non-effector
scaffold1.t814 EVM scaffold1.g814	scaffold1:2563370-2565652(+)	-	-	Y (0.551)	Non-effector
scaffold1.t815 EVM scaffold1.g815	scaffold1:2566563-2568789(-)	-	-	Y (0.886)	Non-effector
scaffold1.t816 EVM scaffold1.g816	scaffold1:2569606-2571203(-)	-	-	Y (0.627)	Non-effector
scaffold1.t817 EVM scaffold1.g817	scaffold1:2574438-2575490(+)	Y (0.531)	-	-	Cytoplasmic effector
scaffold1.t818 EVM scaffold1.g818	scaffold1:2576050-2578029(-)	-	-	Y (0.987)	Non-effector
scaffold1.t819 EVM scaffold1.g819	scaffold1:2581198-2583591(+)	-	-	Y (0.988)	Non-effector
scaffold1.t820 EVM scaffold1.g820	scaffold1:2583756-2586289(-)	-	-	Y (0.866)	Non-effector
scaffold1.t821 EVM scaffold1.g821	scaffold1:2587755-2590504(+)	-	-	Y (0.683)	Non-effector
scaffold1.t822 EVM scaffold1.g822	scaffold1:2591303-2592499(+)	Y (0.835)	-	-	Cytoplasmic effector
scaffold1.t823 EVM scaffold1.g823	scaffold1:2593035-2593363(-)	Y (0.757)	-	-	Cytoplasmic effector
scaffold1.t824 EVM scaffold1.g824	scaffold1:2595039-2596640(-)	Y (0.732)	-	-	Cytoplasmic effector
scaffold1.t825 EVM scaffold1.g825	scaffold1:2597207-2598333(+)	-	-	Y (0.802)	Non-effector
scaffold1.t826 EVM scaffold1.g826	scaffold1:2598405-2599619(-)	-	-	Y (0.815)	Non-effector
scaffold1.t827 EVM scaffold1.g827	scaffold1:2599874-2602339(+)	-	-	Y (0.76)	Non-effector
scaffold1.t828 EVM scaffold1.g828	scaffold1:2602845-2603595(-)	Y (0.706)	-	-	Cytoplasmic effector
scaffold1.t829 EVM scaffold1.g829	scaffold1:2604529-2606911(-)	-	-	Y (0.861)	Non-effector
scaffold1.t830 EVM scaffold1.g830	scaffold1:2607905-2608561(-)	Y (0.833)	-	-	Cytoplasmic effector
scaffold1.t831 EVM scaffold1.g831	scaffold1:2609704-2610820(-)	Y (0.758)	-	-	Cytoplasmic effector
scaffold1.t832 EVM scaffold1.g832	scaffold1:2611190-2612034(+)	Y (0.517)	-	-	Cytoplasmic effector
scaffold1.t833 EVM scaffold1.g833	scaffold1:2613699-2614643(+)	Y (0.921)	-	-	Cytoplasmic effector
scaffold1.t834 EVM scaffold1.g834	scaffold1:2617741-2619742(+)	-	-	Y (0.518)	Non-effector
scaffold1.t835 EVM scaffold1.g835	scaffold1:2620763-2622328(-)	-	-	Y (0.91)	Non-effector
scaffold1.t836 EVM scaffold1.g836	scaffold1:2626287-2627151(-)	-	-	Y (0.775)	Non-effector
scaffold1.t837 EVM scaffold1.g837	scaffold1:2627546-2628829(+)	-	-	Y (0.854)	Non-effector
scaffold1.t838 EVM scaffold1.g838	scaffold1:2632525-2634120(-)	-	-	Y (0.726)	Non-effector
scaffold1.t839 EVM scaffold1.g839	scaffold1:2642992-2644171(+)	Y (0.664)	-	-	Cytoplasmic effector
scaffold1.t840 EVM scaffold1.g840	scaffold1:2645429-2646337(+)	Y (0.818)	-	-	Cytoplasmic effector
scaffold1.t841 EVM scaffold1.g841	scaffold1:2648255-2649805(+)	Y (0.61)	-	-	Cytoplasmic effector
scaffold1.t842 EVM scaffold1.g842	scaffold1:2650330-2651154(+)	Y (0.601)	-	-	Cytoplasmic effector
scaffold1.t843 EVM scaffold1.g843	scaffold1:2652700-2653630(-)	-	-	Y (0.798)	Non-effector
scaffold1.t844 EVM scaffold1.g844	scaffold1:2653990-2654627(+)	Y (0.88)	-	-	Cytoplasmic effector
scaffold1.t845 EVM scaffold1.g845	scaffold1:2656457-2659079(+)	-	-	Y (0.957)	Non-effector
scaffold1.t846 EVM scaffold1.g846	scaffold1:2661491-2663044(-)	Y (0.777)	-	-	Cytoplasmic effector
scaffold1.t847 EVM scaffold1.g847	scaffold1:2663129-2664525(-)	-	-	Y (0.542)	Non-effector
scaffold1.t848 EVM scaffold1.g848	scaffold1:2668543-2669814(+)	-	-	Y (0.588)	Non-effector
scaffold1.t849 EVM scaffold1.g849	scaffold1:2670361-2671326(-)	-	-	Y (0.956)	Non-effector
scaffold1.t850 EVM scaffold1.g850	scaffold1:2672333-2673717(+)	-	-	Y (0.935)	Non-effector
scaffold1.t851 EVM scaffold1.g851	scaffold1:2675361-2676850(+)	Y (0.579)	-	-	Cytoplasmic effector
scaffold1.t852 EVM scaffold1.g852	scaffold1:2682736-2683614(+)	-	-	Y (0.533)	Non-effector
scaffold1.t853 EVM scaffold1.g853	scaffold1:2685030-2687811(-)	-	-	Y (0.946)	Non-effector
scaffold1.t854 EVM scaffold1.g854	scaffold1:2688298-2688819(-)	Y (0.918)	-	-	Cytoplasmic effector
scaffold1.t855 EVM scaffold1.g855	scaffold1:2689844-2694764(-)	-	-	Y (0.858)	Non-effector
scaffold1.t856 EVM scaffold1.g856	scaffold1:2701616-2702297(+)	Y (0.531)	-	-	Cytoplasmic effector
scaffold1.t857 EVM scaffold1.g857	scaffold1:2702617-2706438(-)	-	-	Y (0.861)	Non-effector
scaffold1.t858 EVM scaffold1.g858	scaffold1:2707498-2710013(-)	-	-	Y (0.899)	Non-effector
scaffold1.t859 EVM scaffold1.g859	scaffold1:2712168-2713722(+)	-	-	Y (0.93)	Non-effector
scaffold1.t860 EVM scaffold1.g860	scaffold1:2714733-2716226(-)	-	-	Y (0.983)	Non-effector
scaffold1.t861 EVM scaffold1.g861	scaffold1:2718508-2719274(+)	Y (0.771)	-	-	Cytoplasmic effector
scaffold1.t862 EVM scaffold1.g862	scaffold1:2722021-2724120(+)	-	-	Y (0.955)	Non-effector
scaffold1.t863 EVM scaffold1.g863	scaffold1:2724991-2725814(+)	-	-	Y (0.887)	Non-effector
scaffold1.t864 EVM scaffold1.g864	scaffold1:2726988-2728627(+)	Y (0.765)	-	-	Cytoplasmic effector
scaffold1.t865 EVM scaffold1.g865	scaffold1:2729337-2732036(+)	-	-	Y (0.798)	Non-effector
scaffold1.t866 EVM scaffold1.g866	scaffold1:2732227-2733905(-)	-	-	Y (0.984)	Non-effector
scaffold1.t867 EVM scaffold1.g867	scaffold1:2735163-2735916(+)	-	-	Y (0.714)	Non-effector
scaffold1.t868 EVM scaffold1.g868	scaffold1:2736416-2737879(-)	-	-	Y (0.725)	Non-effector
scaffold1.t869 EVM scaffold1.g869	scaffold1:2739151-2740172(+)	Y (0.682)	-	-	Cytoplasmic effector
scaffold1.t870 EVM scaffold1.g870	scaffold1:2740820-2741095(+)	Y (0.563)	-	-	Cytoplasmic effector
scaffold1.t871 EVM scaffold1.g871	scaffold1:2741688-2743000(-)	Y (0.686)	-	-	Cytoplasmic effector
scaffold1.t872 EVM scaffold1.g872	scaffold1:2744271-2745116(-)	Y (0.657)	-	-	Cytoplasmic effector
scaffold1.t873 EVM scaffold1.g873	scaffold1:2746550-2748629(-)	-	-	Y (0.897)	Non-effector
scaffold1.t874 EVM scaffold1.g874	scaffold1:2749772-2752042(+)	-	-	Y (0.754)	Non-effector
scaffold1.t875 EVM scaffold1.g875	scaffold1:2752740-2773575(-)	Y (0.575)	-	-	Cytoplasmic effector
scaffold1.t876 EVM scaffold1.g876	scaffold1:2774526-2776239(-)	-	-	Y (0.987)	Non-effector
scaffold1.t877 EVM scaffold1.g877	scaffold1:2777154-2779228(-)	-	-	Y (0.904)	Non-effector
scaffold1.t878 EVM scaffold1.g878	scaffold1:2781133-2781327(+)	Y (0.843)	-	-	Cytoplasmic effector
scaffold1.t879 EVM scaffold1.g879	scaffold1:2783974-2786577(-)	-	-	Y (0.95)	Non-effector
scaffold1.t880 EVM scaffold1.g880	scaffold1:2790942-2792466(-)	-	-	Y (0.941)	Non-effector
scaffold1.t881 EVM scaffold1.g881	scaffold1:2793560-2793916(-)	Y (0.546)	-	-	Cytoplasmic effector
scaffold1.t882 EVM scaffold1.g882	scaffold1:2800899-2801402(+)	Y (0.741)	-	-	Cytoplasmic effector
scaffold1.t883 EVM scaffold1.g883	scaffold1:2801832-2804247(-)	-	-	Y (0.985)	Non-effector
scaffold1.t884 EVM scaffold1.g884	scaffold1:2805454-2811562(-)	-	-	Y (0.886)	Non-effector
scaffold1.t885 EVM scaffold1.g885	scaffold1:2815090-2818946(+)	-	-	Y (0.714)	Non-effector
scaffold1.t886 EVM scaffold1.g886	scaffold1:2819123-2820803(-)	-	-	Y (0.981)	Non-effector
scaffold1.t887 EVM scaffold1.g887	scaffold1:2822199-2823470(+)	-	-	Y (0.856)	Non-effector
scaffold1.t888 EVM scaffold1.g888	scaffold1:2824135-2825355(-)	-	-	Y (0.62)	Non-effector
scaffold1.t889 EVM scaffold1.g889	scaffold1:2826944-2828032(+)	-	-	Y (0.946)	Non-effector
scaffold1.t890 EVM scaffold1.g890	scaffold1:2828142-2829538(-)	-	-	Y (0.958)	Non-effector
scaffold1.t891 EVM scaffold1.g891	scaffold1:2830072-2831756(-)	Y (0.739)	-	-	Cytoplasmic effector
scaffold1.t892 EVM scaffold1.g892	scaffold1:2832178-2835647(+)	-	-	Y (0.732)	Non-effector
scaffold1.t893 EVM scaffold1.g893	scaffold1:2837778-2840327(+)	-	-	Y (0.944)	Non-effector
scaffold1.t894 EVM scaffold1.g894	scaffold1:2840919-2841642(+)	Y (0.74)	-	-	Cytoplasmic effector
scaffold1.t895 EVM scaffold1.g895	scaffold1:2842088-2843116(-)	Y (0.506)	-	-	Cytoplasmic effector
scaffold1.t896 EVM scaffold1.g896	scaffold1:2844692-2845735(+)	-	-	Y (0.958)	Non-effector
scaffold1.t897 EVM scaffold1.g897	scaffold1:2846072-2846742(-)	-	-	Y (0.661)	Non-effector
scaffold1.t898 EVM scaffold1.g898	scaffold1:2847532-2849402(+)	-	-	Y (0.825)	Non-effector
scaffold1.t899 EVM scaffold1.g899	scaffold1:2851157-2853779(+)	-	-	Y (0.933)	Non-effector
scaffold1.t900 EVM scaffold1.g900	scaffold1:2854455-2855237(-)	Y (0.592)	-	-	Cytoplasmic effector
scaffold1.t901 EVM scaffold1.g901	scaffold1:2855983-2857647(+)	-	-	Y (0.658)	Non-effector
scaffold1.t902 EVM scaffold1.g902	scaffold1:2860013-2861154(+)	Y (0.577)	-	-	Cytoplasmic effector
scaffold1.t903 EVM scaffold1.g903	scaffold1:2861472-2862367(-)	Y (0.748)	-	-	Cytoplasmic effector
scaffold1.t904 EVM scaffold1.g904	scaffold1:2862779-2866525(+)	-	-	Y (0.846)	Non-effector
scaffold1.t905 EVM scaffold1.g905	scaffold1:2866953-2867398(-)	Y (0.857)	-	-	Cytoplasmic effector
scaffold1.t906 EVM scaffold1.g906	scaffold1:2869776-2871353(+)	-	-	Y (0.512)	Non-effector
scaffold1.t907 EVM scaffold1.g907	scaffold1:2873206-2873968(-)	Y (0.839)	-	-	Cytoplasmic effector
scaffold1.t908 EVM scaffold1.g908	scaffold1:2874322-2875120(+)	Y (0.757)	-	-	Cytoplasmic effector
scaffold1.t909 EVM scaffold1.g909	scaffold1:2875259-2876358(-)	Y (0.717)	-	-	Cytoplasmic effector
scaffold1.t910 EVM scaffold1.g910	scaffold1:2876732-2878254(+)	Y (0.522)	-	-	Cytoplasmic effector
scaffold1.t911 EVM scaffold1.g911	scaffold1:2879419-2880191(-)	-	-	Y (0.62)	Non-effector
scaffold1.t912 EVM scaffold1.g912	scaffold1:2884487-2887045(+)	-	-	Y (0.587)	Non-effector
scaffold1.t913 EVM scaffold1.g913	scaffold1:2887549-2888529(-)	Y (0.961)	-	-	Cytoplasmic effector
scaffold1.t914 EVM scaffold1.g914	scaffold1:2889233-2891602(+)	-	-	Y (0.501)	Non-effector
scaffold1.t915 EVM scaffold1.g915	scaffold1:2892660-2893459(-)	Y (0.788)	-	-	Cytoplasmic effector
scaffold1.t916 EVM scaffold1.g916	scaffold1:2895122-2895841(+)	Y (0.754)	-	-	Cytoplasmic effector
scaffold1.t917 EVM scaffold1.g917	scaffold1:2896397-2899396(-)	-	-	Y (0.795)	Non-effector
scaffold1.t918 EVM scaffold1.g918	scaffold1:2900802-2901775(+)	-	-	Y (0.929)	Non-effector
scaffold1.t919 EVM scaffold1.g919	scaffold1:2901931-2903145(-)	Y (0.696)	-	-	Cytoplasmic effector
scaffold1.t920 EVM scaffold1.g920	scaffold1:2903753-2905236(-)	-	-	Y (0.6)	Non-effector
scaffold1.t921 EVM scaffold1.g921	scaffold1:2905632-2906661(+)	Y (0.843)	-	-	Cytoplasmic effector
scaffold1.t922 EVM scaffold1.g922	scaffold1:2907307-2908063(+)	Y (0.812)	-	-	Cytoplasmic effector
scaffold1.t923 EVM scaffold1.g923	scaffold1:2909438-2912892(+)	-	-	Y (0.988)	Non-effector
scaffold1.t924 EVM scaffold1.g924	scaffold1:2913310-2914404(+)	-	-	Y (0.634)	Non-effector
scaffold1.t925 EVM scaffold1.g925	scaffold1:2920008-2922884(+)	-	-	Y (0.834)	Non-effector
scaffold1.t926 EVM scaffold1.g926	scaffold1:2925606-2927441(+)	-	-	Y (0.927)	Non-effector
scaffold1.t927 EVM scaffold1.g927	scaffold1:2927911-2929392(-)	Y (0.676)	-	-	Cytoplasmic effector
scaffold1.t928 EVM scaffold1.g928	scaffold1:2929772-2930813(-)	Y (0.776)	-	-	Cytoplasmic effector
scaffold1.t929 EVM scaffold1.g929	scaffold1:2931511-2932452(-)	Y (0.664)	-	-	Cytoplasmic effector
scaffold1.t930 EVM scaffold1.g930	scaffold1:2933022-2934782(-)	-	-	Y (0.716)	Non-effector
scaffold1.t931 EVM scaffold1.g931	scaffold1:2937270-2938508(-)	-	-	Y (0.509)	Non-effector
scaffold1.t932 EVM scaffold1.g932	scaffold1:2940750-2942433(-)	Y (0.776)	-	-	Cytoplasmic effector
scaffold1.t933 EVM scaffold1.g933	scaffold1:2942868-2943330(+)	Y (0.902)	-	-	Cytoplasmic effector
scaffold1.t934 EVM scaffold1.g934	scaffold1:2943716-2944354(+)	Y (0.782)	-	-	Cytoplasmic effector
scaffold1.t935 EVM scaffold1.g935	scaffold1:2944645-2946024(-)	-	-	Y (0.743)	Non-effector
scaffold1.t936 EVM scaffold1.g936	scaffold1:2946830-2948068(+)	-	-	Y (0.741)	Non-effector
scaffold1.t937 EVM scaffold1.g937	scaffold1:2948604-2949565(-)	-	-	Y (0.803)	Non-effector
scaffold1.t938 EVM scaffold1.g938	scaffold1:2951418-2952242(+)	-	-	Y (0.625)	Non-effector
scaffold1.t939 EVM scaffold1.g939	scaffold1:2952899-2953816(+)	Y (0.594)	-	-	Cytoplasmic effector
scaffold1.t940 EVM scaffold1.g940	scaffold1:2954271-2955626(-)	-	-	Y (0.543)	Non-effector
scaffold1.t941 EVM scaffold1.g941	scaffold1:2955910-2957052(-)	Y (0.724)	-	-	Cytoplasmic effector
scaffold1.t942 EVM scaffold1.g942	scaffold1:2959076-2960252(-)	-	-	Y (0.868)	Non-effector
scaffold1.t943 EVM scaffold1.g943	scaffold1:2960860-2962532(-)	-	-	Y (0.542)	Non-effector
scaffold1.t944 EVM scaffold1.g944	scaffold1:2964600-2964833(-)	Y (0.873)	-	-	Cytoplasmic effector
scaffold1.t945 EVM scaffold1.g945	scaffold1:2965654-2966703(-)	-	-	Y (0.736)	Non-effector
scaffold1.t946 EVM scaffold1.g946	scaffold1:2968195-2969669(+)	Y (0.556)	-	-	Cytoplasmic effector
scaffold1.t947 EVM scaffold1.g947	scaffold1:2970560-2972776(+)	-	-	Y (0.837)	Non-effector
scaffold1.t948 EVM scaffold1.g948	scaffold1:2974617-2975711(+)	-	-	Y (0.688)	Non-effector
scaffold1.t949 EVM scaffold1.g949	scaffold1:2976866-2978755(-)	-	-	Y (0.727)	Non-effector
scaffold1.t950 EVM scaffold1.g950	scaffold1:2979789-2980127(+)	Y (0.72)	-	-	Cytoplasmic effector
scaffold1.t951 EVM scaffold1.g951	scaffold1:2984754-2986623(+)	-	-	Y (0.961)	Non-effector
scaffold1.t952 EVM scaffold1.g952	scaffold1:2986858-2989028(-)	-	-	Y (0.691)	Non-effector
scaffold1.t953 EVM scaffold1.g953	scaffold1:2991468-2991761(+)	Y (0.76)	-	-	Cytoplasmic effector
scaffold1.t954 EVM scaffold1.g954	scaffold1:2994011-2995622(-)	-	-	Y (0.875)	Non-effector
scaffold1.t955 EVM scaffold1.g955	scaffold1:3000267-3003720(+)	-	-	Y (0.866)	Non-effector
scaffold1.t956 EVM scaffold1.g956	scaffold1:3004680-3007879(-)	-	-	Y (0.919)	Non-effector
scaffold1.t957 EVM scaffold1.g957	scaffold1:3010120-3013619(-)	-	-	Y (0.885)	Non-effector
scaffold1.t958 EVM scaffold1.g958	scaffold1:3014063-3015374(-)	-	-	Y (0.72)	Non-effector
scaffold1.t959 EVM scaffold1.g959	scaffold1:3015905-3017230(+)	-	-	Y (0.63)	Non-effector
scaffold1.t960 EVM scaffold1.g960	scaffold1:3017510-3020269(+)	-	-	Y (0.797)	Non-effector
scaffold1.t961 EVM scaffold1.g961	scaffold1:3020672-3022564(-)	-	-	Y (0.592)	Non-effector
scaffold1.t962 EVM scaffold1.g962	scaffold1:3023847-3024807(+)	Y (0.77)	-	-	Cytoplasmic effector
scaffold1.t963 EVM scaffold1.g963	scaffold1:3024941-3026266(-)	Y (0.523)	-	-	Cytoplasmic effector
scaffold1.t964 EVM scaffold1.g964	scaffold1:3026952-3027860(-)	-	-	Y (0.698)	Non-effector
scaffold1.t965 EVM scaffold1.g965	scaffold1:3028675-3031101(-)	-	-	Y (0.723)	Non-effector
scaffold1.t966 EVM scaffold1.g966	scaffold1:3031711-3033550(-)	-	-	Y (0.918)	Non-effector
scaffold1.t967 EVM scaffold1.g967	scaffold1:3036223-3037355(-)	-	-	Y (0.913)	Non-effector
scaffold1.t968 EVM scaffold1.g968	scaffold1:3038264-3041836(-)	-	-	Y (0.827)	Non-effector
scaffold1.t969 EVM scaffold1.g969	scaffold1:3045107-3048296(-)	-	-	Y (0.962)	Non-effector
scaffold1.t970 EVM scaffold1.g970	scaffold1:3052574-3055843(+)	-	-	Y (0.726)	Non-effector
scaffold1.t971 EVM scaffold1.g971	scaffold1:3056973-3061574(-)	-	-	Y (0.891)	Non-effector
scaffold1.t972 EVM scaffold1.g972	scaffold1:3063891-3066060(+)	Y (0.601)	-	-	Cytoplasmic effector
scaffold1.t973 EVM scaffold1.g973	scaffold1:3066762-3068741(-)	-	-	Y (0.963)	Non-effector
scaffold1.t974 EVM scaffold1.g974	scaffold1:3070495-3072680(-)	-	-	Y (0.775)	Non-effector
scaffold1.t975 EVM scaffold1.g975	scaffold1:3073540-3074395(+)	-	-	Y (0.802)	Non-effector
scaffold1.t976 EVM scaffold1.g976	scaffold1:3074456-3075166(-)	Y (0.615)	-	-	Cytoplasmic effector
scaffold1.t977 EVM scaffold1.g977	scaffold1:3075580-3076782(+)	-	-	Y (0.9)	Non-effector
scaffold1.t978 EVM scaffold1.g978	scaffold1:3077350-3077884(-)	Y (0.81)	-	-	Cytoplasmic effector
scaffold1.t979 EVM scaffold1.g979	scaffold1:3079534-3081954(+)	-	-	Y (0.961)	Non-effector
scaffold1.t980 EVM scaffold1.g980	scaffold1:3083267-3084589(+)	-	-	Y (0.879)	Non-effector
scaffold1.t981 EVM scaffold1.g981	scaffold1:3086843-3087289(+)	Y (0.655)	-	-	Cytoplasmic effector
scaffold1.t982 EVM scaffold1.g982	scaffold1:3091280-3093610(+)	-	-	Y (0.609)	Non-effector
scaffold1.t983 EVM scaffold1.g983	scaffold1:3094567-3096223(+)	-	-	Y (0.805)	Non-effector
scaffold1.t984 EVM scaffold1.g984	scaffold1:3097190-3098126(+)	-	-	Y (0.979)	Non-effector
scaffold1.t985 EVM scaffold1.g985	scaffold1:3100884-3101795(+)	-	Y (0.64)	-	Apoplastic effector
scaffold1.t986 EVM scaffold1.g986	scaffold1:3102175-3103399(-)	Y (0.729)	-	-	Cytoplasmic effector
scaffold1.t987 EVM scaffold1.g987	scaffold1:3103884-3105400(-)	-	-	Y (0.577)	Non-effector
scaffold1.t988 EVM scaffold1.g988	scaffold1:3107803-3109094(-)	-	-	Y (0.795)	Non-effector
scaffold1.t989 EVM scaffold1.g989	scaffold1:3110346-3111386(+)	Y (0.551)	-	-	Cytoplasmic effector
scaffold1.t990 EVM scaffold1.g990	scaffold1:3113955-3115265(+)	-	-	Y (0.868)	Non-effector
scaffold1.t991 EVM scaffold1.g991	scaffold1:3117130-3121540(+)	-	-	Y (0.862)	Non-effector
scaffold1.t992 EVM scaffold1.g992	scaffold1:3121659-3123065(-)	-	-	Y (0.908)	Non-effector
scaffold1.t993 EVM scaffold1.g993	scaffold1:3123361-3125265(-)	-	-	Y (0.897)	Non-effector
scaffold1.t994 EVM scaffold1.g994	scaffold1:3127069-3130101(-)	-	-	Y (0.84)	Non-effector
scaffold1.t995 EVM scaffold1.g995	scaffold1:3131981-3133189(+)	-	-	Y (0.677)	Non-effector
scaffold1.t996 EVM scaffold1.g996	scaffold1:3133444-3135474(-)	Y (0.747)	-	-	Cytoplasmic effector
scaffold1.t997 EVM scaffold1.g997	scaffold1:3136443-3137351(-)	Y (0.633)	-	-	Cytoplasmic effector
scaffold1.t998 EVM scaffold1.g998	scaffold1:3138020-3138583(-)	-	Y (0.76)	-	Apoplastic effector
scaffold1.t999 EVM scaffold1.g999	scaffold1:3139726-3141044(-)	-	-	Y (0.914)	Non-effector
scaffold1.t1000 EVM scaffold1.g1000	scaffold1:3148311-3149804(+)	-	-	Y (0.862)	Non-effector
scaffold1.t1001 EVM scaffold1.g1001	scaffold1:3155449-3158904(+)	-	-	Y (0.865)	Non-effector
scaffold1.t1002 EVM scaffold1.g1002	scaffold1:3162100-3164455(+)	-	-	Y (0.984)	Non-effector
scaffold1.t1003 EVM scaffold1.g1003	scaffold1:3164799-3165911(-)	-	-	Y (0.942)	Non-effector
scaffold1.t1004 EVM scaffold1.g1004	scaffold1:3166659-3169206(-)	-	-	Y (0.835)	Non-effector
scaffold1.t1005 EVM scaffold1.g1005	scaffold1:3170247-3170882(+)	Y (0.86)	-	-	Cytoplasmic effector
scaffold1.t1006 EVM scaffold1.g1006	scaffold1:3170923-3172680(-)	-	-	Y (0.859)	Non-effector
scaffold1.t1007 EVM scaffold1.g1007	scaffold1:3173075-3174133(-)	Y (0.689)	-	-	Cytoplasmic effector
scaffold1.t1008 EVM scaffold1.g1008	scaffold1:3175207-3175607(-)	-	-	Y (0.56)	Non-effector
scaffold1.t1009 EVM scaffold1.g1009	scaffold1:3177637-3178477(+)	-	Y (0.637)	-	Apoplastic effector
scaffold1.t1010 EVM scaffold1.g1010	scaffold1:3179912-3181807(+)	-	-	Y (0.983)	Non-effector
scaffold1.t1011 EVM scaffold1.g1011	scaffold1:3182782-3185139(+)	-	-	Y (0.824)	Non-effector
scaffold1.t1012 EVM scaffold1.g1012	scaffold1:3185506-3188480(-)	-	-	Y (0.874)	Non-effector
scaffold1.t1013 EVM scaffold1.g1013	scaffold1:3191460-3193650(+)	-	-	Y (0.946)	Non-effector
scaffold1.t1014 EVM scaffold1.g1014	scaffold1:3196452-3198076(+)	-	-	Y (0.88)	Non-effector
scaffold1.t1015 EVM scaffold1.g1015	scaffold1:3198842-3200513(-)	-	Y (0.72)	-	Apoplastic effector
scaffold1.t1016 EVM scaffold1.g1016	scaffold1:3203551-3205341(-)	-	-	Y (0.748)	Non-effector
scaffold1.t1017 EVM scaffold1.g1017	scaffold1:3207395-3207937(+)	Y (0.888)	-	-	Cytoplasmic effector
scaffold1.t1018 EVM scaffold1.g1018	scaffold1:3208668-3210225(-)	-	-	Y (0.82)	Non-effector
scaffold1.t1019 EVM scaffold1.g1019	scaffold1:3210317-3213165(+)	-	-	Y (0.953)	Non-effector
scaffold1.t1020 EVM scaffold1.g1020	scaffold1:3213238-3214283(-)	-	-	Y (0.732)	Non-effector
scaffold1.t1021 EVM scaffold1.g1021	scaffold1:3214905-3222895(-)	-	-	Y (0.51)	Non-effector
scaffold1.t1022 EVM scaffold1.g1022	scaffold1:3223205-3224922(+)	-	-	Y (0.837)	Non-effector
scaffold1.t1023 EVM scaffold1.g1023	scaffold1:3226399-3228262(-)	-	-	Y (0.871)	Non-effector
scaffold1.t1024 EVM scaffold1.g1024	scaffold1:3237089-3237613(+)	Y (0.98)	-	-	Cytoplasmic effector
scaffold1.t1025 EVM scaffold1.g1025	scaffold1:3240602-3243675(+)	-	-	Y (0.722)	Non-effector
scaffold1.t1026 EVM scaffold1.g1026	scaffold1:3243908-3244856(-)	Y (0.629)	-	-	Cytoplasmic effector
scaffold1.t1027 EVM scaffold1.g1027	scaffold1:3246983-3247738(+)	Y (0.685)	-	-	Cytoplasmic effector
scaffold1.t1028 EVM scaffold1.g1028	scaffold1:3248457-3249771(-)	Y (0.735)	-	-	Cytoplasmic effector
scaffold1.t1029 EVM scaffold1.g1029	scaffold1:3250555-3251859(+)	-	-	Y (0.672)	Non-effector
scaffold1.t1030 EVM scaffold1.g1030	scaffold1:3252931-3253617(+)	Y (0.741)	-	-	Cytoplasmic effector
scaffold1.t1031 EVM scaffold1.g1031	scaffold1:3254074-3255564(-)	Y (0.771)	-	-	Cytoplasmic effector
scaffold1.t1032 EVM scaffold1.g1032	scaffold1:3256018-3257787(+)	Y (0.584)	-	-	Cytoplasmic effector
scaffold1.t1033 EVM scaffold1.g1033	scaffold1:3258166-3258657(+)	Y (0.806)	-	-	Cytoplasmic effector
scaffold1.t1034 EVM scaffold1.g1034	scaffold1:3259020-3259367(-)	Y (0.867)	-	-	Cytoplasmic effector
scaffold1.t1035 EVM scaffold1.g1035	scaffold1:3260161-3261312(+)	-	-	Y (0.734)	Non-effector
scaffold1.t1036 EVM scaffold1.g1036	scaffold1:3262488-3263552(+)	-	-	Y (0.56)	Non-effector
scaffold1.t1037 EVM scaffold1.g1037	scaffold1:3264303-3265907(-)	-	-	Y (0.572)	Non-effector
scaffold1.t1038 EVM scaffold1.g1038	scaffold1:3269664-3272921(+)	-	-	Y (0.859)	Non-effector
scaffold1.t1039 EVM scaffold1.g1039	scaffold1:3273941-3278947(-)	-	-	Y (0.918)	Non-effector
scaffold1.t1040 EVM scaffold1.g1040	scaffold1:3280233-3286140(+)	-	-	Y (0.785)	Non-effector
scaffold1.t1041 EVM scaffold1.g1041	scaffold1:3286439-3287249(-)	-	-	Y (0.758)	Non-effector
scaffold1.t1042 EVM scaffold1.g1042	scaffold1:3288430-3291705(-)	-	-	Y (0.834)	Non-effector
scaffold1.t1043 EVM scaffold1.g1043	scaffold1:3292953-3295141(+)	-	-	Y (0.846)	Non-effector
scaffold1.t1044 EVM scaffold1.g1044	scaffold1:3299230-3301467(+)	-	-	Y (0.852)	Non-effector
scaffold1.t1045 EVM scaffold1.g1045	scaffold1:3306178-3308174(+)	-	-	Y (0.728)	Non-effector
scaffold1.t1046 EVM scaffold1.g1046	scaffold1:3308655-3309115(-)	-	-	Y (0.561)	Non-effector
scaffold1.t1047 EVM scaffold1.g1047	scaffold1:3310574-3312699(+)	-	-	Y (0.845)	Non-effector
scaffold1.t1048 EVM scaffold1.g1048	scaffold1:3313388-3315193(-)	-	-	Y (0.844)	Non-effector
scaffold1.t1049 EVM scaffold1.g1049	scaffold1:3315606-3319710(-)	-	-	Y (0.988)	Non-effector
scaffold1.t1050 EVM scaffold1.g1050	scaffold1:3321629-3322213(+)	Y (0.719)	-	-	Cytoplasmic effector
scaffold1.t1051 EVM scaffold1.g1051	scaffold1:3323856-3325790(+)	-	-	Y (0.917)	Non-effector
scaffold1.t1052 EVM scaffold1.g1052	scaffold1:3327410-3328505(-)	-	-	Y (0.751)	Non-effector
scaffold1.t1053 EVM scaffold1.g1053	scaffold1:3329501-3331087(-)	-	-	Y (0.695)	Non-effector
scaffold1.t1054 EVM scaffold1.g1054	scaffold1:3332546-3333315(+)	Y (0.987)	-	-	Cytoplasmic effector
scaffold1.t1055 EVM scaffold1.g1055	scaffold1:3335763-3337124(+)	Y (0.559)	-	-	Cytoplasmic effector
scaffold1.t1056 EVM scaffold1.g1056	scaffold1:3337378-3339105(-)	-	-	Y (0.988)	Non-effector
scaffold1.t1057 EVM scaffold1.g1057	scaffold1:3344696-3347137(+)	-	-	Y (0.882)	Non-effector
scaffold1.t1058 EVM scaffold1.g1058	scaffold1:3350237-3351671(+)	-	-	Y (0.922)	Non-effector
scaffold1.t1059 EVM scaffold1.g1059	scaffold1:3354226-3356261(+)	-	-	Y (0.9)	Non-effector
scaffold1.t1060 EVM scaffold1.g1060	scaffold1:3356795-3358462(-)	-	-	Y (0.954)	Non-effector
scaffold1.t1061 EVM scaffold1.g1061	scaffold1:3362542-3364945(-)	-	-	Y (0.922)	Non-effector
scaffold1.t1062 EVM scaffold1.g1062	scaffold1:3366010-3367557(-)	-	-	Y (0.986)	Non-effector
scaffold1.t1063 EVM scaffold1.g1063	scaffold1:3368983-3370624(-)	-	-	Y (0.873)	Non-effector
scaffold1.t1064 EVM scaffold1.g1064	scaffold1:3378512-3379504(+)	Y (0.526)	-	-	Cytoplasmic effector
scaffold1.t1065 EVM scaffold1.g1065	scaffold1:3379760-3380487(-)	Y (0.862)	-	-	Cytoplasmic effector
scaffold1.t1066 EVM scaffold1.g1066	scaffold1:3383238-3385328(+)	Y (0.593)	-	-	Cytoplasmic effector
scaffold1.t1067 EVM scaffold1.g1067	scaffold1:3387975-3388157(-)	-	-	Y (0.728)	Non-effector
scaffold1.t1068 EVM scaffold1.g1068	scaffold1:3390083-3390770(+)	-	-	Y (0.606)	Non-effector
scaffold1.t1069 EVM scaffold1.g1069	scaffold1:3392338-3392910(-)	-	-	Y (0.672)	Non-effector
scaffold1.t1070 EVM scaffold1.g1070	scaffold1:3394695-3398566(-)	-	-	Y (0.969)	Non-effector
scaffold1.t1071 EVM scaffold1.g1071	scaffold1:3399368-3401323(+)	-	-	Y (0.897)	Non-effector
scaffold1.t1072 EVM scaffold1.g1072	scaffold1:3401782-3402583(-)	Y (0.55)	-	-	Cytoplasmic effector
scaffold1.t1073 EVM scaffold1.g1073	scaffold1:3410832-3412738(+)	Y (0.532)	-	-	Cytoplasmic effector
scaffold1.t1074 EVM scaffold1.g1074	scaffold1:3415060-3416895(-)	Y (0.71)	-	-	Cytoplasmic effector
scaffold1.t1075 EVM scaffold1.g1075	scaffold1:3418003-3419546(-)	Y (0.65)	-	-	Cytoplasmic effector
scaffold1.t1076 EVM scaffold1.g1076	scaffold1:3419973-3421037(+)	Y (0.695)	-	-	Cytoplasmic effector
scaffold1.t1077 EVM scaffold1.g1077	scaffold1:3421186-3421602(-)	Y (0.816)	-	-	Cytoplasmic effector
scaffold1.t1078 EVM scaffold1.g1078	scaffold1:3422191-3424096(-)	Y (0.521)	-	-	Cytoplasmic effector
scaffold1.t1079 EVM scaffold1.g1079	scaffold1:3425660-3429046(+)	-	-	Y (0.954)	Non-effector
scaffold1.t1080 EVM scaffold1.g1080	scaffold1:3429510-3431968(+)	-	-	Y (0.988)	Non-effector
scaffold1.t1081 EVM scaffold1.g1081	scaffold1:3432749-3434044(+)	-	-	Y (0.78)	Non-effector
scaffold1.t1082 EVM scaffold1.g1082	scaffold1:3434228-3434960(-)	Y (0.9)	-	-	Cytoplasmic effector
scaffold1.t1083 EVM scaffold1.g1083	scaffold1:3435326-3438473(+)	-	-	Y (0.986)	Non-effector
scaffold1.t1084 EVM scaffold1.g1084	scaffold1:3438681-3440453(-)	-	-	Y (0.777)	Non-effector
scaffold1.t1085 EVM scaffold1.g1085	scaffold1:3441332-3443860(-)	-	-	Y (0.691)	Non-effector
scaffold1.t1086 EVM scaffold1.g1086	scaffold1:3445350-3446686(+)	Y (0.51)	-	-	Cytoplasmic effector
scaffold1.t1087 EVM scaffold1.g1087	scaffold1:3446873-3448524(-)	Y (0.557)	-	-	Cytoplasmic effector
scaffold1.t1088 EVM scaffold1.g1088	scaffold1:3450673-3452278(+)	-	-	Y (0.65)	Non-effector
scaffold1.t1089 EVM scaffold1.g1089	scaffold1:3454338-3455416(+)	Y (0.647)	-	-	Cytoplasmic effector
scaffold1.t1090 EVM scaffold1.g1090	scaffold1:3456629-3458034(+)	Y (0.528)	-	-	Cytoplasmic effector
scaffold1.t1091 EVM scaffold1.g1091	scaffold1:3458273-3458624(-)	Y (0.925)	-	-	Cytoplasmic effector
scaffold1.t1092 EVM scaffold1.g1092	scaffold1:3458916-3460124(+)	Y (0.672)	-	-	Cytoplasmic effector
scaffold1.t1093 EVM scaffold1.g1093	scaffold1:3460535-3461574(-)	-	-	Y (0.696)	Non-effector
scaffold1.t1094 EVM scaffold1.g1094	scaffold1:3464985-3465634(+)	-	-	Y (0.626)	Non-effector
scaffold1.t1095 EVM scaffold1.g1095	scaffold1:3467256-3469103(+)	Y (0.677)	-	-	Cytoplasmic effector
scaffold1.t1096 EVM scaffold1.g1096	scaffold1:3470160-3471923(+)	-	-	Y (0.907)	Non-effector
scaffold1.t1097 EVM scaffold1.g1097	scaffold1:3472963-3475109(-)	-	-	Y (0.954)	Non-effector
scaffold1.t1098 EVM scaffold1.g1098	scaffold1:3478394-3479604(-)	-	-	Y (0.848)	Non-effector
scaffold1.t1099 EVM scaffold1.g1099	scaffold1:3480332-3481179(-)	-	Y (0.614)	-	Apoplastic effector
scaffold1.t1100 EVM scaffold1.g1100	scaffold1:3482254-3484822(+)	-	-	Y (0.933)	Non-effector
scaffold1.t1101 EVM scaffold1.g1101	scaffold1:3485314-3487059(+)	-	-	Y (0.694)	Non-effector
scaffold1.t1102 EVM scaffold1.g1102	scaffold1:3487181-3487640(-)	Y (0.801)	-	-	Cytoplasmic effector
scaffold1.t1103 EVM scaffold1.g1103	scaffold1:3492096-3495848(+)	-	-	Y (0.832)	Non-effector
scaffold1.t1104 EVM scaffold1.g1104	scaffold1:3496223-3496975(-)	-	Y (0.656)	-	Apoplastic effector
scaffold1.t1105 EVM scaffold1.g1105	scaffold1:3497510-3498277(-)	Y (0.723)	-	-	Cytoplasmic effector
scaffold1.t1106 EVM scaffold1.g1106	scaffold1:3498727-3499485(-)	-	-	Y (0.802)	Non-effector
scaffold1.t1107 EVM scaffold1.g1107	scaffold1:3499913-3501879(+)	Y (0.644)	-	-	Cytoplasmic effector
scaffold1.t1108 EVM scaffold1.g1108	scaffold1:3505710-3507015(+)	Y (0.588)	-	-	Cytoplasmic effector
scaffold1.t1109 EVM scaffold1.g1109	scaffold1:3507620-3508783(+)	Y (0.644)	-	-	Cytoplasmic effector
scaffold1.t1110 EVM scaffold1.g1110	scaffold1:3509370-3509722(-)	-	-	Y (0.78)	Non-effector
scaffold1.t1111 EVM scaffold1.g1111	scaffold1:3510497-3512227(+)	-	-	Y (0.895)	Non-effector
scaffold1.t1112 EVM scaffold1.g1112	scaffold1:3512253-3513163(-)	Y (0.668)	-	-	Cytoplasmic effector
scaffold1.t1113 EVM scaffold1.g1113	scaffold1:3513911-3514214(+)	Y (0.832)	-	-	Cytoplasmic effector
scaffold1.t1114 EVM scaffold1.g1114	scaffold1:3518342-3518677(+)	-	-	Y (0.85)	Non-effector
scaffold1.t1115 EVM scaffold1.g1115	scaffold1:3519467-3522203(+)	-	-	Y (0.934)	Non-effector
scaffold1.t1116 EVM scaffold1.g1116	scaffold1:3523334-3524070(-)	Y (0.683)	-	-	Cytoplasmic effector
scaffold1.t1117 EVM scaffold1.g1117	scaffold1:3524834-3526133(-)	-	-	Y (0.915)	Non-effector
scaffold1.t1118 EVM scaffold1.g1118	scaffold1:3528481-3530028(-)	-	-	Y (0.566)	Non-effector
scaffold1.t1119 EVM scaffold1.g1119	scaffold1:3531713-3533272(+)	-	-	Y (0.764)	Non-effector
scaffold1.t1120 EVM scaffold1.g1120	scaffold1:3533776-3535219(+)	Y (0.552)	-	-	Cytoplasmic effector
scaffold1.t1121 EVM scaffold1.g1121	scaffold1:3537229-3537642(+)	Y (0.538)	Y (0.611)	-	Apoplastic/cytoplasmic effector
scaffold1.t1122 EVM scaffold1.g1122	scaffold1:3537893-3539359(-)	-	-	Y (0.725)	Non-effector
scaffold1.t1123 EVM scaffold1.g1123	scaffold1:3541417-3542619(+)	Y (0.739)	-	-	Cytoplasmic effector
scaffold1.t1124 EVM scaffold1.g1124	scaffold1:3546681-3547907(+)	Y (0.664)	-	-	Cytoplasmic effector
scaffold1.t1125 EVM scaffold1.g1125	scaffold1:3548567-3549172(-)	Y (0.749)	-	-	Cytoplasmic effector
scaffold1.t1126 EVM scaffold1.g1126	scaffold1:3549497-3551182(+)	-	-	Y (0.816)	Non-effector
scaffold1.t1127 EVM scaffold1.g1127	scaffold1:3553576-3555453(+)	Y (0.61)	-	-	Cytoplasmic effector
scaffold1.t1128 EVM scaffold1.g1128	scaffold1:3555984-3557492(-)	Y (0.75)	-	-	Cytoplasmic effector
scaffold1.t1129 EVM scaffold1.g1129	scaffold1:3557991-3558386(+)	Y (0.84)	Y (0.607)	-	Cytoplasmic/apoplastic effector
scaffold1.t1130 EVM scaffold1.g1130	scaffold1:3558460-3559476(-)	Y (0.698)	-	-	Cytoplasmic effector
scaffold1.t1131 EVM scaffold1.g1131	scaffold1:3559848-3560773(-)	-	-	Y (0.593)	Non-effector
scaffold1.t1132 EVM scaffold1.g1132	scaffold1:3563811-3564850(+)	Y (0.66)	-	-	Cytoplasmic effector
scaffold1.t1133 EVM scaffold1.g1133	scaffold1:3565737-3567182(+)	-	-	Y (0.843)	Non-effector
scaffold1.t1134 EVM scaffold1.g1134	scaffold1:3567733-3568423(-)	Y (0.677)	-	-	Cytoplasmic effector
scaffold1.t1135 EVM scaffold1.g1135	scaffold1:3570067-3570885(+)	-	-	Y (0.528)	Non-effector
scaffold1.t1136 EVM scaffold1.g1136	scaffold1:3570989-3572113(-)	-	-	Y (0.587)	Non-effector
scaffold1.t1137 EVM scaffold1.g1137	scaffold1:3573521-3574423(-)	Y (0.505)	-	-	Cytoplasmic effector
scaffold1.t1138 EVM scaffold1.g1138	scaffold1:3577779-3579458(-)	Y (0.69)	-	-	Cytoplasmic effector
scaffold1.t1139 EVM scaffold1.g1139	scaffold1:3579972-3582896(-)	-	-	Y (0.751)	Non-effector
scaffold1.t1140 EVM scaffold1.g1140	scaffold1:3583362-3583846(-)	Y (0.866)	-	-	Cytoplasmic effector
scaffold1.t1141 EVM scaffold1.g1141	scaffold1:3584255-3585414(+)	Y (0.68)	-	-	Cytoplasmic effector
scaffold1.t1142 EVM scaffold1.g1142	scaffold1:3586064-3587772(-)	-	-	Y (0.563)	Non-effector
scaffold1.t1143 EVM scaffold1.g1143	scaffold1:3592630-3593777(-)	Y (0.761)	-	-	Cytoplasmic effector
scaffold1.t1144 EVM scaffold1.g1144	scaffold1:3595187-3596108(+)	Y (0.68)	-	-	Cytoplasmic effector
scaffold1.t1145 EVM scaffold1.g1145	scaffold1:3596628-3597440(-)	-	-	Y (0.516)	Non-effector
scaffold1.t1146 EVM scaffold1.g1146	scaffold1:3600664-3602408(+)	-	-	Y (0.527)	Non-effector
scaffold1.t1147 EVM scaffold1.g1147	scaffold1:3602468-3603483(-)	-	-	Y (0.576)	Non-effector
scaffold1.t1148 EVM scaffold1.g1148	scaffold1:3603947-3604734(+)	-	-	Y (0.893)	Non-effector
scaffold1.t1149 EVM scaffold1.g1149	scaffold1:3605459-3606697(-)	Y (0.513)	-	-	Cytoplasmic effector
scaffold1.t1150 EVM scaffold1.g1150	scaffold1:3609282-3612837(-)	-	-	Y (0.854)	Non-effector
scaffold1.t1151 EVM scaffold1.g1151	scaffold1:3613826-3614791(-)	Y (0.696)	-	-	Cytoplasmic effector
scaffold1.t1152 EVM scaffold1.g1152	scaffold1:3615225-3616480(-)	-	-	Y (0.859)	Non-effector
scaffold1.t1153 EVM scaffold1.g1153	scaffold1:3621872-3626234(+)	-	-	Y (0.825)	Non-effector
scaffold1.t1154 EVM scaffold1.g1154	scaffold1:3627690-3631382(+)	-	-	Y (0.852)	Non-effector
scaffold1.t1155 EVM scaffold1.g1155	scaffold1:3632752-3635573(-)	-	-	Y (0.622)	Non-effector
scaffold1.t1156 EVM scaffold1.g1156	scaffold1:3636729-3639264(-)	-	-	Y (0.987)	Non-effector
scaffold1.t1157 EVM scaffold1.g1157	scaffold1:3640084-3640601(-)	Y (0.894)	-	-	Cytoplasmic effector
scaffold1.t1158 EVM scaffold1.g1158	scaffold1:3641284-3643420(+)	-	-	Y (0.879)	Non-effector
scaffold1.t1159 EVM scaffold1.g1159	scaffold1:3644031-3645122(-)	-	-	Y (0.697)	Non-effector
scaffold1.t1160 EVM scaffold1.g1160	scaffold1:3645666-3646616(-)	Y (0.505)	-	-	Cytoplasmic effector
scaffold1.t1161 EVM scaffold1.g1161	scaffold1:3647005-3648853(-)	-	-	Y (0.753)	Non-effector
scaffold1.t1162 EVM scaffold1.g1162	scaffold1:3649960-3651285(-)	-	-	Y (0.921)	Non-effector
scaffold1.t1163 EVM scaffold1.g1163	scaffold1:3653010-3654425(-)	Y (0.551)	-	-	Cytoplasmic effector
scaffold1.t1164 EVM scaffold1.g1164	scaffold1:3656311-3656931(-)	Y (0.625)	-	-	Cytoplasmic effector
scaffold1.t1165 EVM scaffold1.g1165	scaffold1:3662354-3664288(-)	Y (0.714)	-	-	Cytoplasmic effector
scaffold1.t1166 EVM scaffold1.g1166	scaffold1:3666128-3667187(+)	Y (0.538)	-	-	Cytoplasmic effector
scaffold1.t1167 EVM scaffold1.g1167	scaffold1:3667553-3668092(-)	-	-	Y (0.802)	Non-effector
scaffold1.t1168 EVM scaffold1.g1168	scaffold1:3669008-3671763(-)	-	-	Y (0.884)	Non-effector
scaffold1.t1169 EVM scaffold1.g1169	scaffold1:3673887-3675037(-)	Y (0.827)	-	-	Cytoplasmic effector
scaffold1.t1170 EVM scaffold1.g1170	scaffold1:3677780-3679456(+)	-	-	Y (0.817)	Non-effector
scaffold1.t1171 EVM scaffold1.g1171	scaffold1:3681225-3682070(-)	-	-	Y (0.678)	Non-effector
scaffold1.t1172 EVM scaffold1.g1172	scaffold1:3687436-3688958(+)	-	-	Y (0.711)	Non-effector
scaffold1.t1173 EVM scaffold1.g1173	scaffold1:3689214-3691420(-)	-	-	Y (0.685)	Non-effector
scaffold1.t1174 EVM scaffold1.g1174	scaffold1:3692116-3693601(+)	Y (0.571)	-	-	Cytoplasmic effector
scaffold1.t1175 EVM scaffold1.g1175	scaffold1:3694239-3695928(-)	-	-	Y (0.63)	Non-effector
scaffold1.t1176 EVM scaffold1.g1176	scaffold1:3697052-3698104(-)	-	-	Y (0.834)	Non-effector
scaffold1.t1177 EVM scaffold1.g1177	scaffold1:3701775-3702416(-)	-	-	Y (0.674)	Non-effector
scaffold1.t1178 EVM scaffold1.g1178	scaffold1:3703040-3707114(-)	-	-	Y (0.858)	Non-effector
scaffold1.t1179 EVM scaffold1.g1179	scaffold1:3715377-3716470(+)	-	-	Y (0.778)	Non-effector
scaffold1.t1180 EVM scaffold1.g1180	scaffold1:3717813-3719276(+)	-	-	Y (0.854)	Non-effector
scaffold1.t1181 EVM scaffold1.g1181	scaffold1:3719605-3721591(-)	-	-	Y (0.791)	Non-effector
scaffold1.t1182 EVM scaffold1.g1182	scaffold1:3724588-3724899(+)	-	Y (0.562)	-	Apoplastic effector
scaffold1.t1183 EVM scaffold1.g1183	scaffold1:3725920-3728614(+)	-	-	Y (0.934)	Non-effector
scaffold1.t1184 EVM scaffold1.g1184	scaffold1:3730406-3733585(-)	-	-	Y (0.826)	Non-effector
scaffold1.t1185 EVM scaffold1.g1185	scaffold1:3735001-3736591(-)	Y (0.804)	-	-	Cytoplasmic effector
scaffold1.t1186 EVM scaffold1.g1186	scaffold1:3737892-3740256(-)	-	-	Y (0.886)	Non-effector
scaffold1.t1187 EVM scaffold1.g1187	scaffold1:3740865-3741202(+)	-	Y (0.732)	-	Apoplastic effector
scaffold1.t1188 EVM scaffold1.g1188	scaffold1:3741699-3743758(-)	Y (0.605)	-	-	Cytoplasmic effector
scaffold1.t1189 EVM scaffold1.g1189	scaffold1:3744431-3746273(+)	Y (0.704)	-	-	Cytoplasmic effector
scaffold1.t1190 EVM scaffold1.g1190	scaffold1:3747058-3748770(-)	-	-	Y (0.784)	Non-effector
scaffold1.t1191 EVM scaffold1.g1191	scaffold1:3750699-3751169(-)	-	-	Y (0.696)	Non-effector
scaffold1.t1192 EVM scaffold1.g1192	scaffold1:3751206-3752097(-)	-	-	Y (0.707)	Non-effector
scaffold1.t1193 EVM scaffold1.g1193	scaffold1:3752333-3752653(-)	Y (0.882)	-	-	Cytoplasmic effector
scaffold1.t1194 EVM scaffold1.g1194	scaffold1:3753259-3754902(+)	-	-	Y (0.859)	Non-effector
scaffold1.t1195 EVM scaffold1.g1195	scaffold1:3755179-3756990(-)	-	-	Y (0.896)	Non-effector
scaffold1.t1196 EVM scaffold1.g1196	scaffold1:3757717-3759365(-)	-	-	Y (0.977)	Non-effector
scaffold1.t1197 EVM scaffold1.g1197	scaffold1:3760858-3762027(-)	-	-	Y (0.672)	Non-effector
scaffold1.t1198 EVM scaffold1.g1198	scaffold1:3764207-3765005(+)	Y (0.881)	-	-	Cytoplasmic effector
scaffold1.t1199 EVM scaffold1.g1199	scaffold1:3765367-3766171(-)	Y (0.747)	-	-	Cytoplasmic effector
scaffold1.t1200 EVM scaffold1.g1200	scaffold1:3766541-3767242(-)	Y (0.952)	-	-	Cytoplasmic effector
scaffold1.t1201 EVM scaffold1.g1201	scaffold1:3772635-3773900(+)	Y (0.642)	-	-	Cytoplasmic effector
scaffold1.t1202 EVM scaffold1.g1202	scaffold1:3774081-3774632(-)	Y (0.729)	-	-	Cytoplasmic effector
scaffold1.t1203 EVM scaffold1.g1203	scaffold1:3779556-3780980(+)	-	-	Y (0.522)	Non-effector
scaffold1.t1204 EVM scaffold1.g1204	scaffold1:3781302-3783010(-)	-	-	Y (0.73)	Non-effector
scaffold1.t1205 EVM scaffold1.g1205	scaffold1:3783515-3784208(+)	Y (0.849)	-	-	Cytoplasmic effector
scaffold1.t1206 EVM scaffold1.g1206	scaffold1:3784827-3786801(+)	-	-	Y (0.756)	Non-effector
scaffold1.t1207 EVM scaffold1.g1207	scaffold1:3787298-3789207(-)	-	-	Y (0.881)	Non-effector
scaffold1.t1208 EVM scaffold1.g1208	scaffold1:3791535-3791996(-)	Y (0.751)	-	-	Cytoplasmic effector
scaffold1.t1209 EVM scaffold1.g1209	scaffold1:3796614-3797411(-)	Y (0.68)	-	-	Cytoplasmic effector
scaffold1.t1210 EVM scaffold1.g1210	scaffold1:3797788-3802240(+)	-	-	Y (0.696)	Non-effector
scaffold1.t1211 EVM scaffold1.g1211	scaffold1:3802766-3804177(-)	-	-	Y (0.67)	Non-effector
scaffold1.t1212 EVM scaffold1.g1212	scaffold1:3804651-3805646(+)	-	-	Y (0.794)	Non-effector
scaffold1.t1213 EVM scaffold1.g1213	scaffold1:3806607-3808472(+)	Y (0.533)	-	-	Cytoplasmic effector
scaffold1.t1214 EVM scaffold1.g1214	scaffold1:3809406-3810815(+)	-	-	Y (0.896)	Non-effector
scaffold1.t1215 EVM scaffold1.g1215	scaffold1:3814403-3816341(+)	-	-	Y (0.92)	Non-effector
scaffold1.t1216 EVM scaffold1.g1216	scaffold1:3816416-3817282(+)	-	-	Y (0.599)	Non-effector
scaffold1.t1217 EVM scaffold1.g1217	scaffold1:3818645-3819262(+)	Y (0.632)	-	-	Cytoplasmic effector
scaffold1.t1218 EVM scaffold1.g1218	scaffold1:3820163-3821670(+)	-	-	Y (0.871)	Non-effector
scaffold1.t1219 EVM scaffold1.g1219	scaffold1:3821921-3823432(-)	-	-	Y (0.912)	Non-effector
scaffold1.t1220 EVM scaffold1.g1220	scaffold1:3824069-3826197(+)	-	-	Y (0.663)	Non-effector
scaffold1.t1221 EVM scaffold1.g1221	scaffold1:3826813-3827746(-)	Y (0.904)	-	-	Cytoplasmic effector
scaffold1.t1222 EVM scaffold1.g1222	scaffold1:3828096-3829864(+)	Y (0.782)	-	-	Cytoplasmic effector
scaffold1.t1223 EVM scaffold1.g1223	scaffold1:3831244-3833850(+)	-	-	Y (0.946)	Non-effector
scaffold1.t1224 EVM scaffold1.g1224	scaffold1:3834828-3835826(-)	-	-	Y (0.778)	Non-effector
scaffold1.t1225 EVM scaffold1.g1225	scaffold1:3836541-3837986(+)	-	-	Y (0.656)	Non-effector
scaffold1.t1226 EVM scaffold1.g1226	scaffold1:3842271-3844593(+)	-	-	Y (0.777)	Non-effector
scaffold1.t1227 EVM scaffold1.g1227	scaffold1:3845201-3846111(-)	-	-	Y (0.557)	Non-effector
scaffold1.t1228 EVM scaffold1.g1228	scaffold1:3846766-3851417(+)	-	-	Y (0.821)	Non-effector
scaffold1.t1229 EVM scaffold1.g1229	scaffold1:3851787-3852018(-)	Y (0.511)	-	-	Cytoplasmic effector
scaffold1.t1230 EVM scaffold1.g1230	scaffold1:3853239-3854438(+)	Y (0.638)	-	-	Cytoplasmic effector
scaffold1.t1231 EVM scaffold1.g1231	scaffold1:3854707-3856241(-)	Y (0.51)	-	-	Cytoplasmic effector
scaffold1.t1232 EVM scaffold1.g1232	scaffold1:3856571-3859641(+)	-	-	Y (0.929)	Non-effector
scaffold1.t1233 EVM scaffold1.g1233	scaffold1:3859830-3862349(-)	-	-	Y (0.838)	Non-effector
scaffold1.t1234 EVM scaffold1.g1234	scaffold1:3863107-3863613(+)	Y (0.539)	-	-	Cytoplasmic effector
scaffold1.t1235 EVM scaffold1.g1235	scaffold1:3865050-3867599(+)	-	-	Y (0.601)	Non-effector
scaffold1.t1236 EVM scaffold1.g1236	scaffold1:3867896-3868381(-)	Y (0.948)	-	-	Cytoplasmic effector
scaffold1.t1237 EVM scaffold1.g1237	scaffold1:3869069-3871699(-)	-	-	Y (0.708)	Non-effector
scaffold1.t1238 EVM scaffold1.g1238	scaffold1:3872369-3872900(+)	Y (0.861)	-	-	Cytoplasmic effector
scaffold1.t1239 EVM scaffold1.g1239	scaffold1:3873165-3873929(-)	-	-	Y (0.749)	Non-effector
scaffold1.t1240 EVM scaffold1.g1240	scaffold1:3874906-3877330(-)	-	-	Y (0.988)	Non-effector
scaffold1.t1241 EVM scaffold1.g1241	scaffold1:3877972-3879179(-)	Y (0.631)	-	-	Cytoplasmic effector
scaffold1.t1242 EVM scaffold1.g1242	scaffold1:3880201-3882657(-)	Y (0.51)	-	-	Cytoplasmic effector
scaffold1.t1243 EVM scaffold1.g1243	scaffold1:3888677-3889126(-)	Y (0.926)	-	-	Cytoplasmic effector
scaffold1.t1244 EVM scaffold1.g1244	scaffold1:3890232-3890980(+)	Y (0.704)	-	-	Cytoplasmic effector
scaffold1.t1245 EVM scaffold1.g1245	scaffold1:3899581-3900489(+)	Y (0.687)	-	-	Cytoplasmic effector
scaffold1.t1246 EVM scaffold1.g1246	scaffold1:3901713-3904183(-)	-	-	Y (0.897)	Non-effector
scaffold1.t1247 EVM scaffold1.g1247	scaffold1:3905608-3906614(-)	Y (0.608)	-	-	Cytoplasmic effector
scaffold1.t1248 EVM scaffold1.g1248	scaffold1:3907890-3911017(+)	-	-	Y (0.862)	Non-effector
scaffold1.t1249 EVM scaffold1.g1249	scaffold1:3912522-3915541(+)	-	-	Y (0.742)	Non-effector
scaffold1.t1250 EVM scaffold1.g1250	scaffold1:3916910-3917974(+)	-	Y (0.581)	-	Apoplastic effector
scaffold1.t1251 EVM scaffold1.g1251	scaffold1:3918267-3920086(-)	-	-	Y (0.723)	Non-effector
scaffold1.t1252 EVM scaffold1.g1252	scaffold1:3929719-3930214(+)	Y (0.732)	-	-	Cytoplasmic effector
scaffold1.t1253 EVM scaffold1.g1253	scaffold1:3931569-3933310(+)	-	-	Y (0.895)	Non-effector
scaffold1.t1254 EVM scaffold1.g1254	scaffold1:3934229-3934969(+)	Y (0.655)	-	-	Cytoplasmic effector
scaffold1.t1255 EVM scaffold1.g1255	scaffold1:3935192-3938278(-)	-	-	Y (0.933)	Non-effector
scaffold1.t1256 EVM scaffold1.g1256	scaffold1:3940535-3941244(+)	Y (0.775)	-	-	Cytoplasmic effector
scaffold1.t1257 EVM scaffold1.g1257	scaffold1:3946007-3946426(+)	Y (0.745)	-	-	Cytoplasmic effector
scaffold1.t1258 EVM scaffold1.g1258	scaffold1:3952144-3952607(+)	Y (0.571)	-	-	Cytoplasmic effector
scaffold1.t1259 EVM scaffold1.g1259	scaffold1:3954611-3956948(-)	-	-	Y (0.928)	Non-effector
scaffold1.t1260 EVM scaffold1.g1260	scaffold1:3960476-3962885(-)	-	-	Y (0.887)	Non-effector
scaffold1.t1261 EVM scaffold1.g1261	scaffold1:3963428-3965474(+)	Y (0.738)	-	-	Cytoplasmic effector
scaffold1.t1262 EVM scaffold1.g1262	scaffold1:3972890-3974304(+)	-	-	Y (0.983)	Non-effector
scaffold1.t1263 EVM scaffold1.g1263	scaffold1:3976094-3977398(-)	-	-	Y (0.58)	Non-effector
scaffold1.t1264 EVM scaffold1.g1264	scaffold1:3978403-3979076(-)	Y (0.852)	-	-	Cytoplasmic effector
scaffold1.t1265 EVM scaffold1.g1265	scaffold1:3980006-3982641(+)	-	-	Y (0.868)	Non-effector
scaffold1.t1266 EVM scaffold1.g1266	scaffold1:3983471-3985233(-)	-	-	Y (0.97)	Non-effector
scaffold1.t1267 EVM scaffold1.g1267	scaffold1:3985936-3987073(-)	-	-	Y (0.882)	Non-effector
scaffold1.t1268 EVM scaffold1.g1268	scaffold1:3991805-3994161(+)	-	-	Y (0.987)	Non-effector
scaffold1.t1269 EVM scaffold1.g1269	scaffold1:3996182-3996661(+)	Y (0.794)	-	-	Cytoplasmic effector
scaffold1.t1270 EVM scaffold1.g1270	scaffold1:3997239-3999623(-)	-	-	Y (0.756)	Non-effector
scaffold1.t1271 EVM scaffold1.g1271	scaffold1:4001689-4004221(-)	-	-	Y (0.923)	Non-effector
scaffold1.t1272 EVM scaffold1.g1272	scaffold1:4007841-4009017(-)	Y (0.785)	-	-	Cytoplasmic effector
scaffold1.t1273 EVM scaffold1.g1273	scaffold1:4009404-4010264(-)	Y (0.762)	-	-	Cytoplasmic effector
scaffold1.t1274 EVM scaffold1.g1274	scaffold1:4010598-4013951(+)	-	-	Y (0.575)	Non-effector
scaffold1.t1275 EVM scaffold1.g1275	scaffold1:4014704-4017280(+)	Y (0.622)	-	-	Cytoplasmic effector
scaffold1.t1276 EVM scaffold1.g1276	scaffold1:4017302-4018398(+)	Y (0.665)	-	-	Cytoplasmic effector
scaffold1.t1277 EVM scaffold1.g1277	scaffold1:4019496-4019888(-)	Y (0.788)	-	-	Cytoplasmic effector
scaffold1.t1278 EVM scaffold1.g1278	scaffold1:4020334-4027031(-)	-	-	Y (0.74)	Non-effector
scaffold1.t1279 EVM scaffold1.g1279	scaffold1:4028167-4029366(+)	Y (0.531)	-	-	Cytoplasmic effector
scaffold1.t1280 EVM scaffold1.g1280	scaffold1:4029640-4030537(-)	Y (0.669)	-	-	Cytoplasmic effector
scaffold1.t1281 EVM scaffold1.g1281	scaffold1:4030913-4031867(-)	Y (0.739)	-	-	Cytoplasmic effector
scaffold1.t1282 EVM scaffold1.g1282	scaffold1:4032806-4034083(+)	-	-	Y (0.623)	Non-effector
scaffold1.t1283 EVM scaffold1.g1283	scaffold1:4035628-4036470(+)	-	-	Y (0.567)	Non-effector
scaffold1.t1284 EVM scaffold1.g1284	scaffold1:4037352-4038288(-)	-	-	Y (0.533)	Non-effector
scaffold1.t1285 EVM scaffold1.g1285	scaffold1:4048435-4049505(+)	-	-	Y (0.525)	Non-effector
scaffold1.t1286 EVM scaffold1.g1286	scaffold1:4052782-4054444(+)	-	-	Y (0.829)	Non-effector
scaffold1.t1287 EVM scaffold1.g1287	scaffold1:4058093-4059798(+)	-	-	Y (0.759)	Non-effector
scaffold1.t1288 EVM scaffold1.g1288	scaffold1:4060709-4061875(-)	-	-	Y (0.736)	Non-effector
scaffold1.t1289 EVM scaffold1.g1289	scaffold1:4065997-4067549(+)	Y (0.526)	-	-	Cytoplasmic effector
scaffold1.t1290 EVM scaffold1.g1290	scaffold1:4068801-4069751(+)	-	-	Y (0.62)	Non-effector
scaffold1.t1291 EVM scaffold1.g1291	scaffold1:4069919-4072017(-)	-	-	Y (0.987)	Non-effector
scaffold1.t1292 EVM scaffold1.g1292	scaffold1:4072663-4073046(+)	Y (0.847)	-	-	Cytoplasmic effector
scaffold1.t1293 EVM scaffold1.g1293	scaffold1:4073671-4076283(+)	-	-	Y (0.793)	Non-effector
scaffold1.t1294 EVM scaffold1.g1294	scaffold1:4076626-4077774(-)	-	-	Y (0.767)	Non-effector
scaffold1.t1295 EVM scaffold1.g1295	scaffold1:4078615-4083219(+)	-	-	Y (0.771)	Non-effector
scaffold1.t1296 EVM scaffold1.g1296	scaffold1:4083623-4085010(-)	Y (0.825)	-	-	Cytoplasmic effector
scaffold1.t1297 EVM scaffold1.g1297	scaffold1:4085609-4086395(+)	Y (0.879)	-	-	Cytoplasmic effector
scaffold1.t1298 EVM scaffold1.g1298	scaffold1:4087607-4088518(-)	Y (0.634)	-	-	Cytoplasmic effector
scaffold1.t1299 EVM scaffold1.g1299	scaffold1:4089311-4089964(+)	Y (0.638)	-	-	Cytoplasmic effector
scaffold1.t1300 EVM scaffold1.g1300	scaffold1:4090870-4092608(+)	-	-	Y (0.624)	Non-effector
scaffold1.t1301 EVM scaffold1.g1301	scaffold1:4093341-4094303(+)	-	-	Y (0.548)	Non-effector
scaffold1.t1302 EVM scaffold1.g1302	scaffold1:4094788-4095832(+)	Y (0.862)	-	-	Cytoplasmic effector
scaffold1.t1303 EVM scaffold1.g1303	scaffold1:4096493-4099992(-)	-	-	Y (0.86)	Non-effector
scaffold1.t1304 EVM scaffold1.g1304	scaffold1:4102683-4103877(+)	Y (0.619)	-	-	Cytoplasmic effector
scaffold1.t1305 EVM scaffold1.g1305	scaffold1:4104808-4107086(+)	Y (0.519)	-	-	Cytoplasmic effector
scaffold1.t1306 EVM scaffold1.g1306	scaffold1:4111210-4113169(+)	-	-	Y (0.868)	Non-effector
scaffold1.t1307 EVM scaffold1.g1307	scaffold1:4113883-4116673(+)	-	-	Y (0.988)	Non-effector
scaffold1.t1308 EVM scaffold1.g1308	scaffold1:4116910-4119858(-)	-	-	Y (0.888)	Non-effector
scaffold1.t1309 EVM scaffold1.g1309	scaffold1:4120554-4122521(+)	-	-	Y (0.769)	Non-effector
scaffold1.t1310 EVM scaffold1.g1310	scaffold1:4123521-4124852(+)	-	-	Y (0.64)	Non-effector
scaffold1.t1311 EVM scaffold1.g1311	scaffold1:4133165-4133470(-)	-	-	Y (0.588)	Non-effector
scaffold1.t1312 EVM scaffold1.g1312	scaffold1:4138372-4139110(+)	Y (0.539)	-	-	Cytoplasmic effector
scaffold1.t1313 EVM scaffold1.g1313	scaffold1:4139252-4140377(-)	-	-	Y (0.654)	Non-effector
scaffold1.t1314 EVM scaffold1.g1314	scaffold1:4141200-4144315(+)	-	-	Y (0.86)	Non-effector
scaffold1.t1315 EVM scaffold1.g1315	scaffold1:4144707-4145624(-)	Y (0.756)	-	-	Cytoplasmic effector
scaffold1.t1316 EVM scaffold1.g1316	scaffold1:4145869-4146993(+)	Y (0.77)	-	-	Cytoplasmic effector
scaffold1.t1317 EVM scaffold1.g1317	scaffold1:4147656-4149342(+)	Y (0.653)	-	-	Cytoplasmic effector
scaffold1.t1318 EVM scaffold1.g1318	scaffold1:4149722-4150570(-)	Y (0.656)	-	-	Cytoplasmic effector
scaffold1.t1319 EVM scaffold1.g1319	scaffold1:4151609-4153634(+)	-	-	Y (0.89)	Non-effector
scaffold1.t1320 EVM scaffold1.g1320	scaffold1:4156249-4158389(+)	-	-	Y (0.987)	Non-effector
scaffold1.t1321 EVM scaffold1.g1321	scaffold1:4162441-4165197(+)	-	-	Y (0.988)	Non-effector
scaffold1.t1322 EVM scaffold1.g1322	scaffold1:4165540-4166665(-)	-	-	Y (0.686)	Non-effector
scaffold1.t1323 EVM scaffold1.g1323	scaffold1:4167547-4170328(+)	-	-	Y (0.857)	Non-effector
scaffold1.t1324 EVM scaffold1.g1324	scaffold1:4170506-4171525(-)	-	-	Y (0.739)	Non-effector
scaffold1.t1325 EVM scaffold1.g1325	scaffold1:4172422-4174571(+)	Y (0.631)	-	-	Cytoplasmic effector
scaffold1.t1326 EVM scaffold1.g1326	scaffold1:4175046-4177775(-)	-	-	Y (0.637)	Non-effector
scaffold1.t1327 EVM scaffold1.g1327	scaffold1:4178854-4179510(+)	Y (0.541)	-	-	Cytoplasmic effector
scaffold1.t1328 EVM scaffold1.g1328	scaffold1:4180147-4181510(-)	Y (0.562)	-	-	Cytoplasmic effector
scaffold1.t1329 EVM scaffold1.g1329	scaffold1:4185082-4185842(-)	-	-	Y (0.717)	Non-effector
scaffold1.t1330 EVM scaffold1.g1330	scaffold1:4186578-4188808(-)	-	-	Y (0.974)	Non-effector
scaffold1.t1331 EVM scaffold1.g1331	scaffold1:4192025-4194714(+)	-	-	Y (0.888)	Non-effector
scaffold1.t1332 EVM scaffold1.g1332	scaffold1:4195815-4200233(-)	-	-	Y (0.911)	Non-effector
scaffold1.t1333 EVM scaffold1.g1333	scaffold1:4205957-4209594(+)	-	-	Y (0.842)	Non-effector
scaffold1.t1334 EVM scaffold1.g1334	scaffold1:4209826-4211145(-)	-	-	Y (0.926)	Non-effector
scaffold1.t1335 EVM scaffold1.g1335	scaffold1:4211961-4213214(-)	Y (0.749)	-	-	Cytoplasmic effector
scaffold1.t1336 EVM scaffold1.g1336	scaffold1:4213460-4214310(-)	Y (0.813)	-	-	Cytoplasmic effector
scaffold1.t1337 EVM scaffold1.g1337	scaffold1:4215283-4218076(-)	-	-	Y (0.82)	Non-effector
scaffold1.t1338 EVM scaffold1.g1338	scaffold1:4224251-4224500(-)	-	-	Y (0.556)	Non-effector
scaffold1.t1339 EVM scaffold1.g1339	scaffold1:4226726-4230014(-)	-	-	Y (0.989)	Non-effector
scaffold1.t1340 EVM scaffold1.g1340	scaffold1:4230605-4231624(-)	-	-	Y (0.688)	Non-effector
scaffold1.t1341 EVM scaffold1.g1341	scaffold1:4234575-4236761(-)	-	-	Y (0.754)	Non-effector
scaffold1.t1342 EVM scaffold1.g1342	scaffold1:4237531-4238899(+)	Y (0.549)	-	-	Cytoplasmic effector
scaffold1.t1343 EVM scaffold1.g1343	scaffold1:4241556-4243254(+)	-	-	Y (0.761)	Non-effector
scaffold1.t1344 EVM scaffold1.g1344	scaffold1:4243913-4244959(+)	Y (0.67)	-	-	Cytoplasmic effector
scaffold1.t1345 EVM scaffold1.g1345	scaffold1:4245040-4245906(-)	Y (0.867)	-	-	Cytoplasmic effector
scaffold1.t1346 EVM scaffold1.g1346	scaffold1:4248993-4250717(-)	-	-	Y (0.837)	Non-effector
scaffold1.t1347 EVM scaffold1.g1347	scaffold1:4251312-4252275(-)	-	-	Y (0.845)	Non-effector
scaffold1.t1348 EVM scaffold1.g1348	scaffold1:4256629-4261208(+)	-	-	Y (0.955)	Non-effector
scaffold1.t1349 EVM scaffold1.g1349	scaffold1:4262422-4264361(-)	Y (0.704)	-	-	Cytoplasmic effector
scaffold1.t1350 EVM scaffold1.g1350	scaffold1:4273161-4275626(+)	-	-	Y (0.781)	Non-effector
scaffold1.t1351 EVM scaffold1.g1351	scaffold1:4276160-4276529(+)	Y (0.705)	-	-	Cytoplasmic effector
scaffold1.t1352 EVM scaffold1.g1352	scaffold1:4276766-4277192(-)	Y (0.847)	-	-	Cytoplasmic effector
scaffold1.t1353 EVM scaffold1.g1353	scaffold1:4277731-4278399(+)	Y (0.957)	-	-	Cytoplasmic effector
scaffold1.t1354 EVM scaffold1.g1354	scaffold1:4279556-4280260(+)	Y (0.837)	Y (0.642)	-	Cytoplasmic/apoplastic effector
scaffold1.t1355 EVM scaffold1.g1355	scaffold1:4281260-4283104(-)	-	-	Y (0.639)	Non-effector
scaffold1.t1356 EVM scaffold1.g1356	scaffold1:4283625-4286572(-)	-	-	Y (0.988)	Non-effector
scaffold1.t1357 EVM scaffold1.g1357	scaffold1:4287019-4288668(+)	-	-	Y (0.654)	Non-effector
scaffold1.t1358 EVM scaffold1.g1358	scaffold1:4288938-4289699(-)	-	-	Y (0.724)	Non-effector
scaffold1.t1359 EVM scaffold1.g1359	scaffold1:4290484-4293098(+)	-	-	Y (0.766)	Non-effector
scaffold1.t1360 EVM scaffold1.g1360	scaffold1:4293494-4295965(-)	-	-	Y (0.778)	Non-effector
scaffold1.t1361 EVM scaffold1.g1361	scaffold1:4299460-4303044(+)	-	-	Y (0.761)	Non-effector
scaffold1.t1362 EVM scaffold1.g1362	scaffold1:4303445-4306047(+)	-	-	Y (0.946)	Non-effector
scaffold1.t1363 EVM scaffold1.g1363	scaffold1:4306818-4308013(+)	-	-	Y (0.739)	Non-effector
scaffold1.t1364 EVM scaffold1.g1364	scaffold1:4308312-4309872(-)	Y (0.526)	-	-	Cytoplasmic effector
scaffold1.t1365 EVM scaffold1.g1365	scaffold1:4311340-4312299(+)	Y (0.7)	-	-	Cytoplasmic effector
scaffold1.t1366 EVM scaffold1.g1366	scaffold1:4312507-4313995(-)	-	-	Y (0.772)	Non-effector
scaffold1.t1367 EVM scaffold1.g1367	scaffold1:4314528-4316461(+)	-	-	Y (0.778)	Non-effector
scaffold1.t1368 EVM scaffold1.g1368	scaffold1:4316769-4318308(-)	-	-	Y (0.623)	Non-effector
scaffold1.t1369 EVM scaffold1.g1369	scaffold1:4320053-4322134(-)	Y (0.642)	-	-	Cytoplasmic effector
scaffold1.t1370 EVM scaffold1.g1370	scaffold1:4322833-4323459(+)	Y (0.849)	-	-	Cytoplasmic effector
scaffold1.t1371 EVM scaffold1.g1371	scaffold1:4324141-4325017(-)	Y (0.562)	-	-	Cytoplasmic effector
scaffold1.t1372 EVM scaffold1.g1372	scaffold1:4326229-4327942(-)	-	-	Y (0.524)	Non-effector
scaffold1.t1373 EVM scaffold1.g1373	scaffold1:4329124-4331078(-)	Y (0.501)	-	-	Cytoplasmic effector
scaffold1.t1374 EVM scaffold1.g1374	scaffold1:4333191-4335214(-)	Y (0.507)	-	-	Cytoplasmic effector
scaffold1.t1375 EVM scaffold1.g1375	scaffold1:4337696-4339336(+)	-	-	Y (0.986)	Non-effector
scaffold1.t1376 EVM scaffold1.g1376	scaffold1:4339362-4340087(-)	-	-	Y (0.677)	Non-effector
scaffold1.t1377 EVM scaffold1.g1377	scaffold1:4340574-4345461(-)	-	-	Y (0.927)	Non-effector
scaffold1.t1378 EVM scaffold1.g1378	scaffold1:4346020-4346952(+)	Y (0.737)	-	-	Cytoplasmic effector
scaffold1.t1379 EVM scaffold1.g1379	scaffold1:4347733-4349168(-)	-	-	Y (0.644)	Non-effector
scaffold1.t1380 EVM scaffold1.g1380	scaffold1:4353576-4354545(+)	Y (0.572)	Y (0.618)	-	Apoplastic/cytoplasmic effector
scaffold1.t1381 EVM scaffold1.g1381	scaffold1:4355466-4357025(-)	-	-	Y (0.801)	Non-effector
scaffold1.t1382 EVM scaffold1.g1382	scaffold1:4360928-4363597(-)	-	-	Y (0.894)	Non-effector
scaffold1.t1383 EVM scaffold1.g1383	scaffold1:4364642-4367471(-)	-	-	Y (0.664)	Non-effector
scaffold1.t1384 EVM scaffold1.g1384	scaffold1:4371422-4372092(+)	Y (0.893)	-	-	Cytoplasmic effector
scaffold1.t1385 EVM scaffold1.g1385	scaffold1:4381080-4383223(+)	Y (0.819)	-	-	Cytoplasmic effector
scaffold1.t1386 EVM scaffold1.g1386	scaffold1:4384263-4385045(+)	Y (0.589)	-	-	Cytoplasmic effector
scaffold1.t1387 EVM scaffold1.g1387	scaffold1:4385753-4386904(+)	-	-	Y (0.698)	Non-effector
scaffold1.t1388 EVM scaffold1.g1388	scaffold1:4387667-4388957(+)	Y (0.631)	-	-	Cytoplasmic effector
scaffold1.t1389 EVM scaffold1.g1389	scaffold1:4389853-4392291(-)	-	-	Y (0.886)	Non-effector
scaffold1.t1390 EVM scaffold1.g1390	scaffold1:4398410-4398809(-)	Y (0.927)	-	-	Cytoplasmic effector
scaffold1.t1391 EVM scaffold1.g1391	scaffold1:4399142-4402130(+)	-	-	Y (0.926)	Non-effector
scaffold1.t1392 EVM scaffold1.g1392	scaffold1:4402624-4403844(+)	Y (0.611)	-	-	Cytoplasmic effector
scaffold1.t1393 EVM scaffold1.g1393	scaffold1:4404075-4404488(-)	Y (0.926)	-	-	Cytoplasmic effector
scaffold1.t1394 EVM scaffold1.g1394	scaffold1:4405751-4407245(+)	-	-	Y (0.937)	Non-effector
scaffold1.t1395 EVM scaffold1.g1395	scaffold1:4407843-4408795(+)	Y (0.854)	-	-	Cytoplasmic effector
scaffold1.t1396 EVM scaffold1.g1396	scaffold1:4409435-4410871(+)	-	-	Y (0.954)	Non-effector
scaffold1.t1397 EVM scaffold1.g1397	scaffold1:4411325-4412150(-)	Y (0.88)	-	-	Cytoplasmic effector
scaffold1.t1398 EVM scaffold1.g1398	scaffold1:4412871-4416353(-)	-	-	Y (0.843)	Non-effector
scaffold1.t1399 EVM scaffold1.g1399	scaffold1:4418463-4419750(+)	Y (0.66)	-	-	Cytoplasmic effector
scaffold1.t1400 EVM scaffold1.g1400	scaffold1:4419991-4420374(-)	Y (0.89)	-	-	Cytoplasmic effector
scaffold1.t1401 EVM scaffold1.g1401	scaffold1:4420762-4424694(+)	-	-	Y (0.899)	Non-effector
scaffold1.t1402 EVM scaffold1.g1402	scaffold1:4425094-4428514(-)	-	-	Y (0.853)	Non-effector
scaffold1.t1403 EVM scaffold1.g1403	scaffold1:4431998-4433160(-)	Y (0.67)	-	-	Cytoplasmic effector
scaffold1.t1404 EVM scaffold1.g1404	scaffold1:4434512-4437160(+)	-	-	Y (0.827)	Non-effector
scaffold1.t1405 EVM scaffold1.g1405	scaffold1:4438355-4438964(+)	Y (0.626)	-	-	Cytoplasmic effector
scaffold1.t1406 EVM scaffold1.g1406	scaffold1:4439370-4440112(-)	Y (0.667)	-	-	Cytoplasmic effector
scaffold1.t1407 EVM scaffold1.g1407	scaffold1:4440788-4443874(+)	-	-	Y (0.72)	Non-effector
scaffold1.t1408 EVM scaffold1.g1408	scaffold1:4444153-4445769(-)	-	-	Y (0.858)	Non-effector
scaffold1.t1409 EVM scaffold1.g1409	scaffold1:4446586-4447923(+)	-	-	Y (0.665)	Non-effector
scaffold1.t1410 EVM scaffold1.g1410	scaffold1:4448362-4449501(+)	Y (0.741)	-	-	Cytoplasmic effector
scaffold1.t1411 EVM scaffold1.g1411	scaffold1:4450058-4452548(-)	-	-	Y (0.833)	Non-effector
scaffold1.t1412 EVM scaffold1.g1412	scaffold1:4453790-4454449(+)	Y (0.839)	-	-	Cytoplasmic effector
scaffold1.t1413 EVM scaffold1.g1413	scaffold1:4454557-4455765(-)	Y (0.762)	-	-	Cytoplasmic effector
scaffold1.t1414 EVM scaffold1.g1414	scaffold1:4456516-4457648(+)	-	-	Y (0.805)	Non-effector
scaffold1.t1415 EVM scaffold1.g1415	scaffold1:4459034-4464312(+)	-	-	Y (0.9)	Non-effector
scaffold1.t1416 EVM scaffold1.g1416	scaffold1:4466282-4466557(+)	-	-	Y (0.647)	Non-effector
scaffold1.t1417 EVM scaffold1.g1417	scaffold1:4470627-4471790(-)	Y (0.683)	-	-	Cytoplasmic effector
scaffold1.t1418 EVM scaffold1.g1418	scaffold1:4474462-4474751(-)	Y (0.553)	Y (0.702)	-	Apoplastic/cytoplasmic effector
scaffold1.t1419 EVM scaffold1.g1419	scaffold1:4482097-4482367(+)	Y (0.804)	-	-	Cytoplasmic effector
scaffold1.t1420 EVM scaffold1.g1420	scaffold1:4484361-4484698(-)	Y (0.914)	Y (0.615)	-	Cytoplasmic/apoplastic effector
scaffold1.t1421 EVM scaffold1.g1421	scaffold1:4485641-4486869(+)	Y (0.742)	-	-	Cytoplasmic effector
scaffold1.t1422 EVM scaffold1.g1422	scaffold1:4489952-4490906(+)	Y (0.898)	-	-	Cytoplasmic effector
scaffold1.t1423 EVM scaffold1.g1423	scaffold1:4492701-4495312(-)	-	-	Y (0.916)	Non-effector
scaffold1.t1424 EVM scaffold1.g1424	scaffold1:4497137-4499176(+)	-	-	Y (0.844)	Non-effector
scaffold1.t1425 EVM scaffold1.g1425	scaffold1:4509058-4509945(+)	Y (0.6)	-	-	Cytoplasmic effector
scaffold1.t1426 EVM scaffold1.g1426	scaffold1:4510813-4512953(-)	-	-	Y (0.971)	Non-effector
scaffold1.t1427 EVM scaffold1.g1427	scaffold1:4514409-4517080(+)	-	-	Y (0.835)	Non-effector
scaffold1.t1428 EVM scaffold1.g1428	scaffold1:4517633-4518796(-)	Y (0.653)	-	-	Cytoplasmic effector
scaffold1.t1429 EVM scaffold1.g1429	scaffold1:4519682-4521193(-)	-	-	Y (0.677)	Non-effector
scaffold1.t1430 EVM scaffold1.g1430	scaffold1:4524621-4525443(+)	-	-	Y (0.669)	Non-effector
scaffold1.t1431 EVM scaffold1.g1431	scaffold1:4527089-4528655(+)	-	-	Y (0.848)	Non-effector
scaffold1.t1432 EVM scaffold1.g1432	scaffold1:4530607-4533475(+)	-	-	Y (0.752)	Non-effector
scaffold1.t1433 EVM scaffold1.g1433	scaffold1:4534235-4535943(-)	-	-	Y (0.987)	Non-effector
scaffold1.t1434 EVM scaffold1.g1434	scaffold1:4540012-4541460(+)	-	-	Y (0.582)	Non-effector
scaffold1.t1435 EVM scaffold1.g1435	scaffold1:4541905-4543078(-)	-	-	Y (0.525)	Non-effector
scaffold1.t1436 EVM scaffold1.g1436	scaffold1:4544492-4545490(-)	Y (0.825)	-	-	Cytoplasmic effector
scaffold1.t1437 EVM scaffold1.g1437	scaffold1:4546385-4546941(+)	Y (0.601)	-	-	Cytoplasmic effector
scaffold1.t1438 EVM scaffold1.g1438	scaffold1:4547311-4548179(-)	Y (0.752)	-	-	Cytoplasmic effector
scaffold1.t1439 EVM scaffold1.g1439	scaffold1:4549446-4551095(+)	Y (0.676)	-	-	Cytoplasmic effector
scaffold1.t1440 EVM scaffold1.g1440	scaffold1:4552453-4554799(+)	-	-	Y (0.725)	Non-effector
scaffold1.t1441 EVM scaffold1.g1441	scaffold1:4558281-4559517(-)	-	-	Y (0.616)	Non-effector
scaffold1.t1442 EVM scaffold1.g1442	scaffold1:4579017-4581455(+)	-	-	Y (0.869)	Non-effector
scaffold1.t1443 EVM scaffold1.g1443	scaffold1:4582058-4583922(-)	-	-	Y (0.794)	Non-effector
scaffold1.t1444 EVM scaffold1.g1444	scaffold1:4586473-4588685(+)	-	-	Y (0.798)	Non-effector
scaffold1.t1445 EVM scaffold1.g1445	scaffold1:4589166-4590198(+)	-	-	Y (0.591)	Non-effector
scaffold1.t1446 EVM scaffold1.g1446	scaffold1:4592339-4593809(+)	Y (0.598)	-	-	Cytoplasmic effector
scaffold1.t1447 EVM scaffold1.g1447	scaffold1:4594513-4595226(-)	Y (0.504)	-	-	Cytoplasmic effector
scaffold1.t1448 EVM scaffold1.g1448	scaffold1:4596339-4597669(-)	-	-	Y (0.831)	Non-effector
scaffold1.t1449 EVM scaffold1.g1449	scaffold1:4600632-4601917(+)	Y (0.594)	-	-	Cytoplasmic effector
scaffold1.t1450 EVM scaffold1.g1450	scaffold1:4602468-4603226(+)	Y (0.779)	-	-	Cytoplasmic effector
scaffold1.t1451 EVM scaffold1.g1451	scaffold1:4603505-4605092(-)	-	-	Y (0.97)	Non-effector
scaffold1.t1452 EVM scaffold1.g1452	scaffold1:4606608-4608424(+)	-	-	Y (0.958)	Non-effector
scaffold1.t1453 EVM scaffold1.g1453	scaffold1:4608599-4609762(-)	Y (0.569)	-	-	Cytoplasmic effector
scaffold1.t1454 EVM scaffold1.g1454	scaffold1:4613394-4614892(-)	Y (0.767)	-	-	Cytoplasmic effector
scaffold1.t1455 EVM scaffold1.g1455	scaffold1:4618022-4619611(-)	-	-	Y (0.742)	Non-effector
scaffold1.t1456 EVM scaffold1.g1456	scaffold1:4624267-4625486(+)	Y (0.674)	-	-	Cytoplasmic effector
scaffold1.t1457 EVM scaffold1.g1457	scaffold1:4626092-4628606(+)	-	-	Y (0.899)	Non-effector
scaffold1.t1458 EVM scaffold1.g1458	scaffold1:4630436-4633495(+)	-	-	Y (0.82)	Non-effector
scaffold1.t1459 EVM scaffold1.g1459	scaffold1:4634117-4637417(+)	-	-	Y (0.836)	Non-effector
scaffold1.t1460 EVM scaffold1.g1460	scaffold1:4637724-4639283(-)	-	-	Y (0.888)	Non-effector
scaffold1.t1461 EVM scaffold1.g1461	scaffold1:4640083-4642623(+)	Y (0.63)	-	-	Cytoplasmic effector
scaffold1.t1462 EVM scaffold1.g1462	scaffold1:4642997-4646618(-)	-	-	Y (0.807)	Non-effector
scaffold1.t1463 EVM scaffold1.g1463	scaffold1:4648379-4649041(-)	-	-	Y (0.786)	Non-effector
scaffold1.t1464 EVM scaffold1.g1464	scaffold1:4649501-4651186(-)	-	-	Y (0.954)	Non-effector
scaffold1.t1465 EVM scaffold1.g1465	scaffold1:4652837-4655287(+)	-	-	Y (0.918)	Non-effector
scaffold1.t1466 EVM scaffold1.g1466	scaffold1:4656262-4658636(+)	-	-	Y (0.897)	Non-effector
scaffold1.t1467 EVM scaffold1.g1467	scaffold1:4658711-4660300(-)	Y (0.639)	-	-	Cytoplasmic effector
scaffold1.t1468 EVM scaffold1.g1468	scaffold1:4663106-4666099(+)	-	-	Y (0.989)	Non-effector
scaffold1.t1469 EVM scaffold1.g1469	scaffold1:4666932-4667753(+)	Y (0.627)	-	-	Cytoplasmic effector
scaffold1.t1470 EVM scaffold1.g1470	scaffold1:4668018-4669061(-)	-	-	Y (0.506)	Non-effector
scaffold1.t1471 EVM scaffold1.g1471	scaffold1:4670646-4673069(+)	-	-	Y (0.764)	Non-effector
scaffold1.t1472 EVM scaffold1.g1472	scaffold1:4673891-4674575(+)	Y (0.81)	-	-	Cytoplasmic effector
scaffold1.t1473 EVM scaffold1.g1473	scaffold1:4675157-4678339(-)	-	-	Y (0.675)	Non-effector
scaffold1.t1474 EVM scaffold1.g1474	scaffold1:4681819-4693952(+)	-	-	Y (0.51)	Non-effector
scaffold1.t1475 EVM scaffold1.g1475	scaffold1:4694602-4695810(-)	Y (0.785)	-	-	Cytoplasmic effector
scaffold1.t1476 EVM scaffold1.g1476	scaffold1:4696236-4696676(+)	Y (0.679)	-	-	Cytoplasmic effector
scaffold1.t1477 EVM scaffold1.g1477	scaffold1:4696936-4698374(-)	-	-	Y (0.954)	Non-effector
scaffold1.t1478 EVM scaffold1.g1478	scaffold1:4698885-4700764(-)	-	-	Y (0.583)	Non-effector
scaffold1.t1479 EVM scaffold1.g1479	scaffold1:4701163-4702326(-)	-	-	Y (0.795)	Non-effector
scaffold1.t1480 EVM scaffold1.g1480	scaffold1:4702872-4704575(-)	-	-	Y (0.824)	Non-effector
scaffold1.t1481 EVM scaffold1.g1481	scaffold1:4706140-4706927(+)	-	-	Y (0.766)	Non-effector
scaffold1.t1482 EVM scaffold1.g1482	scaffold1:4707273-4708939(-)	-	-	Y (0.588)	Non-effector
scaffold1.t1483 EVM scaffold1.g1483	scaffold1:4710399-4711748(-)	-	-	Y (0.518)	Non-effector
scaffold1.t1484 EVM scaffold1.g1484	scaffold1:4717078-4719942(-)	-	-	Y (0.832)	Non-effector
scaffold1.t1485 EVM scaffold1.g1485	scaffold1:4722336-4723883(-)	-	-	Y (0.801)	Non-effector
scaffold1.t1486 EVM scaffold1.g1486	scaffold1:4724436-4726522(+)	Y (0.552)	-	-	Cytoplasmic effector
scaffold1.t1487 EVM scaffold1.g1487	scaffold1:4727559-4728932(+)	-	-	Y (0.583)	Non-effector
scaffold1.t1488 EVM scaffold1.g1488	scaffold1:4730042-4737204(+)	-	-	Y (0.692)	Non-effector
scaffold1.t1489 EVM scaffold1.g1489	scaffold1:4737880-4738211(+)	Y (0.719)	-	-	Cytoplasmic effector
scaffold1.t1490 EVM scaffold1.g1490	scaffold1:4738453-4740022(-)	Y (0.702)	-	-	Cytoplasmic effector
scaffold1.t1491 EVM scaffold1.g1491	scaffold1:4740925-4741158(+)	Y (0.919)	-	-	Cytoplasmic effector
scaffold1.t1492 EVM scaffold1.g1492	scaffold1:4741417-4746736(-)	-	-	Y (0.986)	Non-effector
scaffold1.t1493 EVM scaffold1.g1493	scaffold1:4751113-4752414(+)	Y (0.664)	-	-	Cytoplasmic effector
scaffold1.t1494 EVM scaffold1.g1494	scaffold1:4752613-4753203(-)	Y (0.89)	-	-	Cytoplasmic effector
scaffold1.t1495 EVM scaffold1.g1495	scaffold1:4753904-4754876(+)	-	-	Y (0.529)	Non-effector
scaffold1.t1496 EVM scaffold1.g1496	scaffold1:4756990-4759476(+)	-	-	Y (0.961)	Non-effector
scaffold1.t1497 EVM scaffold1.g1497	scaffold1:4761547-4762475(-)	-	-	Y (0.649)	Non-effector
scaffold1.t1498 EVM scaffold1.g1498	scaffold1:4770549-4772580(-)	Y (0.594)	-	-	Cytoplasmic effector
scaffold1.t1499 EVM scaffold1.g1499	scaffold1:4773669-4775495(-)	-	-	Y (0.96)	Non-effector
scaffold1.t1500 EVM scaffold1.g1500	scaffold1:4778223-4780082(-)	-	-	Y (0.864)	Non-effector
scaffold1.t1501 EVM scaffold1.g1501	scaffold1:4780937-4783311(+)	-	-	Y (0.962)	Non-effector
scaffold1.t1502 EVM scaffold1.g1502	scaffold1:4784917-4787476(-)	-	-	Y (0.826)	Non-effector
scaffold1.t1503 EVM scaffold1.g1503	scaffold1:4797045-4797795(+)	Y (0.84)	-	-	Cytoplasmic effector
scaffold1.t1504 EVM scaffold1.g1504	scaffold1:4798369-4799892(-)	-	-	Y (0.877)	Non-effector
scaffold1.t1505 EVM scaffold1.g1505	scaffold1:4800744-4803164(+)	-	-	Y (0.516)	Non-effector
scaffold1.t1506 EVM scaffold1.g1506	scaffold1:4803955-4805365(-)	-	-	Y (0.901)	Non-effector
scaffold1.t1507 EVM scaffold1.g1507	scaffold1:4806791-4808062(+)	-	-	Y (0.507)	Non-effector
scaffold1.t1508 EVM scaffold1.g1508	scaffold1:4808435-4810738(-)	-	-	Y (0.906)	Non-effector
scaffold1.t1509 EVM scaffold1.g1509	scaffold1:4813120-4814881(-)	-	-	Y (0.893)	Non-effector
scaffold1.t1510 EVM scaffold1.g1510	scaffold1:4815715-4817438(+)	-	-	Y (0.841)	Non-effector
scaffold1.t1511 EVM scaffold1.g1511	scaffold1:4817875-4822733(-)	-	-	Y (0.988)	Non-effector
scaffold1.t1512 EVM scaffold1.g1512	scaffold1:4825361-4827577(+)	-	-	Y (0.765)	Non-effector
scaffold1.t1513 EVM scaffold1.g1513	scaffold1:4827966-4830488(-)	-	-	Y (0.859)	Non-effector
scaffold1.t1514 EVM scaffold1.g1514	scaffold1:4831470-4832494(-)	-	-	Y (0.78)	Non-effector
scaffold1.t1515 EVM scaffold1.g1515	scaffold1:4833028-4834538(-)	Y (0.548)	-	-	Cytoplasmic effector
scaffold1.t1516 EVM scaffold1.g1516	scaffold1:4835174-4838104(+)	-	-	Y (0.727)	Non-effector
scaffold1.t1517 EVM scaffold1.g1517	scaffold1:4838724-4840019(-)	Y (0.928)	-	-	Cytoplasmic effector
scaffold1.t1518 EVM scaffold1.g1518	scaffold1:4841207-4842645(-)	Y (0.738)	-	-	Cytoplasmic effector
scaffold1.t1519 EVM scaffold1.g1519	scaffold1:4843189-4844639(+)	Y (0.56)	-	-	Cytoplasmic effector
scaffold1.t1520 EVM scaffold1.g1520	scaffold1:4845465-4846438(-)	Y (0.757)	-	-	Cytoplasmic effector
scaffold1.t1521 EVM scaffold1.g1521	scaffold1:4847105-4848263(-)	Y (0.911)	-	-	Cytoplasmic effector
scaffold1.t1522 EVM scaffold1.g1522	scaffold1:4848315-4852858(+)	-	-	Y (0.854)	Non-effector
scaffold1.t1523 EVM scaffold1.g1523	scaffold1:4853661-4857851(+)	-	-	Y (0.796)	Non-effector
scaffold1.t1524 EVM scaffold1.g1524	scaffold1:4858646-4858872(-)	Y (0.764)	-	-	Cytoplasmic effector
scaffold1.t1525 EVM scaffold1.g1525	scaffold1:4859999-4861744(-)	Y (0.803)	-	-	Cytoplasmic effector
scaffold1.t1526 EVM scaffold1.g1526	scaffold1:4862419-4863492(+)	Y (0.506)	-	-	Cytoplasmic effector
scaffold1.t1527 EVM scaffold1.g1527	scaffold1:4864266-4865708(+)	-	-	Y (0.504)	Non-effector
scaffold1.t1528 EVM scaffold1.g1528	scaffold1:4865757-4867235(-)	-	-	Y (0.723)	Non-effector
scaffold1.t1529 EVM scaffold1.g1529	scaffold1:4867820-4869861(-)	Y (0.619)	-	-	Cytoplasmic effector
scaffold1.t1530 EVM scaffold1.g1530	scaffold1:4871127-4872027(-)	Y (0.631)	-	-	Cytoplasmic effector
scaffold1.t1531 EVM scaffold1.g1531	scaffold1:4872925-4875181(+)	-	-	Y (0.866)	Non-effector
scaffold1.t1532 EVM scaffold1.g1532	scaffold1:4875988-4879638(-)	-	-	Y (0.858)	Non-effector
scaffold1.t1533 EVM scaffold1.g1533	scaffold1:4880683-4883628(-)	-	-	Y (0.86)	Non-effector
scaffold1.t1534 EVM scaffold1.g1534	scaffold1:4883959-4884844(+)	Y (0.736)	-	-	Cytoplasmic effector
scaffold1.t1535 EVM scaffold1.g1535	scaffold1:4898318-4898610(+)	-	-	Y (0.704)	Non-effector
scaffold1.t1536 EVM scaffold1.g1536	scaffold1:4901779-4903122(+)	-	-	Y (0.969)	Non-effector
scaffold1.t1537 EVM scaffold1.g1537	scaffold1:4903321-4904716(-)	-	-	Y (0.797)	Non-effector
scaffold1.t1538 EVM scaffold1.g1538	scaffold1:4905177-4907156(+)	Y (0.698)	-	-	Cytoplasmic effector
scaffold1.t1539 EVM scaffold1.g1539	scaffold1:4907468-4909434(+)	Y (0.639)	-	-	Cytoplasmic effector
scaffold1.t1540 EVM scaffold1.g1540	scaffold1:4910131-4913721(-)	-	-	Y (0.727)	Non-effector
scaffold1.t1541 EVM scaffold1.g1541	scaffold1:4914389-4915868(-)	Y (0.568)	-	-	Cytoplasmic effector
scaffold1.t1542 EVM scaffold1.g1542	scaffold1:4916392-4917579(-)	-	-	Y (0.846)	Non-effector
scaffold1.t1543 EVM scaffold1.g1543	scaffold1:4918205-4920658(-)	-	-	Y (0.987)	Non-effector
scaffold1.t1544 EVM scaffold1.g1544	scaffold1:4923609-4927020(-)	-	-	Y (0.782)	Non-effector
scaffold1.t1545 EVM scaffold1.g1545	scaffold1:4932478-4934047(-)	-	-	Y (0.857)	Non-effector
scaffold1.t1546 EVM scaffold1.g1546	scaffold1:4934884-4936125(+)	-	-	Y (0.692)	Non-effector
scaffold1.t1547 EVM scaffold1.g1547	scaffold1:4942177-4943981(-)	-	-	Y (0.977)	Non-effector
scaffold1.t1548 EVM scaffold1.g1548	scaffold1:4955737-4957149(+)	Y (0.523)	-	-	Cytoplasmic effector
scaffold1.t1549 EVM scaffold1.g1549	scaffold1:4958365-4959273(-)	-	-	Y (0.91)	Non-effector
scaffold1.t1550 EVM scaffold1.g1550	scaffold1:4960202-4962285(+)	-	-	Y (0.608)	Non-effector
scaffold1.t1551 EVM scaffold1.g1551	scaffold1:4963256-4965207(+)	-	-	Y (0.696)	Non-effector
scaffold1.t1552 EVM scaffold1.g1552	scaffold1:4966142-4966729(-)	Y (0.91)	-	-	Cytoplasmic effector
scaffold1.t1553 EVM scaffold1.g1553	scaffold1:4966917-4968505(-)	-	-	Y (0.87)	Non-effector
scaffold1.t1554 EVM scaffold1.g1554	scaffold1:4969457-4971431(+)	-	-	Y (0.896)	Non-effector
scaffold1.t1555 EVM scaffold1.g1555	scaffold1:4971585-4972711(-)	Y (0.877)	-	-	Cytoplasmic effector
scaffold1.t1556 EVM scaffold1.g1556	scaffold1:4973660-4975297(-)	-	-	Y (0.548)	Non-effector
scaffold1.t1557 EVM scaffold1.g1557	scaffold1:4976569-4976763(-)	Y (0.778)	Y (0.664)	-	Cytoplasmic/apoplastic effector
scaffold1.t1558 EVM scaffold1.g1558	scaffold1:4978014-4981991(+)	-	-	Y (0.744)	Non-effector
scaffold1.t1559 EVM scaffold1.g1559	scaffold1:4983176-4984996(+)	-	-	Y (0.885)	Non-effector
scaffold1.t1560 EVM scaffold1.g1560	scaffold1:4985343-4986915(-)	Y (0.503)	-	-	Cytoplasmic effector
scaffold1.t1561 EVM scaffold1.g1561	scaffold1:4987799-4990039(+)	-	-	Y (0.962)	Non-effector
scaffold1.t1562 EVM scaffold1.g1562	scaffold1:4992853-4994277(+)	-	-	Y (0.78)	Non-effector
scaffold1.t1563 EVM scaffold1.g1563	scaffold1:4995096-4996490(-)	Y (0.526)	-	-	Cytoplasmic effector
scaffold1.t1564 EVM scaffold1.g1564	scaffold1:4997276-5000023(+)	-	-	Y (0.961)	Non-effector
scaffold1.t1565 EVM scaffold1.g1565	scaffold1:5000441-5000785(-)	Y (0.867)	-	-	Cytoplasmic effector
scaffold1.t1566 EVM scaffold1.g1566	scaffold1:5001240-5002726(-)	-	-	Y (0.73)	Non-effector
scaffold1.t1567 EVM scaffold1.g1567	scaffold1:5003468-5003740(-)	Y (0.789)	-	-	Cytoplasmic effector
scaffold1.t1568 EVM scaffold1.g1568	scaffold1:5005024-5007435(+)	-	-	Y (0.961)	Non-effector
scaffold1.t1569 EVM scaffold1.g1569	scaffold1:5017620-5019338(+)	Y (0.656)	-	-	Cytoplasmic effector
scaffold1.t1570 EVM scaffold1.g1570	scaffold1:5022176-5025288(+)	-	-	Y (0.929)	Non-effector
scaffold1.t1571 EVM scaffold1.g1571	scaffold1:5025980-5026716(-)	-	-	Y (0.56)	Non-effector
scaffold1.t1572 EVM scaffold1.g1572	scaffold1:5032625-5034538(-)	-	-	Y (0.982)	Non-effector
scaffold1.t1573 EVM scaffold1.g1573	scaffold1:5035239-5036552(-)	-	-	Y (0.787)	Non-effector
scaffold1.t1574 EVM scaffold1.g1574	scaffold1:5039121-5040904(+)	-	-	Y (0.988)	Non-effector
scaffold1.t1575 EVM scaffold1.g1575	scaffold1:5042066-5043871(+)	-	-	Y (0.855)	Non-effector
scaffold1.t1576 EVM scaffold1.g1576	scaffold1:5044493-5046351(-)	-	-	Y (0.865)	Non-effector
scaffold1.t1577 EVM scaffold1.g1577	scaffold1:5050489-5053518(-)	-	-	Y (0.813)	Non-effector
scaffold1.t1578 EVM scaffold1.g1578	scaffold1:5057471-5059013(+)	Y (0.846)	-	-	Cytoplasmic effector
scaffold1.t1579 EVM scaffold1.g1579	scaffold1:5059787-5060615(+)	-	-	Y (0.913)	Non-effector
scaffold1.t1580 EVM scaffold1.g1580	scaffold1:5061633-5062266(+)	-	-	Y (0.928)	Non-effector
scaffold1.t1581 EVM scaffold1.g1581	scaffold1:5063207-5064265(+)	Y (0.773)	-	-	Cytoplasmic effector
scaffold1.t1582 EVM scaffold1.g1582	scaffold1:5065017-5068381(+)	-	-	Y (0.744)	Non-effector
scaffold1.t1583 EVM scaffold1.g1583	scaffold1:5068779-5069249(-)	Y (0.728)	-	-	Cytoplasmic effector
scaffold1.t1584 EVM scaffold1.g1584	scaffold1:5071743-5072717(+)	-	-	Y (0.55)	Non-effector
scaffold1.t1585 EVM scaffold1.g1585	scaffold1:5073207-5074473(+)	Y (0.554)	-	-	Cytoplasmic effector
scaffold1.t1586 EVM scaffold1.g1586	scaffold1:5077908-5082168(+)	-	-	Y (0.888)	Non-effector
scaffold1.t1587 EVM scaffold1.g1587	scaffold1:5082989-5086847(-)	-	-	Y (0.951)	Non-effector
scaffold1.t1588 EVM scaffold1.g1588	scaffold1:5089723-5091504(+)	-	-	Y (0.986)	Non-effector
scaffold1.t1589 EVM scaffold1.g1589	scaffold1:5091948-5094784(-)	-	-	Y (0.866)	Non-effector
scaffold1.t1590 EVM scaffold1.g1590	scaffold1:5095456-5097489(-)	Y (0.715)	-	-	Cytoplasmic effector
scaffold1.t1591 EVM scaffold1.g1591	scaffold1:5099742-5102420(+)	-	-	Y (0.927)	Non-effector
scaffold1.t1592 EVM scaffold1.g1592	scaffold1:5102787-5103465(-)	-	-	Y (0.696)	Non-effector
scaffold1.t1593 EVM scaffold1.g1593	scaffold1:5103914-5105873(+)	Y (0.547)	-	-	Cytoplasmic effector
scaffold1.t1594 EVM scaffold1.g1594	scaffold1:5106004-5107339(-)	-	-	Y (0.863)	Non-effector
scaffold1.t1595 EVM scaffold1.g1595	scaffold1:5108635-5110032(+)	Y (0.504)	-	-	Cytoplasmic effector
scaffold1.t1596 EVM scaffold1.g1596	scaffold1:5110636-5111800(+)	-	-	Y (0.63)	Non-effector
scaffold1.t1597 EVM scaffold1.g1597	scaffold1:5112028-5115224(-)	-	-	Y (0.955)	Non-effector
scaffold1.t1598 EVM scaffold1.g1598	scaffold1:5115870-5117369(+)	Y (0.555)	-	-	Cytoplasmic effector
scaffold1.t1599 EVM scaffold1.g1599	scaffold1:5117630-5118133(-)	Y (0.717)	-	-	Cytoplasmic effector
scaffold1.t1600 EVM scaffold1.g1600	scaffold1:5118810-5119673(-)	Y (0.742)	-	-	Cytoplasmic effector
scaffold1.t1601 EVM scaffold1.g1601	scaffold1:5120730-5123049(+)	-	-	Y (0.551)	Non-effector
scaffold1.t1602 EVM scaffold1.g1602	scaffold1:5123495-5124968(-)	-	-	Y (0.766)	Non-effector
scaffold1.t1603 EVM scaffold1.g1603	scaffold1:5125384-5130203(+)	-	-	Y (0.96)	Non-effector
scaffold1.t1604 EVM scaffold1.g1604	scaffold1:5132652-5139267(+)	-	-	Y (0.828)	Non-effector
scaffold1.t1605 EVM scaffold1.g1605	scaffold1:5140106-5142068(+)	-	-	Y (0.634)	Non-effector
scaffold1.t1606 EVM scaffold1.g1606	scaffold1:5142750-5144651(+)	Y (0.746)	-	-	Cytoplasmic effector
scaffold1.t1607 EVM scaffold1.g1607	scaffold1:5150672-5151993(+)	-	-	Y (0.555)	Non-effector
scaffold1.t1608 EVM scaffold1.g1608	scaffold1:5152649-5153202(-)	Y (0.929)	-	-	Cytoplasmic effector
scaffold1.t1609 EVM scaffold1.g1609	scaffold1:5154188-5155902(+)	Y (0.623)	-	-	Cytoplasmic effector
scaffold1.t1610 EVM scaffold1.g1610	scaffold1:5156008-5156877(-)	Y (0.832)	-	-	Cytoplasmic effector
scaffold1.t1611 EVM scaffold1.g1611	scaffold1:5158289-5159131(+)	-	-	Y (0.668)	Non-effector
scaffold1.t1612 EVM scaffold1.g1612	scaffold1:5160008-5161486(+)	-	-	Y (0.987)	Non-effector
scaffold1.t1613 EVM scaffold1.g1613	scaffold1:5162271-5164031(+)	-	-	Y (0.985)	Non-effector
scaffold1.t1614 EVM scaffold1.g1614	scaffold1:5164299-5165753(-)	Y (0.732)	-	-	Cytoplasmic effector
scaffold1.t1615 EVM scaffold1.g1615	scaffold1:5165951-5166423(+)	Y (0.832)	-	-	Cytoplasmic effector
scaffold1.t1616 EVM scaffold1.g1616	scaffold1:5166597-5167131(-)	Y (0.925)	-	-	Cytoplasmic effector
scaffold1.t1617 EVM scaffold1.g1617	scaffold1:5167828-5170453(-)	-	-	Y (0.79)	Non-effector
scaffold1.t1618 EVM scaffold1.g1618	scaffold1:5171730-5173177(+)	-	-	Y (0.985)	Non-effector
scaffold1.t1619 EVM scaffold1.g1619	scaffold1:5173749-5174756(+)	-	-	Y (0.559)	Non-effector
scaffold1.t1620 EVM scaffold1.g1620	scaffold1:5175311-5176102(+)	Y (0.565)	-	-	Cytoplasmic effector
scaffold1.t1621 EVM scaffold1.g1621	scaffold1:5177566-5178466(+)	Y (0.794)	-	-	Cytoplasmic effector
scaffold1.t1622 EVM scaffold1.g1622	scaffold1:5179270-5179713(+)	Y (0.742)	-	-	Cytoplasmic effector
scaffold1.t1623 EVM scaffold1.g1623	scaffold1:5181291-5182086(+)	-	-	Y (0.747)	Non-effector
scaffold1.t1624 EVM scaffold1.g1624	scaffold1:5182890-5184725(+)	-	-	Y (0.917)	Non-effector
scaffold1.t1625 EVM scaffold1.g1625	scaffold1:5185199-5185504(-)	Y (0.746)	-	-	Cytoplasmic effector
scaffold1.t1626 EVM scaffold1.g1626	scaffold1:5185595-5186217(-)	-	-	Y (0.59)	Non-effector
scaffold1.t1627 EVM scaffold1.g1627	scaffold1:5187418-5189201(-)	-	-	Y (0.632)	Non-effector
scaffold1.t1628 EVM scaffold1.g1628	scaffold1:5191148-5192081(+)	Y (0.672)	Y (0.503)	-	Cytoplasmic/apoplastic effector
scaffold1.t1629 EVM scaffold1.g1629	scaffold1:5192502-5193709(-)	Y (0.671)	-	-	Cytoplasmic effector
scaffold1.t1630 EVM scaffold1.g1630	scaffold1:5194897-5195349(+)	Y (0.691)	-	-	Cytoplasmic effector
scaffold1.t1631 EVM scaffold1.g1631	scaffold1:5195948-5198071(-)	Y (0.567)	-	-	Cytoplasmic effector
scaffold1.t1632 EVM scaffold1.g1632	scaffold1:5198652-5199799(+)	Y (0.629)	-	-	Cytoplasmic effector
scaffold1.t1633 EVM scaffold1.g1633	scaffold1:5200408-5201571(+)	Y (0.658)	-	-	Cytoplasmic effector
scaffold1.t1634 EVM scaffold1.g1634	scaffold1:5202034-5204795(-)	-	-	Y (0.87)	Non-effector
scaffold1.t1635 EVM scaffold1.g1635	scaffold1:5205482-5206037(+)	Y (0.751)	-	-	Cytoplasmic effector
scaffold1.t1636 EVM scaffold1.g1636	scaffold1:5206324-5206938(+)	Y (0.725)	-	-	Cytoplasmic effector
scaffold1.t1637 EVM scaffold1.g1637	scaffold1:5207581-5209819(-)	Y (0.719)	-	-	Cytoplasmic effector
scaffold1.t1638 EVM scaffold1.g1638	scaffold1:5213255-5214957(-)	-	-	Y (0.986)	Non-effector
scaffold1.t1639 EVM scaffold1.g1639	scaffold1:5217115-5217990(-)	-	-	Y (0.858)	Non-effector
scaffold1.t1640 EVM scaffold1.g1640	scaffold1:5218783-5220876(-)	-	-	Y (0.758)	Non-effector
scaffold1.t1641 EVM scaffold1.g1641	scaffold1:5222772-5223867(+)	-	-	Y (0.879)	Non-effector
scaffold1.t1642 EVM scaffold1.g1642	scaffold1:5224320-5225444(+)	-	-	Y (0.722)	Non-effector
scaffold1.t1643 EVM scaffold1.g1643	scaffold1:5225633-5227676(-)	-	-	Y (0.799)	Non-effector
scaffold1.t1644 EVM scaffold1.g1644	scaffold1:5229059-5230261(-)	Y (0.602)	-	-	Cytoplasmic effector
scaffold1.t1645 EVM scaffold1.g1645	scaffold1:5232711-5234585(+)	-	-	Y (0.807)	Non-effector
scaffold1.t1646 EVM scaffold1.g1646	scaffold1:5235095-5235809(-)	-	Y (0.635)	-	Apoplastic effector
scaffold1.t1647 EVM scaffold1.g1647	scaffold1:5237350-5239103(+)	Y (0.786)	-	-	Cytoplasmic effector
scaffold1.t1648 EVM scaffold1.g1648	scaffold1:5241448-5243495(+)	-	-	Y (0.872)	Non-effector
scaffold1.t1649 EVM scaffold1.g1649	scaffold1:5250247-5251875(-)	Y (0.831)	-	-	Cytoplasmic effector
scaffold1.t1650 EVM scaffold1.g1650	scaffold1:5253234-5255109(+)	Y (0.689)	-	-	Cytoplasmic effector
scaffold1.t1651 EVM scaffold1.g1651	scaffold1:5256010-5256347(-)	Y (0.82)	-	-	Cytoplasmic effector
scaffold1.t1652 EVM scaffold1.g1652	scaffold1:5256776-5259457(+)	-	-	Y (0.525)	Non-effector
scaffold1.t1653 EVM scaffold1.g1653	scaffold1:5263601-5266561(+)	-	-	Y (0.913)	Non-effector
scaffold1.t1654 EVM scaffold1.g1654	scaffold1:5266785-5267738(-)	-	-	Y (0.66)	Non-effector
scaffold1.t1655 EVM scaffold1.g1655	scaffold1:5268368-5269466(-)	Y (0.539)	-	-	Cytoplasmic effector
scaffold1.t1656 EVM scaffold1.g1656	scaffold1:5270741-5271759(+)	Y (0.884)	-	-	Cytoplasmic effector
scaffold1.t1657 EVM scaffold1.g1657	scaffold1:5273148-5277589(-)	-	-	Y (0.763)	Non-effector
scaffold1.t1658 EVM scaffold1.g1658	scaffold1:5278967-5280522(+)	-	-	Y (0.511)	Non-effector
scaffold1.t1659 EVM scaffold1.g1659	scaffold1:5280794-5282905(-)	-	-	Y (0.767)	Non-effector
scaffold1.t1660 EVM scaffold1.g1660	scaffold1:5283893-5285728(-)	-	-	Y (0.986)	Non-effector
scaffold1.t1661 EVM scaffold1.g1661	scaffold1:5287803-5288339(-)	Y (0.855)	-	-	Cytoplasmic effector
scaffold1.t1662 EVM scaffold1.g1662	scaffold1:5289383-5290684(-)	-	Y (0.621)	-	Apoplastic effector
scaffold1.t1663 EVM scaffold1.g1663	scaffold1:5295847-5296407(-)	Y (0.804)	-	-	Cytoplasmic effector
scaffold1.t1664 EVM scaffold1.g1664	scaffold1:5296951-5299566(-)	-	-	Y (0.626)	Non-effector
scaffold1.t1665 EVM scaffold1.g1665	scaffold1:5300438-5301677(-)	-	-	Y (0.78)	Non-effector
scaffold1.t1666 EVM scaffold1.g1666	scaffold1:5302850-5304204(+)	-	-	Y (0.74)	Non-effector
scaffold1.t1667 EVM scaffold1.g1667	scaffold1:5304711-5305614(+)	Y (0.529)	-	-	Cytoplasmic effector
scaffold1.t1668 EVM scaffold1.g1668	scaffold1:5306060-5307198(+)	Y (0.509)	-	-	Cytoplasmic effector
scaffold1.t1669 EVM scaffold1.g1669	scaffold1:5310305-5311330(+)	-	-	Y (0.737)	Non-effector
scaffold1.t1670 EVM scaffold1.g1670	scaffold1:5311663-5312238(-)	-	-	Y (0.753)	Non-effector
scaffold1.t1671 EVM scaffold1.g1671	scaffold1:5314138-5316540(+)	-	-	Y (0.961)	Non-effector
scaffold1.t1672 EVM scaffold1.g1672	scaffold1:5317234-5318124(-)	-	-	Y (0.887)	Non-effector
scaffold1.t1673 EVM scaffold1.g1673	scaffold1:5319029-5319696(+)	Y (0.782)	-	-	Cytoplasmic effector
scaffold1.t1674 EVM scaffold1.g1674	scaffold1:5320045-5321139(-)	-	-	Y (0.912)	Non-effector
scaffold1.t1675 EVM scaffold1.g1675	scaffold1:5321759-5324737(-)	-	-	Y (0.925)	Non-effector
scaffold1.t1676 EVM scaffold1.g1676	scaffold1:5329751-5332137(+)	-	-	Y (0.779)	Non-effector
scaffold1.t1677 EVM scaffold1.g1677	scaffold1:5333447-5335038(+)	-	-	Y (0.978)	Non-effector
scaffold1.t1678 EVM scaffold1.g1678	scaffold1:5335733-5337543(+)	-	-	Y (0.887)	Non-effector
scaffold1.t1679 EVM scaffold1.g1679	scaffold1:5338596-5340023(+)	-	-	Y (0.945)	Non-effector
scaffold1.t1680 EVM scaffold1.g1680	scaffold1:5340357-5342163(-)	-	-	Y (0.816)	Non-effector
scaffold1.t1681 EVM scaffold1.g1681	scaffold1:5342830-5343309(-)	Y (0.824)	-	-	Cytoplasmic effector
scaffold1.t1682 EVM scaffold1.g1682	scaffold1:5343932-5345837(-)	-	-	Y (0.962)	Non-effector
scaffold1.t1683 EVM scaffold1.g1683	scaffold1:5347138-5350356(+)	-	-	Y (0.693)	Non-effector
scaffold1.t1684 EVM scaffold1.g1684	scaffold1:5350757-5353090(-)	Y (0.725)	-	-	Cytoplasmic effector
scaffold1.t1685 EVM scaffold1.g1685	scaffold1:5353397-5354225(+)	Y (0.815)	-	-	Cytoplasmic effector
scaffold1.t1686 EVM scaffold1.g1686	scaffold1:5354364-5355623(-)	-	-	Y (0.674)	Non-effector
scaffold1.t1687 EVM scaffold1.g1687	scaffold1:5356127-5363796(-)	-	-	Y (0.754)	Non-effector
scaffold1.t1688 EVM scaffold1.g1688	scaffold1:5365100-5367325(+)	-	-	Y (0.646)	Non-effector
scaffold1.t1689 EVM scaffold1.g1689	scaffold1:5368132-5368823(-)	Y (0.853)	-	-	Cytoplasmic effector
scaffold1.t1690 EVM scaffold1.g1690	scaffold1:5371176-5373082(+)	-	-	Y (0.929)	Non-effector
scaffold1.t1691 EVM scaffold1.g1691	scaffold1:5373583-5374459(-)	Y (0.828)	-	-	Cytoplasmic effector
scaffold1.t1692 EVM scaffold1.g1692	scaffold1:5376511-5376693(+)	Y (0.657)	-	-	Cytoplasmic effector
scaffold1.t1693 EVM scaffold1.g1693	scaffold1:5376861-5378106(+)	-	-	Y (0.772)	Non-effector
scaffold1.t1694 EVM scaffold1.g1694	scaffold1:5381200-5386406(+)	-	-	Y (0.819)	Non-effector
scaffold1.t1695 EVM scaffold1.g1695	scaffold1:5387209-5389349(+)	-	-	Y (0.808)	Non-effector
scaffold1.t1696 EVM scaffold1.g1696	scaffold1:5389607-5389849(-)	Y (0.722)	-	-	Cytoplasmic effector
scaffold1.t1697 EVM scaffold1.g1697	scaffold1:5390461-5392752(-)	-	-	Y (0.82)	Non-effector
scaffold1.t1698 EVM scaffold1.g1698	scaffold1:5395034-5395327(-)	Y (0.841)	-	-	Cytoplasmic effector
scaffold1.t1699 EVM scaffold1.g1699	scaffold1:5395776-5396799(-)	-	-	Y (0.527)	Non-effector
scaffold1.t1700 EVM scaffold1.g1700	scaffold1:5396951-5397291(-)	-	-	Y (0.657)	Non-effector
scaffold1.t1701 EVM scaffold1.g1701	scaffold1:5397714-5398974(+)	Y (0.933)	-	-	Cytoplasmic effector
scaffold1.t1702 EVM scaffold1.g1702	scaffold1:5400743-5401735(-)	Y (0.617)	-	-	Cytoplasmic effector
scaffold1.t1703 EVM scaffold1.g1703	scaffold1:5403452-5404799(-)	-	-	Y (0.654)	Non-effector
scaffold1.t1704 EVM scaffold1.g1704	scaffold1:5406002-5407835(-)	Y (0.665)	-	-	Cytoplasmic effector
scaffold1.t1705 EVM scaffold1.g1705	scaffold1:5409629-5410553(+)	-	-	Y (0.785)	Non-effector
scaffold1.t1706 EVM scaffold1.g1706	scaffold1:5410881-5411544(-)	Y (0.663)	-	-	Cytoplasmic effector
scaffold1.t1707 EVM scaffold1.g1707	scaffold1:5416548-5416900(+)	Y (0.842)	-	-	Cytoplasmic effector
scaffold1.t1708 EVM scaffold1.g1708	scaffold1:5417274-5420211(-)	-	-	Y (0.737)	Non-effector
scaffold1.t1709 EVM scaffold1.g1709	scaffold1:5421161-5422568(-)	-	-	Y (0.605)	Non-effector
scaffold1.t1710 EVM scaffold1.g1710	scaffold1:5427034-5429722(-)	-	-	Y (0.908)	Non-effector
scaffold1.t1711 EVM scaffold1.g1711	scaffold1:5430379-5431868(+)	Y (0.727)	-	-	Cytoplasmic effector
scaffold1.t1712 EVM scaffold1.g1712	scaffold1:5432141-5433381(-)	-	-	Y (0.646)	Non-effector
scaffold1.t1713 EVM scaffold1.g1713	scaffold1:5433845-5435078(-)	-	-	Y (0.839)	Non-effector
scaffold1.t1714 EVM scaffold1.g1714	scaffold1:5435780-5437554(+)	-	-	Y (0.882)	Non-effector
scaffold1.t1715 EVM scaffold1.g1715	scaffold1:5438321-5440282(-)	-	-	Y (0.973)	Non-effector
scaffold1.t1716 EVM scaffold1.g1716	scaffold1:5443351-5444724(+)	-	-	Y (0.924)	Non-effector
scaffold1.t1717 EVM scaffold1.g1717	scaffold1:5446549-5447134(+)	Y (0.785)	-	-	Cytoplasmic effector
scaffold1.t1718 EVM scaffold1.g1718	scaffold1:5447790-5450483(+)	-	-	Y (0.759)	Non-effector
scaffold1.t1719 EVM scaffold1.g1719	scaffold1:5450720-5451785(-)	-	-	Y (0.977)	Non-effector
scaffold1.t1720 EVM scaffold1.g1720	scaffold1:5452621-5455578(+)	-	-	Y (0.961)	Non-effector
scaffold1.t1721 EVM scaffold1.g1721	scaffold1:5457207-5457515(+)	-	Y (0.769)	-	Apoplastic effector
scaffold1.t1722 EVM scaffold1.g1722	scaffold1:5458116-5459988(-)	-	-	Y (0.819)	Non-effector
scaffold1.t1723 EVM scaffold1.g1723	scaffold1:5462929-5464155(+)	-	-	Y (0.707)	Non-effector
scaffold1.t1724 EVM scaffold1.g1724	scaffold1:5464608-5465723(-)	Y (0.561)	-	-	Cytoplasmic effector
scaffold1.t1725 EVM scaffold1.g1725	scaffold1:5466268-5466977(-)	-	-	Y (0.522)	Non-effector
scaffold1.t1726 EVM scaffold1.g1726	scaffold1:5467014-5467527(-)	-	-	Y (0.598)	Non-effector
scaffold1.t1727 EVM scaffold1.g1727	scaffold1:5468135-5469348(-)	-	-	Y (0.748)	Non-effector
scaffold1.t1728 EVM scaffold1.g1728	scaffold1:5469909-5470410(-)	Y (0.931)	-	-	Cytoplasmic effector
scaffold1.t1729 EVM scaffold1.g1729	scaffold1:5470501-5471078(-)	Y (0.882)	-	-	Cytoplasmic effector
scaffold1.t1730 EVM scaffold1.g1730	scaffold1:5471510-5472751(-)	-	-	Y (0.738)	Non-effector
scaffold1.t1731 EVM scaffold1.g1731	scaffold1:5473416-5474643(-)	Y (0.517)	-	-	Cytoplasmic effector
scaffold1.t1732 EVM scaffold1.g1732	scaffold1:5475395-5476542(-)	-	-	Y (0.674)	Non-effector
scaffold1.t1733 EVM scaffold1.g1733	scaffold1:5477030-5480272(-)	-	-	Y (0.744)	Non-effector
scaffold1.t1734 EVM scaffold1.g1734	scaffold1:5482429-5486516(-)	-	-	Y (0.885)	Non-effector
scaffold1.t1735 EVM scaffold1.g1735	scaffold1:5488542-5489492(-)	-	-	Y (0.64)	Non-effector
scaffold1.t1736 EVM scaffold1.g1736	scaffold1:5490715-5494695(-)	-	-	Y (0.812)	Non-effector
scaffold1.t1737 EVM scaffold1.g1737	scaffold1:5500205-5501877(+)	-	-	Y (0.987)	Non-effector
scaffold1.t1738 EVM scaffold1.g1738	scaffold1:5501945-5502826(-)	Y (0.672)	-	-	Cytoplasmic effector
scaffold1.t1739 EVM scaffold1.g1739	scaffold1:5503590-5505923(-)	-	-	Y (0.884)	Non-effector
scaffold1.t1740 EVM scaffold1.g1740	scaffold1:5509349-5509747(-)	Y (0.778)	-	-	Cytoplasmic effector
scaffold1.t1741 EVM scaffold1.g1741	scaffold1:5509811-5511493(-)	-	-	Y (0.776)	Non-effector
scaffold1.t1742 EVM scaffold1.g1742	scaffold1:5512209-5513158(-)	Y (0.688)	-	-	Cytoplasmic effector
scaffold1.t1743 EVM scaffold1.g1743	scaffold1:5514716-5516286(-)	-	-	Y (0.512)	Non-effector
scaffold1.t1744 EVM scaffold1.g1744	scaffold1:5521029-5523681(-)	-	-	Y (0.835)	Non-effector
scaffold1.t1745 EVM scaffold1.g1745	scaffold1:5525623-5527177(-)	Y (0.667)	-	-	Cytoplasmic effector
scaffold1.t1746 EVM scaffold1.g1746	scaffold1:5528297-5529404(-)	Y (0.694)	-	-	Cytoplasmic effector
scaffold1.t1747 EVM scaffold1.g1747	scaffold1:5529885-5531377(-)	-	-	Y (0.638)	Non-effector
scaffold1.t1748 EVM scaffold1.g1748	scaffold1:5532406-5534669(+)	-	-	Y (0.9)	Non-effector
scaffold1.t1749 EVM scaffold1.g1749	scaffold1:5534954-5535711(-)	Y (0.762)	-	-	Cytoplasmic effector
scaffold1.t1750 EVM scaffold1.g1750	scaffold1:5536551-5537570(+)	Y (0.669)	-	-	Cytoplasmic effector
scaffold1.t1751 EVM scaffold1.g1751	scaffold1:5538286-5539249(+)	-	-	Y (0.684)	Non-effector
scaffold1.t1752 EVM scaffold1.g1752	scaffold1:5539359-5539968(-)	Y (0.727)	-	-	Cytoplasmic effector
scaffold1.t1753 EVM scaffold1.g1753	scaffold1:5540674-5541294(+)	Y (0.93)	-	-	Cytoplasmic effector
scaffold1.t1754 EVM scaffold1.g1754	scaffold1:5542081-5542461(+)	Y (0.978)	Y (0.833)	-	Cytoplasmic/apoplastic effector
scaffold1.t1755 EVM scaffold1.g1755	scaffold1:5546417-5546971(-)	-	-	Y (0.691)	Non-effector
scaffold1.t1756 EVM scaffold1.g1756	scaffold1:5547746-5549920(-)	-	-	Y (0.898)	Non-effector
scaffold1.t1757 EVM scaffold1.g1757	scaffold1:5551360-5553339(+)	-	-	Y (0.938)	Non-effector
scaffold1.t1758 EVM scaffold1.g1758	scaffold1:5554831-5556394(+)	-	-	Y (0.946)	Non-effector
scaffold1.t1759 EVM scaffold1.g1759	scaffold1:5557183-5558349(-)	-	-	Y (0.935)	Non-effector
scaffold1.t1760 EVM scaffold1.g1760	scaffold1:5559104-5560010(+)	-	-	Y (0.773)	Non-effector
scaffold1.t1761 EVM scaffold1.g1761	scaffold1:5560148-5561482(-)	-	-	Y (0.94)	Non-effector
scaffold1.t1762 EVM scaffold1.g1762	scaffold1:5562213-5564108(+)	-	-	Y (0.842)	Non-effector
scaffold1.t1763 EVM scaffold1.g1763	scaffold1:5564986-5566934(-)	-	-	Y (0.712)	Non-effector
scaffold1.t1764 EVM scaffold1.g1764	scaffold1:5568084-5569596(-)	-	-	Y (0.968)	Non-effector
scaffold1.t1765 EVM scaffold1.g1765	scaffold1:5570603-5572477(+)	-	-	Y (0.951)	Non-effector
scaffold1.t1766 EVM scaffold1.g1766	scaffold1:5574003-5575174(-)	-	-	Y (0.787)	Non-effector
scaffold1.t1767 EVM scaffold1.g1767	scaffold1:5576384-5577800(+)	-	-	Y (0.814)	Non-effector
scaffold1.t1768 EVM scaffold1.g1768	scaffold1:5578537-5579499(-)	-	-	Y (0.768)	Non-effector
scaffold1.t1769 EVM scaffold1.g1769	scaffold1:5580336-5581558(+)	-	-	Y (0.684)	Non-effector
scaffold1.t1770 EVM scaffold1.g1770	scaffold1:5582320-5583431(+)	-	-	Y (0.901)	Non-effector
scaffold1.t1771 EVM scaffold1.g1771	scaffold1:5584196-5585248(+)	-	-	Y (0.943)	Non-effector
scaffold1.t1772 EVM scaffold1.g1772	scaffold1:5585651-5586364(+)	-	-	Y (0.753)	Non-effector
scaffold1.t1773 EVM scaffold1.g1773	scaffold1:5586627-5589046(-)	-	-	Y (0.895)	Non-effector
scaffold1.t1774 EVM scaffold1.g1774	scaffold1:5589356-5590021(-)	Y (0.817)	-	-	Cytoplasmic effector
scaffold1.t1775 EVM scaffold1.g1775	scaffold1:5590985-5591899(+)	Y (0.765)	-	-	Cytoplasmic effector
scaffold1.t1776 EVM scaffold1.g1776	scaffold1:5592100-5592681(-)	Y (0.532)	-	-	Cytoplasmic effector
scaffold1.t1777 EVM scaffold1.g1777	scaffold1:5593037-5593507(-)	Y (0.888)	-	-	Cytoplasmic effector
scaffold1.t1778 EVM scaffold1.g1778	scaffold1:5594126-5595008(+)	Y (0.763)	-	-	Cytoplasmic effector
scaffold1.t1779 EVM scaffold1.g1779	scaffold1:5595475-5596617(-)	Y (0.677)	-	-	Cytoplasmic effector
scaffold1.t1780 EVM scaffold1.g1780	scaffold1:5597213-5599375(+)	-	-	Y (0.912)	Non-effector
scaffold1.t1781 EVM scaffold1.g1781	scaffold1:5599675-5601442(-)	-	-	Y (0.611)	Non-effector
scaffold1.t1782 EVM scaffold1.g1782	scaffold1:5602360-5603509(-)	Y (0.599)	-	-	Cytoplasmic effector
scaffold1.t1783 EVM scaffold1.g1783	scaffold1:5604456-5605964(+)	Y (0.585)	-	-	Cytoplasmic effector
scaffold1.t1784 EVM scaffold1.g1784	scaffold1:5606332-5608431(+)	-	-	Y (0.987)	Non-effector
scaffold1.t1785 EVM scaffold1.g1785	scaffold1:5608547-5609054(-)	Y (0.934)	Y (0.831)	-	Cytoplasmic/apoplastic effector
scaffold1.t1786 EVM scaffold1.g1786	scaffold1:5609777-5611995(+)	-	-	Y (0.863)	Non-effector
scaffold1.t1787 EVM scaffold1.g1787	scaffold1:5612389-5614458(-)	-	-	Y (0.896)	Non-effector
scaffold1.t1788 EVM scaffold1.g1788	scaffold1:5615868-5619189(+)	-	-	Y (0.925)	Non-effector
scaffold1.t1789 EVM scaffold1.g1789	scaffold1:5619276-5620242(-)	Y (0.734)	-	-	Cytoplasmic effector
scaffold1.t1790 EVM scaffold1.g1790	scaffold1:5622853-5624990(+)	-	-	Y (0.859)	Non-effector
scaffold1.t1791 EVM scaffold1.g1791	scaffold1:5625233-5626624(-)	-	-	Y (0.851)	Non-effector
scaffold1.t1792 EVM scaffold1.g1792	scaffold1:5627487-5628643(+)	Y (0.521)	-	-	Cytoplasmic effector
scaffold1.t1793 EVM scaffold1.g1793	scaffold1:5629196-5630854(+)	-	-	Y (0.987)	Non-effector
scaffold1.t1794 EVM scaffold1.g1794	scaffold1:5630918-5631967(-)	-	-	Y (0.567)	Non-effector
scaffold1.t1795 EVM scaffold1.g1795	scaffold1:5632159-5632739(-)	Y (0.794)	-	-	Cytoplasmic effector
scaffold1.t1796 EVM scaffold1.g1796	scaffold1:5633258-5634095(-)	Y (0.71)	-	-	Cytoplasmic effector
scaffold1.t1797 EVM scaffold1.g1797	scaffold1:5634964-5636714(+)	-	-	Y (0.952)	Non-effector
scaffold1.t1798 EVM scaffold1.g1798	scaffold1:5636910-5638982(-)	-	-	Y (0.882)	Non-effector
scaffold1.t1799 EVM scaffold1.g1799	scaffold1:5640870-5641212(+)	Y (0.866)	-	-	Cytoplasmic effector
scaffold1.t1800 EVM scaffold1.g1800	scaffold1:5642332-5642667(-)	Y (0.729)	Y (0.791)	-	Apoplastic/cytoplasmic effector
scaffold1.t1801 EVM scaffold1.g1801	scaffold1:5643576-5644752(+)	Y (0.709)	-	-	Cytoplasmic effector
scaffold1.t1802 EVM scaffold1.g1802	scaffold1:5645442-5647151(+)	-	-	Y (0.604)	Non-effector
scaffold1.t1803 EVM scaffold1.g1803	scaffold1:5647259-5648694(-)	-	-	Y (0.79)	Non-effector
scaffold1.t1804 EVM scaffold1.g1804	scaffold1:5650841-5652188(+)	-	-	Y (0.914)	Non-effector
scaffold1.t1805 EVM scaffold1.g1805	scaffold1:5652449-5654177(-)	-	-	Y (0.984)	Non-effector
scaffold1.t1806 EVM scaffold1.g1806	scaffold1:5655266-5656584(+)	-	-	Y (0.905)	Non-effector
scaffold1.t1807 EVM scaffold1.g1807	scaffold1:5656935-5657696(+)	Y (0.633)	-	-	Cytoplasmic effector
scaffold1.t1808 EVM scaffold1.g1808	scaffold1:5658666-5659280(+)	Y (0.817)	-	-	Cytoplasmic effector
scaffold1.t1809 EVM scaffold1.g1809	scaffold1:5659393-5661296(-)	-	-	Y (0.642)	Non-effector
scaffold1.t1810 EVM scaffold1.g1810	scaffold1:5662381-5663742(+)	-	-	Y (0.844)	Non-effector
scaffold1.t1811 EVM scaffold1.g1811	scaffold1:5665426-5667569(-)	-	-	Y (0.991)	Non-effector
scaffold1.t1812 EVM scaffold1.g1812	scaffold1:5668355-5669806(+)	-	-	Y (0.865)	Non-effector
scaffold1.t1813 EVM scaffold1.g1813	scaffold1:5672675-5674288(+)	-	-	Y (0.595)	Non-effector
scaffold1.t1814 EVM scaffold1.g1814	scaffold1:5674615-5677719(-)	-	-	Y (0.83)	Non-effector
scaffold1.t1815 EVM scaffold1.g1815	scaffold1:5678333-5679982(-)	-	-	Y (0.51)	Non-effector
scaffold1.t1816 EVM scaffold1.g1816	scaffold1:5682968-5690989(+)	-	-	Y (0.792)	Non-effector
scaffold1.t1817 EVM scaffold1.g1817	scaffold1:5691381-5691662(-)	-	-	Y (0.739)	Non-effector
scaffold1.t1818 EVM scaffold1.g1818	scaffold1:5692052-5693577(+)	-	-	Y (0.829)	Non-effector
scaffold1.t1819 EVM scaffold1.g1819	scaffold1:5695178-5695960(+)	Y (0.727)	-	-	Cytoplasmic effector
scaffold1.t1820 EVM scaffold1.g1820	scaffold1:5697715-5700351(+)	-	-	Y (0.774)	Non-effector
scaffold1.t1821 EVM scaffold1.g1821	scaffold1:5700775-5702277(-)	-	-	Y (0.944)	Non-effector
scaffold1.t1822 EVM scaffold1.g1822	scaffold1:5702834-5703981(+)	-	-	Y (0.564)	Non-effector
scaffold1.t1823 EVM scaffold1.g1823	scaffold1:5704398-5705249(+)	-	-	Y (0.614)	Non-effector
scaffold1.t1824 EVM scaffold1.g1824	scaffold1:5705788-5706500(+)	Y (0.585)	-	-	Cytoplasmic effector
scaffold1.t1825 EVM scaffold1.g1825	scaffold1:5706674-5707630(-)	-	-	Y (0.788)	Non-effector
scaffold1.t1826 EVM scaffold1.g1826	scaffold1:5708663-5711433(-)	-	-	Y (0.83)	Non-effector
scaffold1.t1827 EVM scaffold1.g1827	scaffold1:5712480-5714190(+)	-	-	Y (0.898)	Non-effector
scaffold1.t1828 EVM scaffold1.g1828	scaffold1:5714579-5716153(+)	Y (0.808)	-	-	Cytoplasmic effector
scaffold1.t1829 EVM scaffold1.g1829	scaffold1:5720688-5722873(+)	-	-	Y (0.815)	Non-effector
scaffold1.t1830 EVM scaffold1.g1830	scaffold1:5725860-5727075(+)	-	-	Y (0.578)	Non-effector
scaffold1.t1831 EVM scaffold1.g1831	scaffold1:5727623-5729163(-)	-	-	Y (0.656)	Non-effector
scaffold1.t1832 EVM scaffold1.g1832	scaffold1:5730739-5731680(+)	-	-	Y (0.645)	Non-effector
scaffold1.t1833 EVM scaffold1.g1833	scaffold1:5731904-5733748(-)	-	-	Y (0.679)	Non-effector
scaffold1.t1834 EVM scaffold1.g1834	scaffold1:5734747-5736272(+)	-	-	Y (0.67)	Non-effector
scaffold1.t1835 EVM scaffold1.g1835	scaffold1:5736482-5737054(-)	-	-	Y (0.646)	Non-effector
scaffold1.t1836 EVM scaffold1.g1836	scaffold1:5737848-5739070(-)	-	-	Y (0.636)	Non-effector
scaffold1.t1837 EVM scaffold1.g1837	scaffold1:5740067-5740896(-)	Y (0.725)	-	-	Cytoplasmic effector
scaffold1.t1838 EVM scaffold1.g1838	scaffold1:5742388-5748389(+)	-	-	Y (0.887)	Non-effector
scaffold1.t1839 EVM scaffold1.g1839	scaffold1:5748932-5749468(-)	Y (0.7)	-	-	Cytoplasmic effector
scaffold1.t1840 EVM scaffold1.g1840	scaffold1:5750605-5751411(-)	Y (0.738)	-	-	Cytoplasmic effector
scaffold1.t1841 EVM scaffold1.g1841	scaffold1:5752523-5753656(-)	Y (0.747)	-	-	Cytoplasmic effector
scaffold1.t1842 EVM scaffold1.g1842	scaffold1:5754899-5755376(-)	Y (0.791)	-	-	Cytoplasmic effector
scaffold1.t1843 EVM scaffold1.g1843	scaffold1:5756059-5758905(+)	-	-	Y (0.821)	Non-effector
scaffold1.t1844 EVM scaffold1.g1844	scaffold1:5759009-5760127(-)	-	-	Y (0.811)	Non-effector
scaffold1.t1845 EVM scaffold1.g1845	scaffold1:5761430-5763132(+)	-	-	Y (0.948)	Non-effector
scaffold1.t1846 EVM scaffold1.g1846	scaffold1:5763582-5764286(-)	Y (0.65)	-	-	Cytoplasmic effector
scaffold1.t1847 EVM scaffold1.g1847	scaffold1:5766663-5766965(+)	Y (0.826)	-	-	Cytoplasmic effector
scaffold1.t1848 EVM scaffold1.g1848	scaffold1:5768314-5768586(+)	Y (0.925)	-	-	Cytoplasmic effector
scaffold1.t1849 EVM scaffold1.g1849	scaffold1:5771241-5771618(-)	Y (0.784)	-	-	Cytoplasmic effector
scaffold1.t1850 EVM scaffold1.g1850	scaffold1:5772517-5772774(-)	Y (0.787)	-	-	Cytoplasmic effector
scaffold1.t1851 EVM scaffold1.g1851	scaffold1:5773339-5773650(-)	Y (0.865)	-	-	Cytoplasmic effector
scaffold1.t1852 EVM scaffold1.g1852	scaffold1:5774152-5774481(-)	Y (0.972)	Y (0.545)	-	Cytoplasmic/apoplastic effector
scaffold1.t1853 EVM scaffold1.g1853	scaffold1:5775026-5775730(-)	Y (0.511)	-	-	Cytoplasmic effector
scaffold1.t1854 EVM scaffold1.g1854	scaffold1:5776564-5777190(-)	Y (0.736)	-	-	Cytoplasmic effector
scaffold1.t1855 EVM scaffold1.g1855	scaffold1:5777477-5779021(-)	-	-	Y (0.886)	Non-effector
scaffold1.t1856 EVM scaffold1.g1856	scaffold1:5779645-5780019(+)	Y (0.551)	-	-	Cytoplasmic effector
scaffold1.t1857 EVM scaffold1.g1857	scaffold1:5780203-5781639(-)	-	-	Y (0.636)	Non-effector
scaffold1.t1858 EVM scaffold1.g1858	scaffold1:5783221-5785890(+)	-	-	Y (0.862)	Non-effector
scaffold1.t1859 EVM scaffold1.g1859	scaffold1:5786427-5787545(-)	-	-	Y (0.798)	Non-effector
scaffold1.t1860 EVM scaffold1.g1860	scaffold1:5787576-5789778(-)	Y (0.517)	-	-	Cytoplasmic effector
scaffold1.t1861 EVM scaffold1.g1861	scaffold1:5790695-5791160(-)	Y (0.777)	-	-	Cytoplasmic effector
scaffold1.t1862 EVM scaffold1.g1862	scaffold1:5793053-5794853(+)	-	-	Y (0.978)	Non-effector
scaffold1.t1863 EVM scaffold1.g1863	scaffold1:5795308-5796443(-)	Y (0.677)	-	-	Cytoplasmic effector
scaffold1.t1864 EVM scaffold1.g1864	scaffold1:5797133-5799254(+)	-	-	Y (0.988)	Non-effector
scaffold1.t1865 EVM scaffold1.g1865	scaffold1:5799375-5801670(-)	-	-	Y (0.987)	Non-effector
scaffold1.t1866 EVM scaffold1.g1866	scaffold1:5802761-5803858(+)	Y (0.528)	-	-	Cytoplasmic effector
scaffold1.t1867 EVM scaffold1.g1867	scaffold1:5807074-5808649(-)	-	-	Y (0.688)	Non-effector
scaffold1.t1868 EVM scaffold1.g1868	scaffold1:5812190-5813529(-)	-	-	Y (0.701)	Non-effector
scaffold1.t1869 EVM scaffold1.g1869	scaffold1:5815836-5816729(+)	-	-	Y (0.893)	Non-effector
scaffold1.t1870 EVM scaffold1.g1870	scaffold1:5816858-5819091(-)	-	-	Y (0.955)	Non-effector
scaffold1.t1871 EVM scaffold1.g1871	scaffold1:5820757-5821308(-)	Y (0.611)	-	-	Cytoplasmic effector
scaffold1.t1872 EVM scaffold1.g1872	scaffold1:5822934-5824142(+)	-	-	Y (0.572)	Non-effector
scaffold1.t1873 EVM scaffold1.g1873	scaffold1:5824551-5826104(+)	-	-	Y (0.827)	Non-effector
scaffold1.t1874 EVM scaffold1.g1874	scaffold1:5826463-5829600(-)	-	-	Y (0.988)	Non-effector
scaffold1.t1875 EVM scaffold1.g1875	scaffold1:5835152-5836012(-)	Y (0.592)	-	-	Cytoplasmic effector
scaffold1.t1876 EVM scaffold1.g1876	scaffold1:5836556-5839126(-)	-	-	Y (0.988)	Non-effector
scaffold1.t1877 EVM scaffold1.g1877	scaffold1:5840181-5841743(+)	-	-	Y (0.729)	Non-effector
scaffold1.t1878 EVM scaffold1.g1878	scaffold1:5841928-5842887(-)	-	-	Y (0.63)	Non-effector
scaffold1.t1879 EVM scaffold1.g1879	scaffold1:5845376-5846872(+)	-	-	Y (0.797)	Non-effector
scaffold1.t1880 EVM scaffold1.g1880	scaffold1:5847638-5848300(-)	Y (0.753)	-	-	Cytoplasmic effector
scaffold1.t1881 EVM scaffold1.g1881	scaffold1:5848925-5849545(+)	Y (0.524)	-	-	Cytoplasmic effector
scaffold1.t1882 EVM scaffold1.g1882	scaffold1:5849603-5853351(-)	-	-	Y (0.985)	Non-effector
scaffold1.t1883 EVM scaffold1.g1883	scaffold1:5854028-5856412(+)	-	-	Y (0.582)	Non-effector
scaffold1.t1884 EVM scaffold1.g1884	scaffold1:5856747-5858594(-)	-	-	Y (0.95)	Non-effector
scaffold1.t1885 EVM scaffold1.g1885	scaffold1:5859658-5860104(-)	Y (0.951)	-	-	Cytoplasmic effector
scaffold1.t1886 EVM scaffold1.g1886	scaffold1:5861018-5861518(-)	-	-	Y (0.512)	Non-effector
scaffold1.t1887 EVM scaffold1.g1887	scaffold1:5863696-5865253(+)	-	-	Y (0.928)	Non-effector
scaffold1.t1888 EVM scaffold1.g1888	scaffold1:5865483-5866315(-)	-	-	Y (0.545)	Non-effector
scaffold1.t1889 EVM scaffold1.g1889	scaffold1:5867697-5868107(+)	Y (0.5)	-	-	Cytoplasmic effector
scaffold1.t1890 EVM scaffold1.g1890	scaffold1:5869081-5869686(-)	Y (0.719)	-	-	Cytoplasmic effector
scaffold1.t1891 EVM scaffold1.g1891	scaffold1:5870257-5871630(+)	-	-	Y (0.896)	Non-effector
scaffold1.t1892 EVM scaffold1.g1892	scaffold1:5871821-5872709(-)	Y (0.585)	-	-	Cytoplasmic effector
scaffold1.t1893 EVM scaffold1.g1893	scaffold1:5873487-5874071(-)	-	-	Y (0.698)	Non-effector
scaffold1.t1894 EVM scaffold1.g1894	scaffold1:5875363-5877255(-)	-	-	Y (0.951)	Non-effector
scaffold1.t1895 EVM scaffold1.g1895	scaffold1:5877787-5883193(+)	-	-	Y (0.988)	Non-effector
scaffold1.t1896 EVM scaffold1.g1896	scaffold1:5889924-5890311(-)	Y (0.854)	Y (0.645)	-	Cytoplasmic/apoplastic effector
scaffold1.t1897 EVM scaffold1.g1897	scaffold1:5891961-5892591(+)	-	Y (0.517)	-	Apoplastic effector
scaffold1.t1898 EVM scaffold1.g1898	scaffold1:5900722-5901210(-)	-	Y (0.644)	-	Apoplastic effector
scaffold1.t1899 EVM scaffold1.g1899	scaffold1:5902738-5904155(-)	-	-	Y (0.744)	Non-effector
scaffold1.t1900 EVM scaffold1.g1900	scaffold1:5904855-5905925(-)	-	-	Y (0.535)	Non-effector
scaffold1.t1901 EVM scaffold1.g1901	scaffold1:5907387-5909460(-)	-	-	Y (0.914)	Non-effector
scaffold1.t1902 EVM scaffold1.g1902	scaffold1:5910023-5912663(-)	-	-	Y (0.984)	Non-effector
scaffold1.t1903 EVM scaffold1.g1903	scaffold1:5913464-5915062(+)	-	-	Y (0.898)	Non-effector
scaffold1.t1904 EVM scaffold1.g1904	scaffold1:5915348-5915720(+)	-	-	Y (0.754)	Non-effector
scaffold1.t1905 EVM scaffold1.g1905	scaffold1:5916265-5919301(+)	-	-	Y (0.886)	Non-effector
scaffold1.t1906 EVM scaffold1.g1906	scaffold1:5919451-5920396(-)	Y (0.588)	-	-	Cytoplasmic effector
scaffold1.t1907 EVM scaffold1.g1907	scaffold1:5920815-5921960(-)	-	-	Y (0.821)	Non-effector
scaffold1.t1908 EVM scaffold1.g1908	scaffold1:5922449-5924519(-)	-	-	Y (0.927)	Non-effector
scaffold1.t1909 EVM scaffold1.g1909	scaffold1:5924988-5926027(-)	-	-	Y (0.609)	Non-effector
scaffold1.t1910 EVM scaffold1.g1910	scaffold1:5926517-5929144(-)	-	-	Y (0.893)	Non-effector
scaffold1.t1911 EVM scaffold1.g1911	scaffold1:5929706-5931276(-)	-	-	Y (0.863)	Non-effector
scaffold1.t1912 EVM scaffold1.g1912	scaffold1:5931853-5933628(+)	-	-	Y (0.954)	Non-effector
scaffold1.t1913 EVM scaffold1.g1913	scaffold1:5934021-5935100(-)	-	-	Y (0.896)	Non-effector
scaffold1.t1914 EVM scaffold1.g1914	scaffold1:5935423-5936459(+)	-	-	Y (0.503)	Non-effector
scaffold1.t1915 EVM scaffold1.g1915	scaffold1:5936813-5938747(-)	-	-	Y (0.973)	Non-effector
scaffold1.t1916 EVM scaffold1.g1916	scaffold1:5939267-5940306(+)	Y (0.563)	-	-	Cytoplasmic effector
scaffold1.t1917 EVM scaffold1.g1917	scaffold1:5946446-5946994(+)	Y (0.837)	-	-	Cytoplasmic effector
scaffold1.t1918 EVM scaffold1.g1918	scaffold1:5947520-5948290(-)	-	-	Y (0.575)	Non-effector
scaffold1.t1919 EVM scaffold1.g1919	scaffold1:5948648-5950323(+)	-	-	Y (0.606)	Non-effector
scaffold1.t1920 EVM scaffold1.g1920	scaffold1:5951122-5952628(+)	-	-	Y (0.84)	Non-effector
scaffold1.t1921 EVM scaffold1.g1921	scaffold1:5953759-5954232(-)	Y (0.934)	-	-	Cytoplasmic effector
scaffold1.t1922 EVM scaffold1.g1922	scaffold1:5954736-5956509(+)	-	-	Y (0.907)	Non-effector
scaffold1.t1923 EVM scaffold1.g1923	scaffold1:5957504-5958470(+)	Y (0.682)	-	-	Cytoplasmic effector
scaffold1.t1924 EVM scaffold1.g1924	scaffold1:5959492-5960252(+)	Y (0.551)	-	-	Cytoplasmic effector
scaffold1.t1925 EVM scaffold1.g1925	scaffold1:5960842-5964866(-)	-	-	Y (0.988)	Non-effector
scaffold1.t1926 EVM scaffold1.g1926	scaffold1:5965765-5966238(-)	Y (0.733)	-	-	Cytoplasmic effector
scaffold1.t1927 EVM scaffold1.g1927	scaffold1:5967741-5968670(+)	-	-	Y (0.732)	Non-effector
scaffold1.t1928 EVM scaffold1.g1928	scaffold1:5968769-5969368(-)	Y (0.526)	-	-	Cytoplasmic effector
scaffold1.t1929 EVM scaffold1.g1929	scaffold1:5969791-5975475(-)	-	-	Y (0.89)	Non-effector
scaffold1.t1930 EVM scaffold1.g1930	scaffold1:5976693-5977520(-)	-	-	Y (0.663)	Non-effector
scaffold1.t1931 EVM scaffold1.g1931	scaffold1:5979259-5980050(+)	-	-	Y (0.699)	Non-effector
scaffold1.t1932 EVM scaffold1.g1932	scaffold1:5980629-5982832(+)	-	-	Y (0.855)	Non-effector
scaffold1.t1933 EVM scaffold1.g1933	scaffold1:5983170-5984276(-)	-	-	Y (0.525)	Non-effector
scaffold1.t1934 EVM scaffold1.g1934	scaffold1:5984431-5987913(+)	-	-	Y (0.881)	Non-effector
scaffold1.t1935 EVM scaffold1.g1935	scaffold1:5989586-5991120(+)	-	-	Y (0.524)	Non-effector
scaffold1.t1936 EVM scaffold1.g1936	scaffold1:5995213-5995926(-)	Y (0.813)	-	-	Cytoplasmic effector
scaffold1.t1937 EVM scaffold1.g1937	scaffold1:5996861-5999088(+)	-	-	Y (0.699)	Non-effector
scaffold1.t1938 EVM scaffold1.g1938	scaffold1:5999444-6000484(-)	Y (0.681)	-	-	Cytoplasmic effector
scaffold1.t1939 EVM scaffold1.g1939	scaffold1:6001356-6003501(+)	-	-	Y (0.749)	Non-effector
scaffold1.t1940 EVM scaffold1.g1940	scaffold1:6004339-6006266(-)	-	-	Y (0.666)	Non-effector
scaffold1.t1941 EVM scaffold1.g1941	scaffold1:6008135-6009700(+)	-	-	Y (0.987)	Non-effector
scaffold1.t1942 EVM scaffold1.g1942	scaffold1:6009932-6016449(-)	-	-	Y (0.9)	Non-effector
scaffold1.t1943 EVM scaffold1.g1943	scaffold1:6017541-6018506(+)	-	-	Y (0.638)	Non-effector
scaffold1.t1944 EVM scaffold1.g1944	scaffold1:6020433-6022472(-)	-	-	Y (0.96)	Non-effector
scaffold1.t1945 EVM scaffold1.g1945	scaffold1:6023148-6024841(-)	-	-	Y (0.981)	Non-effector
scaffold1.t1946 EVM scaffold1.g1946	scaffold1:6025660-6026790(+)	Y (0.562)	-	-	Cytoplasmic effector
scaffold1.t1947 EVM scaffold1.g1947	scaffold1:6026817-6028109(-)	-	-	Y (0.596)	Non-effector
scaffold1.t1948 EVM scaffold1.g1948	scaffold1:6028862-6031445(-)	-	-	Y (0.776)	Non-effector
scaffold1.t1949 EVM scaffold1.g1949	scaffold1:6036683-6037487(+)	-	-	Y (0.83)	Non-effector
scaffold1.t1950 EVM scaffold1.g1950	scaffold1:6038111-6038888(+)	Y (0.813)	-	-	Cytoplasmic effector
scaffold1.t1951 EVM scaffold1.g1951	scaffold1:6040145-6042284(+)	-	-	Y (0.893)	Non-effector
scaffold1.t1952 EVM scaffold1.g1952	scaffold1:6042953-6044787(-)	-	-	Y (0.989)	Non-effector
scaffold1.t1953 EVM scaffold1.g1953	scaffold1:6046194-6046874(+)	Y (0.591)	-	-	Cytoplasmic effector
scaffold1.t1954 EVM scaffold1.g1954	scaffold1:6047262-6047447(+)	-	Y (0.794)	-	Apoplastic effector
scaffold1.t1955 EVM scaffold1.g1955	scaffold1:6049109-6050731(-)	-	-	Y (0.955)	Non-effector
scaffold1.t1956 EVM scaffold1.g1956	scaffold1:6051946-6052383(-)	-	Y (0.87)	-	Apoplastic effector
scaffold1.t1957 EVM scaffold1.g1957	scaffold1:6053585-6055216(-)	-	-	Y (0.758)	Non-effector
scaffold1.t1958 EVM scaffold1.g1958	scaffold1:6056528-6057938(-)	-	-	Y (0.765)	Non-effector
scaffold1.t1959 EVM scaffold1.g1959	scaffold1:6059628-6061175(+)	-	-	Y (0.637)	Non-effector
scaffold1.t1960 EVM scaffold1.g1960	scaffold1:6061209-6061661(-)	Y (0.769)	-	-	Cytoplasmic effector
scaffold1.t1961 EVM scaffold1.g1961	scaffold1:6062384-6065189(-)	-	-	Y (0.959)	Non-effector
scaffold1.t1962 EVM scaffold1.g1962	scaffold1:6066240-6066839(-)	-	-	Y (0.589)	Non-effector
scaffold1.t1963 EVM scaffold1.g1963	scaffold1:6067730-6068314(+)	Y (0.593)	Y (0.525)	-	Cytoplasmic/apoplastic effector
scaffold1.t1964 EVM scaffold1.g1964	scaffold1:6069036-6072357(+)	-	-	Y (0.826)	Non-effector
scaffold1.t1965 EVM scaffold1.g1965	scaffold1:6072523-6073887(-)	-	-	Y (0.751)	Non-effector
scaffold1.t1966 EVM scaffold1.g1966	scaffold1:6074455-6074830(-)	Y (0.695)	-	-	Cytoplasmic effector
scaffold1.t1967 EVM scaffold1.g1967	scaffold1:6075087-6077133(+)	-	-	Y (0.808)	Non-effector
scaffold1.t1968 EVM scaffold1.g1968	scaffold1:6078045-6080000(+)	-	-	Y (0.919)	Non-effector
scaffold1.t1969 EVM scaffold1.g1969	scaffold1:6082292-6082804(-)	-	-	Y (0.563)	Non-effector
scaffold1.t1970 EVM scaffold1.g1970	scaffold1:6083072-6084151(-)	-	-	Y (0.59)	Non-effector
scaffold1.t1971 EVM scaffold1.g1971	scaffold1:6084714-6087774(-)	-	-	Y (0.902)	Non-effector
scaffold1.t1972 EVM scaffold1.g1972	scaffold1:6088098-6089462(-)	Y (0.601)	-	-	Cytoplasmic effector
scaffold1.t1973 EVM scaffold1.g1973	scaffold1:6089815-6091656(-)	-	-	Y (0.773)	Non-effector
scaffold1.t1974 EVM scaffold1.g1974	scaffold1:6093138-6096448(+)	-	-	Y (0.91)	Non-effector
scaffold1.t1975 EVM scaffold1.g1975	scaffold1:6097039-6099109(-)	-	-	Y (0.947)	Non-effector
scaffold1.t1976 EVM scaffold1.g1976	scaffold1:6099468-6100580(-)	-	-	Y (0.904)	Non-effector
scaffold1.t1977 EVM scaffold1.g1977	scaffold1:6101695-6102636(+)	-	-	Y (0.653)	Non-effector
scaffold1.t1978 EVM scaffold1.g1978	scaffold1:6103310-6104376(-)	-	-	Y (0.521)	Non-effector
scaffold1.t1979 EVM scaffold1.g1979	scaffold1:6107379-6108257(+)	-	-	Y (0.69)	Non-effector
scaffold1.t1980 EVM scaffold1.g1980	scaffold1:6110077-6110573(+)	Y (0.666)	-	-	Cytoplasmic effector
scaffold1.t1981 EVM scaffold1.g1981	scaffold1:6112362-6113657(+)	-	-	Y (0.772)	Non-effector
scaffold1.t1982 EVM scaffold1.g1982	scaffold1:6114362-6114898(+)	-	-	Y (0.715)	Non-effector
scaffold1.t1983 EVM scaffold1.g1983	scaffold1:6115208-6117988(-)	-	-	Y (0.986)	Non-effector
scaffold1.t1984 EVM scaffold1.g1984	scaffold1:6118682-6121564(-)	-	-	Y (0.859)	Non-effector
scaffold1.t1985 EVM scaffold1.g1985	scaffold1:6122633-6123616(+)	-	-	Y (0.702)	Non-effector
scaffold1.t1986 EVM scaffold1.g1986	scaffold1:6124210-6125401(-)	-	-	Y (0.536)	Non-effector
scaffold1.t1987 EVM scaffold1.g1987	scaffold1:6126443-6127627(-)	-	-	Y (0.518)	Non-effector
scaffold1.t1988 EVM scaffold1.g1988	scaffold1:6130770-6131995(+)	-	-	Y (0.561)	Non-effector
scaffold1.t1989 EVM scaffold1.g1989	scaffold1:6135341-6136655(+)	-	-	Y (0.931)	Non-effector
scaffold1.t1990 EVM scaffold1.g1990	scaffold1:6138013-6139587(-)	-	-	Y (0.592)	Non-effector
scaffold1.t1991 EVM scaffold1.g1991	scaffold1:6145440-6148439(+)	-	-	Y (0.988)	Non-effector
scaffold1.t1992 EVM scaffold1.g1992	scaffold1:6148669-6149796(-)	-	-	Y (0.817)	Non-effector
scaffold1.t1993 EVM scaffold1.g1993	scaffold1:6151085-6152533(+)	-	-	Y (0.57)	Non-effector
scaffold1.t1994 EVM scaffold1.g1994	scaffold1:6153253-6155635(-)	-	-	Y (0.841)	Non-effector
scaffold1.t1995 EVM scaffold1.g1995	scaffold1:6156309-6157106(-)	-	-	Y (0.798)	Non-effector
scaffold1.t1996 EVM scaffold1.g1996	scaffold1:6157604-6161827(+)	-	-	Y (0.873)	Non-effector
scaffold1.t1997 EVM scaffold1.g1997	scaffold1:6161932-6165549(-)	-	-	Y (0.861)	Non-effector
scaffold1.t1998 EVM scaffold1.g1998	scaffold1:6166243-6171707(+)	-	-	Y (0.988)	Non-effector
scaffold1.t1999 EVM scaffold1.g1999	scaffold1:6173230-6174264(+)	-	-	Y (0.628)	Non-effector
[truncated: 13,977 more rows]
