# Supplementary material for: Long-Read Draft Genome Sequences of Two Fusarium oxysporum f. sp. cubense Isolates from Banana (Musa spp.)
Source: J Fungi (Basel). 2025 May 30;11(6):421. doi: 10.3390/jof11060421 (PMC12193908; doi:10.3390/jof11060421)
Supplement: Supplementary file 1 [file jof-11-00421-s001.zip › Additional file S12 CNSD1_effector.xls]

Identifier	description	Cytoplasmic effector	Apoplastic effector	Non-effector	Prediction
scaffold1.t1 EVM scaffold1.g1	scaffold1:13583-15101(-)	-	-	Y (0.557)	Non-effector
scaffold1.t2 EVM scaffold1.g2	scaffold1:15549-17018(-)	-	-	Y (0.786)	Non-effector
scaffold1.t3 EVM scaffold1.g3	scaffold1:20965-21295(+)	-	Y (0.794)	-	Apoplastic effector
scaffold1.t4 EVM scaffold1.g4	scaffold1:25280-26827(-)	Y (0.722)	-	-	Cytoplasmic effector
scaffold1.t5 EVM scaffold1.g5	scaffold1:55039-55781(+)	Y (0.689)	-	-	Cytoplasmic effector
scaffold1.t6 EVM scaffold1.g6	scaffold1:55908-56374(-)	-	-	Y (0.713)	Non-effector
scaffold1.t7 EVM scaffold1.g7	scaffold1:57370-59023(+)	-	-	Y (0.503)	Non-effector
scaffold1.t8 EVM scaffold1.g8	scaffold1:60258-64108(-)	-	-	Y (0.988)	Non-effector
scaffold1.t9 EVM scaffold1.g9	scaffold1:65217-66125(+)	Y (0.798)	-	-	Cytoplasmic effector
scaffold1.t10 EVM scaffold1.g10	scaffold1:67412-69538(+)	-	-	Y (0.921)	Non-effector
scaffold1.t11 EVM scaffold1.g11	scaffold1:70273-71718(+)	-	-	Y (0.721)	Non-effector
scaffold1.t12 EVM scaffold1.g12	scaffold1:71912-72670(-)	-	-	Y (0.875)	Non-effector
scaffold1.t13 EVM scaffold1.g13	scaffold1:73315-75704(-)	Y (0.609)	-	-	Cytoplasmic effector
scaffold1.t14 EVM scaffold1.g14	scaffold1:77497-79576(-)	-	-	Y (0.899)	Non-effector
scaffold1.t15 EVM scaffold1.g15	scaffold1:81591-82809(-)	-	-	Y (0.933)	Non-effector
scaffold1.t16 EVM scaffold1.g16	scaffold1:83538-84161(-)	Y (0.795)	-	-	Cytoplasmic effector
scaffold1.t17 EVM scaffold1.g17	scaffold1:85160-86089(+)	-	-	Y (0.713)	Non-effector
scaffold1.t18 EVM scaffold1.g18	scaffold1:86276-87643(-)	-	-	Y (0.651)	Non-effector
scaffold1.t19 EVM scaffold1.g19	scaffold1:89817-90693(+)	-	-	Y (0.51)	Non-effector
scaffold1.t20 EVM scaffold1.g20	scaffold1:90791-91919(-)	-	-	Y (0.553)	Non-effector
scaffold1.t21 EVM scaffold1.g21	scaffold1:92270-92908(-)	Y (0.662)	-	-	Cytoplasmic effector
scaffold1.t22 EVM scaffold1.g22	scaffold1:94587-95355(-)	Y (0.679)	-	-	Cytoplasmic effector
scaffold1.t23 EVM scaffold1.g23	scaffold1:95815-96132(+)	Y (0.528)	-	-	Cytoplasmic effector
scaffold1.t24 EVM scaffold1.g24	scaffold1:96772-97913(+)	-	-	Y (0.826)	Non-effector
scaffold1.t25 EVM scaffold1.g25	scaffold1:98610-99341(+)	-	-	Y (0.855)	Non-effector
scaffold1.t26 EVM scaffold1.g26	scaffold1:99483-101095(-)	Y (0.612)	-	-	Cytoplasmic effector
scaffold1.t27 EVM scaffold1.g27	scaffold1:102685-103653(+)	-	-	Y (0.919)	Non-effector
scaffold1.t28 EVM scaffold1.g28	scaffold1:104809-105240(-)	-	-	Y (0.959)	Non-effector
scaffold1.t29 EVM scaffold1.g29	scaffold1:106076-106931(+)	-	Y (0.719)	-	Apoplastic effector
scaffold1.t30 EVM scaffold1.g30	scaffold1:109065-109864(-)	-	-	Y (0.841)	Non-effector
scaffold1.t31 EVM scaffold1.g31	scaffold1:114634-115113(+)	-	-	Y (0.521)	Non-effector
scaffold1.t32 EVM scaffold1.g32	scaffold1:115557-117239(+)	-	-	Y (0.977)	Non-effector
scaffold1.t33 EVM scaffold1.g33	scaffold1:117519-119800(+)	-	-	Y (0.927)	Non-effector
scaffold1.t34 EVM scaffold1.g34	scaffold1:119919-121839(-)	-	-	Y (0.886)	Non-effector
scaffold1.t35 EVM scaffold1.g35	scaffold1:122249-123883(+)	-	-	Y (0.929)	Non-effector
scaffold1.t36 EVM scaffold1.g36	scaffold1:124093-125625(-)	-	-	Y (0.822)	Non-effector
scaffold1.t37 EVM scaffold1.g37	scaffold1:128703-130054(+)	-	-	Y (0.786)	Non-effector
scaffold1.t38 EVM scaffold1.g38	scaffold1:130620-132007(-)	-	-	Y (0.672)	Non-effector
scaffold1.t39 EVM scaffold1.g39	scaffold1:132641-133112(+)	-	-	Y (0.507)	Non-effector
scaffold1.t40 EVM scaffold1.g40	scaffold1:133499-135469(-)	-	-	Y (0.962)	Non-effector
scaffold1.t41 EVM scaffold1.g41	scaffold1:136040-137595(-)	-	-	Y (0.933)	Non-effector
scaffold1.t42 EVM scaffold1.g42	scaffold1:138286-139095(+)	Y (0.521)	-	-	Cytoplasmic effector
scaffold1.t43 EVM scaffold1.g43	scaffold1:140291-141133(+)	-	Y (0.746)	-	Apoplastic effector
scaffold1.t44 EVM scaffold1.g44	scaffold1:143442-144827(-)	-	-	Y (0.918)	Non-effector
scaffold1.t45 EVM scaffold1.g45	scaffold1:145532-146941(+)	Y (0.604)	-	-	Cytoplasmic effector
scaffold1.t46 EVM scaffold1.g46	scaffold1:147753-149456(+)	-	-	Y (0.915)	Non-effector
scaffold1.t47 EVM scaffold1.g47	scaffold1:149575-150552(-)	Y (0.704)	-	-	Cytoplasmic effector
scaffold1.t48 EVM scaffold1.g48	scaffold1:151082-152608(+)	-	-	Y (0.883)	Non-effector
scaffold1.t49 EVM scaffold1.g49	scaffold1:152808-155173(-)	-	-	Y (0.928)	Non-effector
scaffold1.t50 EVM scaffold1.g50	scaffold1:156740-158584(+)	-	-	Y (0.957)	Non-effector
scaffold1.t51 EVM scaffold1.g51	scaffold1:158835-160009(-)	-	-	Y (0.763)	Non-effector
scaffold1.t52 EVM scaffold1.g52	scaffold1:161143-162138(+)	-	-	Y (0.523)	Non-effector
scaffold1.t53 EVM scaffold1.g53	scaffold1:162193-163554(-)	-	-	Y (0.97)	Non-effector
scaffold1.t54 EVM scaffold1.g54	scaffold1:164749-165351(+)	Y (0.784)	-	-	Cytoplasmic effector
scaffold1.t55 EVM scaffold1.g55	scaffold1:165679-167411(-)	-	-	Y (0.897)	Non-effector
scaffold1.t56 EVM scaffold1.g56	scaffold1:168104-169847(+)	-	-	Y (0.947)	Non-effector
scaffold1.t57 EVM scaffold1.g57	scaffold1:170858-171784(-)	-	Y (0.533)	-	Apoplastic effector
scaffold1.t58 EVM scaffold1.g58	scaffold1:172152-173252(-)	-	-	Y (0.52)	Non-effector
scaffold1.t59 EVM scaffold1.g59	scaffold1:173498-175167(-)	-	-	Y (0.894)	Non-effector
scaffold1.t60 EVM scaffold1.g60	scaffold1:175728-176787(+)	-	-	Y (0.778)	Non-effector
scaffold1.t61 EVM scaffold1.g61	scaffold1:177713-177904(+)	Y (0.989)	-	-	Cytoplasmic effector
scaffold1.t62 EVM scaffold1.g62	scaffold1:178545-179579(-)	-	-	Y (0.632)	Non-effector
scaffold1.t63 EVM scaffold1.g63	scaffold1:182813-188280(-)	-	-	Y (0.988)	Non-effector
scaffold1.t64 EVM scaffold1.g64	scaffold1:188974-192591(+)	-	-	Y (0.856)	Non-effector
scaffold1.t65 EVM scaffold1.g65	scaffold1:192696-196919(-)	-	-	Y (0.872)	Non-effector
scaffold1.t66 EVM scaffold1.g66	scaffold1:197414-198211(+)	-	-	Y (0.808)	Non-effector
scaffold1.t67 EVM scaffold1.g67	scaffold1:198885-201267(+)	-	-	Y (0.841)	Non-effector
scaffold1.t68 EVM scaffold1.g68	scaffold1:201977-203191(-)	Y (0.574)	-	-	Cytoplasmic effector
scaffold1.t69 EVM scaffold1.g69	scaffold1:210761-211888(+)	-	-	Y (0.853)	Non-effector
scaffold1.t70 EVM scaffold1.g70	scaffold1:212119-215118(-)	-	-	Y (0.963)	Non-effector
scaffold1.t71 EVM scaffold1.g71	scaffold1:216548-217029(-)	-	-	Y (0.572)	Non-effector
scaffold1.t72 EVM scaffold1.g72	scaffold1:217690-217980(+)	Y (0.516)	-	-	Cytoplasmic effector
scaffold1.t73 EVM scaffold1.g73	scaffold1:220052-220446(+)	Y (0.951)	-	-	Cytoplasmic effector
scaffold1.t74 EVM scaffold1.g74	scaffold1:222752-224932(+)	-	-	Y (0.902)	Non-effector
scaffold1.t75 EVM scaffold1.g75	scaffold1:227961-228392(+)	Y (0.897)	-	-	Cytoplasmic effector
scaffold1.t76 EVM scaffold1.g76	scaffold1:230869-231311(+)	Y (0.821)	Y (0.628)	-	Cytoplasmic/apoplastic effector
scaffold1.t77 EVM scaffold1.g77	scaffold1:234045-235622(+)	-	-	Y (0.624)	Non-effector
scaffold1.t78 EVM scaffold1.g78	scaffold1:236999-238313(-)	-	-	Y (0.908)	Non-effector
scaffold1.t79 EVM scaffold1.g79	scaffold1:241807-243032(-)	-	-	Y (0.549)	Non-effector
scaffold1.t80 EVM scaffold1.g80	scaffold1:246181-247365(+)	-	-	Y (0.523)	Non-effector
scaffold1.t81 EVM scaffold1.g81	scaffold1:248424-249613(+)	-	-	Y (0.581)	Non-effector
scaffold1.t82 EVM scaffold1.g82	scaffold1:250208-250669(-)	-	Y (0.631)	-	Apoplastic effector
scaffold1.t83 EVM scaffold1.g83	scaffold1:252280-255162(+)	-	-	Y (0.859)	Non-effector
scaffold1.t84 EVM scaffold1.g84	scaffold1:255862-258542(+)	-	-	Y (0.957)	Non-effector
scaffold1.t85 EVM scaffold1.g85	scaffold1:260105-261154(-)	-	-	Y (0.642)	Non-effector
scaffold1.t86 EVM scaffold1.g86	scaffold1:266178-267275(+)	-	-	Y (0.88)	Non-effector
scaffold1.t87 EVM scaffold1.g87	scaffold1:268009-268569(-)	-	-	Y (0.582)	Non-effector
scaffold1.t88 EVM scaffold1.g88	scaffold1:268609-269058(-)	-	-	Y (0.787)	Non-effector
scaffold1.t89 EVM scaffold1.g89	scaffold1:269374-270252(-)	-	-	Y (0.69)	Non-effector
scaffold1.t90 EVM scaffold1.g90	scaffold1:272000-272944(-)	-	-	Y (0.989)	Non-effector
scaffold1.t91 EVM scaffold1.g91	scaffold1:273629-274693(+)	-	-	Y (0.651)	Non-effector
scaffold1.t92 EVM scaffold1.g92	scaffold1:275414-277252(+)	-	-	Y (0.773)	Non-effector
scaffold1.t93 EVM scaffold1.g93	scaffold1:277609-278973(+)	-	-	Y (0.521)	Non-effector
scaffold1.t94 EVM scaffold1.g94	scaffold1:279294-282358(+)	-	-	Y (0.934)	Non-effector
scaffold1.t95 EVM scaffold1.g95	scaffold1:282920-283999(+)	-	-	Y (0.536)	Non-effector
scaffold1.t96 EVM scaffold1.g96	scaffold1:284746-285777(+)	-	-	Y (0.708)	Non-effector
scaffold1.t97 EVM scaffold1.g97	scaffold1:289540-291501(-)	-	-	Y (0.956)	Non-effector
scaffold1.t98 EVM scaffold1.g98	scaffold1:293080-293901(-)	Y (0.638)	-	-	Cytoplasmic effector
scaffold1.t99 EVM scaffold1.g99	scaffold1:294083-294460(-)	Y (0.929)	-	-	Cytoplasmic effector
scaffold1.t100 EVM scaffold1.g100	scaffold1:294716-296215(+)	-	-	Y (0.704)	Non-effector
scaffold1.t101 EVM scaffold1.g101	scaffold1:296397-297026(+)	-	-	Y (0.676)	Non-effector
scaffold1.t102 EVM scaffold1.g102	scaffold1:297188-300519(-)	-	-	Y (0.86)	Non-effector
scaffold1.t103 EVM scaffold1.g103	scaffold1:301278-301862(-)	-	Y (0.684)	-	Apoplastic effector
scaffold1.t104 EVM scaffold1.g104	scaffold1:302718-303308(+)	-	-	Y (0.585)	Non-effector
scaffold1.t105 EVM scaffold1.g105	scaffold1:304397-307206(+)	-	-	Y (0.959)	Non-effector
scaffold1.t106 EVM scaffold1.g106	scaffold1:307925-308377(+)	Y (0.747)	-	-	Cytoplasmic effector
scaffold1.t107 EVM scaffold1.g107	scaffold1:308412-309941(-)	-	-	Y (0.64)	Non-effector
scaffold1.t108 EVM scaffold1.g108	scaffold1:311634-313043(+)	-	-	Y (0.771)	Non-effector
scaffold1.t109 EVM scaffold1.g109	scaffold1:314342-322536(+)	-	-	Y (0.892)	Non-effector
scaffold1.t110 EVM scaffold1.g110	scaffold1:322651-323183(-)	-	Y (0.861)	-	Apoplastic effector
scaffold1.t111 EVM scaffold1.g111	scaffold1:323866-325194(-)	-	-	Y (0.722)	Non-effector
scaffold1.t112 EVM scaffold1.g112	scaffold1:325606-327734(+)	-	-	Y (0.718)	Non-effector
scaffold1.t113 EVM scaffold1.g113	scaffold1:330187-330624(+)	-	Y (0.87)	-	Apoplastic effector
scaffold1.t114 EVM scaffold1.g114	scaffold1:331862-332047(-)	-	Y (0.573)	-	Apoplastic effector
scaffold1.t115 EVM scaffold1.g115	scaffold1:332432-333553(-)	-	-	Y (0.603)	Non-effector
scaffold1.t116 EVM scaffold1.g116	scaffold1:334519-336353(+)	-	-	Y (0.988)	Non-effector
scaffold1.t117 EVM scaffold1.g117	scaffold1:337018-339159(-)	-	-	Y (0.893)	Non-effector
scaffold1.t118 EVM scaffold1.g118	scaffold1:340430-341210(-)	Y (0.648)	-	-	Cytoplasmic effector
scaffold1.t119 EVM scaffold1.g119	scaffold1:342037-342246(+)	-	-	Y (0.518)	Non-effector
scaffold1.t120 EVM scaffold1.g120	scaffold1:342854-345130(-)	-	-	Y (0.928)	Non-effector
scaffold1.t121 EVM scaffold1.g121	scaffold1:345488-347086(-)	-	-	Y (0.689)	Non-effector
scaffold1.t122 EVM scaffold1.g122	scaffold1:347647-348717(-)	Y (0.536)	-	-	Cytoplasmic effector
scaffold1.t123 EVM scaffold1.g123	scaffold1:349414-350696(-)	-	-	Y (0.748)	Non-effector
scaffold1.t124 EVM scaffold1.g124	scaffold1:353517-355489(+)	-	-	Y (0.966)	Non-effector
scaffold1.t125 EVM scaffold1.g125	scaffold1:355539-356483(-)	-	Y (0.606)	-	Apoplastic effector
scaffold1.t126 EVM scaffold1.g126	scaffold1:357345-362630(-)	-	-	Y (0.988)	Non-effector
scaffold1.t127 EVM scaffold1.g127	scaffold1:363422-365041(+)	-	-	Y (0.887)	Non-effector
scaffold1.t128 EVM scaffold1.g128	scaffold1:365328-365700(+)	-	-	Y (0.783)	Non-effector
scaffold1.t129 EVM scaffold1.g129	scaffold1:366241-369255(+)	-	-	Y (0.885)	Non-effector
scaffold1.t130 EVM scaffold1.g130	scaffold1:369393-370338(-)	-	-	Y (0.635)	Non-effector
scaffold1.t131 EVM scaffold1.g131	scaffold1:370780-371925(-)	-	-	Y (0.808)	Non-effector
scaffold1.t132 EVM scaffold1.g132	scaffold1:372416-374486(-)	-	-	Y (0.927)	Non-effector
scaffold1.t133 EVM scaffold1.g133	scaffold1:374944-375983(-)	-	-	Y (0.729)	Non-effector
scaffold1.t134 EVM scaffold1.g134	scaffold1:376473-381215(-)	-	-	Y (0.959)	Non-effector
scaffold1.t135 EVM scaffold1.g135	scaffold1:381794-383566(+)	-	-	Y (0.986)	Non-effector
scaffold1.t136 EVM scaffold1.g136	scaffold1:383959-385038(-)	-	-	Y (0.883)	Non-effector
scaffold1.t137 EVM scaffold1.g137	scaffold1:385362-386398(+)	-	-	Y (0.526)	Non-effector
scaffold1.t138 EVM scaffold1.g138	scaffold1:386737-388677(-)	-	-	Y (0.971)	Non-effector
scaffold1.t139 EVM scaffold1.g139	scaffold1:389199-390764(+)	-	-	Y (0.67)	Non-effector
scaffold1.t140 EVM scaffold1.g140	scaffold1:391334-392104(-)	-	-	Y (0.544)	Non-effector
scaffold1.t141 EVM scaffold1.g141	scaffold1:392455-394130(+)	-	-	Y (0.54)	Non-effector
scaffold1.t142 EVM scaffold1.g142	scaffold1:394929-396435(+)	-	-	Y (0.894)	Non-effector
scaffold1.t143 EVM scaffold1.g143	scaffold1:396940-398051(-)	Y (0.64)	-	-	Cytoplasmic effector
scaffold1.t144 EVM scaffold1.g144	scaffold1:398964-399437(-)	Y (0.969)	-	-	Cytoplasmic effector
scaffold1.t145 EVM scaffold1.g145	scaffold1:399942-401716(+)	-	-	Y (0.973)	Non-effector
scaffold1.t146 EVM scaffold1.g146	scaffold1:402711-403677(+)	Y (0.73)	-	-	Cytoplasmic effector
scaffold1.t147 EVM scaffold1.g147	scaffold1:404695-405455(+)	Y (0.556)	-	-	Cytoplasmic effector
scaffold1.t148 EVM scaffold1.g148	scaffold1:406045-407987(-)	-	-	Y (0.893)	Non-effector
scaffold1.t149 EVM scaffold1.g149	scaffold1:408312-409560(-)	-	-	Y (0.775)	Non-effector
scaffold1.t150 EVM scaffold1.g150	scaffold1:410244-415925(-)	-	-	Y (0.861)	Non-effector
scaffold1.t151 EVM scaffold1.g151	scaffold1:417568-418359(+)	-	-	Y (0.712)	Non-effector
scaffold1.t152 EVM scaffold1.g152	scaffold1:419827-421189(+)	-	-	Y (0.664)	Non-effector
scaffold1.t153 EVM scaffold1.g153	scaffold1:421472-422578(-)	Y (0.535)	-	-	Cytoplasmic effector
scaffold1.t154 EVM scaffold1.g154	scaffold1:423318-424648(+)	-	-	Y (0.869)	Non-effector
scaffold1.t155 EVM scaffold1.g155	scaffold1:425056-426207(+)	Y (0.741)	-	-	Cytoplasmic effector
scaffold1.t156 EVM scaffold1.g156	scaffold1:427879-429412(+)	-	Y (0.509)	-	Apoplastic effector
scaffold1.t157 EVM scaffold1.g157	scaffold1:433427-434294(-)	Y (0.622)	-	-	Cytoplasmic effector
scaffold1.t158 EVM scaffold1.g158	scaffold1:435230-437448(+)	-	-	Y (0.755)	Non-effector
scaffold1.t159 EVM scaffold1.g159	scaffold1:437966-438938(-)	Y (0.675)	-	-	Cytoplasmic effector
scaffold1.t160 EVM scaffold1.g160	scaffold1:439847-441992(+)	-	-	Y (0.775)	Non-effector
scaffold1.t161 EVM scaffold1.g161	scaffold1:442830-444757(-)	-	-	Y (0.583)	Non-effector
scaffold1.t162 EVM scaffold1.g162	scaffold1:446627-448192(+)	-	-	Y (0.987)	Non-effector
scaffold1.t163 EVM scaffold1.g163	scaffold1:448424-453403(-)	-	-	Y (0.927)	Non-effector
scaffold1.t164 EVM scaffold1.g164	scaffold1:454497-455459(+)	-	-	Y (0.675)	Non-effector
scaffold1.t165 EVM scaffold1.g165	scaffold1:455988-458195(-)	-	-	Y (0.961)	Non-effector
scaffold1.t166 EVM scaffold1.g166	scaffold1:458933-460630(-)	-	-	Y (0.981)	Non-effector
scaffold1.t167 EVM scaffold1.g167	scaffold1:461434-462556(+)	Y (0.507)	-	-	Cytoplasmic effector
scaffold1.t168 EVM scaffold1.g168	scaffold1:462583-463874(-)	-	-	Y (0.692)	Non-effector
scaffold1.t169 EVM scaffold1.g169	scaffold1:465230-466733(-)	-	-	Y (0.871)	Non-effector
scaffold1.t170 EVM scaffold1.g170	scaffold1:468110-475100(+)	-	-	Y (0.988)	Non-effector
scaffold1.t171 EVM scaffold1.g171	scaffold1:476477-477505(-)	Y (0.777)	-	-	Cytoplasmic effector
scaffold1.t172 EVM scaffold1.g172	scaffold1:492940-493570(-)	-	-	Y (0.529)	Non-effector
scaffold1.t173 EVM scaffold1.g173	scaffold1:496747-498219(+)	-	-	Y (0.834)	Non-effector
scaffold1.t174 EVM scaffold1.g174	scaffold1:498655-499543(+)	Y (0.578)	-	-	Cytoplasmic effector
scaffold1.t175 EVM scaffold1.g175	scaffold1:499737-501119(-)	-	-	Y (0.877)	Non-effector
scaffold1.t176 EVM scaffold1.g176	scaffold1:501689-502296(+)	Y (0.741)	-	-	Cytoplasmic effector
scaffold1.t177 EVM scaffold1.g177	scaffold1:502545-504765(-)	-	-	Y (0.758)	Non-effector
scaffold1.t178 EVM scaffold1.g178	scaffold1:505437-506827(+)	Y (0.654)	-	-	Cytoplasmic effector
scaffold1.t179 EVM scaffold1.g179	scaffold1:509241-509615(-)	Y (0.936)	-	-	Cytoplasmic effector
scaffold1.t180 EVM scaffold1.g180	scaffold1:510904-511737(+)	-	-	Y (0.554)	Non-effector
scaffold1.t181 EVM scaffold1.g181	scaffold1:511984-513541(-)	-	-	Y (0.93)	Non-effector
scaffold1.t182 EVM scaffold1.g182	scaffold1:520063-520785(-)	-	Y (0.738)	-	Apoplastic effector
scaffold1.t183 EVM scaffold1.g183	scaffold1:531092-531271(+)	Y (0.645)	-	-	Cytoplasmic effector
scaffold1.t184 EVM scaffold1.g184	scaffold1:531463-532131(-)	Y (0.777)	-	-	Cytoplasmic effector
scaffold1.t185 EVM scaffold1.g185	scaffold1:532757-533377(+)	Y (0.506)	-	-	Cytoplasmic effector
scaffold1.t186 EVM scaffold1.g186	scaffold1:533435-537183(-)	-	-	Y (0.979)	Non-effector
scaffold1.t187 EVM scaffold1.g187	scaffold1:537860-540160(+)	-	-	Y (0.511)	Non-effector
scaffold1.t188 EVM scaffold1.g188	scaffold1:540310-540726(+)	Y (0.851)	-	-	Cytoplasmic effector
scaffold1.t189 EVM scaffold1.g189	scaffold1:541236-542732(-)	-	-	Y (0.796)	Non-effector
scaffold1.t190 EVM scaffold1.g190	scaffold1:551180-552139(+)	-	-	Y (0.635)	Non-effector
scaffold1.t191 EVM scaffold1.g191	scaffold1:552324-553888(-)	-	-	Y (0.742)	Non-effector
scaffold1.t192 EVM scaffold1.g192	scaffold1:554940-557516(+)	-	-	Y (0.988)	Non-effector
scaffold1.t193 EVM scaffold1.g193	scaffold1:558060-558920(+)	Y (0.589)	-	-	Cytoplasmic effector
scaffold1.t194 EVM scaffold1.g194	scaffold1:564457-567594(+)	-	-	Y (0.988)	Non-effector
scaffold1.t195 EVM scaffold1.g195	scaffold1:567956-569509(-)	-	-	Y (0.824)	Non-effector
scaffold1.t196 EVM scaffold1.g196	scaffold1:569913-571121(-)	-	-	Y (0.575)	Non-effector
scaffold1.t197 EVM scaffold1.g197	scaffold1:572752-577204(+)	-	-	Y (0.988)	Non-effector
scaffold1.t198 EVM scaffold1.g198	scaffold1:577333-578226(-)	-	-	Y (0.9)	Non-effector
scaffold1.t199 EVM scaffold1.g199	scaffold1:580567-581904(+)	-	-	Y (0.791)	Non-effector
scaffold1.t200 EVM scaffold1.g200	scaffold1:585450-587025(+)	-	-	Y (0.688)	Non-effector
scaffold1.t201 EVM scaffold1.g201	scaffold1:590242-591339(-)	Y (0.538)	-	-	Cytoplasmic effector
scaffold1.t202 EVM scaffold1.g202	scaffold1:592434-594718(+)	-	-	Y (0.987)	Non-effector
scaffold1.t203 EVM scaffold1.g203	scaffold1:594843-596429(-)	-	-	Y (0.981)	Non-effector
scaffold1.t204 EVM scaffold1.g204	scaffold1:597632-598753(+)	Y (0.625)	-	-	Cytoplasmic effector
scaffold1.t205 EVM scaffold1.g205	scaffold1:599208-601008(-)	-	-	Y (0.977)	Non-effector
scaffold1.t206 EVM scaffold1.g206	scaffold1:604110-607396(+)	-	-	Y (0.765)	Non-effector
scaffold1.t207 EVM scaffold1.g207	scaffold1:607776-610449(-)	-	-	Y (0.927)	Non-effector
scaffold1.t208 EVM scaffold1.g208	scaffold1:612052-613488(+)	-	-	Y (0.627)	Non-effector
scaffold1.t209 EVM scaffold1.g209	scaffold1:613831-614046(-)	-	-	Y (0.608)	Non-effector
scaffold1.t210 EVM scaffold1.g210	scaffold1:614670-616214(+)	-	-	Y (0.891)	Non-effector
scaffold1.t211 EVM scaffold1.g211	scaffold1:616502-617128(+)	Y (0.749)	-	-	Cytoplasmic effector
scaffold1.t212 EVM scaffold1.g212	scaffold1:617670-618656(+)	-	-	Y (0.843)	Non-effector
scaffold1.t213 EVM scaffold1.g213	scaffold1:619258-619587(+)	Y (0.98)	-	-	Cytoplasmic effector
scaffold1.t214 EVM scaffold1.g214	scaffold1:620089-620400(+)	Y (0.815)	-	-	Cytoplasmic effector
scaffold1.t215 EVM scaffold1.g215	scaffold1:620959-622496(+)	Y (0.705)	-	-	Cytoplasmic effector
scaffold1.t216 EVM scaffold1.g216	scaffold1:624644-624973(-)	Y (0.895)	-	-	Cytoplasmic effector
scaffold1.t217 EVM scaffold1.g217	scaffold1:625150-625422(-)	Y (0.928)	-	-	Cytoplasmic effector
scaffold1.t218 EVM scaffold1.g218	scaffold1:626562-626879(-)	Y (0.723)	-	-	Cytoplasmic effector
scaffold1.t219 EVM scaffold1.g219	scaffold1:629399-630187(+)	Y (0.651)	-	-	Cytoplasmic effector
scaffold1.t220 EVM scaffold1.g220	scaffold1:630640-632341(-)	-	-	Y (0.951)	Non-effector
scaffold1.t221 EVM scaffold1.g221	scaffold1:633644-634762(+)	-	-	Y (0.811)	Non-effector
scaffold1.t222 EVM scaffold1.g222	scaffold1:634866-637712(-)	-	-	Y (0.821)	Non-effector
scaffold1.t223 EVM scaffold1.g223	scaffold1:638411-638888(+)	Y (0.791)	-	-	Cytoplasmic effector
scaffold1.t224 EVM scaffold1.g224	scaffold1:639921-641054(+)	Y (0.747)	-	-	Cytoplasmic effector
scaffold1.t225 EVM scaffold1.g225	scaffold1:642170-642976(+)	Y (0.738)	-	-	Cytoplasmic effector
scaffold1.t226 EVM scaffold1.g226	scaffold1:644088-644624(+)	Y (0.7)	-	-	Cytoplasmic effector
scaffold1.t227 EVM scaffold1.g227	scaffold1:645167-651168(-)	-	-	Y (0.887)	Non-effector
scaffold1.t228 EVM scaffold1.g228	scaffold1:652660-653489(+)	Y (0.666)	-	-	Cytoplasmic effector
scaffold1.t229 EVM scaffold1.g229	scaffold1:654483-655706(+)	-	-	Y (0.636)	Non-effector
scaffold1.t230 EVM scaffold1.g230	scaffold1:656480-657052(+)	-	-	Y (0.652)	Non-effector
scaffold1.t231 EVM scaffold1.g231	scaffold1:657262-658786(-)	-	-	Y (0.67)	Non-effector
scaffold1.t232 EVM scaffold1.g232	scaffold1:659784-661628(+)	-	-	Y (0.677)	Non-effector
scaffold1.t233 EVM scaffold1.g233	scaffold1:661852-662794(-)	-	-	Y (0.64)	Non-effector
scaffold1.t234 EVM scaffold1.g234	scaffold1:664372-665912(+)	-	-	Y (0.649)	Non-effector
scaffold1.t235 EVM scaffold1.g235	scaffold1:666467-667684(-)	-	-	Y (0.563)	Non-effector
scaffold1.t236 EVM scaffold1.g236	scaffold1:670675-672426(-)	-	-	Y (0.853)	Non-effector
scaffold1.t237 EVM scaffold1.g237	scaffold1:677359-678933(-)	Y (0.808)	-	-	Cytoplasmic effector
scaffold1.t238 EVM scaffold1.g238	scaffold1:679315-681025(-)	-	-	Y (0.888)	Non-effector
scaffold1.t239 EVM scaffold1.g239	scaffold1:682072-684842(+)	-	-	Y (0.83)	Non-effector
scaffold1.t240 EVM scaffold1.g240	scaffold1:685873-686829(+)	-	-	Y (0.788)	Non-effector
scaffold1.t241 EVM scaffold1.g241	scaffold1:687003-687715(-)	Y (0.521)	-	-	Cytoplasmic effector
scaffold1.t242 EVM scaffold1.g242	scaffold1:688255-689106(-)	-	-	Y (0.614)	Non-effector
scaffold1.t243 EVM scaffold1.g243	scaffold1:689523-690633(-)	Y (0.528)	-	-	Cytoplasmic effector
scaffold1.t244 EVM scaffold1.g244	scaffold1:691231-692733(+)	-	-	Y (0.944)	Non-effector
scaffold1.t245 EVM scaffold1.g245	scaffold1:693154-695790(-)	-	-	Y (0.774)	Non-effector
scaffold1.t246 EVM scaffold1.g246	scaffold1:697531-698313(-)	Y (0.727)	-	-	Cytoplasmic effector
scaffold1.t247 EVM scaffold1.g247	scaffold1:699914-701441(-)	-	-	Y (0.824)	Non-effector
scaffold1.t248 EVM scaffold1.g248	scaffold1:701830-702111(+)	-	-	Y (0.739)	Non-effector
scaffold1.t249 EVM scaffold1.g249	scaffold1:702503-710529(-)	-	-	Y (0.744)	Non-effector
scaffold1.t250 EVM scaffold1.g250	scaffold1:713526-715175(+)	-	-	Y (0.538)	Non-effector
scaffold1.t251 EVM scaffold1.g251	scaffold1:715789-718893(+)	-	-	Y (0.83)	Non-effector
scaffold1.t252 EVM scaffold1.g252	scaffold1:719220-720833(-)	-	-	Y (0.631)	Non-effector
scaffold1.t253 EVM scaffold1.g253	scaffold1:723720-725171(-)	-	-	Y (0.865)	Non-effector
scaffold1.t254 EVM scaffold1.g254	scaffold1:725953-728096(+)	-	-	Y (0.991)	Non-effector
scaffold1.t255 EVM scaffold1.g255	scaffold1:729792-731156(-)	-	-	Y (0.839)	Non-effector
scaffold1.t256 EVM scaffold1.g256	scaffold1:732243-734146(+)	-	-	Y (0.641)	Non-effector
scaffold1.t257 EVM scaffold1.g257	scaffold1:734259-735146(-)	Y (0.868)	-	-	Cytoplasmic effector
scaffold1.t258 EVM scaffold1.g258	scaffold1:735849-736612(-)	Y (0.669)	-	-	Cytoplasmic effector
scaffold1.t259 EVM scaffold1.g259	scaffold1:736963-738281(-)	-	-	Y (0.921)	Non-effector
scaffold1.t260 EVM scaffold1.g260	scaffold1:739371-741099(+)	-	-	Y (0.984)	Non-effector
scaffold1.t261 EVM scaffold1.g261	scaffold1:741360-742707(-)	-	-	Y (0.914)	Non-effector
scaffold1.t262 EVM scaffold1.g262	scaffold1:744341-745779(+)	-	-	Y (0.8)	Non-effector
scaffold1.t263 EVM scaffold1.g263	scaffold1:745824-747533(-)	-	-	Y (0.511)	Non-effector
scaffold1.t264 EVM scaffold1.g264	scaffold1:748223-749404(-)	Y (0.709)	-	-	Cytoplasmic effector
scaffold1.t265 EVM scaffold1.g265	scaffold1:750313-750648(+)	Y (0.697)	Y (0.788)	-	Apoplastic/cytoplasmic effector
scaffold1.t266 EVM scaffold1.g266	scaffold1:751755-752097(-)	Y (0.866)	-	-	Cytoplasmic effector
scaffold1.t267 EVM scaffold1.g267	scaffold1:753963-756059(+)	-	-	Y (0.891)	Non-effector
scaffold1.t268 EVM scaffold1.g268	scaffold1:756255-758003(-)	-	-	Y (0.983)	Non-effector
scaffold1.t269 EVM scaffold1.g269	scaffold1:758885-759835(+)	Y (0.924)	-	-	Cytoplasmic effector
scaffold1.t270 EVM scaffold1.g270	scaffold1:760036-761085(+)	Y (0.587)	-	-	Cytoplasmic effector
scaffold1.t271 EVM scaffold1.g271	scaffold1:761149-762806(-)	-	-	Y (0.985)	Non-effector
scaffold1.t272 EVM scaffold1.g272	scaffold1:763581-764407(-)	Y (0.593)	-	-	Cytoplasmic effector
scaffold1.t273 EVM scaffold1.g273	scaffold1:765376-766767(+)	-	-	Y (0.889)	Non-effector
scaffold1.t274 EVM scaffold1.g274	scaffold1:767018-769155(-)	-	-	Y (0.859)	Non-effector
scaffold1.t275 EVM scaffold1.g275	scaffold1:770618-771047(-)	Y (0.814)	-	-	Cytoplasmic effector
scaffold1.t276 EVM scaffold1.g276	scaffold1:771778-772056(+)	Y (0.529)	-	-	Cytoplasmic effector
scaffold1.t277 EVM scaffold1.g277	scaffold1:772081-772744(+)	Y (0.767)	-	-	Cytoplasmic effector
scaffold1.t278 EVM scaffold1.g278	scaffold1:772831-776149(-)	-	-	Y (0.925)	Non-effector
scaffold1.t279 EVM scaffold1.g279	scaffold1:777559-779625(+)	-	-	Y (0.897)	Non-effector
scaffold1.t280 EVM scaffold1.g280	scaffold1:780021-782239(-)	-	-	Y (0.863)	Non-effector
scaffold1.t281 EVM scaffold1.g281	scaffold1:782961-783468(+)	Y (0.934)	Y (0.83)	-	Cytoplasmic/apoplastic effector
scaffold1.t282 EVM scaffold1.g282	scaffold1:783584-785683(-)	-	-	Y (0.987)	Non-effector
scaffold1.t283 EVM scaffold1.g283	scaffold1:786034-787551(-)	Y (0.57)	-	-	Cytoplasmic effector
scaffold1.t284 EVM scaffold1.g284	scaffold1:788498-789646(+)	Y (0.611)	-	-	Cytoplasmic effector
scaffold1.t285 EVM scaffold1.g285	scaffold1:790565-792332(+)	-	-	Y (0.623)	Non-effector
scaffold1.t286 EVM scaffold1.g286	scaffold1:793469-795312(-)	-	-	Y (0.815)	Non-effector
scaffold1.t287 EVM scaffold1.g287	scaffold1:796252-796722(+)	Y (0.92)	-	-	Cytoplasmic effector
scaffold1.t288 EVM scaffold1.g288	scaffold1:797078-797653(+)	Y (0.582)	-	-	Cytoplasmic effector
scaffold1.t289 EVM scaffold1.g289	scaffold1:797703-799835(-)	Y (0.621)	-	-	Cytoplasmic effector
scaffold1.t290 EVM scaffold1.g290	scaffold1:800122-801036(-)	Y (0.729)	-	-	Cytoplasmic effector
scaffold1.t291 EVM scaffold1.g291	scaffold1:802301-802682(+)	Y (0.534)	-	-	Cytoplasmic effector
scaffold1.t292 EVM scaffold1.g292	scaffold1:802992-805414(+)	-	-	Y (0.861)	Non-effector
scaffold1.t293 EVM scaffold1.g293	scaffold1:805677-806390(-)	-	-	Y (0.651)	Non-effector
scaffold1.t294 EVM scaffold1.g294	scaffold1:806794-807846(-)	-	-	Y (0.943)	Non-effector
scaffold1.t295 EVM scaffold1.g295	scaffold1:808609-809720(-)	-	-	Y (0.892)	Non-effector
scaffold1.t296 EVM scaffold1.g296	scaffold1:810468-811708(-)	-	-	Y (0.704)	Non-effector
scaffold1.t297 EVM scaffold1.g297	scaffold1:812102-813436(-)	Y (0.802)	-	-	Cytoplasmic effector
scaffold1.t298 EVM scaffold1.g298	scaffold1:815370-816332(+)	-	-	Y (0.74)	Non-effector
scaffold1.t299 EVM scaffold1.g299	scaffold1:822854-823303(+)	Y (0.883)	-	-	Cytoplasmic effector
scaffold1.t300 EVM scaffold1.g300	scaffold1:824036-827403(+)	-	-	Y (0.988)	Non-effector
scaffold1.t301 EVM scaffold1.g301	scaffold1:828564-832607(-)	-	-	Y (0.988)	Non-effector
scaffold1.t302 EVM scaffold1.g302	scaffold1:834219-834608(-)	Y (0.872)	-	-	Cytoplasmic effector
scaffold1.t303 EVM scaffold1.g303	scaffold1:834928-835787(-)	-	-	Y (0.904)	Non-effector
scaffold1.t304 EVM scaffold1.g304	scaffold1:837765-839625(-)	-	-	Y (0.858)	Non-effector
scaffold1.t305 EVM scaffold1.g305	scaffold1:841599-842852(+)	-	-	Y (0.667)	Non-effector
scaffold1.t306 EVM scaffold1.g306	scaffold1:845287-846585(+)	-	-	Y (0.894)	Non-effector
scaffold1.t307 EVM scaffold1.g307	scaffold1:847958-849905(+)	-	-	Y (0.718)	Non-effector
scaffold1.t308 EVM scaffold1.g308	scaffold1:850009-852510(-)	-	-	Y (0.919)	Non-effector
scaffold1.t309 EVM scaffold1.g309	scaffold1:852802-854697(-)	-	-	Y (0.846)	Non-effector
scaffold1.t310 EVM scaffold1.g310	scaffold1:855427-856761(+)	-	-	Y (0.935)	Non-effector
scaffold1.t311 EVM scaffold1.g311	scaffold1:856899-857805(-)	-	-	Y (0.771)	Non-effector
scaffold1.t312 EVM scaffold1.g312	scaffold1:858609-859727(+)	-	-	Y (0.943)	Non-effector
scaffold1.t313 EVM scaffold1.g313	scaffold1:860518-862082(-)	-	-	Y (0.931)	Non-effector
scaffold1.t314 EVM scaffold1.g314	scaffold1:863557-865536(-)	-	-	Y (0.934)	Non-effector
scaffold1.t315 EVM scaffold1.g315	scaffold1:866976-869150(+)	-	-	Y (0.896)	Non-effector
scaffold1.t316 EVM scaffold1.g316	scaffold1:869919-870473(+)	-	-	Y (0.691)	Non-effector
scaffold1.t317 EVM scaffold1.g317	scaffold1:871874-872114(-)	Y (0.923)	-	-	Cytoplasmic effector
scaffold1.t318 EVM scaffold1.g318	scaffold1:874444-874824(-)	Y (0.98)	Y (0.834)	-	Cytoplasmic/apoplastic effector
scaffold1.t319 EVM scaffold1.g319	scaffold1:875605-876225(-)	Y (0.953)	-	-	Cytoplasmic effector
scaffold1.t320 EVM scaffold1.g320	scaffold1:877646-878609(-)	-	-	Y (0.658)	Non-effector
scaffold1.t321 EVM scaffold1.g321	scaffold1:879330-880349(-)	Y (0.664)	-	-	Cytoplasmic effector
scaffold1.t322 EVM scaffold1.g322	scaffold1:881189-881946(+)	Y (0.795)	-	-	Cytoplasmic effector
scaffold1.t323 EVM scaffold1.g323	scaffold1:882231-884494(-)	-	-	Y (0.9)	Non-effector
scaffold1.t324 EVM scaffold1.g324	scaffold1:885481-886973(+)	-	-	Y (0.654)	Non-effector
scaffold1.t325 EVM scaffold1.g325	scaffold1:887369-888728(+)	Y (0.566)	-	-	Cytoplasmic effector
scaffold1.t326 EVM scaffold1.g326	scaffold1:890375-891923(+)	Y (0.63)	-	-	Cytoplasmic effector
scaffold1.t327 EVM scaffold1.g327	scaffold1:894083-896519(+)	-	-	Y (0.727)	Non-effector
scaffold1.t328 EVM scaffold1.g328	scaffold1:901239-902806(+)	-	-	Y (0.506)	Non-effector
scaffold1.t329 EVM scaffold1.g329	scaffold1:904342-905291(+)	Y (0.733)	-	-	Cytoplasmic effector
scaffold1.t330 EVM scaffold1.g330	scaffold1:906529-910977(+)	-	-	Y (0.829)	Non-effector
scaffold1.t331 EVM scaffold1.g331	scaffold1:911978-914199(+)	-	-	Y (0.852)	Non-effector
scaffold1.t332 EVM scaffold1.g332	scaffold1:915052-915933(+)	Y (0.706)	-	-	Cytoplasmic effector
scaffold1.t333 EVM scaffold1.g333	scaffold1:916001-917471(-)	-	-	Y (0.987)	Non-effector
scaffold1.t334 EVM scaffold1.g334	scaffold1:923177-927157(+)	-	-	Y (0.812)	Non-effector
scaffold1.t335 EVM scaffold1.g335	scaffold1:928381-929331(+)	-	-	Y (0.645)	Non-effector
scaffold1.t336 EVM scaffold1.g336	scaffold1:932029-934997(+)	-	-	Y (0.864)	Non-effector
scaffold1.t337 EVM scaffold1.g337	scaffold1:935631-936134(+)	Y (0.809)	-	-	Cytoplasmic effector
scaffold1.t338 EVM scaffold1.g338	scaffold1:938438-941680(+)	-	-	Y (0.765)	Non-effector
scaffold1.t339 EVM scaffold1.g339	scaffold1:942168-943490(+)	-	-	Y (0.574)	Non-effector
scaffold1.t340 EVM scaffold1.g340	scaffold1:944072-945252(+)	Y (0.673)	-	-	Cytoplasmic effector
scaffold1.t341 EVM scaffold1.g341	scaffold1:945919-947160(+)	-	-	Y (0.88)	Non-effector
scaffold1.t342 EVM scaffold1.g342	scaffold1:947588-948799(+)	-	-	Y (0.902)	Non-effector
scaffold1.t343 EVM scaffold1.g343	scaffold1:949328-950541(+)	-	-	Y (0.765)	Non-effector
scaffold1.t344 EVM scaffold1.g344	scaffold1:951146-952404(+)	-	-	Y (0.971)	Non-effector
scaffold1.t345 EVM scaffold1.g345	scaffold1:952949-954063(+)	Y (0.61)	-	-	Cytoplasmic effector
scaffold1.t346 EVM scaffold1.g346	scaffold1:954528-955754(-)	-	-	Y (0.703)	Non-effector
scaffold1.t347 EVM scaffold1.g347	scaffold1:958699-960568(+)	-	-	Y (0.813)	Non-effector
scaffold1.t348 EVM scaffold1.g348	scaffold1:961921-962229(-)	-	Y (0.737)	-	Apoplastic effector
scaffold1.t349 EVM scaffold1.g349	scaffold1:963859-966816(-)	-	-	Y (0.961)	Non-effector
scaffold1.t350 EVM scaffold1.g350	scaffold1:967652-968717(+)	-	-	Y (0.975)	Non-effector
scaffold1.t351 EVM scaffold1.g351	scaffold1:968943-971636(-)	-	-	Y (0.695)	Non-effector
scaffold1.t352 EVM scaffold1.g352	scaffold1:972293-972877(-)	Y (0.785)	-	-	Cytoplasmic effector
scaffold1.t353 EVM scaffold1.g353	scaffold1:974689-976062(-)	-	-	Y (0.924)	Non-effector
scaffold1.t354 EVM scaffold1.g354	scaffold1:979110-981071(+)	-	-	Y (0.974)	Non-effector
scaffold1.t355 EVM scaffold1.g355	scaffold1:981838-983612(-)	-	-	Y (0.881)	Non-effector
scaffold1.t356 EVM scaffold1.g356	scaffold1:984286-985519(+)	-	-	Y (0.804)	Non-effector
scaffold1.t357 EVM scaffold1.g357	scaffold1:985980-987220(+)	-	-	Y (0.609)	Non-effector
scaffold1.t358 EVM scaffold1.g358	scaffold1:987495-988984(-)	Y (0.727)	-	-	Cytoplasmic effector
scaffold1.t359 EVM scaffold1.g359	scaffold1:989646-992334(+)	-	-	Y (0.899)	Non-effector
scaffold1.t360 EVM scaffold1.g360	scaffold1:996790-998197(+)	-	-	Y (0.609)	Non-effector
scaffold1.t361 EVM scaffold1.g361	scaffold1:999146-1002082(+)	-	-	Y (0.764)	Non-effector
scaffold1.t362 EVM scaffold1.g362	scaffold1:1002637-1003004(-)	Y (0.843)	-	-	Cytoplasmic effector
scaffold1.t363 EVM scaffold1.g363	scaffold1:1007860-1008523(+)	Y (0.732)	-	-	Cytoplasmic effector
scaffold1.t364 EVM scaffold1.g364	scaffold1:1008852-1009776(-)	-	-	Y (0.773)	Non-effector
scaffold1.t365 EVM scaffold1.g365	scaffold1:1011578-1013411(+)	Y (0.661)	-	-	Cytoplasmic effector
scaffold1.t366 EVM scaffold1.g366	scaffold1:1014615-1015961(+)	-	-	Y (0.663)	Non-effector
scaffold1.t367 EVM scaffold1.g367	scaffold1:1017677-1018669(+)	Y (0.617)	-	-	Cytoplasmic effector
scaffold1.t368 EVM scaffold1.g368	scaffold1:1020405-1021711(-)	Y (0.877)	-	-	Cytoplasmic effector
scaffold1.t369 EVM scaffold1.g369	scaffold1:1022088-1022428(+)	-	-	Y (0.657)	Non-effector
scaffold1.t370 EVM scaffold1.g370	scaffold1:1022580-1023603(+)	-	-	Y (0.527)	Non-effector
scaffold1.t371 EVM scaffold1.g371	scaffold1:1024052-1024345(+)	Y (0.927)	-	-	Cytoplasmic effector
scaffold1.t372 EVM scaffold1.g372	scaffold1:1026627-1028918(+)	-	-	Y (0.847)	Non-effector
scaffold1.t373 EVM scaffold1.g373	scaffold1:1029531-1029773(+)	Y (0.722)	-	-	Cytoplasmic effector
scaffold1.t374 EVM scaffold1.g374	scaffold1:1030029-1032169(-)	-	-	Y (0.807)	Non-effector
scaffold1.t375 EVM scaffold1.g375	scaffold1:1032985-1038191(-)	-	-	Y (0.819)	Non-effector
scaffold1.t376 EVM scaffold1.g376	scaffold1:1041285-1042880(-)	-	-	Y (0.705)	Non-effector
scaffold1.t377 EVM scaffold1.g377	scaffold1:1044933-1045809(+)	Y (0.828)	-	-	Cytoplasmic effector
scaffold1.t378 EVM scaffold1.g378	scaffold1:1046310-1048216(-)	-	-	Y (0.93)	Non-effector
scaffold1.t379 EVM scaffold1.g379	scaffold1:1050576-1051257(+)	Y (0.853)	-	-	Cytoplasmic effector
scaffold1.t380 EVM scaffold1.g380	scaffold1:1052054-1054279(-)	-	-	Y (0.625)	Non-effector
scaffold1.t381 EVM scaffold1.g381	scaffold1:1055583-1063252(+)	-	-	Y (0.754)	Non-effector
scaffold1.t382 EVM scaffold1.g382	scaffold1:1063756-1065015(+)	-	-	Y (0.671)	Non-effector
scaffold1.t383 EVM scaffold1.g383	scaffold1:1065154-1065982(-)	Y (0.815)	-	-	Cytoplasmic effector
scaffold1.t384 EVM scaffold1.g384	scaffold1:1066289-1068628(+)	Y (0.726)	-	-	Cytoplasmic effector
scaffold1.t385 EVM scaffold1.g385	scaffold1:1069029-1072247(-)	-	-	Y (0.69)	Non-effector
scaffold1.t386 EVM scaffold1.g386	scaffold1:1073548-1075453(+)	-	-	Y (0.984)	Non-effector
scaffold1.t387 EVM scaffold1.g387	scaffold1:1076076-1076555(+)	Y (0.791)	-	-	Cytoplasmic effector
scaffold1.t388 EVM scaffold1.g388	scaffold1:1077223-1079029(+)	-	-	Y (0.86)	Non-effector
scaffold1.t389 EVM scaffold1.g389	scaffold1:1079401-1080609(-)	-	-	Y (0.844)	Non-effector
scaffold1.t390 EVM scaffold1.g390	scaffold1:1081112-1083040(-)	-	-	Y (0.961)	Non-effector
scaffold1.t391 EVM scaffold1.g391	scaffold1:1084170-1085005(-)	Y (0.514)	Y (0.59)	-	Apoplastic/cytoplasmic effector
scaffold1.t392 EVM scaffold1.g392	scaffold1:1085333-1085761(-)	-	-	Y (0.765)	Non-effector
scaffold1.t393 EVM scaffold1.g393	scaffold1:1087067-1089453(-)	-	-	Y (0.767)	Non-effector
scaffold1.t394 EVM scaffold1.g394	scaffold1:1094464-1097442(+)	-	-	Y (0.925)	Non-effector
scaffold1.t395 EVM scaffold1.g395	scaffold1:1098073-1099155(+)	-	-	Y (0.885)	Non-effector
scaffold1.t396 EVM scaffold1.g396	scaffold1:1099504-1100172(-)	Y (0.782)	-	-	Cytoplasmic effector
scaffold1.t397 EVM scaffold1.g397	scaffold1:1101077-1101967(+)	-	-	Y (0.834)	Non-effector
scaffold1.t398 EVM scaffold1.g398	scaffold1:1102662-1105064(-)	-	-	Y (0.961)	Non-effector
scaffold1.t399 EVM scaffold1.g399	scaffold1:1106957-1107532(+)	-	-	Y (0.781)	Non-effector
scaffold1.t400 EVM scaffold1.g400	scaffold1:1107865-1108890(-)	-	-	Y (0.728)	Non-effector
scaffold1.t401 EVM scaffold1.g401	scaffold1:1112004-1113142(-)	Y (0.506)	-	-	Cytoplasmic effector
scaffold1.t402 EVM scaffold1.g402	scaffold1:1113592-1114495(-)	Y (0.529)	-	-	Cytoplasmic effector
scaffold1.t403 EVM scaffold1.g403	scaffold1:1115002-1116356(-)	-	-	Y (0.733)	Non-effector
scaffold1.t404 EVM scaffold1.g404	scaffold1:1119722-1120961(+)	-	-	Y (0.78)	Non-effector
scaffold1.t405 EVM scaffold1.g405	scaffold1:1121833-1124448(+)	-	-	Y (0.626)	Non-effector
scaffold1.t406 EVM scaffold1.g406	scaffold1:1125001-1125546(+)	Y (0.773)	-	-	Cytoplasmic effector
scaffold1.t407 EVM scaffold1.g407	scaffold1:1130703-1132004(+)	-	Y (0.62)	-	Apoplastic effector
scaffold1.t408 EVM scaffold1.g408	scaffold1:1132830-1133707(+)	Y (0.74)	-	-	Cytoplasmic effector
scaffold1.t409 EVM scaffold1.g409	scaffold1:1135658-1137492(+)	-	-	Y (0.986)	Non-effector
scaffold1.t410 EVM scaffold1.g410	scaffold1:1138539-1140593(+)	-	-	Y (0.755)	Non-effector
scaffold1.t411 EVM scaffold1.g411	scaffold1:1140865-1142420(-)	-	-	Y (0.511)	Non-effector
scaffold1.t412 EVM scaffold1.g412	scaffold1:1143822-1148263(+)	-	-	Y (0.763)	Non-effector
scaffold1.t413 EVM scaffold1.g413	scaffold1:1149656-1150679(-)	Y (0.884)	-	-	Cytoplasmic effector
scaffold1.t414 EVM scaffold1.g414	scaffold1:1151953-1153051(+)	Y (0.532)	-	-	Cytoplasmic effector
scaffold1.t415 EVM scaffold1.g415	scaffold1:1153612-1154565(+)	-	-	Y (0.65)	Non-effector
scaffold1.t416 EVM scaffold1.g416	scaffold1:1154789-1157749(-)	-	-	Y (0.913)	Non-effector
scaffold1.t417 EVM scaffold1.g417	scaffold1:1161890-1164568(-)	-	-	Y (0.556)	Non-effector
scaffold1.t418 EVM scaffold1.g418	scaffold1:1164997-1165334(+)	Y (0.82)	-	-	Cytoplasmic effector
scaffold1.t419 EVM scaffold1.g419	scaffold1:1166237-1168112(-)	Y (0.681)	-	-	Cytoplasmic effector
scaffold1.t420 EVM scaffold1.g420	scaffold1:1169472-1171100(+)	Y (0.797)	-	-	Cytoplasmic effector
scaffold1.t421 EVM scaffold1.g421	scaffold1:1177840-1179886(-)	-	-	Y (0.874)	Non-effector
scaffold1.t422 EVM scaffold1.g422	scaffold1:1182242-1183993(-)	Y (0.786)	-	-	Cytoplasmic effector
scaffold1.t423 EVM scaffold1.g423	scaffold1:1185535-1186249(+)	-	Y (0.636)	-	Apoplastic effector
scaffold1.t424 EVM scaffold1.g424	scaffold1:1186759-1188633(-)	-	-	Y (0.808)	Non-effector
scaffold1.t425 EVM scaffold1.g425	scaffold1:1191083-1192288(+)	Y (0.569)	-	-	Cytoplasmic effector
scaffold1.t426 EVM scaffold1.g426	scaffold1:1193675-1195718(+)	-	-	Y (0.766)	Non-effector
scaffold1.t427 EVM scaffold1.g427	scaffold1:1195899-1197023(-)	-	-	Y (0.714)	Non-effector
scaffold1.t428 EVM scaffold1.g428	scaffold1:1197476-1198571(-)	-	-	Y (0.879)	Non-effector
scaffold1.t429 EVM scaffold1.g429	scaffold1:1200466-1202538(+)	-	-	Y (0.801)	Non-effector
scaffold1.t430 EVM scaffold1.g430	scaffold1:1203324-1204199(+)	-	-	Y (0.85)	Non-effector
scaffold1.t431 EVM scaffold1.g431	scaffold1:1206345-1208047(+)	-	-	Y (0.986)	Non-effector
scaffold1.t432 EVM scaffold1.g432	scaffold1:1211480-1213718(+)	Y (0.705)	-	-	Cytoplasmic effector
scaffold1.t433 EVM scaffold1.g433	scaffold1:1214364-1214954(-)	Y (0.722)	-	-	Cytoplasmic effector
scaffold1.t434 EVM scaffold1.g434	scaffold1:1215197-1215752(-)	Y (0.751)	-	-	Cytoplasmic effector
scaffold1.t435 EVM scaffold1.g435	scaffold1:1216451-1219225(+)	-	-	Y (0.784)	Non-effector
scaffold1.t436 EVM scaffold1.g436	scaffold1:1219693-1220856(-)	Y (0.655)	-	-	Cytoplasmic effector
scaffold1.t437 EVM scaffold1.g437	scaffold1:1221459-1222606(-)	Y (0.629)	-	-	Cytoplasmic effector
scaffold1.t438 EVM scaffold1.g438	scaffold1:1223188-1225311(+)	-	-	Y (0.541)	Non-effector
scaffold1.t439 EVM scaffold1.g439	scaffold1:1226046-1226363(-)	Y (0.675)	-	-	Cytoplasmic effector
scaffold1.t440 EVM scaffold1.g440	scaffold1:1227383-1228590(+)	Y (0.641)	-	-	Cytoplasmic effector
scaffold1.t441 EVM scaffold1.g441	scaffold1:1229011-1229944(-)	Y (0.672)	Y (0.503)	-	Cytoplasmic/apoplastic effector
scaffold1.t442 EVM scaffold1.g442	scaffold1:1231889-1233675(+)	-	-	Y (0.697)	Non-effector
scaffold1.t443 EVM scaffold1.g443	scaffold1:1234876-1235498(+)	-	-	Y (0.59)	Non-effector
scaffold1.t444 EVM scaffold1.g444	scaffold1:1235556-1235894(+)	Y (0.739)	-	-	Cytoplasmic effector
scaffold1.t445 EVM scaffold1.g445	scaffold1:1236370-1238205(-)	-	-	Y (0.917)	Non-effector
scaffold1.t446 EVM scaffold1.g446	scaffold1:1239022-1239853(-)	-	-	Y (0.747)	Non-effector
scaffold1.t447 EVM scaffold1.g447	scaffold1:1241435-1241878(-)	Y (0.742)	-	-	Cytoplasmic effector
scaffold1.t448 EVM scaffold1.g448	scaffold1:1242681-1243581(-)	Y (0.789)	-	-	Cytoplasmic effector
scaffold1.t449 EVM scaffold1.g449	scaffold1:1245048-1245839(-)	Y (0.544)	-	-	Cytoplasmic effector
scaffold1.t450 EVM scaffold1.g450	scaffold1:1246394-1247401(-)	-	-	Y (0.582)	Non-effector
scaffold1.t451 EVM scaffold1.g451	scaffold1:1247973-1249420(-)	-	-	Y (0.986)	Non-effector
scaffold1.t452 EVM scaffold1.g452	scaffold1:1250694-1253319(+)	-	-	Y (0.79)	Non-effector
scaffold1.t453 EVM scaffold1.g453	scaffold1:1254003-1254537(+)	Y (0.918)	-	-	Cytoplasmic effector
scaffold1.t454 EVM scaffold1.g454	scaffold1:1254711-1255183(-)	Y (0.832)	-	-	Cytoplasmic effector
scaffold1.t455 EVM scaffold1.g455	scaffold1:1255381-1256835(+)	Y (0.732)	-	-	Cytoplasmic effector
scaffold1.t456 EVM scaffold1.g456	scaffold1:1257099-1258597(-)	-	-	Y (0.96)	Non-effector
scaffold1.t457 EVM scaffold1.g457	scaffold1:1259632-1261110(-)	-	-	Y (0.964)	Non-effector
scaffold1.t458 EVM scaffold1.g458	scaffold1:1261985-1262827(-)	-	-	Y (0.671)	Non-effector
scaffold1.t459 EVM scaffold1.g459	scaffold1:1264230-1265099(+)	Y (0.791)	-	-	Cytoplasmic effector
scaffold1.t460 EVM scaffold1.g460	scaffold1:1265197-1266907(-)	Y (0.655)	-	-	Cytoplasmic effector
scaffold1.t461 EVM scaffold1.g461	scaffold1:1267893-1268434(+)	Y (0.93)	-	-	Cytoplasmic effector
scaffold1.t462 EVM scaffold1.g462	scaffold1:1269044-1270411(-)	-	-	Y (0.688)	Non-effector
scaffold1.t463 EVM scaffold1.g463	scaffold1:1276477-1278378(-)	Y (0.746)	-	-	Cytoplasmic effector
scaffold1.t464 EVM scaffold1.g464	scaffold1:1279064-1281026(-)	-	-	Y (0.731)	Non-effector
scaffold1.t465 EVM scaffold1.g465	scaffold1:1281870-1287436(-)	-	-	Y (0.829)	Non-effector
scaffold1.t466 EVM scaffold1.g466	scaffold1:1289895-1291910(-)	-	-	Y (0.597)	Non-effector
scaffold1.t467 EVM scaffold1.g467	scaffold1:1294160-1298973(-)	-	-	Y (0.977)	Non-effector
scaffold1.t468 EVM scaffold1.g468	scaffold1:1299389-1300862(+)	-	-	Y (0.766)	Non-effector
scaffold1.t469 EVM scaffold1.g469	scaffold1:1301312-1303631(-)	-	-	Y (0.546)	Non-effector
scaffold1.t470 EVM scaffold1.g470	scaffold1:1304687-1305550(+)	Y (0.742)	-	-	Cytoplasmic effector
scaffold1.t471 EVM scaffold1.g471	scaffold1:1306228-1306731(+)	Y (0.717)	-	-	Cytoplasmic effector
scaffold1.t472 EVM scaffold1.g472	scaffold1:1306992-1308491(-)	Y (0.555)	-	-	Cytoplasmic effector
scaffold1.t473 EVM scaffold1.g473	scaffold1:1309137-1312333(+)	-	-	Y (0.955)	Non-effector
scaffold1.t474 EVM scaffold1.g474	scaffold1:1312561-1313725(-)	-	-	Y (0.65)	Non-effector
scaffold1.t475 EVM scaffold1.g475	scaffold1:1314329-1315726(-)	Y (0.505)	-	-	Cytoplasmic effector
scaffold1.t476 EVM scaffold1.g476	scaffold1:1317020-1318355(+)	-	-	Y (0.863)	Non-effector
scaffold1.t477 EVM scaffold1.g477	scaffold1:1318486-1320445(-)	Y (0.542)	-	-	Cytoplasmic effector
scaffold1.t478 EVM scaffold1.g478	scaffold1:1320894-1321572(+)	-	-	Y (0.697)	Non-effector
scaffold1.t479 EVM scaffold1.g479	scaffold1:1321939-1324617(-)	-	-	Y (0.96)	Non-effector
scaffold1.t480 EVM scaffold1.g480	scaffold1:1326868-1328901(+)	Y (0.715)	-	-	Cytoplasmic effector
scaffold1.t481 EVM scaffold1.g481	scaffold1:1329573-1332409(+)	-	-	Y (0.866)	Non-effector
scaffold1.t482 EVM scaffold1.g482	scaffold1:1332853-1334634(-)	-	-	Y (0.986)	Non-effector
scaffold1.t483 EVM scaffold1.g483	scaffold1:1337510-1341366(+)	-	-	Y (0.918)	Non-effector
scaffold1.t484 EVM scaffold1.g484	scaffold1:1342186-1346446(-)	-	-	Y (0.888)	Non-effector
scaffold1.t485 EVM scaffold1.g485	scaffold1:1351726-1353001(-)	Y (0.573)	-	-	Cytoplasmic effector
scaffold1.t486 EVM scaffold1.g486	scaffold1:1353491-1354465(-)	-	-	Y (0.55)	Non-effector
scaffold1.t487 EVM scaffold1.g487	scaffold1:1356960-1357430(+)	Y (0.754)	-	-	Cytoplasmic effector
scaffold1.t488 EVM scaffold1.g488	scaffold1:1357827-1361191(-)	-	-	Y (0.744)	Non-effector
scaffold1.t489 EVM scaffold1.g489	scaffold1:1361943-1363001(-)	Y (0.773)	-	-	Cytoplasmic effector
scaffold1.t490 EVM scaffold1.g490	scaffold1:1363940-1364573(-)	-	-	Y (0.928)	Non-effector
scaffold1.t491 EVM scaffold1.g491	scaffold1:1365594-1366425(-)	-	-	Y (0.899)	Non-effector
scaffold1.t492 EVM scaffold1.g492	scaffold1:1367198-1368719(-)	Y (0.846)	-	-	Cytoplasmic effector
scaffold1.t493 EVM scaffold1.g493	scaffold1:1369213-1370710(+)	-	-	Y (0.881)	Non-effector
scaffold1.t494 EVM scaffold1.g494	scaffold1:1372665-1375694(+)	-	-	Y (0.747)	Non-effector
scaffold1.t495 EVM scaffold1.g495	scaffold1:1379833-1381691(+)	-	-	Y (0.881)	Non-effector
scaffold1.t496 EVM scaffold1.g496	scaffold1:1382313-1384118(-)	-	-	Y (0.848)	Non-effector
scaffold1.t497 EVM scaffold1.g497	scaffold1:1388433-1389746(+)	-	-	Y (0.784)	Non-effector
scaffold1.t498 EVM scaffold1.g498	scaffold1:1390443-1392356(+)	-	-	Y (0.983)	Non-effector
scaffold1.t499 EVM scaffold1.g499	scaffold1:1398270-1399006(+)	-	-	Y (0.56)	Non-effector
scaffold1.t500 EVM scaffold1.g500	scaffold1:1399696-1402808(-)	-	-	Y (0.929)	Non-effector
scaffold1.t501 EVM scaffold1.g501	scaffold1:1405633-1407351(-)	Y (0.654)	-	-	Cytoplasmic effector
scaffold1.t502 EVM scaffold1.g502	scaffold1:1417525-1419936(-)	-	-	Y (0.961)	Non-effector
scaffold1.t503 EVM scaffold1.g503	scaffold1:1421314-1421582(+)	Y (0.822)	-	-	Cytoplasmic effector
scaffold1.t504 EVM scaffold1.g504	scaffold1:1422325-1423811(+)	-	-	Y (0.721)	Non-effector
scaffold1.t505 EVM scaffold1.g505	scaffold1:1424266-1424610(+)	Y (0.867)	-	-	Cytoplasmic effector
scaffold1.t506 EVM scaffold1.g506	scaffold1:1425030-1427777(-)	-	-	Y (0.961)	Non-effector
scaffold1.t507 EVM scaffold1.g507	scaffold1:1428563-1429957(+)	Y (0.526)	-	-	Cytoplasmic effector
scaffold1.t508 EVM scaffold1.g508	scaffold1:1430775-1432198(-)	-	-	Y (0.784)	Non-effector
scaffold1.t509 EVM scaffold1.g509	scaffold1:1435021-1437261(-)	-	-	Y (0.962)	Non-effector
scaffold1.t510 EVM scaffold1.g510	scaffold1:1438142-1439714(+)	Y (0.525)	-	-	Cytoplasmic effector
scaffold1.t511 EVM scaffold1.g511	scaffold1:1440061-1441881(-)	-	-	Y (0.887)	Non-effector
scaffold1.t512 EVM scaffold1.g512	scaffold1:1443066-1447043(-)	-	-	Y (0.744)	Non-effector
scaffold1.t513 EVM scaffold1.g513	scaffold1:1449762-1451405(+)	-	-	Y (0.547)	Non-effector
scaffold1.t514 EVM scaffold1.g514	scaffold1:1452355-1453477(+)	Y (0.844)	-	-	Cytoplasmic effector
scaffold1.t515 EVM scaffold1.g515	scaffold1:1453632-1455607(-)	-	-	Y (0.896)	Non-effector
scaffold1.t516 EVM scaffold1.g516	scaffold1:1456557-1458145(+)	-	-	Y (0.875)	Non-effector
scaffold1.t517 EVM scaffold1.g517	scaffold1:1458518-1458931(+)	Y (0.858)	-	-	Cytoplasmic effector
scaffold1.t518 EVM scaffold1.g518	scaffold1:1459865-1461816(-)	-	-	Y (0.696)	Non-effector
scaffold1.t519 EVM scaffold1.g519	scaffold1:1462788-1464871(-)	-	-	Y (0.614)	Non-effector
scaffold1.t520 EVM scaffold1.g520	scaffold1:1465800-1466708(+)	-	-	Y (0.874)	Non-effector
scaffold1.t521 EVM scaffold1.g521	scaffold1:1467924-1469336(-)	Y (0.522)	-	-	Cytoplasmic effector
scaffold1.t522 EVM scaffold1.g522	scaffold1:1482948-1484752(+)	-	-	Y (0.977)	Non-effector
scaffold1.t523 EVM scaffold1.g523	scaffold1:1490746-1491987(-)	-	-	Y (0.66)	Non-effector
scaffold1.t524 EVM scaffold1.g524	scaffold1:1492821-1494390(+)	-	-	Y (0.875)	Non-effector
scaffold1.t525 EVM scaffold1.g525	scaffold1:1499842-1503253(+)	-	-	Y (0.782)	Non-effector
scaffold1.t526 EVM scaffold1.g526	scaffold1:1508052-1510536(+)	-	-	Y (0.987)	Non-effector
scaffold1.t527 EVM scaffold1.g527	scaffold1:1511131-1512318(+)	-	-	Y (0.84)	Non-effector
scaffold1.t528 EVM scaffold1.g528	scaffold1:1512842-1514318(+)	Y (0.608)	-	-	Cytoplasmic effector
scaffold1.t529 EVM scaffold1.g529	scaffold1:1514986-1518576(+)	-	-	Y (0.727)	Non-effector
scaffold1.t530 EVM scaffold1.g530	scaffold1:1519276-1521242(-)	Y (0.641)	-	-	Cytoplasmic effector
scaffold1.t531 EVM scaffold1.g531	scaffold1:1521554-1523533(-)	Y (0.774)	-	-	Cytoplasmic effector
scaffold1.t532 EVM scaffold1.g532	scaffold1:1524006-1525385(+)	-	-	Y (0.794)	Non-effector
scaffold1.t533 EVM scaffold1.g533	scaffold1:1525584-1526927(-)	-	-	Y (0.971)	Non-effector
scaffold1.t534 EVM scaffold1.g534	scaffold1:1543812-1544697(-)	Y (0.736)	-	-	Cytoplasmic effector
scaffold1.t535 EVM scaffold1.g535	scaffold1:1545028-1547973(+)	-	-	Y (0.86)	Non-effector
scaffold1.t536 EVM scaffold1.g536	scaffold1:1549018-1552668(+)	-	-	Y (0.858)	Non-effector
scaffold1.t537 EVM scaffold1.g537	scaffold1:1553474-1555730(-)	-	-	Y (0.866)	Non-effector
scaffold1.t538 EVM scaffold1.g538	scaffold1:1556626-1557526(+)	Y (0.631)	-	-	Cytoplasmic effector
scaffold1.t539 EVM scaffold1.g539	scaffold1:1558790-1560837(+)	Y (0.614)	-	-	Cytoplasmic effector
scaffold1.t540 EVM scaffold1.g540	scaffold1:1561422-1562900(+)	-	-	Y (0.716)	Non-effector
scaffold1.t541 EVM scaffold1.g541	scaffold1:1562949-1564581(-)	-	-	Y (0.546)	Non-effector
scaffold1.t542 EVM scaffold1.g542	scaffold1:1565161-1566018(-)	Y (0.605)	-	-	Cytoplasmic effector
scaffold1.t543 EVM scaffold1.g543	scaffold1:1566909-1568651(+)	Y (0.803)	-	-	Cytoplasmic effector
scaffold1.t544 EVM scaffold1.g544	scaffold1:1569780-1570006(+)	Y (0.731)	-	-	Cytoplasmic effector
scaffold1.t545 EVM scaffold1.g545	scaffold1:1570816-1575018(-)	-	-	Y (0.83)	Non-effector
scaffold1.t546 EVM scaffold1.g546	scaffold1:1575821-1580364(-)	-	-	Y (0.854)	Non-effector
scaffold1.t547 EVM scaffold1.g547	scaffold1:1580785-1581573(+)	Y (0.878)	-	-	Cytoplasmic effector
scaffold1.t548 EVM scaffold1.g548	scaffold1:1582237-1583210(+)	Y (0.757)	-	-	Cytoplasmic effector
scaffold1.t549 EVM scaffold1.g549	scaffold1:1584033-1585483(-)	Y (0.569)	-	-	Cytoplasmic effector
scaffold1.t550 EVM scaffold1.g550	scaffold1:1586018-1586606(+)	Y (0.817)	-	-	Cytoplasmic effector
scaffold1.t551 EVM scaffold1.g551	scaffold1:1586831-1587457(+)	Y (0.832)	-	-	Cytoplasmic effector
scaffold1.t552 EVM scaffold1.g552	scaffold1:1588645-1589940(+)	Y (0.928)	-	-	Cytoplasmic effector
scaffold1.t553 EVM scaffold1.g553	scaffold1:1590560-1593490(-)	-	-	Y (0.73)	Non-effector
scaffold1.t554 EVM scaffold1.g554	scaffold1:1594144-1595654(+)	Y (0.535)	-	-	Cytoplasmic effector
scaffold1.t555 EVM scaffold1.g555	scaffold1:1596355-1596890(+)	Y (0.763)	-	-	Cytoplasmic effector
scaffold1.t556 EVM scaffold1.g556	scaffold1:1598157-1600679(+)	-	-	Y (0.859)	Non-effector
scaffold1.t557 EVM scaffold1.g557	scaffold1:1601068-1603284(-)	-	-	Y (0.736)	Non-effector
scaffold1.t558 EVM scaffold1.g558	scaffold1:1605925-1610783(+)	-	-	Y (0.988)	Non-effector
scaffold1.t559 EVM scaffold1.g559	scaffold1:1611221-1612944(-)	-	-	Y (0.849)	Non-effector
scaffold1.t560 EVM scaffold1.g560	scaffold1:1613777-1615538(+)	-	-	Y (0.901)	Non-effector
scaffold1.t561 EVM scaffold1.g561	scaffold1:1617922-1620222(+)	-	-	Y (0.906)	Non-effector
scaffold1.t562 EVM scaffold1.g562	scaffold1:1620615-1621886(-)	Y (0.518)	-	-	Cytoplasmic effector
scaffold1.t563 EVM scaffold1.g563	scaffold1:1623309-1624719(+)	-	-	Y (0.895)	Non-effector
scaffold1.t564 EVM scaffold1.g564	scaffold1:1625515-1627935(-)	-	-	Y (0.522)	Non-effector
scaffold1.t565 EVM scaffold1.g565	scaffold1:1628767-1630317(+)	-	-	Y (0.861)	Non-effector
scaffold1.t566 EVM scaffold1.g566	scaffold1:1630891-1631641(-)	Y (0.84)	-	-	Cytoplasmic effector
scaffold1.t567 EVM scaffold1.g567	scaffold1:1641196-1643744(+)	-	-	Y (0.829)	Non-effector
scaffold1.t568 EVM scaffold1.g568	scaffold1:1645348-1647722(-)	-	-	Y (0.962)	Non-effector
scaffold1.t569 EVM scaffold1.g569	scaffold1:1648581-1650440(+)	-	-	Y (0.864)	Non-effector
scaffold1.t570 EVM scaffold1.g570	scaffold1:1653161-1654987(+)	-	-	Y (0.961)	Non-effector
scaffold1.t571 EVM scaffold1.g571	scaffold1:1656071-1658099(+)	Y (0.594)	-	-	Cytoplasmic effector
scaffold1.t572 EVM scaffold1.g572	scaffold1:1666185-1667352(+)	-	-	Y (0.565)	Non-effector
scaffold1.t573 EVM scaffold1.g573	scaffold1:1669087-1669797(-)	Y (0.707)	-	-	Cytoplasmic effector
scaffold1.t574 EVM scaffold1.g574	scaffold1:1670386-1671276(-)	-	-	Y (0.779)	Non-effector
scaffold1.t575 EVM scaffold1.g575	scaffold1:1671328-1671573(-)	Y (0.553)	Y (0.709)	-	Apoplastic/cytoplasmic effector
scaffold1.t576 EVM scaffold1.g576	scaffold1:1673678-1674650(-)	-	-	Y (0.523)	Non-effector
scaffold1.t577 EVM scaffold1.g577	scaffold1:1675181-1675944(+)	Y (0.772)	-	-	Cytoplasmic effector
scaffold1.t578 EVM scaffold1.g578	scaffold1:1676143-1677444(-)	Y (0.658)	-	-	Cytoplasmic effector
scaffold1.t579 EVM scaffold1.g579	scaffold1:1681831-1684954(+)	-	-	Y (0.92)	Non-effector
scaffold1.t580 EVM scaffold1.g580	scaffold1:1685466-1687150(+)	-	-	Y (0.877)	Non-effector
scaffold1.t581 EVM scaffold1.g581	scaffold1:1687409-1687642(-)	Y (0.919)	-	-	Cytoplasmic effector
scaffold1.t582 EVM scaffold1.g582	scaffold1:1688550-1690119(+)	Y (0.703)	-	-	Cytoplasmic effector
scaffold1.t583 EVM scaffold1.g583	scaffold1:1690361-1690692(-)	Y (0.719)	-	-	Cytoplasmic effector
scaffold1.t584 EVM scaffold1.g584	scaffold1:1691424-1698586(-)	-	-	Y (0.692)	Non-effector
scaffold1.t585 EVM scaffold1.g585	scaffold1:1699696-1701057(-)	-	-	Y (0.583)	Non-effector
scaffold1.t586 EVM scaffold1.g586	scaffold1:1702097-1704183(-)	Y (0.557)	-	-	Cytoplasmic effector
scaffold1.t587 EVM scaffold1.g587	scaffold1:1704734-1706282(+)	-	-	Y (0.799)	Non-effector
scaffold1.t588 EVM scaffold1.g588	scaffold1:1708665-1711529(+)	-	-	Y (0.832)	Non-effector
scaffold1.t589 EVM scaffold1.g589	scaffold1:1716875-1718224(+)	-	-	Y (0.518)	Non-effector
scaffold1.t590 EVM scaffold1.g590	scaffold1:1719684-1721273(+)	-	-	Y (0.538)	Non-effector
scaffold1.t591 EVM scaffold1.g591	scaffold1:1721619-1722406(-)	-	-	Y (0.772)	Non-effector
scaffold1.t592 EVM scaffold1.g592	scaffold1:1723950-1725653(+)	-	-	Y (0.824)	Non-effector
scaffold1.t593 EVM scaffold1.g593	scaffold1:1726199-1727362(+)	-	-	Y (0.795)	Non-effector
scaffold1.t594 EVM scaffold1.g594	scaffold1:1727758-1729630(+)	-	-	Y (0.583)	Non-effector
scaffold1.t595 EVM scaffold1.g595	scaffold1:1730141-1731579(+)	-	-	Y (0.952)	Non-effector
scaffold1.t596 EVM scaffold1.g596	scaffold1:1731831-1732271(-)	Y (0.628)	-	-	Cytoplasmic effector
scaffold1.t597 EVM scaffold1.g597	scaffold1:1732700-1733906(+)	Y (0.785)	-	-	Cytoplasmic effector
scaffold1.t598 EVM scaffold1.g598	scaffold1:1734556-1746692(-)	-	-	Y (0.509)	Non-effector
scaffold1.t599 EVM scaffold1.g599	scaffold1:1750174-1753357(+)	-	-	Y (0.679)	Non-effector
scaffold1.t600 EVM scaffold1.g600	scaffold1:1753939-1754623(-)	Y (0.81)	-	-	Cytoplasmic effector
scaffold1.t601 EVM scaffold1.g601	scaffold1:1755446-1757872(-)	-	-	Y (0.775)	Non-effector
scaffold1.t602 EVM scaffold1.g602	scaffold1:1759421-1760464(+)	-	-	Y (0.506)	Non-effector
scaffold1.t603 EVM scaffold1.g603	scaffold1:1760729-1761550(-)	Y (0.599)	-	-	Cytoplasmic effector
scaffold1.t604 EVM scaffold1.g604	scaffold1:1762384-1765380(-)	-	-	Y (0.967)	Non-effector
scaffold1.t605 EVM scaffold1.g605	scaffold1:1768236-1769825(+)	Y (0.639)	-	-	Cytoplasmic effector
scaffold1.t606 EVM scaffold1.g606	scaffold1:1769900-1772274(-)	-	-	Y (0.897)	Non-effector
scaffold1.t607 EVM scaffold1.g607	scaffold1:1773250-1775700(-)	-	-	Y (0.918)	Non-effector
scaffold1.t608 EVM scaffold1.g608	scaffold1:1777378-1779063(+)	-	-	Y (0.955)	Non-effector
scaffold1.t609 EVM scaffold1.g609	scaffold1:1779525-1780187(+)	-	-	Y (0.849)	Non-effector
scaffold1.t610 EVM scaffold1.g610	scaffold1:1781928-1783880(+)	Y (0.732)	-	-	Cytoplasmic effector
scaffold1.t611 EVM scaffold1.g611	scaffold1:1784553-1785548(+)	-	-	Y (0.956)	Non-effector
scaffold1.t612 EVM scaffold1.g612	scaffold1:1785922-1788627(-)	Y (0.518)	-	-	Cytoplasmic effector
scaffold1.t613 EVM scaffold1.g613	scaffold1:1789260-1790819(+)	-	-	Y (0.888)	Non-effector
scaffold1.t614 EVM scaffold1.g614	scaffold1:1791126-1794221(-)	-	-	Y (0.811)	Non-effector
scaffold1.t615 EVM scaffold1.g615	scaffold1:1795054-1798113(-)	-	-	Y (0.853)	Non-effector
scaffold1.t616 EVM scaffold1.g616	scaffold1:1799948-1802462(-)	-	-	Y (0.899)	Non-effector
scaffold1.t617 EVM scaffold1.g617	scaffold1:1803068-1804287(-)	Y (0.677)	-	-	Cytoplasmic effector
scaffold1.t618 EVM scaffold1.g618	scaffold1:1808028-1808613(-)	Y (0.53)	-	-	Cytoplasmic effector
scaffold1.t619 EVM scaffold1.g619	scaffold1:1808936-1810525(+)	-	-	Y (0.757)	Non-effector
scaffold1.t620 EVM scaffold1.g620	scaffold1:1813757-1813963(+)	Y (0.899)	-	-	Cytoplasmic effector
scaffold1.t621 EVM scaffold1.g621	scaffold1:1814099-1815115(+)	Y (0.74)	-	-	Cytoplasmic effector
scaffold1.t622 EVM scaffold1.g622	scaffold1:1818785-1819942(+)	Y (0.567)	-	-	Cytoplasmic effector
scaffold1.t623 EVM scaffold1.g623	scaffold1:1820116-1821134(-)	-	-	Y (0.979)	Non-effector
scaffold1.t624 EVM scaffold1.g624	scaffold1:1823447-1825034(+)	-	-	Y (0.97)	Non-effector
scaffold1.t625 EVM scaffold1.g625	scaffold1:1825313-1826071(-)	Y (0.779)	-	-	Cytoplasmic effector
scaffold1.t626 EVM scaffold1.g626	scaffold1:1826619-1827904(-)	Y (0.618)	-	-	Cytoplasmic effector
scaffold1.t627 EVM scaffold1.g627	scaffold1:1830867-1832183(+)	-	-	Y (0.831)	Non-effector
scaffold1.t628 EVM scaffold1.g628	scaffold1:1833288-1834001(+)	Y (0.511)	-	-	Cytoplasmic effector
scaffold1.t629 EVM scaffold1.g629	scaffold1:1834696-1839314(-)	-	-	Y (0.805)	Non-effector
scaffold1.t630 EVM scaffold1.g630	scaffold1:1839846-1842060(-)	-	-	Y (0.794)	Non-effector
scaffold1.t631 EVM scaffold1.g631	scaffold1:1844605-1846469(+)	-	-	Y (0.779)	Non-effector
scaffold1.t632 EVM scaffold1.g632	scaffold1:1847073-1849511(-)	-	-	Y (0.869)	Non-effector
scaffold1.t633 EVM scaffold1.g633	scaffold1:1869707-1870939(+)	-	-	Y (0.616)	Non-effector
scaffold1.t634 EVM scaffold1.g634	scaffold1:1874417-1876763(-)	-	-	Y (0.73)	Non-effector
scaffold1.t635 EVM scaffold1.g635	scaffold1:1878119-1879768(-)	Y (0.676)	-	-	Cytoplasmic effector
scaffold1.t636 EVM scaffold1.g636	scaffold1:1881035-1882060(+)	Y (0.755)	-	-	Cytoplasmic effector
scaffold1.t637 EVM scaffold1.g637	scaffold1:1882262-1882818(-)	Y (0.608)	-	-	Cytoplasmic effector
scaffold1.t638 EVM scaffold1.g638	scaffold1:1884076-1884771(+)	Y (0.587)	Y (0.876)	-	Apoplastic/cytoplasmic effector
scaffold1.t639 EVM scaffold1.g639	scaffold1:1885873-1887046(+)	-	-	Y (0.525)	Non-effector
scaffold1.t640 EVM scaffold1.g640	scaffold1:1887491-1888933(-)	-	-	Y (0.503)	Non-effector
scaffold1.t641 EVM scaffold1.g641	scaffold1:1892154-1893862(+)	-	-	Y (0.987)	Non-effector
scaffold1.t642 EVM scaffold1.g642	scaffold1:1894631-1897499(-)	-	-	Y (0.751)	Non-effector
scaffold1.t643 EVM scaffold1.g643	scaffold1:1899450-1901016(-)	-	-	Y (0.841)	Non-effector
scaffold1.t644 EVM scaffold1.g644	scaffold1:1902699-1903522(-)	-	-	Y (0.669)	Non-effector
scaffold1.t645 EVM scaffold1.g645	scaffold1:1906946-1908457(+)	-	-	Y (0.675)	Non-effector
scaffold1.t646 EVM scaffold1.g646	scaffold1:1909341-1910504(+)	Y (0.646)	-	-	Cytoplasmic effector
scaffold1.t647 EVM scaffold1.g647	scaffold1:1911055-1913726(-)	-	-	Y (0.834)	Non-effector
scaffold1.t648 EVM scaffold1.g648	scaffold1:1915145-1917287(+)	-	-	Y (0.971)	Non-effector
scaffold1.t649 EVM scaffold1.g649	scaffold1:1918147-1919534(-)	-	-	Y (0.68)	Non-effector
scaffold1.t650 EVM scaffold1.g650	scaffold1:1922794-1924833(-)	-	-	Y (0.848)	Non-effector
scaffold1.t651 EVM scaffold1.g651	scaffold1:1927135-1929746(+)	-	-	Y (0.951)	Non-effector
scaffold1.t652 EVM scaffold1.g652	scaffold1:1931519-1934028(-)	Y (0.656)	-	-	Cytoplasmic effector
scaffold1.t653 EVM scaffold1.g653	scaffold1:1935559-1936731(-)	Y (0.697)	-	-	Cytoplasmic effector
scaffold1.t654 EVM scaffold1.g654	scaffold1:1937617-1937954(+)	Y (0.914)	Y (0.615)	-	Cytoplasmic/apoplastic effector
scaffold1.t655 EVM scaffold1.g655	scaffold1:1939282-1940211(-)	-	-	Y (0.664)	Non-effector
scaffold1.t656 EVM scaffold1.g656	scaffold1:1947563-1947852(+)	Y (0.592)	Y (0.785)	-	Apoplastic/cytoplasmic effector
scaffold1.t657 EVM scaffold1.g657	scaffold1:1950525-1951640(+)	Y (0.707)	-	-	Cytoplasmic effector
scaffold1.t658 EVM scaffold1.g658	scaffold1:1952620-1953387(+)	-	-	Y (0.882)	Non-effector
scaffold1.t659 EVM scaffold1.g659	scaffold1:1955719-1955994(-)	-	-	Y (0.647)	Non-effector
scaffold1.t660 EVM scaffold1.g660	scaffold1:1957955-1963233(-)	-	-	Y (0.9)	Non-effector
scaffold1.t661 EVM scaffold1.g661	scaffold1:1964315-1965751(-)	-	-	Y (0.544)	Non-effector
scaffold1.t662 EVM scaffold1.g662	scaffold1:1966493-1967701(+)	Y (0.761)	-	-	Cytoplasmic effector
scaffold1.t663 EVM scaffold1.g663	scaffold1:1967809-1968468(-)	Y (0.835)	-	-	Cytoplasmic effector
scaffold1.t664 EVM scaffold1.g664	scaffold1:1969711-1972204(+)	-	-	Y (0.834)	Non-effector
scaffold1.t665 EVM scaffold1.g665	scaffold1:1972761-1973900(-)	Y (0.741)	-	-	Cytoplasmic effector
scaffold1.t666 EVM scaffold1.g666	scaffold1:1974339-1975676(-)	-	-	Y (0.665)	Non-effector
scaffold1.t667 EVM scaffold1.g667	scaffold1:1976509-1978125(+)	-	-	Y (0.858)	Non-effector
scaffold1.t668 EVM scaffold1.g668	scaffold1:1978404-1981490(-)	-	-	Y (0.716)	Non-effector
scaffold1.t669 EVM scaffold1.g669	scaffold1:1982166-1982908(+)	Y (0.667)	-	-	Cytoplasmic effector
scaffold1.t670 EVM scaffold1.g670	scaffold1:1983313-1983922(-)	Y (0.641)	-	-	Cytoplasmic effector
scaffold1.t671 EVM scaffold1.g671	scaffold1:1985123-1987771(-)	-	-	Y (0.827)	Non-effector
scaffold1.t672 EVM scaffold1.g672	scaffold1:1989154-1990316(+)	Y (0.67)	-	-	Cytoplasmic effector
scaffold1.t673 EVM scaffold1.g673	scaffold1:1993797-1997219(+)	-	-	Y (0.853)	Non-effector
scaffold1.t674 EVM scaffold1.g674	scaffold1:1997860-2001564(-)	-	-	Y (0.918)	Non-effector
scaffold1.t675 EVM scaffold1.g675	scaffold1:2001952-2002335(+)	Y (0.86)	-	-	Cytoplasmic effector
scaffold1.t676 EVM scaffold1.g676	scaffold1:2002576-2003863(-)	Y (0.639)	-	-	Cytoplasmic effector
scaffold1.t677 EVM scaffold1.g677	scaffold1:2005980-2009462(+)	-	-	Y (0.843)	Non-effector
scaffold1.t678 EVM scaffold1.g678	scaffold1:2010169-2010994(+)	Y (0.901)	-	-	Cytoplasmic effector
scaffold1.t679 EVM scaffold1.g679	scaffold1:2011449-2012885(-)	-	-	Y (0.924)	Non-effector
scaffold1.t680 EVM scaffold1.g680	scaffold1:2013523-2014475(-)	Y (0.854)	-	-	Cytoplasmic effector
scaffold1.t681 EVM scaffold1.g681	scaffold1:2015069-2016563(-)	-	-	Y (0.931)	Non-effector
scaffold1.t682 EVM scaffold1.g682	scaffold1:2017828-2018241(+)	Y (0.926)	-	-	Cytoplasmic effector
scaffold1.t683 EVM scaffold1.g683	scaffold1:2018472-2019692(-)	Y (0.621)	-	-	Cytoplasmic effector
scaffold1.t684 EVM scaffold1.g684	scaffold1:2020185-2023173(-)	-	-	Y (0.926)	Non-effector
scaffold1.t685 EVM scaffold1.g685	scaffold1:2023505-2023904(+)	Y (0.927)	-	-	Cytoplasmic effector
scaffold1.t686 EVM scaffold1.g686	scaffold1:2030026-2032464(+)	-	-	Y (0.885)	Non-effector
scaffold1.t687 EVM scaffold1.g687	scaffold1:2033360-2034650(-)	Y (0.682)	-	-	Cytoplasmic effector
scaffold1.t688 EVM scaffold1.g688	scaffold1:2035412-2036563(-)	-	-	Y (0.764)	Non-effector
scaffold1.t689 EVM scaffold1.g689	scaffold1:2037279-2038061(-)	Y (0.595)	-	-	Cytoplasmic effector
scaffold1.t690 EVM scaffold1.g690	scaffold1:2039083-2041226(-)	Y (0.819)	-	-	Cytoplasmic effector
scaffold1.t691 EVM scaffold1.g691	scaffold1:2050186-2050856(-)	Y (0.893)	-	-	Cytoplasmic effector
scaffold1.t692 EVM scaffold1.g692	scaffold1:2054821-2057649(+)	-	-	Y (0.648)	Non-effector
scaffold1.t693 EVM scaffold1.g693	scaffold1:2058685-2061354(+)	-	-	Y (0.894)	Non-effector
scaffold1.t694 EVM scaffold1.g694	scaffold1:2065269-2066828(+)	-	-	Y (0.839)	Non-effector
scaffold1.t695 EVM scaffold1.g695	scaffold1:2067749-2068718(-)	Y (0.572)	Y (0.618)	-	Apoplastic/cytoplasmic effector
scaffold1.t696 EVM scaffold1.g696	scaffold1:2073136-2074571(+)	-	-	Y (0.644)	Non-effector
scaffold1.t697 EVM scaffold1.g697	scaffold1:2075396-2076328(-)	Y (0.738)	-	-	Cytoplasmic effector
scaffold1.t698 EVM scaffold1.g698	scaffold1:2076887-2081774(+)	-	-	Y (0.927)	Non-effector
scaffold1.t699 EVM scaffold1.g699	scaffold1:2082253-2082978(+)	-	-	Y (0.677)	Non-effector
scaffold1.t700 EVM scaffold1.g700	scaffold1:2083004-2084644(-)	-	-	Y (0.986)	Non-effector
scaffold1.t701 EVM scaffold1.g701	scaffold1:2087090-2089113(+)	-	-	Y (0.51)	Non-effector
scaffold1.t702 EVM scaffold1.g702	scaffold1:2091083-2093040(+)	Y (0.539)	-	-	Cytoplasmic effector
scaffold1.t703 EVM scaffold1.g703	scaffold1:2094260-2095972(+)	-	-	Y (0.51)	Non-effector
scaffold1.t704 EVM scaffold1.g704	scaffold1:2097128-2098012(+)	Y (0.668)	-	-	Cytoplasmic effector
scaffold1.t705 EVM scaffold1.g705	scaffold1:2098694-2099320(-)	Y (0.849)	-	-	Cytoplasmic effector
scaffold1.t706 EVM scaffold1.g706	scaffold1:2100020-2102101(+)	Y (0.641)	-	-	Cytoplasmic effector
scaffold1.t707 EVM scaffold1.g707	scaffold1:2103834-2105373(+)	-	-	Y (0.629)	Non-effector
scaffold1.t708 EVM scaffold1.g708	scaffold1:2105681-2107632(-)	-	-	Y (0.777)	Non-effector
scaffold1.t709 EVM scaffold1.g709	scaffold1:2108165-2109653(+)	-	-	Y (0.772)	Non-effector
scaffold1.t710 EVM scaffold1.g710	scaffold1:2109861-2110820(-)	Y (0.7)	-	-	Cytoplasmic effector
scaffold1.t711 EVM scaffold1.g711	scaffold1:2112266-2113826(+)	Y (0.524)	-	-	Cytoplasmic effector
scaffold1.t712 EVM scaffold1.g712	scaffold1:2114125-2115326(-)	-	-	Y (0.74)	Non-effector
scaffold1.t713 EVM scaffold1.g713	scaffold1:2116095-2118697(-)	-	-	Y (0.946)	Non-effector
scaffold1.t714 EVM scaffold1.g714	scaffold1:2119098-2122682(-)	-	-	Y (0.761)	Non-effector
scaffold1.t715 EVM scaffold1.g715	scaffold1:2126167-2128638(+)	-	-	Y (0.776)	Non-effector
scaffold1.t716 EVM scaffold1.g716	scaffold1:2129033-2131647(-)	-	-	Y (0.766)	Non-effector
scaffold1.t717 EVM scaffold1.g717	scaffold1:2132437-2133198(+)	-	-	Y (0.724)	Non-effector
scaffold1.t718 EVM scaffold1.g718	scaffold1:2133468-2135117(-)	-	-	Y (0.654)	Non-effector
scaffold1.t719 EVM scaffold1.g719	scaffold1:2135564-2138511(+)	-	-	Y (0.988)	Non-effector
scaffold1.t720 EVM scaffold1.g720	scaffold1:2139032-2140878(+)	-	-	Y (0.639)	Non-effector
scaffold1.t721 EVM scaffold1.g721	scaffold1:2141859-2142563(-)	Y (0.863)	Y (0.642)	-	Cytoplasmic/apoplastic effector
scaffold1.t722 EVM scaffold1.g722	scaffold1:2143700-2144368(-)	Y (0.957)	-	-	Cytoplasmic effector
scaffold1.t723 EVM scaffold1.g723	scaffold1:2144907-2145333(+)	Y (0.85)	-	-	Cytoplasmic effector
scaffold1.t724 EVM scaffold1.g724	scaffold1:2145570-2145939(-)	Y (0.707)	-	-	Cytoplasmic effector
scaffold1.t725 EVM scaffold1.g725	scaffold1:2146473-2148938(-)	-	-	Y (0.782)	Non-effector
scaffold1.t726 EVM scaffold1.g726	scaffold1:2157739-2159678(+)	Y (0.738)	-	-	Cytoplasmic effector
scaffold1.t727 EVM scaffold1.g727	scaffold1:2160953-2165535(-)	-	-	Y (0.955)	Non-effector
scaffold1.t728 EVM scaffold1.g728	scaffold1:2169937-2170900(+)	-	-	Y (0.845)	Non-effector
scaffold1.t729 EVM scaffold1.g729	scaffold1:2171495-2173220(+)	-	-	Y (0.835)	Non-effector
scaffold1.t730 EVM scaffold1.g730	scaffold1:2176301-2177167(+)	Y (0.867)	-	-	Cytoplasmic effector
scaffold1.t731 EVM scaffold1.g731	scaffold1:2177248-2178294(-)	Y (0.67)	-	-	Cytoplasmic effector
scaffold1.t732 EVM scaffold1.g732	scaffold1:2178953-2180651(-)	-	-	Y (0.761)	Non-effector
scaffold1.t733 EVM scaffold1.g733	scaffold1:2183317-2184685(-)	Y (0.507)	-	-	Cytoplasmic effector
scaffold1.t734 EVM scaffold1.g734	scaffold1:2185456-2187643(+)	-	-	Y (0.727)	Non-effector
scaffold1.t735 EVM scaffold1.g735	scaffold1:2190601-2191620(+)	-	-	Y (0.688)	Non-effector
scaffold1.t736 EVM scaffold1.g736	scaffold1:2192213-2195501(+)	-	-	Y (0.989)	Non-effector
scaffold1.t737 EVM scaffold1.g737	scaffold1:2197708-2197957(+)	-	-	Y (0.556)	Non-effector
scaffold1.t738 EVM scaffold1.g738	scaffold1:2204126-2206937(+)	-	-	Y (0.851)	Non-effector
scaffold1.t739 EVM scaffold1.g739	scaffold1:2207909-2208759(+)	Y (0.813)	-	-	Cytoplasmic effector
scaffold1.t740 EVM scaffold1.g740	scaffold1:2209261-2210224(+)	Y (0.847)	-	-	Cytoplasmic effector
scaffold1.t741 EVM scaffold1.g741	scaffold1:2211039-2212358(+)	-	-	Y (0.925)	Non-effector
scaffold1.t742 EVM scaffold1.g742	scaffold1:2212590-2216227(-)	-	-	Y (0.842)	Non-effector
scaffold1.t743 EVM scaffold1.g743	scaffold1:2221858-2226267(+)	-	-	Y (0.911)	Non-effector
scaffold1.t744 EVM scaffold1.g744	scaffold1:2227371-2230060(-)	-	-	Y (0.888)	Non-effector
scaffold1.t745 EVM scaffold1.g745	scaffold1:2233284-2235498(+)	-	-	Y (0.973)	Non-effector
scaffold1.t746 EVM scaffold1.g746	scaffold1:2236201-2236961(+)	-	-	Y (0.717)	Non-effector
scaffold1.t747 EVM scaffold1.g747	scaffold1:2239028-2241906(+)	Y (0.747)	-	-	Cytoplasmic effector
scaffold1.t748 EVM scaffold1.g748	scaffold1:2242543-2243199(-)	Y (0.544)	-	-	Cytoplasmic effector
scaffold1.t749 EVM scaffold1.g749	scaffold1:2244278-2247007(+)	-	-	Y (0.636)	Non-effector
scaffold1.t750 EVM scaffold1.g750	scaffold1:2247482-2249620(-)	Y (0.624)	-	-	Cytoplasmic effector
scaffold1.t751 EVM scaffold1.g751	scaffold1:2250519-2251538(+)	-	-	Y (0.757)	Non-effector
scaffold1.t752 EVM scaffold1.g752	scaffold1:2251716-2254497(-)	-	-	Y (0.856)	Non-effector
scaffold1.t753 EVM scaffold1.g753	scaffold1:2255377-2256502(+)	-	-	Y (0.772)	Non-effector
scaffold1.t754 EVM scaffold1.g754	scaffold1:2256845-2259601(-)	-	-	Y (0.988)	Non-effector
scaffold1.t755 EVM scaffold1.g755	scaffold1:2263667-2265807(-)	-	-	Y (0.987)	Non-effector
scaffold1.t756 EVM scaffold1.g756	scaffold1:2268444-2270469(-)	-	-	Y (0.909)	Non-effector
scaffold1.t757 EVM scaffold1.g757	scaffold1:2271448-2272972(-)	Y (0.674)	-	-	Cytoplasmic effector
scaffold1.t758 EVM scaffold1.g758	scaffold1:2273399-2275085(-)	Y (0.654)	-	-	Cytoplasmic effector
scaffold1.t759 EVM scaffold1.g759	scaffold1:2275748-2276872(-)	Y (0.737)	-	-	Cytoplasmic effector
scaffold1.t760 EVM scaffold1.g760	scaffold1:2277117-2278034(+)	Y (0.722)	-	-	Cytoplasmic effector
scaffold1.t761 EVM scaffold1.g761	scaffold1:2278426-2281541(-)	-	-	Y (0.86)	Non-effector
scaffold1.t762 EVM scaffold1.g762	scaffold1:2282364-2283489(+)	-	-	Y (0.648)	Non-effector
scaffold1.t763 EVM scaffold1.g763	scaffold1:2283631-2284369(-)	Y (0.539)	-	-	Cytoplasmic effector
scaffold1.t764 EVM scaffold1.g764	scaffold1:2289243-2289548(+)	-	-	Y (0.593)	Non-effector
scaffold1.t765 EVM scaffold1.g765	scaffold1:2297797-2298810(-)	-	-	Y (0.666)	Non-effector
scaffold1.t766 EVM scaffold1.g766	scaffold1:2300132-2302099(-)	-	-	Y (0.761)	Non-effector
scaffold1.t767 EVM scaffold1.g767	scaffold1:2302795-2305742(+)	-	-	Y (0.888)	Non-effector
scaffold1.t768 EVM scaffold1.g768	scaffold1:2305979-2308769(-)	-	-	Y (0.988)	Non-effector
scaffold1.t769 EVM scaffold1.g769	scaffold1:2309483-2311449(-)	-	-	Y (0.868)	Non-effector
scaffold1.t770 EVM scaffold1.g770	scaffold1:2315596-2317874(-)	Y (0.515)	-	-	Cytoplasmic effector
scaffold1.t771 EVM scaffold1.g771	scaffold1:2318809-2320003(-)	Y (0.619)	-	-	Cytoplasmic effector
scaffold1.t772 EVM scaffold1.g772	scaffold1:2322676-2326174(+)	-	-	Y (0.86)	Non-effector
scaffold1.t773 EVM scaffold1.g773	scaffold1:2326834-2327878(-)	Y (0.862)	-	-	Cytoplasmic effector
scaffold1.t774 EVM scaffold1.g774	scaffold1:2328370-2329332(-)	-	-	Y (0.548)	Non-effector
scaffold1.t775 EVM scaffold1.g775	scaffold1:2330064-2331802(-)	-	-	Y (0.625)	Non-effector
scaffold1.t776 EVM scaffold1.g776	scaffold1:2332755-2333373(-)	Y (0.704)	-	-	Cytoplasmic effector
scaffold1.t777 EVM scaffold1.g777	scaffold1:2334165-2335076(+)	Y (0.634)	-	-	Cytoplasmic effector
scaffold1.t778 EVM scaffold1.g778	scaffold1:2336286-2337072(-)	Y (0.879)	-	-	Cytoplasmic effector
scaffold1.t779 EVM scaffold1.g779	scaffold1:2337671-2339058(+)	Y (0.825)	-	-	Cytoplasmic effector
scaffold1.t780 EVM scaffold1.g780	scaffold1:2339442-2344058(-)	-	-	Y (0.771)	Non-effector
scaffold1.t781 EVM scaffold1.g781	scaffold1:2344899-2346047(+)	-	-	Y (0.767)	Non-effector
scaffold1.t782 EVM scaffold1.g782	scaffold1:2346390-2348972(-)	-	-	Y (0.766)	Non-effector
scaffold1.t783 EVM scaffold1.g783	scaffold1:2349628-2350011(-)	Y (0.847)	-	-	Cytoplasmic effector
scaffold1.t784 EVM scaffold1.g784	scaffold1:2350656-2352754(+)	-	-	Y (0.987)	Non-effector
scaffold1.t785 EVM scaffold1.g785	scaffold1:2352922-2353872(-)	-	-	Y (0.635)	Non-effector
scaffold1.t786 EVM scaffold1.g786	scaffold1:2355124-2356676(-)	-	-	Y (0.514)	Non-effector
scaffold1.t787 EVM scaffold1.g787	scaffold1:2362666-2363832(+)	-	-	Y (0.736)	Non-effector
scaffold1.t788 EVM scaffold1.g788	scaffold1:2364743-2365666(-)	-	-	Y (0.769)	Non-effector
scaffold1.t789 EVM scaffold1.g789	scaffold1:2370142-2371804(-)	-	-	Y (0.828)	Non-effector
scaffold1.t790 EVM scaffold1.g790	scaffold1:2375080-2376149(-)	-	-	Y (0.525)	Non-effector
scaffold1.t791 EVM scaffold1.g791	scaffold1:2386299-2387236(+)	-	-	Y (0.533)	Non-effector
scaffold1.t792 EVM scaffold1.g792	scaffold1:2388116-2388952(-)	-	-	Y (0.62)	Non-effector
scaffold1.t793 EVM scaffold1.g793	scaffold1:2390479-2391756(-)	-	-	Y (0.663)	Non-effector
scaffold1.t794 EVM scaffold1.g794	scaffold1:2392695-2393649(+)	Y (0.739)	-	-	Cytoplasmic effector
scaffold1.t795 EVM scaffold1.g795	scaffold1:2394025-2394922(+)	Y (0.615)	-	-	Cytoplasmic effector
scaffold1.t796 EVM scaffold1.g796	scaffold1:2395196-2396395(-)	Y (0.531)	-	-	Cytoplasmic effector
scaffold1.t797 EVM scaffold1.g797	scaffold1:2397530-2404230(+)	-	-	Y (0.74)	Non-effector
scaffold1.t798 EVM scaffold1.g798	scaffold1:2404676-2405068(+)	Y (0.788)	-	-	Cytoplasmic effector
scaffold1.t799 EVM scaffold1.g799	scaffold1:2406110-2409732(-)	-	-	Y (0.838)	Non-effector
scaffold1.t800 EVM scaffold1.g800	scaffold1:2410483-2413833(-)	-	-	Y (0.578)	Non-effector
scaffold1.t801 EVM scaffold1.g801	scaffold1:2414167-2415027(+)	Y (0.729)	-	-	Cytoplasmic effector
scaffold1.t802 EVM scaffold1.g802	scaffold1:2415429-2416599(+)	Y (0.785)	-	-	Cytoplasmic effector
scaffold1.t803 EVM scaffold1.g803	scaffold1:2420222-2422754(+)	-	-	Y (0.923)	Non-effector
scaffold1.t804 EVM scaffold1.g804	scaffold1:2424817-2427201(+)	-	-	Y (0.769)	Non-effector
scaffold1.t805 EVM scaffold1.g805	scaffold1:2427779-2428258(-)	Y (0.794)	-	-	Cytoplasmic effector
scaffold1.t806 EVM scaffold1.g806	scaffold1:2430281-2432637(-)	-	-	Y (0.986)	Non-effector
scaffold1.t807 EVM scaffold1.g807	scaffold1:2437372-2438509(+)	-	-	Y (0.887)	Non-effector
scaffold1.t808 EVM scaffold1.g808	scaffold1:2439217-2440979(+)	-	-	Y (0.969)	Non-effector
scaffold1.t809 EVM scaffold1.g809	scaffold1:2441800-2444435(-)	-	-	Y (0.866)	Non-effector
scaffold1.t810 EVM scaffold1.g810	scaffold1:2445366-2446039(+)	Y (0.852)	-	-	Cytoplasmic effector
scaffold1.t811 EVM scaffold1.g811	scaffold1:2447048-2448353(+)	-	-	Y (0.58)	Non-effector
scaffold1.t812 EVM scaffold1.g812	scaffold1:2450143-2451557(-)	-	-	Y (0.983)	Non-effector
scaffold1.t813 EVM scaffold1.g813	scaffold1:2458971-2461017(-)	Y (0.738)	-	-	Cytoplasmic effector
scaffold1.t814 EVM scaffold1.g814	scaffold1:2461563-2463972(+)	-	-	Y (0.885)	Non-effector
scaffold1.t815 EVM scaffold1.g815	scaffold1:2467521-2469865(+)	-	-	Y (0.928)	Non-effector
scaffold1.t816 EVM scaffold1.g816	scaffold1:2471870-2472328(-)	Y (0.552)	-	-	Cytoplasmic effector
scaffold1.t817 EVM scaffold1.g817	scaffold1:2478065-2478484(-)	Y (0.704)	-	-	Cytoplasmic effector
scaffold1.t818 EVM scaffold1.g818	scaffold1:2483215-2483924(-)	Y (0.775)	-	-	Cytoplasmic effector
scaffold1.t819 EVM scaffold1.g819	scaffold1:2486179-2489264(+)	-	-	Y (0.933)	Non-effector
scaffold1.t820 EVM scaffold1.g820	scaffold1:2489545-2490228(-)	Y (0.654)	-	-	Cytoplasmic effector
scaffold1.t821 EVM scaffold1.g821	scaffold1:2491146-2492899(-)	-	-	Y (0.895)	Non-effector
scaffold1.t822 EVM scaffold1.g822	scaffold1:2498291-2500109(+)	-	-	Y (0.723)	Non-effector
scaffold1.t823 EVM scaffold1.g823	scaffold1:2500402-2501439(-)	-	Y (0.825)	-	Apoplastic effector
scaffold1.t824 EVM scaffold1.g824	scaffold1:2502804-2505816(-)	-	-	Y (0.742)	Non-effector
scaffold1.t825 EVM scaffold1.g825	scaffold1:2507321-2510448(-)	-	-	Y (0.862)	Non-effector
scaffold1.t826 EVM scaffold1.g826	scaffold1:2511717-2512723(+)	Y (0.608)	-	-	Cytoplasmic effector
scaffold1.t827 EVM scaffold1.g827	scaffold1:2514117-2516587(+)	-	-	Y (0.897)	Non-effector
scaffold1.t828 EVM scaffold1.g828	scaffold1:2517811-2518719(-)	Y (0.687)	-	-	Cytoplasmic effector
scaffold1.t829 EVM scaffold1.g829	scaffold1:2527297-2528044(-)	Y (0.704)	-	-	Cytoplasmic effector
scaffold1.t830 EVM scaffold1.g830	scaffold1:2529344-2529595(+)	Y (0.988)	-	-	Cytoplasmic effector
scaffold1.t831 EVM scaffold1.g831	scaffold1:2537465-2539921(+)	Y (0.51)	-	-	Cytoplasmic effector
scaffold1.t832 EVM scaffold1.g832	scaffold1:2540933-2542140(+)	Y (0.64)	-	-	Cytoplasmic effector
scaffold1.t833 EVM scaffold1.g833	scaffold1:2542781-2545204(+)	-	-	Y (0.988)	Non-effector
scaffold1.t834 EVM scaffold1.g834	scaffold1:2546184-2546948(+)	-	-	Y (0.749)	Non-effector
scaffold1.t835 EVM scaffold1.g835	scaffold1:2547213-2547744(-)	Y (0.861)	-	-	Cytoplasmic effector
scaffold1.t836 EVM scaffold1.g836	scaffold1:2548413-2551042(+)	-	-	Y (0.708)	Non-effector
scaffold1.t837 EVM scaffold1.g837	scaffold1:2551734-2552219(+)	Y (0.948)	-	-	Cytoplasmic effector
scaffold1.t838 EVM scaffold1.g838	scaffold1:2552516-2555065(-)	-	-	Y (0.596)	Non-effector
scaffold1.t839 EVM scaffold1.g839	scaffold1:2556503-2557009(-)	-	-	Y (0.508)	Non-effector
scaffold1.t840 EVM scaffold1.g840	scaffold1:2557767-2560298(+)	-	-	Y (0.838)	Non-effector
scaffold1.t841 EVM scaffold1.g841	scaffold1:2560487-2563557(-)	-	-	Y (0.929)	Non-effector
scaffold1.t842 EVM scaffold1.g842	scaffold1:2563882-2565417(+)	Y (0.51)	-	-	Cytoplasmic effector
scaffold1.t843 EVM scaffold1.g843	scaffold1:2565686-2566885(-)	Y (0.638)	-	-	Cytoplasmic effector
scaffold1.t844 EVM scaffold1.g844	scaffold1:2568104-2568335(+)	-	-	Y (0.542)	Non-effector
scaffold1.t845 EVM scaffold1.g845	scaffold1:2568704-2573355(-)	-	-	Y (0.821)	Non-effector
scaffold1.t846 EVM scaffold1.g846	scaffold1:2574010-2574920(+)	-	-	Y (0.534)	Non-effector
scaffold1.t847 EVM scaffold1.g847	scaffold1:2575517-2577839(-)	-	-	Y (0.775)	Non-effector
scaffold1.t848 EVM scaffold1.g848	scaffold1:2582113-2583558(-)	-	-	Y (0.651)	Non-effector
scaffold1.t849 EVM scaffold1.g849	scaffold1:2584274-2585272(+)	-	-	Y (0.777)	Non-effector
scaffold1.t850 EVM scaffold1.g850	scaffold1:2586248-2588854(-)	-	-	Y (0.947)	Non-effector
scaffold1.t851 EVM scaffold1.g851	scaffold1:2590228-2591996(-)	Y (0.783)	-	-	Cytoplasmic effector
scaffold1.t852 EVM scaffold1.g852	scaffold1:2592346-2593279(+)	Y (0.904)	-	-	Cytoplasmic effector
scaffold1.t853 EVM scaffold1.g853	scaffold1:2593895-2596023(-)	-	-	Y (0.659)	Non-effector
scaffold1.t854 EVM scaffold1.g854	scaffold1:2596660-2598171(+)	-	-	Y (0.912)	Non-effector
scaffold1.t855 EVM scaffold1.g855	scaffold1:2598422-2599929(-)	-	-	Y (0.871)	Non-effector
scaffold1.t856 EVM scaffold1.g856	scaffold1:2600852-2601469(-)	Y (0.634)	-	-	Cytoplasmic effector
scaffold1.t857 EVM scaffold1.g857	scaffold1:2602830-2603696(-)	-	-	Y (0.596)	Non-effector
scaffold1.t858 EVM scaffold1.g858	scaffold1:2603771-2605709(-)	-	-	Y (0.921)	Non-effector
scaffold1.t859 EVM scaffold1.g859	scaffold1:2609289-2610698(-)	-	-	Y (0.901)	Non-effector
scaffold1.t860 EVM scaffold1.g860	scaffold1:2611661-2613172(-)	Y (0.731)	-	-	Cytoplasmic effector
scaffold1.t861 EVM scaffold1.g861	scaffold1:2614499-2615494(-)	-	-	Y (0.77)	Non-effector
scaffold1.t862 EVM scaffold1.g862	scaffold1:2615997-2617175(+)	Y (0.865)	-	-	Cytoplasmic effector
scaffold1.t863 EVM scaffold1.g863	scaffold1:2617925-2622377(-)	-	-	Y (0.696)	Non-effector
scaffold1.t864 EVM scaffold1.g864	scaffold1:2622754-2623551(+)	Y (0.68)	-	-	Cytoplasmic effector
scaffold1.t865 EVM scaffold1.g865	scaffold1:2628171-2628632(+)	Y (0.751)	-	-	Cytoplasmic effector
scaffold1.t866 EVM scaffold1.g866	scaffold1:2630945-2632854(+)	-	-	Y (0.869)	Non-effector
scaffold1.t867 EVM scaffold1.g867	scaffold1:2633351-2635340(-)	-	-	Y (0.768)	Non-effector
scaffold1.t868 EVM scaffold1.g868	scaffold1:2635958-2636651(-)	Y (0.849)	-	-	Cytoplasmic effector
scaffold1.t869 EVM scaffold1.g869	scaffold1:2637156-2638864(+)	-	-	Y (0.752)	Non-effector
scaffold1.t870 EVM scaffold1.g870	scaffold1:2639186-2640613(-)	-	-	Y (0.524)	Non-effector
scaffold1.t871 EVM scaffold1.g871	scaffold1:2641575-2641937(-)	Y (0.513)	Y (0.679)	-	Apoplastic/cytoplasmic effector
scaffold1.t872 EVM scaffold1.g872	scaffold1:2645406-2645957(+)	Y (0.729)	-	-	Cytoplasmic effector
scaffold1.t873 EVM scaffold1.g873	scaffold1:2646138-2647406(-)	Y (0.654)	-	-	Cytoplasmic effector
scaffold1.t874 EVM scaffold1.g874	scaffold1:2652796-2653497(+)	Y (0.952)	-	-	Cytoplasmic effector
scaffold1.t875 EVM scaffold1.g875	scaffold1:2653891-2654263(+)	Y (0.757)	-	-	Cytoplasmic effector
scaffold1.t876 EVM scaffold1.g876	scaffold1:2655057-2655857(-)	Y (0.881)	-	-	Cytoplasmic effector
scaffold1.t877 EVM scaffold1.g877	scaffold1:2658033-2659202(+)	-	-	Y (0.681)	Non-effector
scaffold1.t878 EVM scaffold1.g878	scaffold1:2659880-2661441(-)	-	-	Y (0.926)	Non-effector
scaffold1.t879 EVM scaffold1.g879	scaffold1:2661959-2663018(+)	-	-	Y (0.867)	Non-effector
scaffold1.t880 EVM scaffold1.g880	scaffold1:2663879-2665412(+)	-	-	Y (0.824)	Non-effector
scaffold1.t881 EVM scaffold1.g881	scaffold1:2665519-2666668(-)	-	-	Y (0.921)	Non-effector
scaffold1.t882 EVM scaffold1.g882	scaffold1:2668556-2669677(+)	-	-	Y (0.981)	Non-effector
scaffold1.t883 EVM scaffold1.g883	scaffold1:2670497-2674818(+)	-	-	Y (0.988)	Non-effector
scaffold1.t884 EVM scaffold1.g884	scaffold1:2675095-2676738(-)	-	-	Y (0.859)	Non-effector
scaffold1.t885 EVM scaffold1.g885	scaffold1:2677361-2679315(+)	-	-	Y (0.987)	Non-effector
scaffold1.t886 EVM scaffold1.g886	scaffold1:2681247-2682959(+)	-	-	Y (0.784)	Non-effector
scaffold1.t887 EVM scaffold1.g887	scaffold1:2683744-2685587(-)	Y (0.704)	-	-	Cytoplasmic effector
scaffold1.t888 EVM scaffold1.g888	scaffold1:2686260-2688319(+)	Y (0.604)	-	-	Cytoplasmic effector
scaffold1.t889 EVM scaffold1.g889	scaffold1:2688812-2689149(-)	-	Y (0.694)	-	Apoplastic effector
scaffold1.t890 EVM scaffold1.g890	scaffold1:2689758-2692122(+)	-	-	Y (0.853)	Non-effector
scaffold1.t891 EVM scaffold1.g891	scaffold1:2693404-2694993(+)	Y (0.804)	-	-	Cytoplasmic effector
scaffold1.t892 EVM scaffold1.g892	scaffold1:2696441-2699622(+)	-	-	Y (0.826)	Non-effector
scaffold1.t893 EVM scaffold1.g893	scaffold1:2701391-2704085(-)	-	-	Y (0.934)	Non-effector
scaffold1.t894 EVM scaffold1.g894	scaffold1:2708409-2710395(+)	-	-	Y (0.794)	Non-effector
scaffold1.t895 EVM scaffold1.g895	scaffold1:2710724-2712187(-)	-	-	Y (0.855)	Non-effector
scaffold1.t896 EVM scaffold1.g896	scaffold1:2713565-2714658(-)	-	-	Y (0.793)	Non-effector
scaffold1.t897 EVM scaffold1.g897	scaffold1:2722902-2726976(+)	-	-	Y (0.858)	Non-effector
scaffold1.t898 EVM scaffold1.g898	scaffold1:2727601-2728243(+)	-	-	Y (0.696)	Non-effector
scaffold1.t899 EVM scaffold1.g899	scaffold1:2731908-2732948(+)	-	-	Y (0.831)	Non-effector
scaffold1.t900 EVM scaffold1.g900	scaffold1:2734039-2735726(+)	-	-	Y (0.623)	Non-effector
scaffold1.t901 EVM scaffold1.g901	scaffold1:2736364-2737849(-)	Y (0.519)	-	-	Cytoplasmic effector
scaffold1.t902 EVM scaffold1.g902	scaffold1:2738545-2739783(+)	Y (0.737)	-	-	Cytoplasmic effector
scaffold1.t903 EVM scaffold1.g903	scaffold1:2741004-2742526(-)	-	-	Y (0.706)	Non-effector
scaffold1.t904 EVM scaffold1.g904	scaffold1:2747673-2748518(+)	-	-	Y (0.678)	Non-effector
scaffold1.t905 EVM scaffold1.g905	scaffold1:2750285-2751961(-)	-	-	Y (0.814)	Non-effector
scaffold1.t906 EVM scaffold1.g906	scaffold1:2754699-2755849(+)	Y (0.827)	-	-	Cytoplasmic effector
scaffold1.t907 EVM scaffold1.g907	scaffold1:2757968-2760723(+)	-	-	Y (0.885)	Non-effector
scaffold1.t908 EVM scaffold1.g908	scaffold1:2761636-2762175(+)	-	-	Y (0.796)	Non-effector
scaffold1.t909 EVM scaffold1.g909	scaffold1:2762541-2763599(-)	Y (0.538)	-	-	Cytoplasmic effector
scaffold1.t910 EVM scaffold1.g910	scaffold1:2765442-2767375(+)	Y (0.672)	-	-	Cytoplasmic effector
scaffold1.t911 EVM scaffold1.g911	scaffold1:2772571-2773191(+)	Y (0.627)	-	-	Cytoplasmic effector
scaffold1.t912 EVM scaffold1.g912	scaffold1:2775082-2776497(+)	Y (0.545)	-	-	Cytoplasmic effector
scaffold1.t913 EVM scaffold1.g913	scaffold1:2778221-2779546(+)	-	-	Y (0.92)	Non-effector
scaffold1.t914 EVM scaffold1.g914	scaffold1:2780658-2782506(+)	-	-	Y (0.757)	Non-effector
scaffold1.t915 EVM scaffold1.g915	scaffold1:2782886-2783833(+)	-	-	Y (0.51)	Non-effector
scaffold1.t916 EVM scaffold1.g916	scaffold1:2784378-2785469(+)	-	-	Y (0.741)	Non-effector
scaffold1.t917 EVM scaffold1.g917	scaffold1:2786079-2788215(-)	-	-	Y (0.879)	Non-effector
scaffold1.t918 EVM scaffold1.g918	scaffold1:2788899-2789416(+)	Y (0.894)	-	-	Cytoplasmic effector
scaffold1.t919 EVM scaffold1.g919	scaffold1:2790241-2792776(+)	-	-	Y (0.987)	Non-effector
scaffold1.t920 EVM scaffold1.g920	scaffold1:2793933-2796754(+)	-	-	Y (0.643)	Non-effector
scaffold1.t921 EVM scaffold1.g921	scaffold1:2796872-2797356(+)	Y (0.714)	-	-	Cytoplasmic effector
scaffold1.t922 EVM scaffold1.g922	scaffold1:2798124-2801816(-)	-	-	Y (0.852)	Non-effector
scaffold1.t923 EVM scaffold1.g923	scaffold1:2803271-2807633(-)	-	-	Y (0.792)	Non-effector
scaffold1.t924 EVM scaffold1.g924	scaffold1:2813039-2814294(+)	-	-	Y (0.861)	Non-effector
scaffold1.t925 EVM scaffold1.g925	scaffold1:2814729-2815694(+)	Y (0.663)	-	-	Cytoplasmic effector
scaffold1.t926 EVM scaffold1.g926	scaffold1:2816683-2820238(+)	-	-	Y (0.837)	Non-effector
scaffold1.t927 EVM scaffold1.g927	scaffold1:2822939-2824180(+)	Y (0.522)	-	-	Cytoplasmic effector
scaffold1.t928 EVM scaffold1.g928	scaffold1:2824906-2825693(-)	-	-	Y (0.893)	Non-effector
scaffold1.t929 EVM scaffold1.g929	scaffold1:2826157-2827172(+)	-	-	Y (0.701)	Non-effector
scaffold1.t930 EVM scaffold1.g930	scaffold1:2827232-2829426(-)	-	-	Y (0.523)	Non-effector
scaffold1.t931 EVM scaffold1.g931	scaffold1:2832385-2833197(+)	-	-	Y (0.516)	Non-effector
scaffold1.t932 EVM scaffold1.g932	scaffold1:2833762-2834682(-)	Y (0.674)	-	-	Cytoplasmic effector
scaffold1.t933 EVM scaffold1.g933	scaffold1:2836074-2837221(+)	Y (0.761)	-	-	Cytoplasmic effector
scaffold1.t934 EVM scaffold1.g934	scaffold1:2842427-2843806(+)	-	-	Y (0.606)	Non-effector
scaffold1.t935 EVM scaffold1.g935	scaffold1:2844445-2845604(-)	Y (0.653)	-	-	Cytoplasmic effector
scaffold1.t936 EVM scaffold1.g936	scaffold1:2846013-2846498(+)	Y (0.866)	-	-	Cytoplasmic effector
scaffold1.t937 EVM scaffold1.g937	scaffold1:2846966-2849890(+)	-	-	Y (0.751)	Non-effector
scaffold1.t938 EVM scaffold1.g938	scaffold1:2850405-2852084(+)	Y (0.689)	-	-	Cytoplasmic effector
scaffold1.t939 EVM scaffold1.g939	scaffold1:2855444-2856346(+)	Y (0.51)	-	-	Cytoplasmic effector
scaffold1.t940 EVM scaffold1.g940	scaffold1:2857743-2858867(+)	-	-	Y (0.582)	Non-effector
scaffold1.t941 EVM scaffold1.g941	scaffold1:2858971-2859789(-)	-	-	Y (0.537)	Non-effector
scaffold1.t942 EVM scaffold1.g942	scaffold1:2861435-2862125(+)	Y (0.676)	-	-	Cytoplasmic effector
scaffold1.t943 EVM scaffold1.g943	scaffold1:2862676-2864121(-)	-	-	Y (0.849)	Non-effector
scaffold1.t944 EVM scaffold1.g944	scaffold1:2865009-2866028(-)	Y (0.66)	-	-	Cytoplasmic effector
scaffold1.t945 EVM scaffold1.g945	scaffold1:2869061-2869986(+)	-	-	Y (0.556)	Non-effector
scaffold1.t946 EVM scaffold1.g946	scaffold1:2870358-2871374(+)	Y (0.698)	-	-	Cytoplasmic effector
scaffold1.t947 EVM scaffold1.g947	scaffold1:2871448-2871843(-)	Y (0.84)	Y (0.607)	-	Cytoplasmic/apoplastic effector
scaffold1.t948 EVM scaffold1.g948	scaffold1:2872342-2873850(+)	Y (0.717)	-	-	Cytoplasmic effector
scaffold1.t949 EVM scaffold1.g949	scaffold1:2874378-2876255(-)	Y (0.6)	-	-	Cytoplasmic effector
scaffold1.t950 EVM scaffold1.g950	scaffold1:2878645-2880330(-)	-	-	Y (0.804)	Non-effector
scaffold1.t951 EVM scaffold1.g951	scaffold1:2880656-2881261(+)	Y (0.748)	-	-	Cytoplasmic effector
scaffold1.t952 EVM scaffold1.g952	scaffold1:2881907-2883133(-)	Y (0.665)	-	-	Cytoplasmic effector
scaffold1.t953 EVM scaffold1.g953	scaffold1:2887195-2888397(-)	Y (0.739)	-	-	Cytoplasmic effector
scaffold1.t954 EVM scaffold1.g954	scaffold1:2890457-2891923(+)	-	-	Y (0.727)	Non-effector
scaffold1.t955 EVM scaffold1.g955	scaffold1:2892174-2892587(-)	Y (0.538)	Y (0.611)	-	Apoplastic/cytoplasmic effector
scaffold1.t956 EVM scaffold1.g956	scaffold1:2894598-2896041(-)	Y (0.533)	-	-	Cytoplasmic effector
scaffold1.t957 EVM scaffold1.g957	scaffold1:2896544-2898103(-)	-	-	Y (0.801)	Non-effector
scaffold1.t958 EVM scaffold1.g958	scaffold1:2899775-2901322(+)	-	-	Y (0.566)	Non-effector
scaffold1.t959 EVM scaffold1.g959	scaffold1:2903660-2904959(+)	-	-	Y (0.972)	Non-effector
scaffold1.t960 EVM scaffold1.g960	scaffold1:2905723-2906460(+)	Y (0.683)	-	-	Cytoplasmic effector
scaffold1.t961 EVM scaffold1.g961	scaffold1:2907588-2910324(-)	-	-	Y (0.853)	Non-effector
scaffold1.t962 EVM scaffold1.g962	scaffold1:2911116-2911571(-)	-	-	Y (0.836)	Non-effector
scaffold1.t963 EVM scaffold1.g963	scaffold1:2915581-2915884(-)	Y (0.832)	-	-	Cytoplasmic effector
scaffold1.t964 EVM scaffold1.g964	scaffold1:2916628-2917538(+)	Y (0.7)	-	-	Cytoplasmic effector
scaffold1.t965 EVM scaffold1.g965	scaffold1:2917564-2919294(-)	-	-	Y (0.896)	Non-effector
scaffold1.t966 EVM scaffold1.g966	scaffold1:2920075-2920427(+)	-	-	Y (0.785)	Non-effector
scaffold1.t967 EVM scaffold1.g967	scaffold1:2921014-2922170(-)	Y (0.644)	-	-	Cytoplasmic effector
scaffold1.t968 EVM scaffold1.g968	scaffold1:2922775-2924080(-)	Y (0.588)	-	-	Cytoplasmic effector
scaffold1.t969 EVM scaffold1.g969	scaffold1:2927922-2929888(-)	Y (0.647)	-	-	Cytoplasmic effector
scaffold1.t970 EVM scaffold1.g970	scaffold1:2930316-2931074(+)	-	-	Y (0.788)	Non-effector
scaffold1.t971 EVM scaffold1.g971	scaffold1:2931524-2932291(+)	Y (0.723)	-	-	Cytoplasmic effector
scaffold1.t972 EVM scaffold1.g972	scaffold1:2932826-2933578(+)	-	Y (0.603)	-	Apoplastic effector
scaffold1.t973 EVM scaffold1.g973	scaffold1:2933952-2937704(-)	-	-	Y (0.832)	Non-effector
scaffold1.t974 EVM scaffold1.g974	scaffold1:2944357-2944816(+)	Y (0.769)	-	-	Cytoplasmic effector
scaffold1.t975 EVM scaffold1.g975	scaffold1:2944938-2946683(-)	-	-	Y (0.734)	Non-effector
scaffold1.t976 EVM scaffold1.g976	scaffold1:2947177-2949640(-)	-	-	Y (0.958)	Non-effector
scaffold1.t977 EVM scaffold1.g977	scaffold1:2950813-2951660(+)	-	Y (0.614)	-	Apoplastic effector
scaffold1.t978 EVM scaffold1.g978	scaffold1:2952388-2953598(+)	-	-	Y (0.917)	Non-effector
scaffold1.t979 EVM scaffold1.g979	scaffold1:2956884-2959030(+)	-	-	Y (0.954)	Non-effector
scaffold1.t980 EVM scaffold1.g980	scaffold1:2960070-2961833(-)	-	-	Y (0.907)	Non-effector
scaffold1.t981 EVM scaffold1.g981	scaffold1:2962887-2964729(-)	Y (0.702)	-	-	Cytoplasmic effector
scaffold1.t982 EVM scaffold1.g982	scaffold1:2966359-2967005(-)	-	Y (0.597)	-	Apoplastic effector
scaffold1.t983 EVM scaffold1.g983	scaffold1:2970429-2971468(+)	-	-	Y (0.616)	Non-effector
scaffold1.t984 EVM scaffold1.g984	scaffold1:2971879-2973087(-)	Y (0.672)	-	-	Cytoplasmic effector
scaffold1.t985 EVM scaffold1.g985	scaffold1:2973379-2973730(+)	Y (0.925)	-	-	Cytoplasmic effector
scaffold1.t986 EVM scaffold1.g986	scaffold1:2973969-2975374(-)	Y (0.528)	-	-	Cytoplasmic effector
scaffold1.t987 EVM scaffold1.g987	scaffold1:2976587-2977665(-)	Y (0.605)	-	-	Cytoplasmic effector
scaffold1.t988 EVM scaffold1.g988	scaffold1:2979719-2981324(-)	-	-	Y (0.578)	Non-effector
scaffold1.t989 EVM scaffold1.g989	scaffold1:2982834-2985151(+)	Y (0.541)	-	-	Cytoplasmic effector
scaffold1.t990 EVM scaffold1.g990	scaffold1:2985339-2986688(-)	-	-	Y (0.509)	Non-effector
scaffold1.t991 EVM scaffold1.g991	scaffold1:2988166-2990694(+)	-	-	Y (0.693)	Non-effector
scaffold1.t992 EVM scaffold1.g992	scaffold1:2991573-2993343(+)	-	-	Y (0.842)	Non-effector
scaffold1.t993 EVM scaffold1.g993	scaffold1:2993551-2996698(-)	-	-	Y (0.986)	Non-effector
scaffold1.t994 EVM scaffold1.g994	scaffold1:2997066-2997798(+)	Y (0.896)	-	-	Cytoplasmic effector
scaffold1.t995 EVM scaffold1.g995	scaffold1:2997992-2999287(-)	-	-	Y (0.779)	Non-effector
scaffold1.t996 EVM scaffold1.g996	scaffold1:3000070-3002528(-)	-	-	Y (0.988)	Non-effector
scaffold1.t997 EVM scaffold1.g997	scaffold1:3002983-3006369(-)	-	-	Y (0.954)	Non-effector
scaffold1.t998 EVM scaffold1.g998	scaffold1:3007933-3009837(+)	Y (0.514)	-	-	Cytoplasmic effector
scaffold1.t999 EVM scaffold1.g999	scaffold1:3010426-3010842(+)	Y (0.816)	-	-	Cytoplasmic effector
scaffold1.t1000 EVM scaffold1.g1000	scaffold1:3010990-3012054(-)	Y (0.695)	-	-	Cytoplasmic effector
scaffold1.t1001 EVM scaffold1.g1001	scaffold1:3012480-3014023(+)	Y (0.65)	-	-	Cytoplasmic effector
scaffold1.t1002 EVM scaffold1.g1002	scaffold1:3015130-3016964(+)	Y (0.834)	-	-	Cytoplasmic effector
scaffold1.t1003 EVM scaffold1.g1003	scaffold1:3019260-3021166(-)	Y (0.532)	-	-	Cytoplasmic effector
scaffold1.t1004 EVM scaffold1.g1004	scaffold1:3029421-3030222(+)	Y (0.509)	-	-	Cytoplasmic effector
scaffold1.t1005 EVM scaffold1.g1005	scaffold1:3030681-3032641(-)	-	-	Y (0.897)	Non-effector
scaffold1.t1006 EVM scaffold1.g1006	scaffold1:3033442-3037314(+)	-	-	Y (0.988)	Non-effector
scaffold1.t1007 EVM scaffold1.g1007	scaffold1:3039099-3039671(+)	-	-	Y (0.675)	Non-effector
scaffold1.t1008 EVM scaffold1.g1008	scaffold1:3041243-3041930(-)	-	-	Y (0.63)	Non-effector
scaffold1.t1009 EVM scaffold1.g1009	scaffold1:3046638-3048716(-)	Y (0.927)	-	-	Cytoplasmic effector
scaffold1.t1010 EVM scaffold1.g1010	scaffold1:3051462-3052189(+)	Y (0.833)	-	-	Cytoplasmic effector
scaffold1.t1011 EVM scaffold1.g1011	scaffold1:3052446-3053438(-)	Y (0.512)	-	-	Cytoplasmic effector
scaffold1.t1012 EVM scaffold1.g1012	scaffold1:3063172-3064813(+)	-	-	Y (0.88)	Non-effector
scaffold1.t1013 EVM scaffold1.g1013	scaffold1:3066237-3067784(+)	-	-	Y (0.987)	Non-effector
scaffold1.t1014 EVM scaffold1.g1014	scaffold1:3068849-3071252(+)	-	-	Y (0.873)	Non-effector
scaffold1.t1015 EVM scaffold1.g1015	scaffold1:3075317-3076990(+)	-	-	Y (0.953)	Non-effector
scaffold1.t1016 EVM scaffold1.g1016	scaffold1:3077525-3079566(-)	-	-	Y (0.867)	Non-effector
scaffold1.t1017 EVM scaffold1.g1017	scaffold1:3082118-3083552(-)	-	-	Y (0.924)	Non-effector
scaffold1.t1018 EVM scaffold1.g1018	scaffold1:3086705-3089146(-)	-	-	Y (0.879)	Non-effector
scaffold1.t1019 EVM scaffold1.g1019	scaffold1:3094717-3096444(+)	-	-	Y (0.988)	Non-effector
scaffold1.t1020 EVM scaffold1.g1020	scaffold1:3096698-3098059(-)	Y (0.554)	-	-	Cytoplasmic effector
scaffold1.t1021 EVM scaffold1.g1021	scaffold1:3100509-3101277(-)	Y (0.987)	-	-	Cytoplasmic effector
scaffold1.t1022 EVM scaffold1.g1022	scaffold1:3102727-3104313(+)	-	-	Y (0.702)	Non-effector
scaffold1.t1023 EVM scaffold1.g1023	scaffold1:3105309-3106404(+)	-	-	Y (0.752)	Non-effector
scaffold1.t1024 EVM scaffold1.g1024	scaffold1:3108024-3109958(-)	-	-	Y (0.917)	Non-effector
scaffold1.t1025 EVM scaffold1.g1025	scaffold1:3111551-3112135(-)	Y (0.672)	-	-	Cytoplasmic effector
scaffold1.t1026 EVM scaffold1.g1026	scaffold1:3114055-3118159(+)	-	-	Y (0.988)	Non-effector
scaffold1.t1027 EVM scaffold1.g1027	scaffold1:3118572-3120372(+)	-	-	Y (0.86)	Non-effector
scaffold1.t1028 EVM scaffold1.g1028	scaffold1:3121061-3123186(-)	-	-	Y (0.848)	Non-effector
scaffold1.t1029 EVM scaffold1.g1029	scaffold1:3124654-3125114(+)	-	-	Y (0.576)	Non-effector
scaffold1.t1030 EVM scaffold1.g1030	scaffold1:3125595-3127630(-)	-	-	Y (0.724)	Non-effector
scaffold1.t1031 EVM scaffold1.g1031	scaffold1:3132314-3134551(-)	-	-	Y (0.852)	Non-effector
scaffold1.t1032 EVM scaffold1.g1032	scaffold1:3138642-3140830(-)	-	-	Y (0.845)	Non-effector
scaffold1.t1033 EVM scaffold1.g1033	scaffold1:3142067-3145336(+)	-	-	Y (0.834)	Non-effector
scaffold1.t1034 EVM scaffold1.g1034	scaffold1:3146467-3147265(+)	-	-	Y (0.79)	Non-effector
scaffold1.t1035 EVM scaffold1.g1035	scaffold1:3147563-3153469(-)	-	-	Y (0.785)	Non-effector
scaffold1.t1036 EVM scaffold1.g1036	scaffold1:3155081-3159793(+)	-	-	Y (0.854)	Non-effector
scaffold1.t1037 EVM scaffold1.g1037	scaffold1:3160814-3164071(-)	-	-	Y (0.859)	Non-effector
scaffold1.t1038 EVM scaffold1.g1038	scaffold1:3167841-3169445(+)	-	-	Y (0.582)	Non-effector
scaffold1.t1039 EVM scaffold1.g1039	scaffold1:3170172-3171212(-)	-	-	Y (0.568)	Non-effector
scaffold1.t1040 EVM scaffold1.g1040	scaffold1:3172383-3173534(-)	-	-	Y (0.728)	Non-effector
scaffold1.t1041 EVM scaffold1.g1041	scaffold1:3174325-3174672(+)	Y (0.867)	-	-	Cytoplasmic effector
scaffold1.t1042 EVM scaffold1.g1042	scaffold1:3175035-3175526(-)	Y (0.806)	-	-	Cytoplasmic effector
scaffold1.t1043 EVM scaffold1.g1043	scaffold1:3175907-3177676(-)	Y (0.584)	-	-	Cytoplasmic effector
scaffold1.t1044 EVM scaffold1.g1044	scaffold1:3178129-3179619(+)	Y (0.771)	-	-	Cytoplasmic effector
scaffold1.t1045 EVM scaffold1.g1045	scaffold1:3180076-3180762(-)	Y (0.74)	-	-	Cytoplasmic effector
scaffold1.t1046 EVM scaffold1.g1046	scaffold1:3181834-3183137(-)	-	-	Y (0.672)	Non-effector
scaffold1.t1047 EVM scaffold1.g1047	scaffold1:3183921-3185235(+)	Y (0.761)	-	-	Cytoplasmic effector
scaffold1.t1048 EVM scaffold1.g1048	scaffold1:3185956-3186711(-)	Y (0.686)	-	-	Cytoplasmic effector
scaffold1.t1049 EVM scaffold1.g1049	scaffold1:3188789-3189729(+)	Y (0.581)	-	-	Cytoplasmic effector
scaffold1.t1050 EVM scaffold1.g1050	scaffold1:3189970-3193061(-)	-	-	Y (0.755)	Non-effector
scaffold1.t1051 EVM scaffold1.g1051	scaffold1:3196055-3196378(-)	Y (0.797)	-	-	Cytoplasmic effector
scaffold1.t1052 EVM scaffold1.g1052	scaffold1:3205393-3207256(+)	-	-	Y (0.871)	Non-effector
scaffold1.t1053 EVM scaffold1.g1053	scaffold1:3208734-3210451(-)	-	-	Y (0.841)	Non-effector
scaffold1.t1054 EVM scaffold1.g1054	scaffold1:3210761-3218746(+)	-	-	Y (0.51)	Non-effector
scaffold1.t1055 EVM scaffold1.g1055	scaffold1:3219368-3220299(+)	-	-	Y (0.779)	Non-effector
scaffold1.t1056 EVM scaffold1.g1056	scaffold1:3220486-3221053(-)	-	-	Y (0.679)	Non-effector
scaffold1.t1057 EVM scaffold1.g1057	scaffold1:3223148-3223690(-)	Y (0.888)	-	-	Cytoplasmic effector
scaffold1.t1058 EVM scaffold1.g1058	scaffold1:3224665-3225030(+)	Y (0.549)	Y (0.766)	-	Apoplastic/cytoplasmic effector
scaffold1.t1059 EVM scaffold1.g1059	scaffold1:3225763-3227553(+)	-	-	Y (0.746)	Non-effector
scaffold1.t1060 EVM scaffold1.g1060	scaffold1:3230591-3232263(+)	-	Y (0.694)	-	Apoplastic effector
scaffold1.t1061 EVM scaffold1.g1061	scaffold1:3233029-3234653(-)	-	-	Y (0.882)	Non-effector
scaffold1.t1062 EVM scaffold1.g1062	scaffold1:3237458-3239648(-)	-	-	Y (0.946)	Non-effector
scaffold1.t1063 EVM scaffold1.g1063	scaffold1:3242638-3245611(+)	-	-	Y (0.875)	Non-effector
scaffold1.t1064 EVM scaffold1.g1064	scaffold1:3245977-3248334(-)	-	-	Y (0.828)	Non-effector
scaffold1.t1065 EVM scaffold1.g1065	scaffold1:3249309-3251189(-)	-	-	Y (0.975)	Non-effector
scaffold1.t1066 EVM scaffold1.g1066	scaffold1:3252639-3253479(-)	-	Y (0.611)	-	Apoplastic effector
scaffold1.t1067 EVM scaffold1.g1067	scaffold1:3255507-3255907(+)	-	-	Y (0.56)	Non-effector
scaffold1.t1068 EVM scaffold1.g1068	scaffold1:3256981-3258039(+)	Y (0.689)	-	-	Cytoplasmic effector
scaffold1.t1069 EVM scaffold1.g1069	scaffold1:3258434-3260191(+)	-	-	Y (0.893)	Non-effector
scaffold1.t1070 EVM scaffold1.g1070	scaffold1:3260232-3260867(-)	Y (0.74)	-	-	Cytoplasmic effector
scaffold1.t1071 EVM scaffold1.g1071	scaffold1:3261907-3264454(+)	-	-	Y (0.833)	Non-effector
scaffold1.t1072 EVM scaffold1.g1072	scaffold1:3265202-3266314(+)	-	-	Y (0.942)	Non-effector
scaffold1.t1073 EVM scaffold1.g1073	scaffold1:3266658-3269013(-)	-	-	Y (0.984)	Non-effector
scaffold1.t1074 EVM scaffold1.g1074	scaffold1:3272203-3275658(-)	-	-	Y (0.865)	Non-effector
scaffold1.t1075 EVM scaffold1.g1075	scaffold1:3278804-3279221(+)	-	-	Y (0.758)	Non-effector
scaffold1.t1076 EVM scaffold1.g1076	scaffold1:3281301-3282692(-)	-	-	Y (0.783)	Non-effector
scaffold1.t1077 EVM scaffold1.g1077	scaffold1:3290049-3291367(+)	-	-	Y (0.903)	Non-effector
scaffold1.t1078 EVM scaffold1.g1078	scaffold1:3292511-3293074(+)	-	Y (0.76)	-	Apoplastic effector
scaffold1.t1079 EVM scaffold1.g1079	scaffold1:3293746-3294654(+)	Y (0.64)	-	-	Cytoplasmic effector
scaffold1.t1080 EVM scaffold1.g1080	scaffold1:3295623-3297598(+)	Y (0.716)	-	-	Cytoplasmic effector
scaffold1.t1081 EVM scaffold1.g1081	scaffold1:3297881-3299089(-)	-	-	Y (0.664)	Non-effector
scaffold1.t1082 EVM scaffold1.g1082	scaffold1:3300970-3303953(+)	-	-	Y (0.843)	Non-effector
scaffold1.t1083 EVM scaffold1.g1083	scaffold1:3305805-3307709(+)	-	-	Y (0.862)	Non-effector
scaffold1.t1084 EVM scaffold1.g1084	scaffold1:3308005-3309410(+)	-	-	Y (0.899)	Non-effector
scaffold1.t1085 EVM scaffold1.g1085	scaffold1:3309529-3313939(-)	-	-	Y (0.895)	Non-effector
scaffold1.t1086 EVM scaffold1.g1086	scaffold1:3315815-3317125(-)	-	-	Y (0.871)	Non-effector
scaffold1.t1087 EVM scaffold1.g1087	scaffold1:3319717-3320757(-)	Y (0.551)	-	-	Cytoplasmic effector
scaffold1.t1088 EVM scaffold1.g1088	scaffold1:3322008-3323299(+)	-	-	Y (0.809)	Non-effector
scaffold1.t1089 EVM scaffold1.g1089	scaffold1:3325702-3327218(+)	-	-	Y (0.577)	Non-effector
scaffold1.t1090 EVM scaffold1.g1090	scaffold1:3327722-3328946(+)	Y (0.692)	-	-	Cytoplasmic effector
scaffold1.t1091 EVM scaffold1.g1091	scaffold1:3329326-3330237(-)	-	Y (0.64)	-	Apoplastic effector
scaffold1.t1092 EVM scaffold1.g1092	scaffold1:3332994-3333930(-)	-	-	Y (0.978)	Non-effector
scaffold1.t1093 EVM scaffold1.g1093	scaffold1:3334899-3336598(-)	-	-	Y (0.867)	Non-effector
scaffold1.t1094 EVM scaffold1.g1094	scaffold1:3337512-3339842(-)	-	-	Y (0.609)	Non-effector
scaffold1.t1095 EVM scaffold1.g1095	scaffold1:3343847-3344293(-)	Y (0.661)	-	-	Cytoplasmic effector
scaffold1.t1096 EVM scaffold1.g1096	scaffold1:3346563-3347886(-)	-	-	Y (0.876)	Non-effector
scaffold1.t1097 EVM scaffold1.g1097	scaffold1:3349198-3351618(-)	-	-	Y (0.961)	Non-effector
scaffold1.t1098 EVM scaffold1.g1098	scaffold1:3353273-3353807(+)	Y (0.81)	-	-	Cytoplasmic effector
scaffold1.t1099 EVM scaffold1.g1099	scaffold1:3354373-3355575(-)	-	-	Y (0.89)	Non-effector
scaffold1.t1100 EVM scaffold1.g1100	scaffold1:3355989-3356709(+)	Y (0.638)	-	-	Cytoplasmic effector
scaffold1.t1101 EVM scaffold1.g1101	scaffold1:3356767-3357718(-)	-	-	Y (0.857)	Non-effector
scaffold1.t1102 EVM scaffold1.g1102	scaffold1:3358484-3360669(+)	-	-	Y (0.77)	Non-effector
scaffold1.t1103 EVM scaffold1.g1103	scaffold1:3362416-3364395(+)	-	-	Y (0.961)	Non-effector
scaffold1.t1104 EVM scaffold1.g1104	scaffold1:3365095-3367264(-)	Y (0.599)	-	-	Cytoplasmic effector
scaffold1.t1105 EVM scaffold1.g1105	scaffold1:3369582-3374184(+)	-	-	Y (0.925)	Non-effector
scaffold1.t1106 EVM scaffold1.g1106	scaffold1:3375316-3378583(-)	-	-	Y (0.808)	Non-effector
scaffold1.t1107 EVM scaffold1.g1107	scaffold1:3382845-3386034(+)	-	-	Y (0.962)	Non-effector
scaffold1.t1108 EVM scaffold1.g1108	scaffold1:3389297-3392869(+)	-	-	Y (0.827)	Non-effector
scaffold1.t1109 EVM scaffold1.g1109	scaffold1:3393777-3394909(+)	-	-	Y (0.91)	Non-effector
scaffold1.t1110 EVM scaffold1.g1110	scaffold1:3397576-3399416(+)	-	-	Y (0.918)	Non-effector
scaffold1.t1111 EVM scaffold1.g1111	scaffold1:3400025-3402451(+)	-	-	Y (0.799)	Non-effector
scaffold1.t1112 EVM scaffold1.g1112	scaffold1:3403265-3404173(+)	-	-	Y (0.696)	Non-effector
scaffold1.t1113 EVM scaffold1.g1113	scaffold1:3404863-3406188(+)	Y (0.521)	-	-	Cytoplasmic effector
scaffold1.t1114 EVM scaffold1.g1114	scaffold1:3406321-3407281(-)	Y (0.738)	-	-	Cytoplasmic effector
scaffold1.t1115 EVM scaffold1.g1115	scaffold1:3408570-3410462(+)	-	-	Y (0.592)	Non-effector
scaffold1.t1116 EVM scaffold1.g1116	scaffold1:3410884-3413451(-)	-	-	Y (0.683)	Non-effector
scaffold1.t1117 EVM scaffold1.g1117	scaffold1:3413898-3415223(-)	-	-	Y (0.613)	Non-effector
scaffold1.t1118 EVM scaffold1.g1118	scaffold1:3415754-3417075(+)	-	-	Y (0.776)	Non-effector
scaffold1.t1119 EVM scaffold1.g1119	scaffold1:3417507-3421006(+)	-	-	Y (0.918)	Non-effector
scaffold1.t1120 EVM scaffold1.g1120	scaffold1:3423232-3426430(+)	-	-	Y (0.921)	Non-effector
scaffold1.t1121 EVM scaffold1.g1121	scaffold1:3427389-3430863(-)	-	-	Y (0.867)	Non-effector
scaffold1.t1122 EVM scaffold1.g1122	scaffold1:3435470-3437081(+)	-	-	Y (0.876)	Non-effector
scaffold1.t1123 EVM scaffold1.g1123	scaffold1:3438342-3438620(+)	Y (0.805)	-	-	Cytoplasmic effector
scaffold1.t1124 EVM scaffold1.g1124	scaffold1:3439746-3440039(-)	Y (0.76)	-	-	Cytoplasmic effector
scaffold1.t1125 EVM scaffold1.g1125	scaffold1:3442427-3444597(+)	-	-	Y (0.691)	Non-effector
scaffold1.t1126 EVM scaffold1.g1126	scaffold1:3444833-3446702(-)	-	-	Y (0.961)	Non-effector
scaffold1.t1127 EVM scaffold1.g1127	scaffold1:3451327-3451665(-)	Y (0.725)	-	-	Cytoplasmic effector
scaffold1.t1128 EVM scaffold1.g1128	scaffold1:3452715-3454604(+)	-	-	Y (0.73)	Non-effector
scaffold1.t1129 EVM scaffold1.g1129	scaffold1:3455759-3456853(-)	-	-	Y (0.688)	Non-effector
scaffold1.t1130 EVM scaffold1.g1130	scaffold1:3458697-3463278(-)	-	-	Y (0.838)	Non-effector
scaffold1.t1131 EVM scaffold1.g1131	scaffold1:3464770-3465819(+)	-	-	Y (0.737)	Non-effector
scaffold1.t1132 EVM scaffold1.g1132	scaffold1:3466642-3466875(+)	Y (0.903)	-	-	Cytoplasmic effector
scaffold1.t1133 EVM scaffold1.g1133	scaffold1:3468936-3470608(+)	-	-	Y (0.538)	Non-effector
scaffold1.t1134 EVM scaffold1.g1134	scaffold1:3471216-3472392(+)	-	-	Y (0.87)	Non-effector
scaffold1.t1135 EVM scaffold1.g1135	scaffold1:3474416-3475558(+)	Y (0.724)	-	-	Cytoplasmic effector
scaffold1.t1136 EVM scaffold1.g1136	scaffold1:3475842-3477197(+)	-	-	Y (0.559)	Non-effector
scaffold1.t1137 EVM scaffold1.g1137	scaffold1:3477652-3478569(-)	Y (0.585)	-	-	Cytoplasmic effector
scaffold1.t1138 EVM scaffold1.g1138	scaffold1:3479226-3480050(-)	-	-	Y (0.57)	Non-effector
scaffold1.t1139 EVM scaffold1.g1139	scaffold1:3483339-3484577(-)	-	-	Y (0.741)	Non-effector
scaffold1.t1140 EVM scaffold1.g1140	scaffold1:3485383-3486755(+)	-	-	Y (0.779)	Non-effector
scaffold1.t1141 EVM scaffold1.g1141	scaffold1:3487046-3488533(-)	Y (0.733)	-	-	Cytoplasmic effector
scaffold1.t1142 EVM scaffold1.g1142	scaffold1:3488968-3490594(+)	Y (0.776)	-	-	Cytoplasmic effector
scaffold1.t1143 EVM scaffold1.g1143	scaffold1:3492883-3494121(+)	-	-	Y (0.515)	Non-effector
scaffold1.t1144 EVM scaffold1.g1144	scaffold1:3496603-3498363(+)	-	-	Y (0.716)	Non-effector
scaffold1.t1145 EVM scaffold1.g1145	scaffold1:3498936-3499877(+)	Y (0.654)	-	-	Cytoplasmic effector
scaffold1.t1146 EVM scaffold1.g1146	scaffold1:3500539-3501580(+)	Y (0.776)	-	-	Cytoplasmic effector
scaffold1.t1147 EVM scaffold1.g1147	scaffold1:3501960-3503444(+)	Y (0.676)	-	-	Cytoplasmic effector
scaffold1.t1148 EVM scaffold1.g1148	scaffold1:3503913-3505748(-)	-	-	Y (0.96)	Non-effector
scaffold1.t1149 EVM scaffold1.g1149	scaffold1:3508492-3511368(-)	-	-	Y (0.788)	Non-effector
scaffold1.t1150 EVM scaffold1.g1150	scaffold1:3512133-3512372(+)	Y (0.891)	-	-	Cytoplasmic effector
scaffold1.t1151 EVM scaffold1.g1151	scaffold1:3516961-3518055(-)	-	-	Y (0.674)	Non-effector
scaffold1.t1152 EVM scaffold1.g1152	scaffold1:3518471-3521928(-)	-	-	Y (0.988)	Non-effector
scaffold1.t1153 EVM scaffold1.g1153	scaffold1:3523307-3524063(-)	Y (0.812)	-	-	Cytoplasmic effector
scaffold1.t1154 EVM scaffold1.g1154	scaffold1:3524714-3525743(-)	Y (0.843)	-	-	Cytoplasmic effector
scaffold1.t1155 EVM scaffold1.g1155	scaffold1:3526139-3527622(+)	-	-	Y (0.6)	Non-effector
scaffold1.t1156 EVM scaffold1.g1156	scaffold1:3528238-3529452(+)	Y (0.696)	-	-	Cytoplasmic effector
scaffold1.t1157 EVM scaffold1.g1157	scaffold1:3529608-3530581(-)	-	-	Y (0.931)	Non-effector
scaffold1.t1158 EVM scaffold1.g1158	scaffold1:3531981-3534980(+)	-	-	Y (0.795)	Non-effector
scaffold1.t1159 EVM scaffold1.g1159	scaffold1:3535536-3536255(-)	Y (0.754)	-	-	Cytoplasmic effector
scaffold1.t1160 EVM scaffold1.g1160	scaffold1:3537919-3538718(+)	Y (0.788)	-	-	Cytoplasmic effector
scaffold1.t1161 EVM scaffold1.g1161	scaffold1:3539778-3542147(-)	-	-	Y (0.501)	Non-effector
scaffold1.t1162 EVM scaffold1.g1162	scaffold1:3542850-3543830(+)	Y (0.961)	-	-	Cytoplasmic effector
scaffold1.t1163 EVM scaffold1.g1163	scaffold1:3544334-3546893(-)	-	-	Y (0.584)	Non-effector
scaffold1.t1164 EVM scaffold1.g1164	scaffold1:3551219-3551991(+)	-	-	Y (0.62)	Non-effector
scaffold1.t1165 EVM scaffold1.g1165	scaffold1:3553160-3554682(-)	-	-	Y (0.515)	Non-effector
scaffold1.t1166 EVM scaffold1.g1166	scaffold1:3555056-3556151(+)	Y (0.716)	-	-	Cytoplasmic effector
scaffold1.t1167 EVM scaffold1.g1167	scaffold1:3556290-3557088(-)	Y (0.757)	-	-	Cytoplasmic effector
scaffold1.t1168 EVM scaffold1.g1168	scaffold1:3557441-3558203(+)	Y (0.839)	-	-	Cytoplasmic effector
scaffold1.t1169 EVM scaffold1.g1169	scaffold1:3560057-3561634(-)	Y (0.519)	-	-	Cytoplasmic effector
scaffold1.t1170 EVM scaffold1.g1170	scaffold1:3564004-3564448(+)	Y (0.857)	-	-	Cytoplasmic effector
scaffold1.t1171 EVM scaffold1.g1171	scaffold1:3564876-3568622(-)	-	-	Y (0.847)	Non-effector
scaffold1.t1172 EVM scaffold1.g1172	scaffold1:3569034-3569929(+)	Y (0.748)	-	-	Cytoplasmic effector
scaffold1.t1173 EVM scaffold1.g1173	scaffold1:3570247-3571388(-)	Y (0.586)	-	-	Cytoplasmic effector
scaffold1.t1174 EVM scaffold1.g1174	scaffold1:3573733-3575397(-)	-	-	Y (0.664)	Non-effector
scaffold1.t1175 EVM scaffold1.g1175	scaffold1:3576143-3576925(+)	Y (0.592)	-	-	Cytoplasmic effector
scaffold1.t1176 EVM scaffold1.g1176	scaffold1:3577602-3580224(-)	-	-	Y (0.933)	Non-effector
scaffold1.t1177 EVM scaffold1.g1177	scaffold1:3581994-3583864(-)	-	-	Y (0.82)	Non-effector
scaffold1.t1178 EVM scaffold1.g1178	scaffold1:3584649-3585319(+)	-	-	Y (0.661)	Non-effector
scaffold1.t1179 EVM scaffold1.g1179	scaffold1:3585655-3586698(-)	-	-	Y (0.945)	Non-effector
scaffold1.t1180 EVM scaffold1.g1180	scaffold1:3588286-3589314(+)	-	-	Y (0.517)	Non-effector
scaffold1.t1181 EVM scaffold1.g1181	scaffold1:3589760-3590483(-)	Y (0.74)	-	-	Cytoplasmic effector
scaffold1.t1182 EVM scaffold1.g1182	scaffold1:3591075-3593624(-)	-	-	Y (0.91)	Non-effector
scaffold1.t1183 EVM scaffold1.g1183	scaffold1:3595584-3599053(-)	-	-	Y (0.732)	Non-effector
scaffold1.t1184 EVM scaffold1.g1184	scaffold1:3599475-3601171(+)	Y (0.73)	-	-	Cytoplasmic effector
scaffold1.t1185 EVM scaffold1.g1185	scaffold1:3601703-3603099(+)	-	-	Y (0.958)	Non-effector
scaffold1.t1186 EVM scaffold1.g1186	scaffold1:3603209-3604297(-)	-	-	Y (0.946)	Non-effector
scaffold1.t1187 EVM scaffold1.g1187	scaffold1:3605883-3607103(+)	-	-	Y (0.592)	Non-effector
scaffold1.t1188 EVM scaffold1.g1188	scaffold1:3607749-3609020(-)	-	-	Y (0.858)	Non-effector
scaffold1.t1189 EVM scaffold1.g1189	scaffold1:3610427-3612107(+)	-	-	Y (0.981)	Non-effector
scaffold1.t1190 EVM scaffold1.g1190	scaffold1:3612284-3616141(-)	-	-	Y (0.714)	Non-effector
scaffold1.t1191 EVM scaffold1.g1191	scaffold1:3619682-3625787(+)	-	-	Y (0.886)	Non-effector
scaffold1.t1192 EVM scaffold1.g1192	scaffold1:3626998-3629407(+)	-	-	Y (0.985)	Non-effector
scaffold1.t1193 EVM scaffold1.g1193	scaffold1:3629836-3630339(-)	Y (0.741)	-	-	Cytoplasmic effector
scaffold1.t1194 EVM scaffold1.g1194	scaffold1:3638766-3640290(+)	-	-	Y (0.941)	Non-effector
scaffold1.t1195 EVM scaffold1.g1195	scaffold1:3644661-3647264(+)	-	-	Y (0.95)	Non-effector
scaffold1.t1196 EVM scaffold1.g1196	scaffold1:3651957-3656659(+)	-	-	Y (0.908)	Non-effector
scaffold1.t1197 EVM scaffold1.g1197	scaffold1:3657608-3678383(+)	Y (0.608)	-	-	Cytoplasmic effector
scaffold1.t1198 EVM scaffold1.g1198	scaffold1:3679080-3681353(-)	-	-	Y (0.762)	Non-effector
scaffold1.t1199 EVM scaffold1.g1199	scaffold1:3682502-3686863(+)	-	-	Y (0.986)	Non-effector
scaffold1.t1200 EVM scaffold1.g1200	scaffold1:3688134-3689446(+)	Y (0.712)	-	-	Cytoplasmic effector
scaffold1.t1201 EVM scaffold1.g1201	scaffold1:3690038-3690313(-)	Y (0.563)	-	-	Cytoplasmic effector
scaffold1.t1202 EVM scaffold1.g1202	scaffold1:3690955-3691976(-)	Y (0.674)	-	-	Cytoplasmic effector
scaffold1.t1203 EVM scaffold1.g1203	scaffold1:3693294-3694757(+)	-	-	Y (0.717)	Non-effector
scaffold1.t1204 EVM scaffold1.g1204	scaffold1:3695257-3696010(-)	-	-	Y (0.67)	Non-effector
scaffold1.t1205 EVM scaffold1.g1205	scaffold1:3697276-3698954(+)	-	-	Y (0.984)	Non-effector
scaffold1.t1206 EVM scaffold1.g1206	scaffold1:3699145-3701844(-)	-	-	Y (0.784)	Non-effector
scaffold1.t1207 EVM scaffold1.g1207	scaffold1:3702560-3704196(-)	Y (0.765)	-	-	Cytoplasmic effector
scaffold1.t1208 EVM scaffold1.g1208	scaffold1:3705369-3706192(-)	-	-	Y (0.882)	Non-effector
scaffold1.t1209 EVM scaffold1.g1209	scaffold1:3707040-3709169(-)	-	-	Y (0.956)	Non-effector
scaffold1.t1210 EVM scaffold1.g1210	scaffold1:3711902-3712668(-)	Y (0.771)	-	-	Cytoplasmic effector
scaffold1.t1211 EVM scaffold1.g1211	scaffold1:3714961-3716454(+)	-	-	Y (0.984)	Non-effector
scaffold1.t1212 EVM scaffold1.g1212	scaffold1:3717464-3719018(-)	-	-	Y (0.93)	Non-effector
scaffold1.t1213 EVM scaffold1.g1213	scaffold1:3721178-3723691(+)	-	-	Y (0.899)	Non-effector
scaffold1.t1214 EVM scaffold1.g1214	scaffold1:3724751-3728572(+)	-	-	Y (0.861)	Non-effector
scaffold1.t1215 EVM scaffold1.g1215	scaffold1:3728889-3729573(-)	Y (0.631)	-	-	Cytoplasmic effector
scaffold1.t1216 EVM scaffold1.g1216	scaffold1:3736425-3741344(+)	-	-	Y (0.858)	Non-effector
scaffold1.t1217 EVM scaffold1.g1217	scaffold1:3742362-3742883(+)	Y (0.918)	-	-	Cytoplasmic effector
scaffold1.t1218 EVM scaffold1.g1218	scaffold1:3743366-3746147(+)	-	-	Y (0.988)	Non-effector
scaffold1.t1219 EVM scaffold1.g1219	scaffold1:3747566-3748444(-)	-	-	Y (0.542)	Non-effector
scaffold1.t1220 EVM scaffold1.g1220	scaffold1:3754298-3755787(-)	Y (0.601)	-	-	Cytoplasmic effector
scaffold1.t1221 EVM scaffold1.g1221	scaffold1:3757245-3758063(-)	Y (0.563)	-	-	Cytoplasmic effector
scaffold1.t1222 EVM scaffold1.g1222	scaffold1:3758743-3759180(-)	Y (0.739)	-	-	Cytoplasmic effector
scaffold1.t1223 EVM scaffold1.g1223	scaffold1:3759774-3761372(+)	Y (0.642)	-	-	Cytoplasmic effector
scaffold1.t1224 EVM scaffold1.g1224	scaffold1:3762089-3762356(-)	Y (0.742)	-	-	Cytoplasmic effector
scaffold1.t1225 EVM scaffold1.g1225	scaffold1:3762777-3763487(+)	Y (0.675)	-	-	Cytoplasmic effector
scaffold1.t1226 EVM scaffold1.g1226	scaffold1:3764337-3765970(-)	-	-	Y (0.783)	Non-effector
scaffold1.t1227 EVM scaffold1.g1227	scaffold1:3766855-3767181(-)	Y (0.732)	-	-	Cytoplasmic effector
scaffold1.t1228 EVM scaffold1.g1228	scaffold1:3767801-3769077(+)	-	-	Y (0.564)	Non-effector
scaffold1.t1229 EVM scaffold1.g1229	scaffold1:3769384-3772691(-)	-	-	Y (0.802)	Non-effector
scaffold1.t1230 EVM scaffold1.g1230	scaffold1:3779515-3780919(-)	Y (0.657)	-	-	Cytoplasmic effector
scaffold1.t1231 EVM scaffold1.g1231	scaffold1:3783704-3784619(+)	-	-	Y (0.6)	Non-effector
scaffold1.t1232 EVM scaffold1.g1232	scaffold1:3785208-3786479(+)	-	-	Y (0.588)	Non-effector
scaffold1.t1233 EVM scaffold1.g1233	scaffold1:3787272-3787991(-)	-	-	Y (0.636)	Non-effector
scaffold1.t1234 EVM scaffold1.g1234	scaffold1:3793815-3798235(-)	-	-	Y (0.773)	Non-effector
scaffold1.t1235 EVM scaffold1.g1235	scaffold1:3800260-3800896(-)	Y (0.88)	-	-	Cytoplasmic effector
scaffold1.t1236 EVM scaffold1.g1236	scaffold1:3801256-3802187(+)	-	-	Y (0.803)	Non-effector
scaffold1.t1237 EVM scaffold1.g1237	scaffold1:3803732-3804556(-)	Y (0.601)	-	-	Cytoplasmic effector
scaffold1.t1238 EVM scaffold1.g1238	scaffold1:3805081-3806631(-)	Y (0.609)	-	-	Cytoplasmic effector
scaffold1.t1239 EVM scaffold1.g1239	scaffold1:3808555-3809463(-)	Y (0.827)	-	-	Cytoplasmic effector
scaffold1.t1240 EVM scaffold1.g1240	scaffold1:3810719-3811898(-)	Y (0.662)	-	-	Cytoplasmic effector
scaffold1.t1241 EVM scaffold1.g1241	scaffold1:3820762-3822357(+)	-	-	Y (0.735)	Non-effector
scaffold1.t1242 EVM scaffold1.g1242	scaffold1:3823874-3824080(+)	Y (0.738)	-	-	Cytoplasmic effector
scaffold1.t1243 EVM scaffold1.g1243	scaffold1:3826046-3827329(-)	-	-	Y (0.848)	Non-effector
scaffold1.t1244 EVM scaffold1.g1244	scaffold1:3827724-3828587(+)	-	-	Y (0.692)	Non-effector
scaffold1.t1245 EVM scaffold1.g1245	scaffold1:3832543-3834108(+)	-	-	Y (0.91)	Non-effector
scaffold1.t1246 EVM scaffold1.g1246	scaffold1:3835137-3837138(-)	-	-	Y (0.53)	Non-effector
scaffold1.t1247 EVM scaffold1.g1247	scaffold1:3840239-3841193(-)	Y (0.921)	-	-	Cytoplasmic effector
scaffold1.t1248 EVM scaffold1.g1248	scaffold1:3842837-3843681(-)	Y (0.541)	-	-	Cytoplasmic effector
scaffold1.t1249 EVM scaffold1.g1249	scaffold1:3844052-3845494(+)	Y (0.666)	-	-	Cytoplasmic effector
scaffold1.t1250 EVM scaffold1.g1250	scaffold1:3846316-3846972(+)	Y (0.833)	-	-	Cytoplasmic effector
scaffold1.t1251 EVM scaffold1.g1251	scaffold1:3847970-3850352(+)	-	-	Y (0.861)	Non-effector
scaffold1.t1252 EVM scaffold1.g1252	scaffold1:3851281-3852031(+)	Y (0.706)	-	-	Cytoplasmic effector
scaffold1.t1253 EVM scaffold1.g1253	scaffold1:3852537-3855002(-)	-	-	Y (0.757)	Non-effector
scaffold1.t1254 EVM scaffold1.g1254	scaffold1:3855257-3856471(+)	-	-	Y (0.815)	Non-effector
scaffold1.t1255 EVM scaffold1.g1255	scaffold1:3856543-3857669(-)	-	-	Y (0.859)	Non-effector
scaffold1.t1256 EVM scaffold1.g1256	scaffold1:3858034-3859836(+)	Y (0.682)	-	-	Cytoplasmic effector
scaffold1.t1257 EVM scaffold1.g1257	scaffold1:3861471-3861799(+)	Y (0.757)	-	-	Cytoplasmic effector
scaffold1.t1258 EVM scaffold1.g1258	scaffold1:3862335-3863531(-)	Y (0.835)	-	-	Cytoplasmic effector
scaffold1.t1259 EVM scaffold1.g1259	scaffold1:3864330-3867079(-)	-	-	Y (0.679)	Non-effector
scaffold1.t1260 EVM scaffold1.g1260	scaffold1:3868548-3871081(+)	-	-	Y (0.866)	Non-effector
scaffold1.t1261 EVM scaffold1.g1261	scaffold1:3871247-3873640(-)	-	-	Y (0.988)	Non-effector
scaffold1.t1262 EVM scaffold1.g1262	scaffold1:3876806-3878785(+)	-	-	Y (0.987)	Non-effector
scaffold1.t1263 EVM scaffold1.g1263	scaffold1:3879345-3880397(-)	Y (0.529)	-	-	Cytoplasmic effector
scaffold1.t1264 EVM scaffold1.g1264	scaffold1:3883629-3885226(+)	-	-	Y (0.623)	Non-effector
scaffold1.t1265 EVM scaffold1.g1265	scaffold1:3886039-3888265(+)	-	-	Y (0.885)	Non-effector
scaffold1.t1266 EVM scaffold1.g1266	scaffold1:3889166-3891451(-)	-	-	Y (0.556)	Non-effector
scaffold1.t1267 EVM scaffold1.g1267	scaffold1:3893829-3895920(-)	-	-	Y (0.908)	Non-effector
scaffold1.t1268 EVM scaffold1.g1268	scaffold1:3897977-3898783(-)	Y (0.723)	-	-	Cytoplasmic effector
scaffold1.t1269 EVM scaffold1.g1269	scaffold1:3899326-3900593(-)	Y (0.715)	-	-	Cytoplasmic effector
scaffold1.t1270 EVM scaffold1.g1270	scaffold1:3901564-3902712(+)	Y (0.76)	-	-	Cytoplasmic effector
scaffold1.t1271 EVM scaffold1.g1271	scaffold1:3903279-3903716(-)	Y (0.89)	-	-	Cytoplasmic effector
scaffold1.t1272 EVM scaffold1.g1272	scaffold1:3904324-3905348(-)	Y (0.62)	-	-	Cytoplasmic effector
scaffold1.t1273 EVM scaffold1.g1273	scaffold1:3906573-3909536(-)	-	-	Y (0.886)	Non-effector
scaffold1.t1274 EVM scaffold1.g1274	scaffold1:3911217-3912050(+)	Y (0.767)	-	-	Cytoplasmic effector
scaffold1.t1275 EVM scaffold1.g1275	scaffold1:3912295-3913476(-)	Y (0.745)	-	-	Cytoplasmic effector
scaffold1.t1276 EVM scaffold1.g1276	scaffold1:3913906-3914829(+)	Y (0.792)	-	-	Cytoplasmic effector
scaffold1.t1277 EVM scaffold1.g1277	scaffold1:3914965-3915318(-)	Y (0.663)	-	-	Cytoplasmic effector
scaffold1.t1278 EVM scaffold1.g1278	scaffold1:3916140-3916735(+)	Y (0.831)	-	-	Cytoplasmic effector
scaffold1.t1279 EVM scaffold1.g1279	scaffold1:3917343-3919201(-)	-	-	Y (0.714)	Non-effector
scaffold1.t1280 EVM scaffold1.g1280	scaffold1:3920087-3921176(-)	-	-	Y (0.654)	Non-effector
scaffold1.t1281 EVM scaffold1.g1281	scaffold1:3922812-3924920(-)	Y (0.721)	-	-	Cytoplasmic effector
scaffold1.t1282 EVM scaffold1.g1282	scaffold1:3926030-3926506(+)	Y (0.837)	-	-	Cytoplasmic effector
scaffold1.t1283 EVM scaffold1.g1283	scaffold1:3927014-3927753(+)	Y (0.836)	-	-	Cytoplasmic effector
scaffold1.t1284 EVM scaffold1.g1284	scaffold1:3928053-3929174(-)	Y (0.599)	-	-	Cytoplasmic effector
scaffold1.t1285 EVM scaffold1.g1285	scaffold1:3930015-3930771(+)	-	Y (0.545)	-	Apoplastic effector
scaffold1.t1286 EVM scaffold1.g1286	scaffold1:3930999-3932744(-)	Y (0.576)	-	-	Cytoplasmic effector
scaffold1.t1287 EVM scaffold1.g1287	scaffold1:3933622-3935293(+)	-	-	Y (0.772)	Non-effector
scaffold1.t1288 EVM scaffold1.g1288	scaffold1:3935909-3937352(-)	Y (0.85)	-	-	Cytoplasmic effector
scaffold1.t1289 EVM scaffold1.g1289	scaffold1:3938265-3939100(-)	Y (0.81)	-	-	Cytoplasmic effector
scaffold1.t1290 EVM scaffold1.g1290	scaffold1:3939376-3939996(+)	Y (0.758)	-	-	Cytoplasmic effector
scaffold1.t1291 EVM scaffold1.g1291	scaffold1:3940457-3943163(-)	-	-	Y (0.92)	Non-effector
scaffold1.t1292 EVM scaffold1.g1292	scaffold1:3944088-3945238(+)	-	-	Y (0.948)	Non-effector
scaffold1.t1293 EVM scaffold1.g1293	scaffold1:3945781-3947065(-)	Y (0.684)	-	-	Cytoplasmic effector
scaffold1.t1294 EVM scaffold1.g1294	scaffold1:3948834-3950622(-)	-	-	Y (0.804)	Non-effector
scaffold1.t1295 EVM scaffold1.g1295	scaffold1:3952124-3954745(-)	-	-	Y (0.893)	Non-effector
scaffold1.t1296 EVM scaffold1.g1296	scaffold1:3960810-3964487(+)	-	-	Y (0.989)	Non-effector
scaffold1.t1297 EVM scaffold1.g1297	scaffold1:3965184-3965843(-)	-	Y (0.547)	-	Apoplastic effector
scaffold1.t1298 EVM scaffold1.g1298	scaffold1:3966355-3967534(-)	-	-	Y (0.509)	Non-effector
scaffold1.t1299 EVM scaffold1.g1299	scaffold1:3968116-3969892(-)	-	-	Y (0.821)	Non-effector
scaffold1.t1300 EVM scaffold1.g1300	scaffold1:3971701-3973525(+)	-	-	Y (0.915)	Non-effector
scaffold1.t1301 EVM scaffold1.g1301	scaffold1:3976147-3978584(+)	-	-	Y (0.934)	Non-effector
scaffold1.t1302 EVM scaffold1.g1302	scaffold1:3978991-3981243(-)	Y (0.727)	-	-	Cytoplasmic effector
scaffold1.t1303 EVM scaffold1.g1303	scaffold1:3983820-3985139(-)	-	-	Y (0.775)	Non-effector
scaffold1.t1304 EVM scaffold1.g1304	scaffold1:3985823-3987443(-)	-	-	Y (0.549)	Non-effector
scaffold1.t1305 EVM scaffold1.g1305	scaffold1:3989012-3990260(+)	-	-	Y (0.62)	Non-effector
scaffold1.t1306 EVM scaffold1.g1306	scaffold1:3991186-3992058(-)	Y (0.969)	Y (0.561)	-	Cytoplasmic/apoplastic effector
scaffold1.t1307 EVM scaffold1.g1307	scaffold1:3992622-3993729(+)	Y (0.854)	-	-	Cytoplasmic effector
scaffold1.t1308 EVM scaffold1.g1308	scaffold1:3993995-3997584(-)	-	-	Y (0.926)	Non-effector
scaffold1.t1309 EVM scaffold1.g1309	scaffold1:3998047-3999198(-)	-	-	Y (0.752)	Non-effector
scaffold1.t1310 EVM scaffold1.g1310	scaffold1:4000158-4000802(-)	Y (0.792)	-	-	Cytoplasmic effector
scaffold1.t1311 EVM scaffold1.g1311	scaffold1:4004319-4006341(-)	-	-	Y (0.798)	Non-effector
scaffold1.t1312 EVM scaffold1.g1312	scaffold1:4014475-4015320(-)	-	-	Y (0.514)	Non-effector
scaffold1.t1313 EVM scaffold1.g1313	scaffold1:4015686-4021640(+)	-	-	Y (0.964)	Non-effector
scaffold1.t1314 EVM scaffold1.g1314	scaffold1:4021982-4023987(-)	-	-	Y (0.861)	Non-effector
scaffold1.t1315 EVM scaffold1.g1315	scaffold1:4030929-4033797(+)	-	-	Y (0.656)	Non-effector
scaffold1.t1316 EVM scaffold1.g1316	scaffold1:4034180-4034831(-)	-	-	Y (0.626)	Non-effector
scaffold1.t1317 EVM scaffold1.g1317	scaffold1:4035494-4038505(+)	-	-	Y (0.958)	Non-effector
scaffold1.t1318 EVM scaffold1.g1318	scaffold1:4042216-4045712(+)	-	-	Y (0.928)	Non-effector
scaffold1.t1319 EVM scaffold1.g1319	scaffold1:4046555-4048708(-)	-	-	Y (0.607)	Non-effector
scaffold1.t1320 EVM scaffold1.g1320	scaffold1:4049122-4050813(-)	-	-	Y (0.881)	Non-effector
scaffold1.t1321 EVM scaffold1.g1321	scaffold1:4051182-4052432(-)	Y (0.619)	-	-	Cytoplasmic effector
scaffold1.t1322 EVM scaffold1.g1322	scaffold1:4053529-4053804(+)	Y (0.571)	-	-	Cytoplasmic effector
scaffold1.t1323 EVM scaffold1.g1323	scaffold1:4054533-4055435(+)	Y (0.858)	-	-	Cytoplasmic effector
scaffold1.t1324 EVM scaffold1.g1324	scaffold1:4056198-4057133(+)	-	-	Y (0.835)	Non-effector
scaffold1.t1325 EVM scaffold1.g1325	scaffold1:4057690-4057971(+)	Y (0.822)	-	-	Cytoplasmic effector
scaffold1.t1326 EVM scaffold1.g1326	scaffold1:4058684-4059860(+)	-	-	Y (0.758)	Non-effector
scaffold1.t1327 EVM scaffold1.g1327	scaffold1:4060062-4061581(-)	-	-	Y (0.813)	Non-effector
scaffold1.t1328 EVM scaffold1.g1328	scaffold1:4063070-4064663(-)	-	-	Y (0.531)	Non-effector
scaffold1.t1329 EVM scaffold1.g1329	scaffold1:4073103-4075078(-)	-	-	Y (0.518)	Non-effector
scaffold1.t1330 EVM scaffold1.g1330	scaffold1:4075582-4076592(+)	Y (0.785)	-	-	Cytoplasmic effector
scaffold1.t1331 EVM scaffold1.g1331	scaffold1:4077512-4079147(-)	-	-	Y (0.96)	Non-effector
scaffold1.t1332 EVM scaffold1.g1332	scaffold1:4083359-4084627(+)	-	-	Y (0.904)	Non-effector
scaffold1.t1333 EVM scaffold1.g1333	scaffold1:4084950-4086630(-)	-	-	Y (0.916)	Non-effector
scaffold1.t1334 EVM scaffold1.g1334	scaffold1:4090723-4091449(+)	-	-	Y (0.519)	Non-effector
scaffold1.t1335 EVM scaffold1.g1335	scaffold1:4092248-4093303(+)	Y (0.658)	-	-	Cytoplasmic effector
scaffold1.t1336 EVM scaffold1.g1336	scaffold1:4093550-4094086(+)	Y (0.509)	-	-	Cytoplasmic effector
scaffold1.t1337 EVM scaffold1.g1337	scaffold1:4103333-4104130(+)	Y (0.618)	-	-	Cytoplasmic effector
scaffold1.t1338 EVM scaffold1.g1338	scaffold1:4105726-4106872(+)	Y (0.807)	-	-	Cytoplasmic effector
scaffold1.t1339 EVM scaffold1.g1339	scaffold1:4108306-4110665(-)	-	-	Y (0.756)	Non-effector
scaffold1.t1340 EVM scaffold1.g1340	scaffold1:4119759-4122762(+)	-	-	Y (0.713)	Non-effector
scaffold1.t1341 EVM scaffold1.g1341	scaffold1:4122996-4124693(-)	Y (0.66)	-	-	Cytoplasmic effector
scaffold1.t1342 EVM scaffold1.g1342	scaffold1:4125445-4126855(+)	-	-	Y (0.914)	Non-effector
scaffold1.t1343 EVM scaffold1.g1343	scaffold1:4127157-4127879(+)	Y (0.752)	-	-	Cytoplasmic effector
scaffold1.t1344 EVM scaffold1.g1344	scaffold1:4128574-4130681(-)	-	-	Y (0.608)	Non-effector
scaffold1.t1345 EVM scaffold1.g1345	scaffold1:4132934-4134313(+)	Y (0.665)	-	-	Cytoplasmic effector
scaffold1.t1346 EVM scaffold1.g1346	scaffold1:4134614-4135364(-)	Y (0.843)	-	-	Cytoplasmic effector
scaffold1.t1347 EVM scaffold1.g1347	scaffold1:4137238-4138239(-)	-	-	Y (0.64)	Non-effector
scaffold1.t1348 EVM scaffold1.g1348	scaffold1:4146919-4149462(-)	-	-	Y (0.516)	Non-effector
scaffold1.t1349 EVM scaffold1.g1349	scaffold1:4149559-4156119(-)	-	-	Y (0.834)	Non-effector
scaffold1.t1350 EVM scaffold1.g1350	scaffold1:4156970-4157372(-)	Y (0.861)	-	-	Cytoplasmic effector
scaffold1.t1351 EVM scaffold1.g1351	scaffold1:4157868-4161576(-)	-	-	Y (0.922)	Non-effector
scaffold1.t1352 EVM scaffold1.g1352	scaffold1:4163532-4164110(+)	Y (0.827)	-	-	Cytoplasmic effector
scaffold1.t1353 EVM scaffold1.g1353	scaffold1:4165513-4166871(+)	Y (0.831)	-	-	Cytoplasmic effector
scaffold1.t1354 EVM scaffold1.g1354	scaffold1:4170472-4173140(+)	-	-	Y (0.721)	Non-effector
scaffold1.t1355 EVM scaffold1.g1355	scaffold1:4174630-4175527(-)	Y (0.58)	-	-	Cytoplasmic effector
scaffold1.t1356 EVM scaffold1.g1356	scaffold1:4176139-4177126(+)	Y (0.808)	-	-	Cytoplasmic effector
scaffold1.t1357 EVM scaffold1.g1357	scaffold1:4177665-4179020(-)	-	-	Y (0.89)	Non-effector
scaffold1.t1358 EVM scaffold1.g1358	scaffold1:4179668-4180856(+)	-	-	Y (0.824)	Non-effector
scaffold1.t1359 EVM scaffold1.g1359	scaffold1:4182040-4185675(-)	-	-	Y (0.861)	Non-effector
scaffold1.t1360 EVM scaffold1.g1360	scaffold1:4188565-4190215(-)	-	-	Y (0.986)	Non-effector
scaffold1.t1361 EVM scaffold1.g1361	scaffold1:4191483-4191989(-)	Y (0.804)	-	-	Cytoplasmic effector
scaffold1.t1362 EVM scaffold1.g1362	scaffold1:4193620-4193949(-)	-	-	Y (0.585)	Non-effector
scaffold1.t1363 EVM scaffold1.g1363	scaffold1:4195130-4195894(+)	Y (0.524)	-	-	Cytoplasmic effector
scaffold1.t1364 EVM scaffold1.g1364	scaffold1:4196516-4198355(-)	Y (0.63)	-	-	Cytoplasmic effector
scaffold1.t1365 EVM scaffold1.g1365	scaffold1:4199688-4200993(+)	Y (0.717)	-	-	Cytoplasmic effector
scaffold1.t1366 EVM scaffold1.g1366	scaffold1:4201105-4202655(-)	Y (0.596)	-	-	Cytoplasmic effector
scaffold1.t1367 EVM scaffold1.g1367	scaffold1:4203234-4209920(+)	-	-	Y (0.702)	Non-effector
scaffold1.t1368 EVM scaffold1.g1368	scaffold1:4210708-4212788(+)	Y (0.741)	-	-	Cytoplasmic effector
scaffold1.t1369 EVM scaffold1.g1369	scaffold1:4213563-4215970(+)	-	-	Y (0.669)	Non-effector
scaffold1.t1370 EVM scaffold1.g1370	scaffold1:4217711-4218154(+)	Y (0.759)	-	-	Cytoplasmic effector
scaffold1.t1371 EVM scaffold1.g1371	scaffold1:4218619-4219396(-)	Y (0.835)	-	-	Cytoplasmic effector
scaffold1.t1372 EVM scaffold1.g1372	scaffold1:4220041-4222133(+)	-	-	Y (0.822)	Non-effector
scaffold1.t1373 EVM scaffold1.g1373	scaffold1:4223048-4226861(-)	-	-	Y (0.8)	Non-effector
scaffold1.t1374 EVM scaffold1.g1374	scaffold1:4229295-4230315(+)	Y (0.817)	-	-	Cytoplasmic effector
scaffold1.t1375 EVM scaffold1.g1375	scaffold1:4232184-4232897(-)	-	-	Y (0.748)	Non-effector
scaffold1.t1376 EVM scaffold1.g1376	scaffold1:4234891-4235564(+)	-	-	Y (0.537)	Non-effector
scaffold1.t1377 EVM scaffold1.g1377	scaffold1:4236381-4237415(+)	-	-	Y (0.768)	Non-effector
scaffold1.t1378 EVM scaffold1.g1378	scaffold1:4238152-4239240(+)	Y (0.769)	-	-	Cytoplasmic effector
scaffold1.t1379 EVM scaffold1.g1379	scaffold1:4239886-4240905(+)	-	-	Y (0.579)	Non-effector
scaffold1.t1380 EVM scaffold1.g1380	scaffold1:4241858-4242352(+)	Y (0.873)	-	-	Cytoplasmic effector
scaffold1.t1381 EVM scaffold1.g1381	scaffold1:4243680-4245723(+)	-	-	Y (0.986)	Non-effector
scaffold1.t1382 EVM scaffold1.g1382	scaffold1:4246701-4248152(+)	Y (0.729)	-	-	Cytoplasmic effector
scaffold1.t1383 EVM scaffold1.g1383	scaffold1:4249270-4250246(+)	Y (0.58)	-	-	Cytoplasmic effector
scaffold1.t1384 EVM scaffold1.g1384	scaffold1:4254920-4256208(+)	Y (0.746)	-	-	Cytoplasmic effector
scaffold1.t1385 EVM scaffold1.g1385	scaffold1:4257947-4258578(+)	Y (0.791)	-	-	Cytoplasmic effector
scaffold1.t1386 EVM scaffold1.g1386	scaffold1:4258992-4259596(-)	Y (0.571)	-	-	Cytoplasmic effector
scaffold1.t1387 EVM scaffold1.g1387	scaffold1:4260791-4262084(+)	-	-	Y (0.788)	Non-effector
scaffold1.t1388 EVM scaffold1.g1388	scaffold1:4266784-4269272(+)	Y (0.596)	-	-	Cytoplasmic effector
scaffold1.t1389 EVM scaffold1.g1389	scaffold1:4270186-4270544(-)	-	-	Y (0.73)	Non-effector
scaffold1.t1390 EVM scaffold1.g1390	scaffold1:4271033-4272797(+)	-	-	Y (0.901)	Non-effector
scaffold1.t1391 EVM scaffold1.g1391	scaffold1:4273273-4280618(-)	-	-	Y (0.879)	Non-effector
scaffold1.t1392 EVM scaffold1.g1392	scaffold1:4284259-4286198(+)	-	-	Y (0.525)	Non-effector
scaffold1.t1393 EVM scaffold1.g1393	scaffold1:4286470-4287306(-)	-	-	Y (0.569)	Non-effector
scaffold1.t1394 EVM scaffold1.g1394	scaffold1:4288330-4289918(+)	Y (0.733)	-	-	Cytoplasmic effector
scaffold1.t1395 EVM scaffold1.g1395	scaffold1:4290287-4290965(-)	Y (0.864)	-	-	Cytoplasmic effector
scaffold1.t1396 EVM scaffold1.g1396	scaffold1:4292207-4292779(+)	Y (0.597)	-	-	Cytoplasmic effector
scaffold1.t1397 EVM scaffold1.g1397	scaffold1:4293544-4294761(+)	-	-	Y (0.954)	Non-effector
scaffold1.t1398 EVM scaffold1.g1398	scaffold1:4299360-4300944(+)	Y (0.782)	-	-	Cytoplasmic effector
scaffold1.t1399 EVM scaffold1.g1399	scaffold1:4302112-4302600(-)	Y (0.757)	-	-	Cytoplasmic effector
scaffold1.t1400 EVM scaffold1.g1400	scaffold1:4304307-4308428(-)	-	-	Y (0.967)	Non-effector
scaffold1.t1401 EVM scaffold1.g1401	scaffold1:4309949-4312278(+)	-	-	Y (0.543)	Non-effector
scaffold1.t1402 EVM scaffold1.g1402	scaffold1:4314366-4315442(+)	-	-	Y (0.541)	Non-effector
scaffold1.t1403 EVM scaffold1.g1403	scaffold1:4316908-4318258(+)	-	-	Y (0.717)	Non-effector
scaffold1.t1404 EVM scaffold1.g1404	scaffold1:4320038-4321672(+)	Y (0.708)	-	-	Cytoplasmic effector
scaffold1.t1405 EVM scaffold1.g1405	scaffold1:4322097-4322565(-)	-	-	Y (0.731)	Non-effector
scaffold1.t1406 EVM scaffold1.g1406	scaffold1:4322857-4323701(+)	Y (0.636)	-	-	Cytoplasmic effector
scaffold1.t1407 EVM scaffold1.g1407	scaffold1:4324233-4326946(+)	-	-	Y (0.66)	Non-effector
scaffold1.t1408 EVM scaffold1.g1408	scaffold1:4332903-4335367(+)	-	-	Y (0.86)	Non-effector
scaffold1.t1409 EVM scaffold1.g1409	scaffold1:4337242-4339125(-)	-	-	Y (0.629)	Non-effector
scaffold1.t1410 EVM scaffold1.g1410	scaffold1:4341424-4344615(+)	-	-	Y (0.92)	Non-effector
scaffold1.t1411 EVM scaffold1.g1411	scaffold1:4346709-4348519(-)	-	-	Y (0.578)	Non-effector
scaffold1.t1412 EVM scaffold1.g1412	scaffold1:4357118-4357291(+)	Y (0.82)	-	-	Cytoplasmic effector
scaffold1.t1413 EVM scaffold1.g1413	scaffold1:4360889-4362570(-)	Y (0.736)	-	-	Cytoplasmic effector
scaffold1.t1414 EVM scaffold1.g1414	scaffold1:4362918-4364007(+)	Y (0.75)	-	-	Cytoplasmic effector
scaffold1.t1415 EVM scaffold1.g1415	scaffold1:4364077-4365162(-)	Y (0.862)	-	-	Cytoplasmic effector
scaffold1.t1416 EVM scaffold1.g1416	scaffold1:4365783-4368391(+)	-	-	Y (0.823)	Non-effector
scaffold1.t1417 EVM scaffold1.g1417	scaffold1:4368536-4369903(-)	-	-	Y (0.689)	Non-effector
scaffold1.t1418 EVM scaffold1.g1418	scaffold1:4370153-4372357(-)	Y (0.645)	-	-	Cytoplasmic effector
scaffold1.t1419 EVM scaffold1.g1419	scaffold1:4373520-4373864(+)	Y (0.871)	-	-	Cytoplasmic effector
scaffold1.t1420 EVM scaffold1.g1420	scaffold1:4377545-4377835(-)	-	-	Y (0.741)	Non-effector
scaffold1.t1421 EVM scaffold1.g1421	scaffold1:4378639-4379033(-)	Y (0.765)	-	-	Cytoplasmic effector
scaffold1.t1422 EVM scaffold1.g1422	scaffold1:4379444-4380826(-)	Y (0.675)	-	-	Cytoplasmic effector
scaffold1.t1423 EVM scaffold1.g1423	scaffold1:4381458-4383170(+)	Y (0.742)	-	-	Cytoplasmic effector
scaffold1.t1424 EVM scaffold1.g1424	scaffold1:4383468-4386640(-)	-	-	Y (0.988)	Non-effector
scaffold1.t1425 EVM scaffold1.g1425	scaffold1:4389180-4392318(+)	-	-	Y (0.966)	Non-effector
scaffold1.t1426 EVM scaffold1.g1426	scaffold1:4393400-4394012(+)	Y (0.926)	-	-	Cytoplasmic effector
scaffold1.t1427 EVM scaffold1.g1427	scaffold1:4395584-4396133(-)	-	-	Y (0.734)	Non-effector
scaffold1.t1428 EVM scaffold1.g1428	scaffold1:4398831-4399598(-)	-	-	Y (0.647)	Non-effector
scaffold1.t1429 EVM scaffold1.g1429	scaffold1:4400626-4401314(+)	Y (0.869)	-	-	Cytoplasmic effector
scaffold1.t1430 EVM scaffold1.g1430	scaffold1:4402222-4405335(+)	-	-	Y (0.921)	Non-effector
scaffold1.t1431 EVM scaffold1.g1431	scaffold1:4406245-4409961(-)	-	-	Y (0.862)	Non-effector
scaffold1.t1432 EVM scaffold1.g1432	scaffold1:4415819-4418070(+)	-	-	Y (0.869)	Non-effector
scaffold1.t1433 EVM scaffold1.g1433	scaffold1:4423969-4424721(+)	Y (0.62)	-	-	Cytoplasmic effector
scaffold1.t1434 EVM scaffold1.g1434	scaffold1:4426551-4429669(-)	-	-	Y (0.854)	Non-effector
scaffold1.t1435 EVM scaffold1.g1435	scaffold1:4430430-4430897(+)	Y (0.78)	-	-	Cytoplasmic effector
scaffold1.t1436 EVM scaffold1.g1436	scaffold1:4431546-4432885(-)	Y (0.788)	-	-	Cytoplasmic effector
scaffold1.t1437 EVM scaffold1.g1437	scaffold1:4438081-4438798(-)	Y (0.846)	-	-	Cytoplasmic effector
scaffold1.t1438 EVM scaffold1.g1438	scaffold1:4441695-4443415(+)	Y (0.806)	-	-	Cytoplasmic effector
scaffold1.t1439 EVM scaffold1.g1439	scaffold1:4444429-4447594(+)	-	-	Y (0.96)	Non-effector
scaffold1.t1440 EVM scaffold1.g1440	scaffold1:4447992-4449888(-)	-	-	Y (0.893)	Non-effector
scaffold1.t1441 EVM scaffold1.g1441	scaffold1:4450522-4452036(-)	Y (0.559)	-	-	Cytoplasmic effector
scaffold1.t1442 EVM scaffold1.g1442	scaffold1:4454567-4456458(+)	-	-	Y (0.85)	Non-effector
scaffold1.t1443 EVM scaffold1.g1443	scaffold1:4457853-4459564(+)	-	-	Y (0.899)	Non-effector
scaffold1.t1444 EVM scaffold1.g1444	scaffold1:4459743-4461580(-)	-	-	Y (0.764)	Non-effector
scaffold1.t1445 EVM scaffold1.g1445	scaffold1:4464012-4464862(+)	-	-	Y (0.818)	Non-effector
scaffold1.t1446 EVM scaffold1.g1446	scaffold1:4465837-4469201(+)	-	-	Y (0.963)	Non-effector
scaffold1.t1447 EVM scaffold1.g1447	scaffold1:4470060-4471053(+)	Y (0.677)	-	-	Cytoplasmic effector
scaffold1.t1448 EVM scaffold1.g1448	scaffold1:4471816-4473285(-)	-	-	Y (0.944)	Non-effector
scaffold1.t1449 EVM scaffold1.g1449	scaffold1:4475913-4477139(-)	Y (0.517)	-	-	Cytoplasmic effector
scaffold1.t1450 EVM scaffold1.g1450	scaffold1:4477426-4477746(-)	-	-	Y (0.621)	Non-effector
scaffold1.t1451 EVM scaffold1.g1451	scaffold1:4478659-4480267(+)	Y (0.683)	-	-	Cytoplasmic effector
scaffold1.t1452 EVM scaffold1.g1452	scaffold1:4481407-4482648(+)	-	-	Y (0.786)	Non-effector
scaffold1.t1453 EVM scaffold1.g1453	scaffold1:4484479-4487316(+)	-	-	Y (0.9)	Non-effector
scaffold1.t1454 EVM scaffold1.g1454	scaffold1:4488154-4489791(+)	-	-	Y (0.623)	Non-effector
scaffold1.t1455 EVM scaffold1.g1455	scaffold1:4490318-4492691(-)	-	-	Y (0.975)	Non-effector
scaffold1.t1456 EVM scaffold1.g1456	scaffold1:4495756-4497144(+)	-	-	Y (0.703)	Non-effector
scaffold1.t1457 EVM scaffold1.g1457	scaffold1:4497657-4499090(+)	-	-	Y (0.655)	Non-effector
scaffold1.t1458 EVM scaffold1.g1458	scaffold1:4500395-4501306(-)	Y (0.637)	-	-	Cytoplasmic effector
scaffold1.t1459 EVM scaffold1.g1459	scaffold1:4509459-4511351(-)	-	-	Y (0.57)	Non-effector
scaffold1.t1460 EVM scaffold1.g1460	scaffold1:4511681-4513705(+)	Y (0.712)	-	-	Cytoplasmic effector
scaffold1.t1461 EVM scaffold1.g1461	scaffold1:4515332-4516018(-)	Y (0.87)	-	-	Cytoplasmic effector
scaffold1.t1462 EVM scaffold1.g1462	scaffold1:4516132-4517464(-)	Y (0.743)	-	-	Cytoplasmic effector
scaffold1.t1463 EVM scaffold1.g1463	scaffold1:4519661-4521321(-)	-	-	Y (0.985)	Non-effector
scaffold1.t1464 EVM scaffold1.g1464	scaffold1:4524901-4527322(-)	-	-	Y (0.703)	Non-effector
scaffold1.t1465 EVM scaffold1.g1465	scaffold1:4530646-4531677(-)	-	-	Y (0.829)	Non-effector
scaffold1.t1466 EVM scaffold1.g1466	scaffold1:4536485-4538050(+)	Y (0.512)	-	-	Cytoplasmic effector
scaffold1.t1467 EVM scaffold1.g1467	scaffold1:4538852-4541086(-)	-	-	Y (0.587)	Non-effector
scaffold1.t1468 EVM scaffold1.g1468	scaffold1:4543096-4544460(+)	-	-	Y (0.65)	Non-effector
scaffold1.t1469 EVM scaffold1.g1469	scaffold1:4549330-4552965(+)	-	-	Y (0.807)	Non-effector
scaffold1.t1470 EVM scaffold1.g1470	scaffold1:4553649-4555720(-)	-	-	Y (0.987)	Non-effector
scaffold1.t1471 EVM scaffold1.g1471	scaffold1:4559385-4565186(-)	-	-	Y (0.893)	Non-effector
scaffold1.t1472 EVM scaffold1.g1472	scaffold1:4569828-4571213(+)	Y (0.542)	-	-	Cytoplasmic effector
scaffold1.t1473 EVM scaffold1.g1473	scaffold1:4571757-4573631(+)	-	-	Y (0.552)	Non-effector
scaffold1.t1474 EVM scaffold1.g1474	scaffold1:4575033-4575396(+)	Y (0.791)	Y (0.557)	-	Cytoplasmic/apoplastic effector
scaffold1.t1475 EVM scaffold1.g1475	scaffold1:4576025-4578594(-)	-	-	Y (0.798)	Non-effector
scaffold1.t1476 EVM scaffold1.g1476	scaffold1:4579693-4580500(+)	-	-	Y (0.75)	Non-effector
scaffold1.t1477 EVM scaffold1.g1477	scaffold1:4582690-4585425(+)	-	-	Y (0.889)	Non-effector
scaffold1.t1478 EVM scaffold1.g1478	scaffold1:4586815-4588378(+)	Y (0.675)	-	-	Cytoplasmic effector
scaffold1.t1479 EVM scaffold1.g1479	scaffold1:4590927-4593581(-)	-	-	Y (0.957)	Non-effector
scaffold1.t1480 EVM scaffold1.g1480	scaffold1:4595373-4597816(+)	-	-	Y (0.677)	Non-effector
scaffold1.t1481 EVM scaffold1.g1481	scaffold1:4598512-4598921(-)	Y (0.792)	-	-	Cytoplasmic effector
scaffold1.t1482 EVM scaffold1.g1482	scaffold1:4600024-4600440(+)	Y (0.929)	-	-	Cytoplasmic effector
scaffold1.t1483 EVM scaffold1.g1483	scaffold1:4601205-4604080(+)	-	-	Y (0.923)	Non-effector
scaffold1.t1484 EVM scaffold1.g1484	scaffold1:4604583-4605348(+)	Y (0.654)	-	-	Cytoplasmic effector
scaffold1.t1485 EVM scaffold1.g1485	scaffold1:4605735-4606874(-)	-	-	Y (0.909)	Non-effector
scaffold1.t1486 EVM scaffold1.g1486	scaffold1:4612499-4614134(+)	-	-	Y (0.79)	Non-effector
scaffold1.t1487 EVM scaffold1.g1487	scaffold1:4615245-4618084(-)	-	-	Y (0.884)	Non-effector
scaffold1.t1488 EVM scaffold1.g1488	scaffold1:4618827-4620380(+)	Y (0.872)	-	-	Cytoplasmic effector
scaffold1.t1489 EVM scaffold1.g1489	scaffold1:4620575-4621362(-)	Y (0.859)	-	-	Cytoplasmic effector
scaffold1.t1490 EVM scaffold1.g1490	scaffold1:4622132-4623071(-)	-	-	Y (0.597)	Non-effector
scaffold1.t1491 EVM scaffold1.g1491	scaffold1:4623648-4624246(+)	Y (0.819)	-	-	Cytoplasmic effector
scaffold1.t1492 EVM scaffold1.g1492	scaffold1:4624415-4627540(-)	-	-	Y (0.613)	Non-effector
scaffold1.t1493 EVM scaffold1.g1493	scaffold1:4627824-4629902(+)	-	-	Y (0.982)	Non-effector
scaffold1.t1494 EVM scaffold1.g1494	scaffold1:4630305-4631022(+)	Y (0.956)	-	-	Cytoplasmic effector
scaffold1.t1495 EVM scaffold1.g1495	scaffold1:4631140-4632738(-)	-	-	Y (0.62)	Non-effector
scaffold1.t1496 EVM scaffold1.g1496	scaffold1:4633792-4636114(+)	-	-	Y (0.858)	Non-effector
scaffold1.t1497 EVM scaffold1.g1497	scaffold1:4636196-4637688(-)	-	-	Y (0.784)	Non-effector
scaffold1.t1498 EVM scaffold1.g1498	scaffold1:4638056-4639198(+)	Y (0.551)	-	-	Cytoplasmic effector
scaffold1.t1499 EVM scaffold1.g1499	scaffold1:4639340-4642073(-)	Y (0.528)	-	-	Cytoplasmic effector
scaffold1.t1500 EVM scaffold1.g1500	scaffold1:4643139-4653198(-)	-	-	Y (0.517)	Non-effector
scaffold1.t1501 EVM scaffold1.g1501	scaffold1:4659355-4659948(+)	-	-	Y (0.705)	Non-effector
scaffold1.t1502 EVM scaffold1.g1502	scaffold1:4660732-4662953(-)	-	-	Y (0.871)	Non-effector
scaffold1.t1503 EVM scaffold1.g1503	scaffold1:4666126-4667300(-)	Y (0.598)	-	-	Cytoplasmic effector
scaffold1.t1504 EVM scaffold1.g1504	scaffold1:4669561-4670606(+)	Y (0.903)	-	-	Cytoplasmic effector
scaffold1.t1505 EVM scaffold1.g1505	scaffold1:4671556-4673242(-)	-	-	Y (0.985)	Non-effector
scaffold1.t1506 EVM scaffold1.g1506	scaffold1:4674302-4675189(+)	Y (0.897)	-	-	Cytoplasmic effector
scaffold1.t1507 EVM scaffold1.g1507	scaffold1:4677567-4679057(+)	Y (0.567)	-	-	Cytoplasmic effector
scaffold1.t1508 EVM scaffold1.g1508	scaffold1:4679636-4683463(+)	-	-	Y (0.866)	Non-effector
scaffold1.t1509 EVM scaffold1.g1509	scaffold1:4683945-4685421(-)	Y (0.711)	-	-	Cytoplasmic effector
scaffold1.t1510 EVM scaffold1.g1510	scaffold1:4685873-4687643(-)	-	-	Y (0.81)	Non-effector
scaffold1.t1511 EVM scaffold1.g1511	scaffold1:4688804-4690642(-)	-	-	Y (0.767)	Non-effector
scaffold1.t1512 EVM scaffold1.g1512	scaffold1:4699647-4701021(+)	-	Y (0.769)	-	Apoplastic effector
scaffold1.t1513 EVM scaffold1.g1513	scaffold1:4702415-4704254(+)	-	-	Y (0.917)	Non-effector
scaffold1.t1514 EVM scaffold1.g1514	scaffold1:4705303-4706369(-)	Y (0.811)	-	-	Cytoplasmic effector
scaffold1.t1515 EVM scaffold1.g1515	scaffold1:4707124-4708623(-)	-	-	Y (0.658)	Non-effector
scaffold1.t1516 EVM scaffold1.g1516	scaffold1:4709881-4711197(+)	Y (0.744)	-	-	Cytoplasmic effector
scaffold1.t1517 EVM scaffold1.g1517	scaffold1:4711421-4712551(-)	-	-	Y (0.758)	Non-effector
scaffold1.t1518 EVM scaffold1.g1518	scaffold1:4712827-4713320(+)	Y (0.902)	-	-	Cytoplasmic effector
scaffold1.t1519 EVM scaffold1.g1519	scaffold1:4713518-4715857(-)	-	-	Y (0.733)	Non-effector
scaffold1.t1520 EVM scaffold1.g1520	scaffold1:4716840-4718164(-)	Y (0.699)	Y (0.505)	-	Cytoplasmic/apoplastic effector
scaffold1.t1521 EVM scaffold1.g1521	scaffold1:4720513-4723146(+)	-	-	Y (0.988)	Non-effector
scaffold1.t1522 EVM scaffold1.g1522	scaffold1:4723323-4723763(-)	-	-	Y (0.692)	Non-effector
scaffold1.t1523 EVM scaffold1.g1523	scaffold1:4724192-4725536(+)	-	-	Y (0.607)	Non-effector
scaffold1.t1524 EVM scaffold1.g1524	scaffold1:4725972-4726452(-)	Y (0.865)	-	-	Cytoplasmic effector
scaffold1.t1525 EVM scaffold1.g1525	scaffold1:4728804-4730240(-)	-	-	Y (0.735)	Non-effector
scaffold1.t1526 EVM scaffold1.g1526	scaffold1:4732261-4733449(+)	Y (0.516)	-	-	Cytoplasmic effector
scaffold1.t1527 EVM scaffold1.g1527	scaffold1:4734253-4734865(+)	Y (0.507)	-	-	Cytoplasmic effector
scaffold1.t1528 EVM scaffold1.g1528	scaffold1:4735639-4735923(-)	-	-	Y (0.737)	Non-effector
scaffold1.t1529 EVM scaffold1.g1529	scaffold1:4736868-4743287(-)	-	-	Y (0.987)	Non-effector
scaffold1.t1530 EVM scaffold1.g1530	scaffold1:4743994-4746383(+)	Y (0.547)	-	-	Cytoplasmic effector
scaffold1.t1531 EVM scaffold1.g1531	scaffold1:4748007-4749598(+)	-	-	Y (0.606)	Non-effector
scaffold1.t1532 EVM scaffold1.g1532	scaffold1:4749980-4750444(+)	Y (0.766)	-	-	Cytoplasmic effector
scaffold1.t1533 EVM scaffold1.g1533	scaffold1:4750988-4754063(+)	-	-	Y (0.988)	Non-effector
scaffold1.t1534 EVM scaffold1.g1534	scaffold1:4754943-4755708(-)	-	Y (0.792)	-	Apoplastic effector
scaffold1.t1535 EVM scaffold1.g1535	scaffold1:4756284-4757213(-)	Y (0.622)	-	-	Cytoplasmic effector
scaffold1.t1536 EVM scaffold1.g1536	scaffold1:4759222-4761008(+)	Y (0.669)	-	-	Cytoplasmic effector
scaffold1.t1537 EVM scaffold1.g1537	scaffold1:4762104-4763553(+)	-	-	Y (0.774)	Non-effector
scaffold1.t1538 EVM scaffold1.g1538	scaffold1:4764174-4766251(+)	-	-	Y (0.989)	Non-effector
scaffold1.t1539 EVM scaffold1.g1539	scaffold1:4767675-4770894(+)	-	-	Y (0.808)	Non-effector
scaffold1.t1540 EVM scaffold1.g1540	scaffold1:4771819-4775391(+)	-	-	Y (0.936)	Non-effector
scaffold1.t1541 EVM scaffold1.g1541	scaffold1:4775944-4776990(-)	-	-	Y (0.953)	Non-effector
scaffold1.t1542 EVM scaffold1.g1542	scaffold1:4777698-4778951(+)	-	-	Y (0.866)	Non-effector
scaffold1.t1543 EVM scaffold1.g1543	scaffold1:4779127-4780215(+)	-	-	Y (0.975)	Non-effector
scaffold1.t1544 EVM scaffold1.g1544	scaffold1:4780341-4782014(-)	Y (0.755)	-	-	Cytoplasmic effector
scaffold1.t1545 EVM scaffold1.g1545	scaffold1:4782941-4783504(-)	Y (0.923)	-	-	Cytoplasmic effector
scaffold1.t1546 EVM scaffold1.g1546	scaffold1:4822090-4825162(+)	-	-	Y (0.894)	Non-effector
scaffold1.t1547 EVM scaffold1.g1547	scaffold1:4825698-4826730(-)	-	-	Y (0.826)	Non-effector
scaffold1.t1548 EVM scaffold1.g1548	scaffold1:4827781-4828116(-)	Y (0.851)	-	-	Cytoplasmic effector
scaffold1.t1549 EVM scaffold1.g1549	scaffold1:4832173-4834797(+)	-	-	Y (0.927)	Non-effector
scaffold1.t1550 EVM scaffold1.g1550	scaffold1:4835219-4835547(-)	-	-	Y (0.538)	Non-effector
scaffold1.t1551 EVM scaffold1.g1551	scaffold1:4836643-4838691(+)	-	-	Y (0.965)	Non-effector
scaffold1.t1552 EVM scaffold1.g1552	scaffold1:4840805-4841851(+)	-	-	Y (0.841)	Non-effector
scaffold1.t1553 EVM scaffold1.g1553	scaffold1:4842052-4842675(-)	Y (0.754)	-	-	Cytoplasmic effector
scaffold1.t1554 EVM scaffold1.g1554	scaffold1:4843268-4844239(-)	-	-	Y (0.517)	Non-effector
scaffold1.t1555 EVM scaffold1.g1555	scaffold1:4844384-4844666(-)	Y (0.706)	-	-	Cytoplasmic effector
scaffold1.t1556 EVM scaffold1.g1556	scaffold1:4846107-4847138(+)	-	-	Y (0.797)	Non-effector
scaffold1.t1557 EVM scaffold1.g1557	scaffold1:4848456-4850660(-)	Y (0.683)	-	-	Cytoplasmic effector
scaffold1.t1558 EVM scaffold1.g1558	scaffold1:4850999-4851907(+)	Y (0.716)	-	-	Cytoplasmic effector
scaffold1.t1559 EVM scaffold1.g1559	scaffold1:4852223-4855621(-)	-	-	Y (0.96)	Non-effector
scaffold1.t1560 EVM scaffold1.g1560	scaffold1:4857255-4858498(+)	Y (0.508)	-	-	Cytoplasmic effector
scaffold1.t1561 EVM scaffold1.g1561	scaffold1:4860000-4861539(+)	-	-	Y (0.682)	Non-effector
scaffold1.t1562 EVM scaffold1.g1562	scaffold1:4862228-4864752(+)	-	-	Y (0.893)	Non-effector
scaffold1.t1563 EVM scaffold1.g1563	scaffold1:4865149-4866275(-)	Y (0.53)	-	-	Cytoplasmic effector
scaffold1.t1564 EVM scaffold1.g1564	scaffold1:4868246-4870640(+)	Y (0.65)	-	-	Cytoplasmic effector
scaffold1.t1565 EVM scaffold1.g1565	scaffold1:4870981-4871481(-)	-	-	Y (0.601)	Non-effector
scaffold1.t1566 EVM scaffold1.g1566	scaffold1:4872306-4874116(-)	-	-	Y (0.863)	Non-effector
scaffold1.t1567 EVM scaffold1.g1567	scaffold1:4875279-4876656(+)	Y (0.583)	-	-	Cytoplasmic effector
scaffold1.t1568 EVM scaffold1.g1568	scaffold1:4877630-4878265(+)	-	-	Y (0.633)	Non-effector
scaffold1.t1569 EVM scaffold1.g1569	scaffold1:4879348-4880937(+)	Y (0.63)	-	-	Cytoplasmic effector
scaffold1.t1570 EVM scaffold1.g1570	scaffold1:4881171-4882682(-)	-	-	Y (0.565)	Non-effector
scaffold1.t1571 EVM scaffold1.g1571	scaffold1:4883418-4884636(-)	Y (0.547)	-	-	Cytoplasmic effector
scaffold1.t1572 EVM scaffold1.g1572	scaffold1:4885623-4886373(-)	-	-	Y (0.713)	Non-effector
scaffold1.t1573 EVM scaffold1.g1573	scaffold1:4888961-4889954(+)	-	-	Y (0.826)	Non-effector
scaffold1.t1574 EVM scaffold1.g1574	scaffold1:4890546-4891548(-)	-	-	Y (0.505)	Non-effector
scaffold1.t1575 EVM scaffold1.g1575	scaffold1:4893098-4894535(-)	Y (0.553)	-	-	Cytoplasmic effector
scaffold1.t1576 EVM scaffold1.g1576	scaffold1:4896582-4897979(-)	-	-	Y (0.709)	Non-effector
scaffold1.t1577 EVM scaffold1.g1577	scaffold1:4898539-4900514(+)	Y (0.567)	-	-	Cytoplasmic effector
scaffold1.t1578 EVM scaffold1.g1578	scaffold1:4900678-4903025(-)	-	-	Y (0.988)	Non-effector
scaffold1.t1579 EVM scaffold1.g1579	scaffold1:4905423-4906408(-)	Y (0.536)	-	-	Cytoplasmic effector
scaffold1.t1580 EVM scaffold1.g1580	scaffold1:4908975-4909313(+)	Y (0.843)	-	-	Cytoplasmic effector
scaffold1.t1581 EVM scaffold1.g1581	scaffold1:4910366-4910831(-)	Y (0.859)	-	-	Cytoplasmic effector
scaffold1.t1582 EVM scaffold1.g1582	scaffold1:4912425-4916228(+)	-	-	Y (0.896)	Non-effector
scaffold1.t1583 EVM scaffold1.g1583	scaffold1:4916642-4917931(-)	-	-	Y (0.555)	Non-effector
scaffold1.t1584 EVM scaffold1.g1584	scaffold1:4919045-4921459(+)	-	-	Y (0.988)	Non-effector
scaffold1.t1585 EVM scaffold1.g1585	scaffold1:4927225-4929252(+)	-	-	Y (0.95)	Non-effector
scaffold1.t1586 EVM scaffold1.g1586	scaffold1:4931083-4933453(+)	Y (0.832)	-	-	Cytoplasmic effector
scaffold1.t1587 EVM scaffold1.g1587	scaffold1:4934037-4934867(+)	-	-	Y (0.75)	Non-effector
scaffold1.t1588 EVM scaffold1.g1588	scaffold1:4935220-4936302(-)	-	Y (0.632)	-	Apoplastic effector
scaffold1.t1589 EVM scaffold1.g1589	scaffold1:4937311-4938695(-)	-	-	Y (0.834)	Non-effector
scaffold1.t1590 EVM scaffold1.g1590	scaffold1:4939297-4940794(-)	-	-	Y (0.528)	Non-effector
scaffold1.t1591 EVM scaffold1.g1591	scaffold1:4942485-4943330(+)	Y (0.734)	-	-	Cytoplasmic effector
scaffold1.t1592 EVM scaffold1.g1592	scaffold1:4943563-4945264(-)	-	-	Y (0.666)	Non-effector
scaffold1.t1593 EVM scaffold1.g1593	scaffold1:4946536-4947065(-)	-	-	Y (0.711)	Non-effector
scaffold1.t1594 EVM scaffold1.g1594	scaffold1:4949776-4955938(+)	-	-	Y (0.86)	Non-effector
scaffold1.t1595 EVM scaffold1.g1595	scaffold1:4956623-4957693(-)	-	-	Y (0.503)	Non-effector
scaffold1.t1596 EVM scaffold1.g1596	scaffold1:4959629-4961366(-)	-	-	Y (0.636)	Non-effector
scaffold1.t1597 EVM scaffold1.g1597	scaffold1:4965097-4967604(+)	-	-	Y (0.889)	Non-effector
scaffold1.t1598 EVM scaffold1.g1598	scaffold1:4976437-4976619(-)	-	-	Y (0.645)	Non-effector
scaffold1.t1599 EVM scaffold1.g1599	scaffold1:4981389-4984925(+)	-	-	Y (0.963)	Non-effector
scaffold1.t1600 EVM scaffold1.g1600	scaffold1:4985428-4987098(+)	-	-	Y (0.714)	Non-effector
scaffold1.t1601 EVM scaffold1.g1601	scaffold1:4987366-4989820(-)	-	-	Y (0.656)	Non-effector
scaffold1.t1602 EVM scaffold1.g1602	scaffold1:4991566-4993569(+)	Y (0.633)	-	-	Cytoplasmic effector
scaffold1.t1603 EVM scaffold1.g1603	scaffold1:4994179-4996219(-)	-	-	Y (0.79)	Non-effector
scaffold1.t1604 EVM scaffold1.g1604	scaffold1:4997559-5001094(-)	-	-	Y (0.812)	Non-effector
scaffold1.t1605 EVM scaffold1.g1605	scaffold1:5001616-5003634(-)	-	-	Y (0.914)	Non-effector
scaffold1.t1606 EVM scaffold1.g1606	scaffold1:5005958-5008785(-)	-	-	Y (0.921)	Non-effector
scaffold1.t1607 EVM scaffold1.g1607	scaffold1:5009897-5012313(-)	-	-	Y (0.554)	Non-effector
scaffold1.t1608 EVM scaffold1.g1608	scaffold1:5014000-5020445(-)	-	-	Y (0.834)	Non-effector
scaffold1.t1609 EVM scaffold1.g1609	scaffold1:5026998-5027786(+)	Y (0.573)	-	-	Cytoplasmic effector
scaffold1.t1610 EVM scaffold1.g1610	scaffold1:5028179-5028851(-)	-	-	Y (0.552)	Non-effector
scaffold1.t1611 EVM scaffold1.g1611	scaffold1:5029582-5030049(-)	Y (0.728)	-	-	Cytoplasmic effector
scaffold1.t1612 EVM scaffold1.g1612	scaffold1:5030633-5031301(-)	-	-	Y (0.899)	Non-effector
scaffold1.t1613 EVM scaffold1.g1613	scaffold1:5032088-5032711(-)	-	-	Y (0.531)	Non-effector
scaffold1.t1614 EVM scaffold1.g1614	scaffold1:5033241-5034341(-)	-	-	Y (0.693)	Non-effector
scaffold1.t1615 EVM scaffold1.g1615	scaffold1:5037198-5040337(+)	-	-	Y (0.961)	Non-effector
scaffold1.t1616 EVM scaffold1.g1616	scaffold1:5041714-5042700(+)	-	-	Y (0.712)	Non-effector
scaffold1.t1617 EVM scaffold1.g1617	scaffold1:5049515-5051204(+)	-	-	Y (0.777)	Non-effector
scaffold1.t1618 EVM scaffold1.g1618	scaffold1:5052610-5054043(+)	Y (0.552)	-	-	Cytoplasmic effector
scaffold1.t1619 EVM scaffold1.g1619	scaffold1:5055230-5059498(-)	-	-	Y (0.844)	Non-effector
scaffold1.t1620 EVM scaffold1.g1620	scaffold1:5064219-5065882(-)	-	-	Y (0.829)	Non-effector
scaffold1.t1621 EVM scaffold1.g1621	scaffold1:5067217-5068318(-)	Y (0.746)	-	-	Cytoplasmic effector
scaffold1.t1622 EVM scaffold1.g1622	scaffold1:5069317-5070697(-)	-	-	Y (0.885)	Non-effector
scaffold1.t1623 EVM scaffold1.g1623	scaffold1:5077234-5079454(+)	-	-	Y (0.831)	Non-effector
scaffold1.t1624 EVM scaffold1.g1624	scaffold1:5080311-5081648(-)	Y (0.644)	-	-	Cytoplasmic effector
scaffold1.t1625 EVM scaffold1.g1625	scaffold1:5082036-5083176(+)	-	-	Y (0.579)	Non-effector
scaffold1.t1626 EVM scaffold1.g1626	scaffold1:5083568-5084676(-)	-	-	Y (0.81)	Non-effector
scaffold1.t1627 EVM scaffold1.g1627	scaffold1:5085304-5086822(+)	-	-	Y (0.779)	Non-effector
scaffold1.t1628 EVM scaffold1.g1628	scaffold1:5089716-5090477(+)	-	-	Y (0.694)	Non-effector
scaffold1.t1629 EVM scaffold1.g1629	scaffold1:5090850-5092429(-)	-	-	Y (0.979)	Non-effector
scaffold1.t1630 EVM scaffold1.g1630	scaffold1:5094219-5095250(+)	Y (0.683)	-	-	Cytoplasmic effector
scaffold1.t1631 EVM scaffold1.g1631	scaffold1:5095786-5096899(+)	-	-	Y (0.858)	Non-effector
scaffold1.t1632 EVM scaffold1.g1632	scaffold1:5099237-5101042(+)	-	-	Y (0.789)	Non-effector
scaffold1.t1633 EVM scaffold1.g1633	scaffold1:5103596-5104104(+)	-	-	Y (0.767)	Non-effector
scaffold1.t1634 EVM scaffold1.g1634	scaffold1:5104745-5105136(-)	-	-	Y (0.824)	Non-effector
scaffold1.t1635 EVM scaffold1.g1635	scaffold1:5107086-5107250(+)	Y (0.822)	-	-	Cytoplasmic effector
scaffold1.t1636 EVM scaffold1.g1636	scaffold1:5107831-5110820(+)	-	-	Y (0.862)	Non-effector
scaffold1.t1637 EVM scaffold1.g1637	scaffold1:5111803-5112884(+)	Y (0.546)	Y (0.804)	-	Apoplastic/cytoplasmic effector
scaffold1.t1638 EVM scaffold1.g1638	scaffold1:5114635-5115300(+)	Y (0.811)	-	-	Cytoplasmic effector
scaffold1.t1639 EVM scaffold1.g1639	scaffold1:5122364-5123695(+)	Y (0.717)	-	-	Cytoplasmic effector
scaffold1.t1640 EVM scaffold1.g1640	scaffold1:5124192-5125022(+)	-	-	Y (0.94)	Non-effector
scaffold1.t1641 EVM scaffold1.g1641	scaffold1:5126079-5128228(-)	Y (0.73)	-	-	Cytoplasmic effector
scaffold1.t1642 EVM scaffold1.g1642	scaffold1:5128768-5130126(+)	-	-	Y (0.755)	Non-effector
scaffold1.t1643 EVM scaffold1.g1643	scaffold1:5130455-5131591(+)	-	-	Y (0.863)	Non-effector
scaffold1.t1644 EVM scaffold1.g1644	scaffold1:5131756-5132419(-)	Y (0.838)	-	-	Cytoplasmic effector
scaffold1.t1645 EVM scaffold1.g1645	scaffold1:5134918-5136112(+)	Y (0.544)	-	-	Cytoplasmic effector
scaffold1.t1646 EVM scaffold1.g1646	scaffold1:5136226-5137692(-)	-	-	Y (0.632)	Non-effector
scaffold1.t1647 EVM scaffold1.g1647	scaffold1:5139360-5140375(-)	-	-	Y (0.723)	Non-effector
scaffold1.t1648 EVM scaffold1.g1648	scaffold1:5140697-5141849(-)	Y (0.718)	-	-	Cytoplasmic effector
scaffold1.t1649 EVM scaffold1.g1649	scaffold1:5145777-5146121(+)	-	Y (0.732)	-	Apoplastic effector
scaffold1.t1650 EVM scaffold1.g1650	scaffold1:5146391-5147900(-)	-	-	Y (0.562)	Non-effector
scaffold1.t1651 EVM scaffold1.g1651	scaffold1:5148157-5148717(-)	Y (0.889)	-	-	Cytoplasmic effector
scaffold1.t1652 EVM scaffold1.g1652	scaffold1:5149107-5149805(-)	Y (0.858)	-	-	Cytoplasmic effector
scaffold1.t1653 EVM scaffold1.g1653	scaffold1:5150146-5152338(+)	-	-	Y (0.819)	Non-effector
scaffold1.t1654 EVM scaffold1.g1654	scaffold1:5153728-5157431(+)	-	-	Y (0.953)	Non-effector
scaffold1.t1655 EVM scaffold1.g1655	scaffold1:5170832-5172244(+)	-	-	Y (0.623)	Non-effector
scaffold1.t1656 EVM scaffold1.g1656	scaffold1:5173741-5176375(+)	-	-	Y (0.954)	Non-effector
scaffold1.t1657 EVM scaffold1.g1657	scaffold1:5177263-5178449(+)	Y (0.918)	-	-	Cytoplasmic effector
scaffold1.t1658 EVM scaffold1.g1658	scaffold1:5178735-5180084(-)	-	-	Y (0.893)	Non-effector
scaffold1.t1659 EVM scaffold1.g1659	scaffold1:5183669-5187098(-)	-	-	Y (0.984)	Non-effector
scaffold1.t1660 EVM scaffold1.g1660	scaffold1:5191352-5192713(-)	-	-	Y (0.755)	Non-effector
scaffold1.t1661 EVM scaffold1.g1661	scaffold1:5193832-5195196(-)	-	-	Y (0.634)	Non-effector
scaffold1.t1662 EVM scaffold1.g1662	scaffold1:5197102-5199054(-)	-	-	Y (0.694)	Non-effector
scaffold1.t1663 EVM scaffold1.g1663	scaffold1:5199699-5204200(+)	-	-	Y (0.899)	Non-effector
scaffold1.t1664 EVM scaffold1.g1664	scaffold1:5204577-5205556(-)	Y (0.698)	-	-	Cytoplasmic effector
scaffold1.t1665 EVM scaffold1.g1665	scaffold1:5206220-5207289(-)	Y (0.541)	-	-	Cytoplasmic effector
scaffold1.t1666 EVM scaffold1.g1666	scaffold1:5207974-5208431(+)	-	Y (0.835)	-	Apoplastic effector
scaffold1.t1667 EVM scaffold1.g1667	scaffold1:5209385-5211124(+)	-	-	Y (0.651)	Non-effector
scaffold1.t1668 EVM scaffold1.g1668	scaffold1:5211743-5213544(+)	Y (0.512)	-	-	Cytoplasmic effector
scaffold1.t1669 EVM scaffold1.g1669	scaffold1:5213861-5215520(-)	-	-	Y (0.908)	Non-effector
scaffold1.t1670 EVM scaffold1.g1670	scaffold1:5216406-5217053(+)	-	-	Y (0.533)	Non-effector
scaffold1.t1671 EVM scaffold1.g1671	scaffold1:5217486-5218026(-)	Y (0.839)	-	-	Cytoplasmic effector
scaffold1.t1672 EVM scaffold1.g1672	scaffold1:5218726-5219916(+)	-	-	Y (0.942)	Non-effector
scaffold1.t1673 EVM scaffold1.g1673	scaffold1:5220402-5221282(-)	Y (0.703)	-	-	Cytoplasmic effector
scaffold1.t1674 EVM scaffold1.g1674	scaffold1:5223668-5227315(+)	-	-	Y (0.988)	Non-effector
scaffold1.t1675 EVM scaffold1.g1675	scaffold1:5230084-5231309(+)	-	-	Y (0.905)	Non-effector
scaffold1.t1676 EVM scaffold1.g1676	scaffold1:5231957-5233958(-)	-	-	Y (0.81)	Non-effector
scaffold1.t1677 EVM scaffold1.g1677	scaffold1:5235560-5240905(+)	-	-	Y (0.861)	Non-effector
scaffold1.t1678 EVM scaffold1.g1678	scaffold1:5245870-5247632(+)	-	-	Y (0.594)	Non-effector
scaffold1.t1679 EVM scaffold1.g1679	scaffold1:5248618-5249460(+)	Y (0.64)	-	-	Cytoplasmic effector
scaffold1.t1680 EVM scaffold1.g1680	scaffold1:5250304-5251311(+)	-	-	Y (0.88)	Non-effector
scaffold1.t1681 EVM scaffold1.g1681	scaffold1:5252291-5252982(+)	-	Y (0.791)	-	Apoplastic effector
scaffold1.t1682 EVM scaffold1.g1682	scaffold1:5254984-5256380(+)	-	-	Y (0.836)	Non-effector
scaffold1.t1683 EVM scaffold1.g1683	scaffold1:5256608-5257501(-)	Y (0.76)	-	-	Cytoplasmic effector
scaffold1.t1684 EVM scaffold1.g1684	scaffold1:5258292-5258677(+)	-	Y (0.638)	-	Apoplastic effector
scaffold1.t1685 EVM scaffold1.g1685	scaffold1:5259823-5263267(+)	-	-	Y (0.76)	Non-effector
scaffold1.t1686 EVM scaffold1.g1686	scaffold1:5263660-5263983(-)	Y (0.841)	-	-	Cytoplasmic effector
scaffold1.t1687 EVM scaffold1.g1687	scaffold1:5264763-5266178(+)	-	-	Y (0.639)	Non-effector
scaffold1.t1688 EVM scaffold1.g1688	scaffold1:5266506-5267554(-)	-	-	Y (0.882)	Non-effector
scaffold1.t1689 EVM scaffold1.g1689	scaffold1:5268420-5270188(-)	-	-	Y (0.888)	Non-effector
scaffold1.t1690 EVM scaffold1.g1690	scaffold1:5273649-5279017(-)	-	-	Y (0.858)	Non-effector
scaffold1.t1691 EVM scaffold1.g1691	scaffold1:5279810-5281396(+)	Y (0.918)	-	-	Cytoplasmic effector
scaffold1.t1692 EVM scaffold1.g1692	scaffold1:5282128-5282890(+)	Y (0.796)	-	-	Cytoplasmic effector
scaffold1.t1693 EVM scaffold1.g1693	scaffold1:5283319-5283853(-)	-	-	Y (0.749)	Non-effector
scaffold1.t1694 EVM scaffold1.g1694	scaffold1:5284128-5284811(-)	Y (0.623)	-	-	Cytoplasmic effector
scaffold1.t1695 EVM scaffold1.g1695	scaffold1:5285598-5287718(+)	-	-	Y (0.966)	Non-effector
scaffold1.t1696 EVM scaffold1.g1696	scaffold1:5287905-5288546(-)	Y (0.884)	-	-	Cytoplasmic effector
scaffold1.t1697 EVM scaffold1.g1697	scaffold1:5289418-5291225(+)	Y (0.697)	-	-	Cytoplasmic effector
scaffold1.t1698 EVM scaffold1.g1698	scaffold1:5292353-5293369(-)	Y (0.717)	-	-	Cytoplasmic effector
scaffold1.t1699 EVM scaffold1.g1699	scaffold1:5296796-5298041(+)	Y (0.769)	-	-	Cytoplasmic effector
scaffold1.t1700 EVM scaffold1.g1700	scaffold1:5298475-5299796(-)	Y (0.664)	-	-	Cytoplasmic effector
scaffold1.t1701 EVM scaffold1.g1701	scaffold1:5302121-5304574(+)	-	-	Y (0.814)	Non-effector
scaffold1.t1702 EVM scaffold1.g1702	scaffold1:5304896-5305977(-)	-	-	Y (0.676)	Non-effector
scaffold1.t1703 EVM scaffold1.g1703	scaffold1:5306934-5309515(-)	-	-	Y (0.909)	Non-effector
scaffold1.t1704 EVM scaffold1.g1704	scaffold1:5313444-5315035(+)	-	-	Y (0.643)	Non-effector
scaffold1.t1705 EVM scaffold1.g1705	scaffold1:5316328-5316901(+)	-	-	Y (0.815)	Non-effector
scaffold1.t1706 EVM scaffold1.g1706	scaffold1:5317881-5319098(-)	Y (0.702)	-	-	Cytoplasmic effector
scaffold1.t1707 EVM scaffold1.g1707	scaffold1:5320520-5324581(-)	-	-	Y (0.959)	Non-effector
scaffold1.t1708 EVM scaffold1.g1708	scaffold1:5328693-5329897(+)	-	-	Y (0.725)	Non-effector
scaffold1.t1709 EVM scaffold1.g1709	scaffold1:5331206-5332528(+)	Y (0.813)	-	-	Cytoplasmic effector
scaffold1.t1710 EVM scaffold1.g1710	scaffold1:5332768-5333673(-)	-	-	Y (0.835)	Non-effector
scaffold1.t1711 EVM scaffold1.g1711	scaffold1:5334408-5336763(-)	-	-	Y (0.988)	Non-effector
scaffold1.t1712 EVM scaffold1.g1712	scaffold1:5338494-5339258(+)	Y (0.704)	-	-	Cytoplasmic effector
scaffold1.t1713 EVM scaffold1.g1713	scaffold1:5339726-5342153(-)	-	-	Y (0.954)	Non-effector
scaffold1.t1714 EVM scaffold1.g1714	scaffold1:5346291-5348205(+)	-	-	Y (0.862)	Non-effector
scaffold1.t1715 EVM scaffold1.g1715	scaffold1:5348617-5348954(-)	Y (0.85)	-	-	Cytoplasmic effector
scaffold1.t1716 EVM scaffold1.g1716	scaffold1:5349369-5350193(-)	Y (0.756)	-	-	Cytoplasmic effector
scaffold1.t1717 EVM scaffold1.g1717	scaffold1:5350659-5353783(+)	-	-	Y (0.925)	Non-effector
scaffold1.t1718 EVM scaffold1.g1718	scaffold1:5354140-5356204(+)	-	-	Y (0.746)	Non-effector
scaffold1.t1719 EVM scaffold1.g1719	scaffold1:5356415-5357121(-)	-	-	Y (0.589)	Non-effector
scaffold1.t1720 EVM scaffold1.g1720	scaffold1:5357430-5358209(+)	-	-	Y (0.741)	Non-effector
scaffold1.t1721 EVM scaffold1.g1721	scaffold1:5358364-5362108(-)	-	-	Y (0.828)	Non-effector
scaffold1.t1722 EVM scaffold1.g1722	scaffold1:5364781-5366213(-)	Y (0.641)	-	-	Cytoplasmic effector
scaffold1.t1723 EVM scaffold1.g1723	scaffold1:5366674-5368745(+)	-	-	Y (0.871)	Non-effector
scaffold1.t1724 EVM scaffold1.g1724	scaffold1:5371645-5373948(+)	-	-	Y (0.842)	Non-effector
scaffold1.t1725 EVM scaffold1.g1725	scaffold1:5377274-5378599(+)	-	-	Y (0.572)	Non-effector
scaffold1.t1726 EVM scaffold1.g1726	scaffold1:5379907-5382049(-)	Y (0.552)	-	-	Cytoplasmic effector
scaffold1.t1727 EVM scaffold1.g1727	scaffold1:5383959-5384489(-)	Y (0.711)	-	-	Cytoplasmic effector
scaffold1.t1728 EVM scaffold1.g1728	scaffold1:5384896-5386946(+)	Y (0.702)	-	-	Cytoplasmic effector
scaffold1.t1729 EVM scaffold1.g1729	scaffold1:5387335-5388052(-)	Y (0.555)	-	-	Cytoplasmic effector
scaffold1.t1730 EVM scaffold1.g1730	scaffold1:5388397-5392192(+)	-	-	Y (0.821)	Non-effector
scaffold1.t1731 EVM scaffold1.g1731	scaffold1:5392605-5395294(-)	-	-	Y (0.707)	Non-effector
scaffold1.t1732 EVM scaffold1.g1732	scaffold1:5398906-5400670(+)	Y (0.562)	-	-	Cytoplasmic effector
scaffold1.t1733 EVM scaffold1.g1733	scaffold1:5401407-5403280(+)	-	-	Y (0.987)	Non-effector
scaffold1.t1734 EVM scaffold1.g1734	scaffold1:5403703-5405508(-)	-	-	Y (0.932)	Non-effector
scaffold1.t1735 EVM scaffold1.g1735	scaffold1:5408882-5413586(+)	-	-	Y (0.727)	Non-effector
scaffold1.t1736 EVM scaffold1.g1736	scaffold1:5416054-5417018(+)	Y (0.68)	-	-	Cytoplasmic effector
scaffold1.t1737 EVM scaffold1.g1737	scaffold1:5417926-5419406(+)	Y (0.569)	-	-	Cytoplasmic effector
scaffold1.t1738 EVM scaffold1.g1738	scaffold1:5420296-5424509(+)	-	-	Y (0.9)	Non-effector
scaffold1.t1739 EVM scaffold1.g1739	scaffold1:5426571-5430548(+)	-	-	Y (0.967)	Non-effector
scaffold1.t1740 EVM scaffold1.g1740	scaffold1:5430906-5432753(+)	-	-	Y (0.586)	Non-effector
scaffold1.t1741 EVM scaffold1.g1741	scaffold1:5433252-5435789(-)	-	-	Y (0.989)	Non-effector
scaffold1.t1742 EVM scaffold1.g1742	scaffold1:5443522-5444583(+)	-	-	Y (0.565)	Non-effector
scaffold1.t1743 EVM scaffold1.g1743	scaffold1:5444929-5448481(-)	-	-	Y (0.583)	Non-effector
scaffold1.t1744 EVM scaffold1.g1744	scaffold1:5449546-5451135(-)	-	-	Y (0.83)	Non-effector
scaffold1.t1745 EVM scaffold1.g1745	scaffold1:5453494-5456410(+)	-	-	Y (0.57)	Non-effector
scaffold1.t1746 EVM scaffold1.g1746	scaffold1:5457450-5458620(+)	-	-	Y (0.569)	Non-effector
scaffold1.t1747 EVM scaffold1.g1747	scaffold1:5461248-5463517(+)	-	-	Y (0.802)	Non-effector
scaffold1.t1748 EVM scaffold1.g1748	scaffold1:5466755-5468774(+)	-	-	Y (0.712)	Non-effector
scaffold1.t1749 EVM scaffold1.g1749	scaffold1:5469130-5470524(-)	-	-	Y (0.875)	Non-effector
scaffold1.t1750 EVM scaffold1.g1750	scaffold1:5473001-5474596(+)	-	-	Y (0.985)	Non-effector
scaffold1.t1751 EVM scaffold1.g1751	scaffold1:5475346-5476423(-)	-	-	Y (0.79)	Non-effector
scaffold1.t1752 EVM scaffold1.g1752	scaffold1:5478634-5479380(+)	Y (0.704)	-	-	Cytoplasmic effector
scaffold1.t1753 EVM scaffold1.g1753	scaffold1:5479835-5481077(-)	-	-	Y (0.889)	Non-effector
scaffold1.t1754 EVM scaffold1.g1754	scaffold1:5486795-5489129(-)	-	-	Y (0.962)	Non-effector
scaffold1.t1755 EVM scaffold1.g1755	scaffold1:5493789-5494937(-)	Y (0.704)	-	-	Cytoplasmic effector
scaffold1.t1756 EVM scaffold1.g1756	scaffold1:5503232-5505046(-)	-	-	Y (0.919)	Non-effector
scaffold1.t1757 EVM scaffold1.g1757	scaffold1:5505692-5507021(+)	-	-	Y (0.606)	Non-effector
scaffold1.t1758 EVM scaffold1.g1758	scaffold1:5507659-5509954(+)	-	-	Y (0.647)	Non-effector
scaffold1.t1759 EVM scaffold1.g1759	scaffold1:5510110-5512618(+)	Y (0.594)	-	-	Cytoplasmic effector
scaffold1.t1760 EVM scaffold1.g1760	scaffold1:5513189-5517112(-)	-	-	Y (0.882)	Non-effector
scaffold1.t1761 EVM scaffold1.g1761	scaffold1:5518055-5519659(+)	-	-	Y (0.678)	Non-effector
scaffold1.t1762 EVM scaffold1.g1762	scaffold1:5519735-5521562(-)	-	-	Y (0.967)	Non-effector
scaffold1.t1763 EVM scaffold1.g1763	scaffold1:5526343-5526989(-)	-	Y (0.796)	-	Apoplastic effector
scaffold1.t1764 EVM scaffold1.g1764	scaffold1:5530748-5531878(+)	-	-	Y (0.531)	Non-effector
scaffold1.t1765 EVM scaffold1.g1765	scaffold1:5532168-5533565(-)	-	-	Y (0.531)	Non-effector
scaffold1.t1766 EVM scaffold1.g1766	scaffold1:5534700-5535832(-)	-	-	Y (0.897)	Non-effector
scaffold1.t1767 EVM scaffold1.g1767	scaffold1:5536648-5538878(-)	-	-	Y (0.855)	Non-effector
scaffold1.t1768 EVM scaffold1.g1768	scaffold1:5541189-5543354(-)	-	-	Y (0.524)	Non-effector
scaffold1.t1769 EVM scaffold1.g1769	scaffold1:5547929-5551685(-)	-	-	Y (0.892)	Non-effector
scaffold1.t1770 EVM scaffold1.g1770	scaffold1:5553313-5553600(+)	Y (0.73)	-	-	Cytoplasmic effector
scaffold1.t1771 EVM scaffold1.g1771	scaffold1:5554104-5560370(+)	-	-	Y (0.891)	Non-effector
scaffold1.t1772 EVM scaffold1.g1772	scaffold1:5561869-5563152(+)	-	-	Y (0.74)	Non-effector
scaffold1.t1773 EVM scaffold1.g1773	scaffold1:5564549-5566882(+)	Y (0.802)	-	-	Cytoplasmic effector
scaffold1.t1774 EVM scaffold1.g1774	scaffold1:5567119-5567424(-)	Y (0.903)	-	-	Cytoplasmic effector
scaffold1.t1775 EVM scaffold1.g1775	scaffold1:5568727-5570270(+)	-	-	Y (0.849)	Non-effector
scaffold1.t1776 EVM scaffold1.g1776	scaffold1:5572758-5574590(+)	-	-	Y (0.966)	Non-effector
scaffold1.t1777 EVM scaffold1.g1777	scaffold1:5575129-5578823(-)	Y (0.777)	-	-	Cytoplasmic effector
scaffold1.t1778 EVM scaffold1.g1778	scaffold1:5580958-5582988(+)	-	-	Y (0.96)	Non-effector
scaffold1.t1779 EVM scaffold1.g1779	scaffold1:5583583-5585356(+)	-	-	Y (0.688)	Non-effector
scaffold1.t1780 EVM scaffold1.g1780	scaffold1:5585963-5586929(-)	Y (0.781)	-	-	Cytoplasmic effector
scaffold1.t1781 EVM scaffold1.g1781	scaffold1:5590798-5591551(-)	Y (0.602)	-	-	Cytoplasmic effector
scaffold1.t1782 EVM scaffold1.g1782	scaffold1:5592564-5593928(+)	-	-	Y (0.904)	Non-effector
scaffold1.t1783 EVM scaffold1.g1783	scaffold1:5595904-5597658(+)	-	-	Y (0.927)	Non-effector
scaffold1.t1784 EVM scaffold1.g1784	scaffold1:5598923-5602293(-)	-	-	Y (0.846)	Non-effector
scaffold1.t1785 EVM scaffold1.g1785	scaffold1:5603305-5606340(-)	-	-	Y (0.892)	Non-effector
scaffold1.t1786 EVM scaffold1.g1786	scaffold1:5608339-5611231(-)	-	-	Y (0.927)	Non-effector
scaffold1.t1787 EVM scaffold1.g1787	scaffold1:5618041-5618226(+)	Y (0.627)	-	-	Cytoplasmic effector
scaffold1.t1788 EVM scaffold1.g1788	scaffold1:5618401-5618853(-)	Y (0.741)	-	-	Cytoplasmic effector
scaffold1.t1789 EVM scaffold1.g1789	scaffold1:5620278-5621637(-)	Y (0.676)	-	-	Cytoplasmic effector
scaffold1.t1790 EVM scaffold1.g1790	scaffold1:5623397-5626853(+)	-	-	Y (0.988)	Non-effector
scaffold1.t1791 EVM scaffold1.g1791	scaffold1:5627315-5628442(-)	-	Y (0.54)	-	Apoplastic effector
scaffold1.t1792 EVM scaffold1.g1792	scaffold1:5629902-5631296(+)	-	-	Y (0.97)	Non-effector
scaffold1.t1793 EVM scaffold1.g1793	scaffold1:5632631-5632891(+)	Y (0.917)	-	-	Cytoplasmic effector
scaffold1.t1794 EVM scaffold1.g1794	scaffold1:5636017-5637699(+)	-	-	Y (0.938)	Non-effector
scaffold1.t1795 EVM scaffold1.g1795	scaffold1:5638427-5639862(+)	-	-	Y (0.82)	Non-effector
scaffold1.t1796 EVM scaffold1.g1796	scaffold1:5641425-5642297(-)	Y (0.509)	-	-	Cytoplasmic effector
scaffold1.t1797 EVM scaffold1.g1797	scaffold1:5645509-5648754(-)	-	-	Y (0.855)	Non-effector
scaffold1.t1798 EVM scaffold1.g1798	scaffold1:5649156-5650298(-)	-	-	Y (0.651)	Non-effector
scaffold1.t1799 EVM scaffold1.g1799	scaffold1:5651154-5653829(+)	-	-	Y (0.899)	Non-effector
scaffold1.t1800 EVM scaffold1.g1800	scaffold1:5654299-5655314(-)	Y (0.637)	-	-	Cytoplasmic effector
scaffold1.t1801 EVM scaffold1.g1801	scaffold1:5661322-5662755(+)	-	-	Y (0.926)	Non-effector
scaffold1.t1802 EVM scaffold1.g1802	scaffold1:5664431-5666118(-)	-	-	Y (0.952)	Non-effector
scaffold1.t1803 EVM scaffold1.g1803	scaffold1:5667622-5668682(-)	-	-	Y (0.983)	Non-effector
scaffold1.t1804 EVM scaffold1.g1804	scaffold1:5669593-5672100(-)	-	-	Y (0.809)	Non-effector
scaffold1.t1805 EVM scaffold1.g1805	scaffold1:5673444-5674560(-)	Y (0.59)	-	-	Cytoplasmic effector
scaffold1.t1806 EVM scaffold1.g1806	scaffold1:5675489-5676585(-)	-	-	Y (0.72)	Non-effector
scaffold1.t1807 EVM scaffold1.g1807	scaffold1:5677441-5677866(+)	Y (0.88)	-	-	Cytoplasmic effector
scaffold1.t1808 EVM scaffold1.g1808	scaffold1:5678091-5678702(-)	-	-	Y (0.556)	Non-effector
scaffold1.t1809 EVM scaffold1.g1809	scaffold1:5679310-5680119(-)	-	-	Y (0.569)	Non-effector
scaffold1.t1810 EVM scaffold1.g1810	scaffold1:5685640-5686518(+)	Y (0.789)	-	-	Cytoplasmic effector
scaffold1.t1811 EVM scaffold1.g1811	scaffold1:5687167-5688026(-)	Y (0.833)	-	-	Cytoplasmic effector
scaffold1.t1812 EVM scaffold1.g1812	scaffold1:5691917-5692469(-)	Y (0.958)	-	-	Cytoplasmic effector
scaffold1.t1813 EVM scaffold1.g1813	scaffold1:5698153-5700124(+)	-	-	Y (0.657)	Non-effector
scaffold1.t1814 EVM scaffold1.g1814	scaffold1:5701671-5702863(+)	-	-	Y (0.66)	Non-effector
scaffold1.t1815 EVM scaffold1.g1815	scaffold1:5703210-5704336(-)	-	-	Y (0.793)	Non-effector
scaffold1.t1816 EVM scaffold1.g1816	scaffold1:5706885-5711713(-)	-	-	Y (0.919)	Non-effector
scaffold1.t1817 EVM scaffold1.g1817	scaffold1:5714744-5722119(-)	-	-	Y (0.986)	Non-effector
scaffold1.t1818 EVM scaffold1.g1818	scaffold1:5723006-5724725(-)	-	-	Y (0.67)	Non-effector
scaffold1.t1819 EVM scaffold1.g1819	scaffold1:5728829-5731098(+)	-	-	Y (0.961)	Non-effector
scaffold1.t1820 EVM scaffold1.g1820	scaffold1:5733153-5736249(+)	-	-	Y (0.874)	Non-effector
scaffold1.t1821 EVM scaffold1.g1821	scaffold1:5736942-5737818(-)	-	-	Y (0.693)	Non-effector
scaffold1.t1822 EVM scaffold1.g1822	scaffold1:5738338-5739856(+)	-	-	Y (0.884)	Non-effector
scaffold1.t1823 EVM scaffold1.g1823	scaffold1:5740696-5744601(-)	-	-	Y (0.953)	Non-effector
scaffold1.t1824 EVM scaffold1.g1824	scaffold1:5748356-5748667(-)	Y (0.747)	-	-	Cytoplasmic effector
scaffold1.t1825 EVM scaffold1.g1825	scaffold1:5754821-5756076(-)	-	-	Y (0.86)	Non-effector
scaffold1.t1826 EVM scaffold1.g1826	scaffold1:5757068-5758336(+)	-	-	Y (0.814)	Non-effector
scaffold1.t1827 EVM scaffold1.g1827	scaffold1:5759037-5762204(-)	-	-	Y (0.953)	Non-effector
scaffold1.t1828 EVM scaffold1.g1828	scaffold1:5763999-5769494(-)	-	-	Y (0.893)	Non-effector
scaffold1.t1829 EVM scaffold1.g1829	scaffold1:5770435-5773479(+)	-	-	Y (0.853)	Non-effector
scaffold1.t1830 EVM scaffold1.g1830	scaffold1:5779038-5783492(+)	-	-	Y (0.798)	Non-effector
scaffold1.t1831 EVM scaffold1.g1831	scaffold1:5784385-5785949(+)	-	-	Y (0.929)	Non-effector
scaffold1.t1832 EVM scaffold1.g1832	scaffold1:5786272-5787506(+)	Y (0.558)	-	-	Cytoplasmic effector
scaffold1.t1833 EVM scaffold1.g1833	scaffold1:5788283-5789195(+)	-	-	Y (0.904)	Non-effector
scaffold1.t1834 EVM scaffold1.g1834	scaffold1:5789313-5790110(-)	Y (0.722)	-	-	Cytoplasmic effector
scaffold1.t1835 EVM scaffold1.g1835	scaffold1:5791136-5792611(+)	Y (0.786)	-	-	Cytoplasmic effector
scaffold1.t1836 EVM scaffold1.g1836	scaffold1:5792895-5793180(-)	-	-	Y (0.574)	Non-effector
scaffold1.t1837 EVM scaffold1.g1837	scaffold1:5794020-5797360(+)	-	-	Y (0.678)	Non-effector
scaffold1.t1838 EVM scaffold1.g1838	scaffold1:5797916-5798758(-)	-	-	Y (0.715)	Non-effector
scaffold1.t1839 EVM scaffold1.g1839	scaffold1:5799364-5801550(+)	-	-	Y (0.909)	Non-effector
scaffold1.t1840 EVM scaffold1.g1840	scaffold1:5801843-5803083(-)	Y (0.627)	-	-	Cytoplasmic effector
scaffold1.t1841 EVM scaffold1.g1841	scaffold1:5804443-5806412(+)	-	-	Y (0.898)	Non-effector
scaffold1.t1842 EVM scaffold1.g1842	scaffold1:5807651-5808468(+)	Y (0.782)	Y (0.692)	-	Cytoplasmic/apoplastic effector
scaffold1.t1843 EVM scaffold1.g1843	scaffold1:5808661-5809646(-)	Y (0.75)	-	-	Cytoplasmic effector
scaffold1.t1844 EVM scaffold1.g1844	scaffold1:5810894-5813462(-)	-	-	Y (0.86)	Non-effector
scaffold1.t1845 EVM scaffold1.g1845	scaffold1:5814359-5815615(-)	Y (0.679)	-	-	Cytoplasmic effector
scaffold1.t1846 EVM scaffold1.g1846	scaffold1:5816133-5816849(-)	Y (0.835)	-	-	Cytoplasmic effector
scaffold1.t1847 EVM scaffold1.g1847	scaffold1:5817799-5818671(+)	Y (0.73)	-	-	Cytoplasmic effector
scaffold1.t1848 EVM scaffold1.g1848	scaffold1:5820577-5821304(+)	Y (0.904)	-	-	Cytoplasmic effector
scaffold1.t1849 EVM scaffold1.g1849	scaffold1:5821956-5822483(+)	-	-	Y (0.759)	Non-effector
scaffold1.t1850 EVM scaffold1.g1850	scaffold1:5823842-5824880(-)	-	-	Y (0.591)	Non-effector
scaffold1.t1851 EVM scaffold1.g1851	scaffold1:5830483-5831611(+)	Y (0.75)	-	-	Cytoplasmic effector
scaffold1.t1852 EVM scaffold1.g1852	scaffold1:5832281-5833404(-)	-	-	Y (0.699)	Non-effector
scaffold1.t1853 EVM scaffold1.g1853	scaffold1:5835250-5836079(+)	Y (0.723)	Y (0.531)	-	Cytoplasmic/apoplastic effector
scaffold1.t1854 EVM scaffold1.g1854	scaffold1:5838021-5838275(+)	Y (0.575)	-	-	Cytoplasmic effector
scaffold1.t1855 EVM scaffold1.g1855	scaffold1:5839604-5840272(+)	Y (0.751)	-	-	Cytoplasmic effector
scaffold1.t1856 EVM scaffold1.g1856	scaffold1:5842167-5844032(+)	-	-	Y (0.769)	Non-effector
scaffold1.t1857 EVM scaffold1.g1857	scaffold1:5847449-5849287(+)	-	-	Y (0.868)	Non-effector
scaffold1.t1858 EVM scaffold1.g1858	scaffold1:5850033-5851664(-)	-	-	Y (0.871)	Non-effector
scaffold1.t1859 EVM scaffold1.g1859	scaffold1:5853221-5855539(+)	-	-	Y (0.527)	Non-effector
scaffold1.t1860 EVM scaffold1.g1860	scaffold1:5856284-5857527(+)	-	-	Y (0.82)	Non-effector
scaffold1.t1861 EVM scaffold1.g1861	scaffold1:5857643-5858689(-)	Y (0.632)	-	-	Cytoplasmic effector
scaffold1.t1862 EVM scaffold1.g1862	scaffold1:5860062-5861130(-)	Y (0.816)	-	-	Cytoplasmic effector
scaffold1.t1863 EVM scaffold1.g1863	scaffold1:5861695-5862345(+)	Y (0.763)	-	-	Cytoplasmic effector
scaffold1.t1864 EVM scaffold1.g1864	scaffold1:5862749-5863281(+)	Y (0.866)	-	-	Cytoplasmic effector
scaffold1.t1865 EVM scaffold1.g1865	scaffold1:5864478-5865230(+)	Y (0.85)	-	-	Cytoplasmic effector
scaffold1.t1866 EVM scaffold1.g1866	scaffold1:5866281-5871645(+)	-	-	Y (0.772)	Non-effector
scaffold1.t1867 EVM scaffold1.g1867	scaffold1:5871914-5873944(-)	-	-	Y (0.556)	Non-effector
scaffold1.t1868 EVM scaffold1.g1868	scaffold1:5878055-5883377(+)	-	-	Y (0.825)	Non-effector
scaffold1.t1869 EVM scaffold1.g1869	scaffold1:5883965-5884460(-)	Y (0.727)	-	-	Cytoplasmic effector
scaffold1.t1870 EVM scaffold1.g1870	scaffold1:5884716-5885853(-)	-	-	Y (0.506)	Non-effector
scaffold1.t1871 EVM scaffold1.g1871	scaffold1:5886735-5887615(+)	-	-	Y (0.52)	Non-effector
scaffold1.t1872 EVM scaffold1.g1872	scaffold1:5887788-5888466(-)	-	Y (0.676)	-	Apoplastic effector
scaffold1.t1873 EVM scaffold1.g1873	scaffold1:5889144-5890886(-)	-	-	Y (0.949)	Non-effector
scaffold1.t1874 EVM scaffold1.g1874	scaffold1:5891368-5893095(+)	-	-	Y (0.87)	Non-effector
scaffold1.t1875 EVM scaffold1.g1875	scaffold1:5893481-5897170(-)	-	-	Y (0.852)	Non-effector
scaffold1.t1876 EVM scaffold1.g1876	scaffold1:5897542-5898765(+)	-	-	Y (0.815)	Non-effector
scaffold1.t1877 EVM scaffold1.g1877	scaffold1:5903096-5904770(-)	Y (0.632)	-	-	Cytoplasmic effector
scaffold1.t1878 EVM scaffold1.g1878	scaffold1:5906892-5907503(+)	Y (0.604)	-	-	Cytoplasmic effector
scaffold1.t1879 EVM scaffold1.g1879	scaffold1:5914452-5915249(-)	-	-	Y (0.825)	Non-effector
scaffold1.t1880 EVM scaffold1.g1880	scaffold1:5915960-5917792(+)	-	-	Y (0.693)	Non-effector
scaffold1.t1881 EVM scaffold1.g1881	scaffold1:5918288-5919950(-)	Y (0.612)	-	-	Cytoplasmic effector
scaffold1.t1882 EVM scaffold1.g1882	scaffold1:5921053-5921841(+)	Y (0.614)	-	-	Cytoplasmic effector
scaffold1.t1883 EVM scaffold1.g1883	scaffold1:5922647-5923648(+)	Y (0.752)	-	-	Cytoplasmic effector
scaffold1.t1884 EVM scaffold1.g1884	scaffold1:5923836-5926565(-)	-	-	Y (0.814)	Non-effector
scaffold1.t1885 EVM scaffold1.g1885	scaffold1:5928296-5928831(-)	Y (0.89)	-	-	Cytoplasmic effector
scaffold1.t1886 EVM scaffold1.g1886	scaffold1:5933876-5934352(-)	Y (0.561)	-	-	Cytoplasmic effector
scaffold1.t1887 EVM scaffold1.g1887	scaffold1:5936859-5937434(+)	Y (0.717)	-	-	Cytoplasmic effector
scaffold1.t1888 EVM scaffold1.g1888	scaffold1:5940121-5941106(-)	-	-	Y (0.699)	Non-effector
scaffold1.t1889 EVM scaffold1.g1889	scaffold1:5942572-5943610(-)	-	-	Y (0.788)	Non-effector
scaffold1.t1890 EVM scaffold1.g1890	scaffold1:5946024-5947079(-)	-	-	Y (0.746)	Non-effector
scaffold1.t1891 EVM scaffold1.g1891	scaffold1:5947242-5948627(+)	Y (0.715)	-	-	Cytoplasmic effector
scaffold1.t1892 EVM scaffold1.g1892	scaffold1:5949320-5951182(-)	-	-	Y (0.661)	Non-effector
scaffold1.t1893 EVM scaffold1.g1893	scaffold1:5951767-5952034(+)	Y (0.545)	-	-	Cytoplasmic effector
scaffold1.t1894 EVM scaffold1.g1894	scaffold1:5952361-5953262(+)	-	-	Y (0.557)	Non-effector
scaffold1.t1895 EVM scaffold1.g1895	scaffold1:5953296-5954586(+)	-	-	Y (0.646)	Non-effector
scaffold1.t1896 EVM scaffold1.g1896	scaffold1:5956736-5958433(+)	-	-	Y (0.941)	Non-effector
scaffold1.t1897 EVM scaffold1.g1897	scaffold1:5958933-5960785(+)	-	-	Y (0.894)	Non-effector
scaffold1.t1898 EVM scaffold1.g1898	scaffold1:5961131-5962718(-)	-	-	Y (0.82)	Non-effector
scaffold1.t1899 EVM scaffold1.g1899	scaffold1:5963424-5965028(-)	-	-	Y (0.824)	Non-effector
scaffold1.t1900 EVM scaffold1.g1900	scaffold1:5966888-5968386(+)	-	-	Y (0.735)	Non-effector
scaffold1.t1901 EVM scaffold1.g1901	scaffold1:5969143-5969577(+)	Y (0.768)	-	-	Cytoplasmic effector
scaffold1.t1902 EVM scaffold1.g1902	scaffold1:5969929-5970199(-)	Y (0.838)	-	-	Cytoplasmic effector
scaffold1.t1903 EVM scaffold1.g1903	scaffold1:5970839-5972832(+)	-	-	Y (0.961)	Non-effector
scaffold1.t1904 EVM scaffold1.g1904	scaffold1:5972876-5973859(-)	-	-	Y (0.819)	Non-effector
scaffold1.t1905 EVM scaffold1.g1905	scaffold1:5974004-5975035(-)	-	-	Y (0.767)	Non-effector
scaffold1.t1906 EVM scaffold1.g1906	scaffold1:5977086-5979030(+)	-	-	Y (0.987)	Non-effector
scaffold1.t1907 EVM scaffold1.g1907	scaffold1:5979532-5980269(-)	-	-	Y (0.818)	Non-effector
scaffold1.t1908 EVM scaffold1.g1908	scaffold1:5980953-5981386(-)	Y (0.542)	-	-	Cytoplasmic effector
scaffold1.t1909 EVM scaffold1.g1909	scaffold1:5984118-5984792(-)	-	-	Y (0.553)	Non-effector
scaffold1.t1910 EVM scaffold1.g1910	scaffold1:5988879-5990762(+)	-	-	Y (0.791)	Non-effector
scaffold1.t1911 EVM scaffold1.g1911	scaffold1:5990936-5992000(-)	Y (0.571)	-	-	Cytoplasmic effector
scaffold1.t1912 EVM scaffold1.g1912	scaffold1:5992656-5993892(+)	-	-	Y (0.79)	Non-effector
scaffold1.t1913 EVM scaffold1.g1913	scaffold1:5994168-5995178(-)	-	-	Y (0.784)	Non-effector
scaffold1.t1914 EVM scaffold1.g1914	scaffold1:5995701-5996672(-)	-	-	Y (0.749)	Non-effector
scaffold1.t1915 EVM scaffold1.g1915	scaffold1:5999557-6000999(+)	-	-	Y (0.988)	Non-effector
scaffold1.t1916 EVM scaffold1.g1916	scaffold1:6001038-6004349(-)	-	-	Y (0.829)	Non-effector
scaffold1.t1917 EVM scaffold1.g1917	scaffold1:6004799-6007326(-)	-	-	Y (0.92)	Non-effector
scaffold1.t1918 EVM scaffold1.g1918	scaffold1:6008073-6010169(-)	-	-	Y (0.987)	Non-effector
scaffold1.t1919 EVM scaffold1.g1919	scaffold1:6010901-6011758(+)	-	-	Y (0.575)	Non-effector
scaffold1.t1920 EVM scaffold1.g1920	scaffold1:6012394-6014747(-)	-	-	Y (0.988)	Non-effector
scaffold1.t1921 EVM scaffold1.g1921	scaffold1:6015360-6017356(-)	-	-	Y (0.849)	Non-effector
scaffold1.t1922 EVM scaffold1.g1922	scaffold1:6017892-6021243(+)	-	-	Y (0.989)	Non-effector
scaffold1.t1923 EVM scaffold1.g1923	scaffold1:6023167-6024886(+)	-	-	Y (0.897)	Non-effector
scaffold1.t1924 EVM scaffold1.g1924	scaffold1:6025533-6025895(-)	Y (0.867)	-	-	Cytoplasmic effector
scaffold1.t1925 EVM scaffold1.g1925	scaffold1:6027036-6028611(+)	-	-	Y (0.879)	Non-effector
scaffold1.t1926 EVM scaffold1.g1926	scaffold1:6030001-6031806(-)	-	-	Y (0.894)	Non-effector
scaffold1.t1927 EVM scaffold1.g1927	scaffold1:6032395-6033201(-)	-	-	Y (0.537)	Non-effector
scaffold1.t1928 EVM scaffold1.g1928	scaffold1:6033674-6034732(+)	-	-	Y (0.844)	Non-effector
scaffold1.t1929 EVM scaffold1.g1929	scaffold1:6035521-6037295(+)	-	-	Y (0.95)	Non-effector
scaffold1.t1930 EVM scaffold1.g1930	scaffold1:6037762-6039552(-)	-	-	Y (0.925)	Non-effector
scaffold1.t1931 EVM scaffold1.g1931	scaffold1:6040131-6041432(+)	-	-	Y (0.833)	Non-effector
scaffold1.t1932 EVM scaffold1.g1932	scaffold1:6042089-6044371(+)	-	-	Y (0.99)	Non-effector
scaffold1.t1933 EVM scaffold1.g1933	scaffold1:6045804-6047561(-)	-	-	Y (0.722)	Non-effector
scaffold1.t1934 EVM scaffold1.g1934	scaffold1:6048526-6049212(+)	Y (0.748)	-	-	Cytoplasmic effector
scaffold1.t1935 EVM scaffold1.g1935	scaffold1:6051477-6053117(-)	-	-	Y (0.873)	Non-effector
scaffold1.t1936 EVM scaffold1.g1936	scaffold1:6055469-6056516(-)	-	Y (0.519)	-	Apoplastic effector
scaffold1.t1937 EVM scaffold1.g1937	scaffold1:6057281-6057886(+)	Y (0.756)	-	-	Cytoplasmic effector
scaffold1.t1938 EVM scaffold1.g1938	scaffold1:6058040-6059083(+)	-	-	Y (0.823)	Non-effector
scaffold1.t1939 EVM scaffold1.g1939	scaffold1:6059240-6061362(-)	-	-	Y (0.919)	Non-effector
scaffold1.t1940 EVM scaffold1.g1940	scaffold1:6062060-6062440(-)	-	-	Y (0.659)	Non-effector
scaffold1.t1941 EVM scaffold1.g1941	scaffold1:6063631-6064770(-)	-	-	Y (0.898)	Non-effector
scaffold1.t1942 EVM scaffold1.g1942	scaffold1:6066491-6066775(+)	-	-	Y (0.634)	Non-effector
scaffold1.t1943 EVM scaffold1.g1943	scaffold1:6067572-6069907(-)	-	-	Y (0.694)	Non-effector
scaffold1.t1944 EVM scaffold1.g1944	scaffold1:6069960-6071324(+)	Y (0.529)	-	-	Cytoplasmic effector
scaffold1.t1945 EVM scaffold1.g1945	scaffold1:6071795-6073124(+)	-	-	Y (0.959)	Non-effector
scaffold1.t1946 EVM scaffold1.g1946	scaffold1:6073565-6075457(-)	Y (0.601)	-	-	Cytoplasmic effector
scaffold1.t1947 EVM scaffold1.g1947	scaffold1:6076299-6076865(+)	Y (0.843)	-	-	Cytoplasmic effector
scaffold1.t1948 EVM scaffold1.g1948	scaffold1:6080301-6080918(-)	Y (0.7)	Y (0.81)	-	Apoplastic/cytoplasmic effector
scaffold1.t1949 EVM scaffold1.g1949	scaffold1:6082657-6083041(+)	Y (0.535)	Y (0.798)	-	Apoplastic/cytoplasmic effector
scaffold1.t1950 EVM scaffold1.g1950	scaffold1:6085386-6086006(-)	Y (0.664)	-	-	Cytoplasmic effector
scaffold1.t1951 EVM scaffold1.g1951	scaffold1:6086336-6086707(-)	Y (0.722)	-	-	Cytoplasmic effector
scaffold1.t1952 EVM scaffold1.g1952	scaffold1:6088005-6089369(-)	-	-	Y (0.509)	Non-effector
scaffold1.t1953 EVM scaffold1.g1953	scaffold1:6090136-6090401(-)	Y (0.737)	-	-	Cytoplasmic effector
scaffold1.t1954 EVM scaffold1.g1954	scaffold1:6091226-6092539(+)	Y (0.554)	-	-	Cytoplasmic effector
scaffold1.t1955 EVM scaffold1.g1955	scaffold1:6093068-6094069(-)	Y (0.685)	-	-	Cytoplasmic effector
scaffold1.t1956 EVM scaffold1.g1956	scaffold1:6095331-6095996(+)	Y (0.751)	-	-	Cytoplasmic effector
scaffold1.t1957 EVM scaffold1.g1957	scaffold1:6096415-6098544(+)	-	-	Y (0.835)	Non-effector
scaffold1.t1958 EVM scaffold1.g1958	scaffold1:6099061-6099978(+)	Y (0.667)	-	-	Cytoplasmic effector
scaffold1.t1959 EVM scaffold1.g1959	scaffold1:6100145-6101173(-)	Y (0.716)	-	-	Cytoplasmic effector
scaffold1.t1960 EVM scaffold1.g1960	scaffold1:6101505-6104042(-)	-	-	Y (0.928)	Non-effector
scaffold1.t1961 EVM scaffold1.g1961	scaffold1:6104519-6106889(+)	-	-	Y (0.899)	Non-effector
scaffold1.t1962 EVM scaffold1.g1962	scaffold1:6107345-6108241(+)	-	-	Y (0.665)	Non-effector
scaffold1.t1963 EVM scaffold1.g1963	scaffold1:6108621-6109023(-)	Y (0.767)	-	-	Cytoplasmic effector
scaffold1.t1964 EVM scaffold1.g1964	scaffold1:6110577-6112173(-)	-	Y (0.548)	-	Apoplastic effector
scaffold1.t1965 EVM scaffold1.g1965	scaffold1:6112831-6113388(+)	Y (0.929)	-	-	Cytoplasmic effector
scaffold1.t1966 EVM scaffold1.g1966	scaffold1:6114141-6115558(-)	-	-	Y (0.743)	Non-effector
scaffold1.t1967 EVM scaffold1.g1967	scaffold1:6116193-6118334(-)	-	-	Y (0.963)	Non-effector
scaffold1.t1968 EVM scaffold1.g1968	scaffold1:6119119-6120902(+)	-	-	Y (0.987)	Non-effector
scaffold1.t1969 EVM scaffold1.g1969	scaffold1:6121186-6123819(-)	-	-	Y (0.889)	Non-effector
scaffold1.t1970 EVM scaffold1.g1970	scaffold1:6126618-6128458(-)	-	-	Y (0.881)	Non-effector
scaffold1.t1971 EVM scaffold1.g1971	scaffold1:6129150-6130259(+)	-	-	Y (0.747)	Non-effector
scaffold1.t1972 EVM scaffold1.g1972	scaffold1:6131210-6131900(-)	Y (0.677)	-	-	Cytoplasmic effector
scaffold1.t1973 EVM scaffold1.g1973	scaffold1:6133123-6140928(+)	-	-	Y (0.939)	Non-effector
scaffold1.t1974 EVM scaffold1.g1974	scaffold1:6141043-6142664(-)	-	-	Y (0.955)	Non-effector
scaffold1.t1975 EVM scaffold1.g1975	scaffold1:6143437-6144399(+)	-	-	Y (0.509)	Non-effector
scaffold1.t1976 EVM scaffold1.g1976	scaffold1:6144576-6146929(-)	-	-	Y (0.886)	Non-effector
scaffold1.t1977 EVM scaffold1.g1977	scaffold1:6147962-6148705(-)	-	-	Y (0.572)	Non-effector
scaffold1.t1978 EVM scaffold1.g1978	scaffold1:6148895-6149921(-)	Y (0.706)	-	-	Cytoplasmic effector
scaffold1.t1979 EVM scaffold1.g1979	scaffold1:6153917-6154738(-)	-	-	Y (0.7)	Non-effector
scaffold1.t1980 EVM scaffold1.g1980	scaffold1:6155296-6156517(-)	Y (0.755)	-	-	Cytoplasmic effector
scaffold1.t1981 EVM scaffold1.g1981	scaffold1:6156910-6157972(+)	-	-	Y (0.542)	Non-effector
scaffold1.t1982 EVM scaffold1.g1982	scaffold1:6158194-6159353(-)	-	-	Y (0.514)	Non-effector
scaffold1.t1983 EVM scaffold1.g1983	scaffold1:6159850-6161562(+)	-	-	Y (0.837)	Non-effector
scaffold1.t1984 EVM scaffold1.g1984	scaffold1:6162242-6164638(+)	-	-	Y (0.965)	Non-effector
scaffold1.t1985 EVM scaffold1.g1985	scaffold1:6164916-6165811(-)	-	-	Y (0.668)	Non-effector
scaffold1.t1986 EVM scaffold1.g1986	scaffold1:6166549-6167510(+)	-	-	Y (0.582)	Non-effector
scaffold1.t1987 EVM scaffold1.g1987	scaffold1:6169200-6170062(+)	Y (0.66)	-	-	Cytoplasmic effector
scaffold1.t1988 EVM scaffold1.g1988	scaffold1:6171828-6172622(+)	-	-	Y (0.549)	Non-effector
scaffold1.t1989 EVM scaffold1.g1989	scaffold1:6174704-6175588(+)	-	-	Y (0.625)	Non-effector
scaffold1.t1990 EVM scaffold1.g1990	scaffold1:6175836-6177711(+)	-	-	Y (0.961)	Non-effector
scaffold1.t1991 EVM scaffold1.g1991	scaffold1:6177771-6178779(-)	-	-	Y (0.732)	Non-effector
scaffold1.t1992 EVM scaffold1.g1992	scaffold1:6179562-6181125(+)	-	-	Y (0.704)	Non-effector
scaffold1.t1993 EVM scaffold1.g1993	scaffold1:6182107-6183843(+)	-	-	Y (0.917)	Non-effector
scaffold1.t1994 EVM scaffold1.g1994	scaffold1:6184388-6186087(-)	-	-	Y (0.729)	Non-effector
scaffold1.t1995 EVM scaffold1.g1995	scaffold1:6186748-6188130(+)	-	-	Y (0.919)	Non-effector
scaffold1.t1996 EVM scaffold1.g1996	scaffold1:6190107-6193526(+)	-	-	Y (0.842)	Non-effector
scaffold1.t1997 EVM scaffold1.g1997	scaffold1:6193817-6195101(-)	-	-	Y (0.698)	Non-effector
scaffold1.t1998 EVM scaffold1.g1998	scaffold1:6195858-6196820(-)	-	-	Y (0.649)	Non-effector
scaffold1.t1999 EVM scaffold1.g1999	scaffold1:6197839-6199844(-)	-	-	Y (0.924)	Non-effector
[truncated: 13,249 more rows]
