# Supplementary material for: Long-Read Draft Genome Sequences of Two Fusarium oxysporum f. sp. cubense Isolates from Banana (Musa spp.)
Source: J Fungi (Basel). 2025 May 30;11(6):421. doi: 10.3390/jof11060421 (PMC12193908; doi:10.3390/jof11060421)
Supplement: Supplementary file 1 [file jof-11-00421-s001.zip › Additional file S13 TBLASTN-SIX-genes.xlsx]

## Sheet: Sheet1
Genome	qseqid		sseqid	pident	length	mismatch	gapopen	qstart	qend	sstart	send	evalue	bitscore	genelength	qcov
9_KT06_A1_SRR24907615	SIX1		NODE_428_length_4072_cov_23.580726	72.125	287	67	4	1	284	1358	2188	2.62e-133	409	284	1.01056
	SIX2		NODE_210_length_46962_cov_34.014568	62.661	233	85	2	1	232	1255	1950	6.95e-95	304	232	1.00431
	SIX4		NODE_1852_length_250_cov_0.843931	92.958	71	5	0	52	122	215	3	3.9e-42	138	242	0.293388
	SIX7		NODE_374_length_7494_cov_37.213698	82.326	215	36	2	1	215	4347	4985	3.92e-93	298	220	0.977273
	SIX8		NODE_373_length_7672_cov_25.950625	80.303	132	10	1	24	139	3428	3823	6.39e-62	205	141	0.93617
	SIX8		NODE_786_length_326_cov_42.437751	87.671	73	9	0	50	122	40	258	1.93e-41	134	141	0.51773
	SIX8		NODE_905_length_279_cov_45.108911	95.652	23	1	0	1	23	106	174	4.83e-11	43.9	141	0.163121
	SIX8		NODE_905_length_279_cov_45.108911	100	18	0	0	24	41	225	278	4.83e-11	40	141	0.12766
	SIX9		NODE_495_length_1982_cov_23.564304	53.043	115	52	1	1	113	1414	1070	4.3e-31	115	114	1.00877
	SIX9		NODE_280_length_21879_cov_46.524126	45.263	95	49	2	14	105	7548	7832	2.01e-18	79.7	114	0.833333
15_KTG06_B2_SRR24907643	SIX1		NODE_620_length_964_cov_21.772266	66.222	225	64	3	63	284	963	316	4.22e-101	298	284	0.792254
	SIX1		NODE_842_length_455_cov_20.306878	70.588	119	32	1	169	284	3	359	5.51e-55	175	284	0.419014
	SIX1		NODE_701_length_677_cov_34.310000	82.105	95	8	2	1	95	259	2	6.47e-44	149	284	0.334507
	SIX1		NODE_1035_length_356_cov_19.817204	59.055	127	40	3	63	186	2	355	9.4e-42	140	284	0.447183
	SIX4		NODE_416_length_4914_cov_50.504652	89.385	179	19	0	52	230	2118	2654	5.07e-94	301	242	0.739669
	SIX6		NODE_416_length_4914_cov_50.504652	61.538	208	78	2	1	206	750	1373	2.81e-79	258	225	0.924444
	SIX9		NODE_474_length_3224_cov_26.935176	53.043	115	52	1	1	113	1415	1071	4.79e-31	115	114	1.00877
	SIX13		NODE_400_length_5859_cov_100.254929	79.872	313	43	1	1	293	9	947	5.84e-174	527	293	1.06826
19_KB07_B_SRR24907632	SIX1		NODE_515_length_1194_cov_24.474485	66.222	225	64	3	63	284	1193	546	4e-100	298	284	0.792254
	SIX1		NODE_1184_length_455_cov_20.693122	71.429	119	31	1	169	284	453	97	3.09e-56	178	284	0.419014
	SIX1		NODE_757_length_677_cov_41.263333	82.105	95	8	2	1	95	259	2	6.66e-44	149	284	0.334507
	SIX1		NODE_1836_length_356_cov_20.587814	58.268	127	41	3	63	186	2	355	2.43e-40	136	284	0.447183
	SIX4		NODE_327_length_4914_cov_42.483771	89.385	179	19	0	52	230	2118	2654	5.21e-94	301	242	0.739669
	SIX6		NODE_327_length_4914_cov_42.483771	61.538	208	78	2	1	206	750	1373	2.9e-79	258	225	0.924444
	SIX9		NODE_371_length_3224_cov_22.138862	53.043	115	52	1	1	113	1810	2154	4.92e-31	115	114	1.00877
	SIX9		NODE_76_length_210659_cov_33.458425	53.043	115	52	1	1	113	209262	208918	5.14e-31	115	114	1.00877
	SIX13		NODE_256_length_9681_cov_61.252395	79.872	313	43	1	1	293	3831	4769	7.64e-172	527	293	1.06826
56_JB09_A2_SRR24907621	SIX1		NODE_505_length_1194_cov_24.546106	66.222	225	64	3	63	284	2	649	4.89e-100	298	284	0.792254
	SIX1		NODE_747_length_455_cov_14.862434	70.588	119	32	1	169	284	453	97	5.51e-55	175	284	0.419014
	SIX1		NODE_616_length_677_cov_30.643333	82.105	95	8	2	1	95	259	2	6.48e-44	149	284	0.334507
	SIX1		NODE_926_length_356_cov_18.627240	59.055	127	40	3	63	186	2	355	9.41e-42	140	284	0.447183
	SIX4		NODE_319_length_4914_cov_57.170974	89.385	179	19	0	52	230	2118	2654	5.07e-94	301	242	0.739669
	SIX6		NODE_319_length_4914_cov_57.170974	61.538	208	78	2	1	206	750	1373	2.82e-79	258	225	0.924444
	SIX9		NODE_380_length_3225_cov_23.756671	53.043	115	52	1	1	113	1416	1072	4.79e-31	115	114	1.00877
	SIX9		NODE_139_length_52564_cov_24.810829	53.043	115	52	1	1	113	1399	1743	4.99e-31	115	114	1.00877
	SIX13		NODE_240_length_11660_cov_64.279116	79.872	313	43	1	1	293	10315	11253	7.53e-172	527	293	1.06826
16117_R1	SIX1		scaffold12	71.777	287	68	4	1	284	1302023	1302853	2.35e-131	411	284	1.01056
	SIX1		scaffold13	71.777	287	68	4	1	284	35483	34653	3.43e-131	410	284	1.01056
	SIX9		scaffold22	53.043	115	52	1	1	113	3992	3648	5.21e-31	115	114	1.00877
	SIX9		scaffold14	53.043	115	52	1	1	113	487999	488343	5.23e-31	115	114	1.00877
	SIX9		scaffold15	53.043	115	52	1	1	113	31642	31986	5.28e-31	115	114	1.00877
	SIX13		scaffold15	79.872	313	43	1	1	293	113937	112999	8.25e-172	527	293	1.06826
	SIX13		scaffold12	79.872	313	43	1	1	293	101266	100328	8.26e-172	527	293	1.06826
Bif_04_SRR24907614	SIX1		NODE_486_length_3713_cov_22.660341	72.125	287	67	4	1	284	1358	2188	3.94e-134	409	284	1.01056
	SIX2		NODE_219_length_40581_cov_29.372432	62.232	233	86	2	1	232	11446	12141	7.79e-94	301	232	1.00431
	SIX4		NODE_425_length_6164_cov_42.225398	88.482	191	22	0	52	242	1021	1593	8.78e-101	321	242	0.789256
	SIX7		NODE_420_length_6570_cov_32.662406	82.326	215	36	2	1	215	2562	1924	3.93e-93	298	220	0.977273
	SIX8		NODE_417_length_6975_cov_25.498115	80.303	132	10	1	24	139	4367	3972	6.44e-62	205	141	0.93617
	SIX8		NODE_493_length_3408_cov_23.811168	77.444	133	14	1	24	140	2083	2481	2.78e-61	203	141	0.943262
	SIX9		NODE_280_length_22885_cov_29.128683	53.043	115	52	1	1	113	1522	1178	5.04e-31	115	114	1.00877
C082_SRR25516810	SIX1		NODE_496_length_745_cov_81.238024	66.222	225	64	3	63	284	744	97	3.96e-102	298	284	0.792254
	SIX1		NODE_840_length_455_cov_42.039683	70.588	119	32	1	169	284	453	97	5.89e-55	175	284	0.419014
	SIX1		NODE_525_length_677_cov_133.075000	82.105	95	8	2	1	95	259	2	6.92e-44	149	284	0.334507
	SIX1		NODE_1508_length_356_cov_46.831541	59.055	127	40	3	63	186	355	2	1.01e-41	140	284	0.447183
	SIX1		NODE_6853_length_229_cov_0.960526	66.667	78	24	1	144	221	2	229	8.22e-31	110	284	0.274648
	SIX2		NODE_1_length_6016557_cov_43.710497	62.281	228	85	1	1	228	6007345	6006665	8.78e-93	298	232	0.982759
	SIX4		NODE_178_length_7156_cov_47.558553	89.385	179	19	0	52	230	2118	2654	6.28e-94	301	242	0.739669
	SIX6		NODE_178_length_7156_cov_47.558553	61.538	208	78	2	1	206	750	1373	3.12e-79	258	225	0.924444
	SIX8		NODE_5553_length_241_cov_0.890244	76	75	2	1	35	93	239	15	4.2e-34	114	141	0.531915
	SIX9		NODE_258_length_3224_cov_130.438831	53.043	115	52	1	1	113	1415	1071	5.12e-31	115	114	1.00877
	SIX13		NODE_199_length_5859_cov_253.625735	79.872	313	43	1	1	293	5851	4913	6.24e-174	527	293	1.06826
C176_SRR25516808	SIX1		NODE_458_length_964_cov_83.659526	66.222	225	64	3	63	284	963	316	3.6e-101	298	284	0.792254
	SIX1		NODE_1077_length_455_cov_118.976190	71.429	119	31	1	169	284	453	97	3.22e-56	178	284	0.419014
	SIX1		NODE_606_length_677_cov_172.315000	82.105	95	8	2	1	95	259	2	6.94e-44	149	284	0.334507
	SIX1		NODE_1976_length_356_cov_110.007168	58.268	127	41	3	63	186	355	2	2.53e-40	136	284	0.447183
	SIX2		NODE_6_length_1727491_cov_56.858816	62.281	228	85	1	1	228	212969	213649	8.79e-93	298	232	0.982759
	SIX4		NODE_225_length_4914_cov_59.695266	89.385	179	19	0	52	230	2118	2654	5.43e-94	301	242	0.739669
	SIX6		NODE_225_length_4914_cov_59.695266	61.538	208	78	2	1	206	750	1373	3.02e-79	258	225	0.924444
	SIX9		NODE_273_length_3224_cov_61.559898	53.043	115	52	1	1	113	1810	2154	5.13e-31	115	114	1.00877
	SIX13		NODE_212_length_5859_cov_113.619509	79.872	313	43	1	1	293	5851	4913	6.25e-174	527	293	1.06826
C177_SRR25516807	SIX1		NODE_893_length_745_cov_183.829341	66.222	225	64	3	63	284	744	97	3.96e-102	298	284	0.792254
	SIX1		NODE_1581_length_455_cov_57.132275	70.588	119	32	1	169	284	3	359	5.89e-55	175	284	0.419014
	SIX1		NODE_969_length_677_cov_259.941667	82.105	95	8	2	1	95	259	2	6.92e-44	149	284	0.334507
	SIX1		NODE_2655_length_356_cov_63.164875	59.055	127	40	3	63	186	355	2	1.01e-41	140	284	0.447183
	SIX1		NODE_4151_length_295_cov_1.532110	64.706	102	32	2	127	228	295	2	2.1e-40	135	284	0.359155
	SIX2		NODE_40_length_250580_cov_60.878492	62.281	228	85	1	1	228	8845	9525	8.76e-93	298	232	0.982759
	SIX4		NODE_274_length_7156_cov_73.782738	89.385	179	19	0	52	230	2118	2654	6.28e-94	301	242	0.739669
	SIX6		NODE_274_length_7156_cov_73.782738	61.538	208	78	2	1	206	750	1373	3.12e-79	258	225	0.924444
	SIX8		NODE_4466_length_286_cov_1.047847	76.389	72	1	1	24	79	71	286	5.28e-31	107	141	0.510638
	SIX8		NODE_1596_length_453_cov_0.970745	80	65	13	0	76	140	1	195	5.86e-31	108	141	0.460993
	SIX9		NODE_431_length_3224_cov_73.563394	53.043	115	52	1	1	113	1415	1071	5.12e-31	115	114	1.00877
	SIX13		NODE_298_length_5859_cov_188.854895	79.872	313	43	1	1	293	5851	4913	6.24e-174	527	293	1.06826
C187_SRR25516806	SIX1		NODE_511_length_964_cov_117.025930	66.222	225	64	3	63	284	2	649	4.62e-101	298	284	0.792254
	SIX1		NODE_1407_length_455_cov_57.769841	70.588	119	32	1	169	284	453	97	6.02e-55	175	284	0.419014
	SIX1		NODE_695_length_677_cov_177.803333	82.105	95	8	2	1	95	419	676	7.07e-44	149	284	0.334507
	SIX1		NODE_2576_length_356_cov_62.390681	59.055	127	40	3	63	186	2	355	1.03e-41	140	284	0.447183
	SIX2		NODE_1_length_5566464_cov_56.019531	62.281	228	85	1	1	228	158921	159601	8.97e-93	298	232	0.982759
	SIX4		NODE_223_length_7159_cov_60.449308	89.385	179	19	0	52	230	2118	2654	6.42e-94	301	242	0.739669
	SIX6		NODE_223_length_7159_cov_60.449308	61.538	208	78	2	1	206	750	1373	3.19e-79	258	225	0.924444
	SIX9		NODE_314_length_3224_cov_57.941532	53.043	115	52	1	1	113	1810	2154	5.23e-31	115	114	1.00877
	SIX13		NODE_245_length_5859_cov_107.913006	79.872	313	43	1	1	293	9	947	6.38e-174	527	293	1.06826
C192_SRR25516805	SIX1		NODE_388_length_4635_cov_94.179903	71.777	287	68	4	1	284	2595	3425	8.72e-133	410	284	1.01056
	SIX4		NODE_339_length_7156_cov_51.387625	89.385	179	19	0	52	230	5039	4503	6.57e-94	301	242	0.739669
	SIX6		NODE_339_length_7156_cov_51.387625	61.538	208	78	2	1	206	6407	5784	3.26e-79	258	225	0.924444
	SIX8		NODE_1517_length_479_cov_1.243781	77.966	59	13	0	82	140	477	301	2.29e-25	94.7	141	0.41844
	SIX9		NODE_448_length_3226_cov_49.490632	53.043	115	52	1	1	113	1417	1073	5.36e-31	115	114	1.00877
	SIX13		NODE_364_length_5859_cov_94.956762	79.872	313	43	1	1	293	9	947	6.53e-174	527	293	1.06826
CNSD1_TR4	SIX1		scaffold18	73.868	287	62	4	1	284	91115	91945	5.24e-136	424	284	1.01056
	SIX1		scaffold18	70.07	284	80	2	1	284	129089	128253	1.32e-129	406	284	1
	SIX1		scaffold16	72.535	284	65	4	1	284	715549	714737	4.33e-132	413	284	1
	SIX2		scaffold1	62.661	233	85	2	1	232	6343108	6342413	3.81e-94	301	232	1.00431
	SIX4		scaffold16	89.005	191	21	0	52	242	567809	568381	8.91e-102	324	242	0.789256
	SIX6		scaffold16	62.981	208	75	2	1	206	566418	567041	9.39e-84	271	225	0.924444
	SIX8		scaffold16	77.444	133	14	1	24	140	628065	627667	3.19e-61	203	141	0.943262
	SIX8		scaffold16	77.444	133	14	1	24	140	537915	538313	3.19e-61	203	141	0.943262
	SIX9		scaffold29	53.043	115	52	1	1	113	79266	78922	5.02e-31	115	114	1.00877
	SIX9		scaffold24	53.043	115	52	1	1	113	189188	188844	5.02e-31	115	114	1.00877
	SIX9		scaffold16	45.263	95	49	2	14	105	523215	523499	2.02e-18	79.7	114	0.833333
	SIX13		scaffold16	85.942	313	22	2	1	293	656280	655348	0	554	293	1.06826
	SIX13		scaffold35	79.872	313	43	1	1	293	26237	25299	7.76e-172	527	293	1.06826
Cub9_SRR24907641	SIX1		NODE_624_length_745_cov_43.034431	66.222	225	64	3	63	284	744	97	4.06e-102	298	284	0.792254
	SIX1		NODE_1313_length_455_cov_24.822751	70.588	119	32	1	169	284	453	97	6.05e-55	175	284	0.419014
	SIX1		NODE_680_length_677_cov_68.891667	82.105	95	8	2	1	95	259	2	7.1e-44	149	284	0.334507
	SIX1		NODE_2465_length_356_cov_26.870968	59.055	127	40	3	63	186	2	355	1.03e-41	140	284	0.447183
	SIX2		NODE_63_length_201472_cov_29.101681	62.281	228	85	1	1	228	54861	54181	8.99e-93	298	232	0.982759
	SIX4		NODE_197_length_9542_cov_23.611939	89.385	179	19	0	52	230	2118	2654	6.56e-94	301	242	0.739669
	SIX6		NODE_197_length_9542_cov_23.611939	61.538	208	78	2	1	206	750	1373	3.25e-79	258	225	0.924444
	SIX8		NODE_1513_length_431_cov_1.282486	80.734	109	5	1	24	116	104	430	2.81e-55	170	141	0.77305
	SIX9		NODE_319_length_3224_cov_26.043851	53.043	115	52	1	1	113	1415	1071	5.25e-31	115	114	1.00877
	SIX13		NODE_257_length_5859_cov_64.944310	79.872	313	43	1	1	293	5851	4913	6.41e-174	527	293	1.06826
F9129_SRR24907640	SIX1		NODE_265_length_14519_cov_39.002770	71.777	287	68	4	1	284	11707	12537	2.26e-131	411	284	1.01056
	SIX4		NODE_349_length_6271_cov_90.151114	89.385	179	19	0	52	230	2211	1675	6.07e-94	301	242	0.739669
	SIX6		NODE_349_length_6271_cov_90.151114	61.538	208	78	2	1	206	3579	2956	3.02e-79	258	225	0.924444
	SIX9		NODE_308_length_9898_cov_24.554017	53.043	115	52	1	1	113	8484	8828	5.18e-31	115	114	1.00877
	SIX13		NODE_354_length_5859_cov_80.802145	79.872	313	43	1	1	293	9	947	6.1e-174	527	293	1.06826
Foc8_SRR24907638	None
Foc16_SRR24907639	SIX1		NODE_2193_length_321_cov_1.196721	97.727	44	1	0	1	44	190	321	1.03e-22	90.5	284	0.15493
	SIX9		NODE_3_length_1945251_cov_24.748393	52.174	115	53	1	1	113	44322	43978	9.93e-31	114	114	1.00877
FocCAV045_1	SIX1		scaffold_2	72.125	287	67	4	1	284	6080025	6080855	1.16e-130	409	284	1.01056
	SIX2		scaffold_1	62.232	233	86	2	1	232	248731	249426	8.04e-94	301	232	1.00431
	SIX4		scaffold_2	88.482	191	22	0	52	242	6128506	6127934	9.73e-101	321	242	0.789256
	SIX4		scaffold_2	88.482	191	22	0	52	242	6131109	6131681	9.73e-101	321	242	0.789256
	SIX7		scaffold_2	82.326	215	36	2	1	215	5601314	5601952	4.28e-93	298	220	0.977273
	SIX8		scaffold_2	80.303	132	10	1	24	139	5723423	5723028	6.78e-62	205	141	0.93617
	SIX8		scaffold_13	77.444	133	14	1	24	140	113810	114208	3.29e-61	203	141	0.943262
	SIX9		scaffold_2	53.043	115	52	1	1	113	5530520	5530864	5.18e-31	115	114	1.00877
	SIX9		scaffold_13	45.652	92	47	2	17	105	93173	93448	7.53e-18	77.8	114	0.807018
FocCAV2318_1	SIX1		scaffold_439	72.535	284	65	4	1	284	2628	1816	4.17e-138	413	284	1
	SIX1		scaffold_338	73.171	287	64	4	1	284	7680	6850	9.07e-135	421	284	1.01056
	SIX1		scaffold_348	70.07	284	80	2	1	284	4205	3369	1.14e-129	406	284	1
	SIX2		scaffold_168	62.661	233	85	2	1	232	71474	70779	3.63e-94	301	232	1.00431
	SIX4		scaffold_264	89.005	191	21	0	52	242	5706	6278	8.33e-102	324	242	0.789256
	SIX6		scaffold_264	62.981	208	75	2	1	206	4316	4939	8.79e-84	271	225	0.924444
	SIX7		scaffold_347	82.326	215	36	2	1	215	2897	2259	1.41e-93	299	220	0.977273
	SIX8		scaffold_443	77.444	133	14	1	24	140	618	220	1.34e-61	203	141	0.943262
	SIX8		scaffold_418	77.444	133	14	1	24	140	2905	2507	2.59e-61	203	141	0.943262
	SIX8		scaffold_392	77.444	133	14	1	24	140	467	865	2.91e-61	203	141	0.943262
	SIX8		scaffold_323	77.444	133	14	1	24	140	9220	9618	2.99e-61	203	141	0.943262
	SIX9		scaffold_204	53.043	115	52	1	1	113	2045	2389	4.8e-31	115	114	1.00877
	SIX9		scaffold_331	45.263	95	49	2	14	105	2194	1910	1.9e-18	79.7	114	0.833333
	SIX10		scaffold_347	86.066	122	17	0	28	149	3981	4346	6.87e-59	196	149	0.818792
	SIX13		scaffold_379	85.942	313	22	2	1	293	3791	2859	0	554	293	1.06826
FocGD02_2	SIX1		scaffold_16	71.777	287	68	4	1	284	40431	39601	2.35e-131	411	284	1.01056
	SIX1		scaffold_12	71.777	287	68	4	1	284	945701	946531	3.43e-131	410	284	1.01056
	SIX1		scaffold_2	71.777	287	68	4	1	284	5657402	5656572	3.43e-131	410	284	1.01056
	SIX1		scaffold_2	71.777	287	68	4	1	284	5582129	5582959	3.43e-131	410	284	1.01056
	SIX4		scaffold_2	89.385	179	19	0	52	230	5535741	5535205	6.59e-94	301	242	0.739669
	SIX4		scaffold_2	89.385	179	19	0	52	230	5414664	5415200	6.59e-94	301	242	0.739669
	SIX4		scaffold_15	49.045	157	62	6	92	242	291927	292361	1.9e-49	122	242	0.64876
	SIX4		scaffold_15	89.796	49	5	0	52	100	291785	291931	1.9e-49	92.4	242	0.202479
	SIX4		scaffold_15	47.458	118	33	5	34	126	291667	292008	1.87e-17	81.6	242	0.487603
	SIX4		scaffold_27	88.889	45	5	0	52	96	177	43	1.4e-19	84.7	242	0.18595
	SIX4		scaffold_27	100	13	0	0	98	110	40	2	1.4e-19	29.6	242	0.053719
	SIX6		scaffold_27	61.538	208	78	2	1	206	1537	914	3.21e-79	258	225	0.924444
	SIX6		scaffold_15	61.538	208	78	2	1	206	290423	291046	3.25e-79	258	225	0.924444
	SIX6		scaffold_2	61.538	208	78	2	1	206	5537109	5536486	3.25e-79	258	225	0.924444
	SIX6		scaffold_2	61.538	208	78	2	1	206	5413297	5413920	3.25e-79	258	225	0.924444
	SIX9		scaffold_3	53.043	115	52	1	1	113	101976	101632	5.28e-31	115	114	1.00877
	SIX13		scaffold_3	79.872	313	43	1	1	293	26453	27391	8.26e-172	527	293	1.06826
	SIX13		scaffold_2	79.872	313	43	1	1	293	5486395	5485457	8.26e-172	527	293	1.06826
FocP1_SRR24907637	SIX1		NODE_470_length_3713_cov_23.590759	72.125	287	67	4	1	284	1358	2188	3.92e-134	409	284	1.01056
	SIX2		NODE_242_length_30584_cov_23.619104	62.232	233	86	2	1	232	1449	2144	7.72e-94	301	232	1.00431
	SIX4		NODE_430_length_5567_cov_44.183607	88.482	191	22	0	52	242	424	996	8.39e-101	321	242	0.789256
	SIX7		NODE_409_length_6496_cov_34.598691	82.326	215	36	2	1	215	4009	4647	3.91e-93	298	220	0.977273
	SIX8		NODE_416_length_6178_cov_22.690051	80.303	132	10	1	24	139	4366	3971	6.38e-62	205	141	0.93617
	SIX8		NODE_478_length_3407_cov_24.007508	77.444	133	14	1	24	140	2083	2481	2.76e-61	203	141	0.943262
	SIX9		NODE_275_length_22827_cov_35.217714	53.043	115	52	1	1	113	21362	21706	5.01e-31	115	114	1.00877
	SIX9		NODE_302_length_17548_cov_23.480167	45.652	92	47	2	17	105	12766	12491	7.27e-18	77.8	114	0.807018
	SIX13		NODE_767_length_414_cov_0.667656	95.238	63	3	0	1	63	191	3	9.91e-36	125	293	0.215017
FocST4_98_SRR24907636	SIX1		NODE_459_length_3277_cov_20.625000	72.125	287	67	4	1	284	1920	1090	2.57e-135	409	284	1.01056
	SIX2		NODE_229_length_30485_cov_20.585767	62.232	233	86	2	1	232	1350	2045	7.56e-94	301	232	1.00431
	SIX4		NODE_470_length_3024_cov_76.680014	88.482	191	22	0	52	242	2601	2029	2.8e-103	321	242	0.789256
	SIX7		NODE_386_length_6496_cov_25.138339	82.326	215	36	2	1	215	2488	1850	3.82e-93	298	220	0.977273
	SIX8		NODE_392_length_6179_cov_21.310062	80.303	132	10	1	24	139	4367	3972	6.24e-62	205	141	0.93617
	SIX8		NODE_455_length_3408_cov_20.376764	77.444	133	14	1	24	140	2083	2481	2.71e-61	203	141	0.943262
	SIX9		NODE_258_length_22778_cov_24.358883	53.043	115	52	1	1	113	21364	21708	4.91e-31	115	114	1.00877
	SIX9		NODE_283_length_17548_cov_20.231584	45.652	92	47	2	17	105	4783	5058	7.11e-18	77.8	114	0.807018
GCA_000350345.1_Foc1	SIX1		KB730415.1	71.777	287	68	4	1	284	25559	26389	5.63e-131	410	284	1.01056
	SIX1		KB730500.1	67.327	202	62	2	86	284	653	51	2.06e-95	280	284	0.711268
	SIX1		KB731025.1	82.105	95	8	2	1	95	259	2	6.52e-44	149	284	0.334507
	SIX4		KB730298.1	89.385	179	19	0	52	230	4568	4032	5.93e-94	301	242	0.739669
	SIX6		KB730298.1	61.538	208	78	2	1	206	5936	5313	2.94e-79	258	225	0.924444
	SIX9		KB730217.1	53.043	115	52	1	1	113	1392	1048	4.98e-31	115	114	1.00877
	SIX13		KB731154.1	79.872	313	43	1	1	293	9	947	0	527	293	1.06826
GCA_000350365.1_Foc410	SIX1		KB726180.1	73.519	287	63	4	1	284	31949	32779	1.26e-135	423	284	1.01056
	SIX1		KB726403.1	72.535	284	65	4	1	284	3958	3146	4.83e-132	413	284	1
	SIX1		KB726241.1	70.07	284	80	2	1	284	36277	35441	1.46e-129	406	284	1
	SIX2		KB726991.1	62.661	233	85	2	1	232	1752741	1752046	4.28e-94	301	232	1.00431
	SIX4		KB726239.1	89.005	191	21	0	52	242	16389	15817	9.89e-102	324	242	0.789256
	SIX6		KB726239.1	62.981	208	75	2	1	206	17780	17157	1.04e-83	271	225	0.924444
	SIX8		KB726231.1	77.444	133	14	1	24	140	3491	3093	3.57e-61	203	141	0.943262
	SIX9		KB726951.1	53.043	115	52	1	1	113	1338	994	4.38e-31	115	114	1.00877
	SIX9		KB726231.1	45.263	95	49	2	14	105	17789	17505	2.27e-18	79.7	114	0.833333
	SIX13		KB726219.1	85.942	313	22	2	1	293	26853	27785	0	554	293	1.06826
	SIX13		KB726445.1	79.872	313	43	1	1	293	32284	31346	8.7e-172	527	293	1.06826
GCA_001696625.1_C1HIR-9889	SIX1		MBFV01000417.1	72.535	284	65	4	1	284	99	911	3.23e-137	413	284	1
	SIX1		MBFV01000683.1	73.868	287	62	4	1	284	464	1294	4.98e-136	424	284	1.01056
	SIX1		MBFV01001340.1	70.07	284	80	2	1	284	1799	2635	1.28e-129	406	284	1
	SIX2		MBFV01000960.1	62.232	233	86	2	1	232	34994	34299	2.98e-93	299	232	1.00431
	SIX4		MBFV01000714.1	89.005	191	21	0	52	242	11712	11140	8.56e-102	324	242	0.789256
	SIX6		MBFV01000714.1	62.981	208	75	2	1	206	13105	12482	9.04e-84	271	225	0.924444
	SIX8		MBFV01000340.1	77.444	133	14	1	24	140	4200	3802	3.1e-61	203	141	0.943262
	SIX9		MBFV01000614.1	53.043	115	52	1	1	113	1407	1063	4.71e-31	115	114	1.00877
	SIX9		MBFV01000430.1	53.043	115	52	1	1	113	1818	1474	4.74e-31	115	114	1.00877
	SIX9		MBFV01000573.1	53.043	115	52	1	1	113	1643	1987	4.76e-31	115	114	1.00877
	SIX9		MBFV01001284.1	45.263	95	49	2	14	105	28856	29140	2e-18	79.7	114	0.833333
	SIX13		MBFV01001225.1	85.942	313	22	2	1	293	1388	2320	0	554	293	1.06826
	SIX13		MBFV01001186.1	79.872	313	43	1	1	293	6559	5621	5.25e-172	527	293	1.06826
GCA_005930515.1_160527	SIX1		SRMI01000003.1	71.777	287	68	4	1	284	5845791	5846621	2.43e-131	411	284	1.01056
	SIX1		SRMI01000003.1	71.777	287	68	4	1	284	4381241	4380411	3.54e-131	410	284	1.01056
	SIX4		SRMI01000003.1	89.385	179	19	0	52	230	3103618	3104154	6.81e-94	301	242	0.739669
	SIX4		SRMI01000003.1	89.385	179	19	0	52	230	5515415	5515951	6.81e-94	301	242	0.739669
	SIX6		SRMI01000003.1	61.538	208	78	2	1	206	3102250	3102873	3.36e-79	258	225	0.924444
	SIX6		SRMI01000003.1	61.538	208	78	2	1	206	5514047	5514670	3.36e-79	258	225	0.924444
	SIX9		SRMI01000003.1	53.043	115	52	1	1	113	2925010	2924666	5.45e-31	115	114	1.00877
	SIX13		SRMI01000003.1	79.872	313	43	1	1	293	5576014	5576952	8.53e-172	527	293	1.06826
GCA_007994515.1_TR4	SIX1		VMNF01000014.1	73.868	287	62	4	1	284	3507732	3506902	5.41e-136	424	284	1.01056
	SIX1		VMNF01000014.1	72.535	284	65	4	1	284	2959744	2958932	4.47e-132	413	284	1
	SIX1		VMNF01000014.1	70.07	284	80	2	1	284	3463641	3464477	1.36e-129	406	284	1
	SIX2		VMNF01000007.1	62.661	233	85	2	1	232	6375625	6374930	3.93e-94	301	232	1.00431
	SIX4		VMNF01000014.1	89.005	191	21	0	52	242	2844474	2845046	9.19e-102	324	242	0.789256
	SIX6		VMNF01000014.1	62.981	208	75	2	1	206	2843083	2843706	9.68e-84	271	225	0.924444
	SIX8		VMNF01000014.1	77.444	133	14	1	24	140	2814580	2814978	3.29e-61	203	141	0.943262
	SIX9		VMNF01000013.1	53.043	115	52	1	1	113	1191550	1191206	5.18e-31	115	114	1.00877
	SIX9		VMNF01000014.1	53.043	115	52	1	1	113	3679530	3679186	5.18e-31	115	114	1.00877
	SIX9		VMNF01000014.1	45.263	95	49	2	14	105	2799880	2800164	2.09e-18	79.7	114	0.833333
	SIX13		VMNF01000014.1	85.942	313	22	2	1	293	2902308	2901376	0	554	293	1.06826
GCA_021237285.1_TR4	SIX1		JAJNCA010000084.1	73.868	287	62	4	1	284	10544	9714	4.99e-136	424	284	1.01056
	SIX1		JAJNCA010000078.1	70.07	284	80	2	1	284	21654	20818	1.27e-129	406	284	1
	SIX2		JAJNCA010000009.1	62.661	233	85	2	1	232	1572546	1571851	3.75e-94	301	232	1.00431
	SIX4		JAJNCA010000073.1	89.005	191	21	0	52	242	29486	28914	8.63e-102	324	242	0.789256
	SIX6		JAJNCA010000051.1	62.981	208	75	2	1	206	46504	45881	9.19e-84	271	225	0.924444
	SIX8		JAJNCA010000051.1	77.444	133	14	1	24	140	75007	74609	3.13e-61	203	141	0.943262
	SIX9		JAJNCA010000042.1	53.043	115	52	1	1	113	12993	13337	4.94e-31	115	114	1.00877
	SIX9		JAJNCA010000093.1	45.263	95	49	2	14	105	6244	5960	1.96e-18	79.7	114	0.833333
GCA_025216845.1_VPRI44084	SIX1		JAMSET010001033.1	66.222	225	64	3	63	284	2	649	4.48e-101	298	284	0.792254
	SIX1		JAMSET010001571.1	70.588	119	32	1	169	284	3	359	5.84e-55	175	284	0.419014
	SIX1		JAMSET010001215.1	82.105	95	8	2	1	95	259	2	6.86e-44	149	284	0.334507
	SIX1		JAMSET010001886.1	59.055	127	40	3	63	186	2	355	9.97e-42	140	284	0.447183
	SIX4		JAMSET010000450.1	89.385	179	19	0	52	230	5042	4506	6.21e-94	301	242	0.739669
	SIX6		JAMSET010000450.1	61.538	208	78	2	1	206	6410	5787	3.08e-79	258	225	0.924444
	SIX9		JAMSET010000560.1	53.043	115	52	1	1	113	1415	1071	5.13e-31	115	114	1.00877
	SIX13		JAMSET010000298.1	79.872	313	43	1	1	293	10315	11253	8.1e-172	527	293	1.06826
GCA_025216865.1_VPRI44083	SIX1		JAMSEU010000334.1	72.125	287	67	4	1	284	3076	3906	9.06e-132	409	284	1.01056
	SIX2		JAMSEU010000090.1	62.232	233	86	2	1	232	113669	114364	7.63e-94	301	232	1.00431
	SIX4		JAMSEU010000329.1	88.482	191	22	0	52	242	4887	4315	7.73e-101	321	242	0.789256
	SIX7		JAMSEU010000342.1	82.326	215	36	2	1	215	2131	2769	2.91e-93	298	220	0.977273
	SIX8		JAMSEU010000338.1	80.303	132	10	1	24	139	3422	3817	6.17e-62	205	141	0.93617
	SIX8		JAMSEU010000363.1	77.444	133	14	1	24	140	2083	2481	2.7e-61	203	141	0.943262
	SIX9		JAMSEU010000234.1	53.043	115	52	1	1	113	1415	1071	4.89e-31	115	114	1.00877
	SIX9		JAMSEU010000235.1	45.652	92	47	2	17	105	7558	7833	7.11e-18	77.8	114	0.807018
GCA_025216905.1_VPRI44079	SIX1		JAMSEX010000338.1	71.777	287	68	4	1	284	8630	9460	3.25e-131	410	284	1.01056
	SIX4		JAMSEX010000455.1	89.385	179	19	0	52	230	1779	2315	4.3e-94	301	242	0.739669
	SIX6		JAMSEX010000455.1	61.538	208	78	2	1	206	411	1034	2.86e-79	258	225	0.924444
	SIX9		JAMSEX010000513.1	53.043	115	52	1	1	113	1415	1071	5.01e-31	115	114	1.00877
	SIX13		JAMSEX010000281.1	79.872	313	43	1	1	293	10315	11253	8.01e-172	527	293	1.06826
GCA_025216935.1_VPRI44082	SIX1		JAMSEV010000334.1	72.125	287	67	4	1	284	3076	3906	9.06e-132	409	284	1.01056
	SIX2		JAMSEV010000090.1	62.232	233	86	2	1	232	113669	114364	7.63e-94	301	232	1.00431
	SIX4		JAMSEV010000329.1	88.482	191	22	0	52	242	4887	4315	7.73e-101	321	242	0.789256
	SIX7		JAMSEV010000342.1	82.326	215	36	2	1	215	2131	2769	2.91e-93	298	220	0.977273
	SIX8		JAMSEV010000338.1	80.303	132	10	1	24	139	3422	3817	6.17e-62	205	141	0.93617
	SIX8		JAMSEV010000363.1	77.444	133	14	1	24	140	2083	2481	2.7e-61	203	141	0.943262
	SIX9		JAMSEV010000234.1	53.043	115	52	1	1	113	1415	1071	4.89e-31	115	114	1.00877
	SIX9		JAMSEV010000235.1	45.652	92	47	2	17	105	7558	7833	7.11e-18	77.8	114	0.807018
GCA_025216985.1_VPRI44081	SIX2		JAMSEW010000177.1	62.661	233	85	2	1	232	2689	3384	9.38e-95	303	232	1.00431
	SIX4		JAMSEW010000410.1	88.482	191	22	0	52	242	424	996	7.99e-101	321	242	0.789256
	SIX7		JAMSEW010000352.1	82.326	215	36	2	1	215	4101	3463	3.94e-93	298	220	0.977273
	SIX8		JAMSEW010000356.1	80.303	132	10	1	24	139	4367	3972	6.4e-62	205	141	0.93617
	SIX8		JAMSEW010000468.1	77.444	133	14	1	24	140	2083	2481	2.75e-61	203	141	0.943262
	SIX9		JAMSEW010000261.1	53.043	115	52	1	1	113	16224	16568	4.99e-31	115	114	1.00877
	SIX9		JAMSEW010000256.1	45.652	92	47	2	17	105	7560	7835	7.25e-18	77.8	114	0.807018
GCA_027920445.1_FocRace4	SIX1		CP115877.1	73.868	287	62	4	1	284	6206114	6205284	5.12e-136	424	284	1.01056
	SIX1		CP115877.1	72.535	284	65	4	1	284	5838667	5837855	4.23e-132	413	284	1
	SIX1		CP115877.1	70.07	284	80	2	1	284	6168140	6168976	1.29e-129	406	284	1
	SIX2		CP115876.1	62.661	233	85	2	1	232	44922	44227	3.72e-94	301	232	1.00431
	SIX4		CP115877.1	89.005	191	21	0	52	242	5687440	5688012	8.7e-102	324	242	0.789256
	SIX6		CP115877.1	62.981	208	75	2	1	206	5686049	5686672	9.17e-84	271	225	0.924444
	SIX8		CP115877.1	77.444	133	14	1	24	140	5747696	5747298	3.11e-61	203	141	0.943262
	SIX8		CP115877.1	77.444	133	14	1	24	140	5657546	5657944	3.11e-61	203	141	0.943262
	SIX9		CP115878.1	53.043	115	52	1	1	113	5335888	5335544	4.9e-31	115	114	1.00877
	SIX9		CP115877.1	53.043	115	52	1	1	113	6367756	6367412	4.9e-31	115	114	1.00877
	SIX9		CP115877.1	45.263	95	49	2	14	105	5642846	5643130	1.98e-18	79.7	114	0.833333
	SIX13		CP115877.1	85.942	313	22	2	1	293	5775911	5774979	0	554	293	1.06826
GCA_031834405.1_II5	SIX1		CM063118.1	73.868	287	62	4	1	284	6464834	6464004	5.5e-136	424	284	1.01056
	SIX1		CM063118.1	72.535	284	65	4	1	284	5921586	5920774	4.54e-132	413	284	1
	SIX1		CM063118.1	70.07	284	80	2	1	284	6426860	6427696	1.39e-129	406	284	1
	SIX2		CM063116.1	62.661	233	85	2	1	232	6344765	6344070	4e-94	301	232	1.00431
	SIX4		CM063118.1	89.005	191	21	0	52	242	5882113	5882685	9.35e-102	324	242	0.789256
	SIX6		CM063118.1	62.981	208	75	2	1	206	5880723	5881346	9.85e-84	271	225	0.924444
	SIX8		CM063118.1	77.444	133	14	1	24	140	5852220	5852618	3.34e-61	203	141	0.943262
	SIX9		JAOUYE010000012.1	53.043	115	52	1	1	113	98997	99341	5.27e-31	115	114	1.00877
	SIX9		CM063118.1	53.043	115	52	1	1	113	6631183	6630839	5.27e-31	115	114	1.00877
	SIX9		CM063118.1	45.263	95	49	2	14	105	5837521	5837805	2.12e-18	79.7	114	0.833333
	SIX13		JAOUYE010000012.1	79.872	313	43	1	1	293	175175	174237	8.24e-172	527	293	1.06826
GCA_034509825.1_FocUH	SIX1		JAUEPI010000772.1	67.016	191	59	2	97	284	3	572	4.4e-90	266	284	0.672535
	SIX1		JAUEPI010000771.1	67.016	191	59	2	97	284	3	572	9.76e-90	265	284	0.672535
	SIX1		JAUEPI010000727.1	82.105	95	8	2	1	95	419	676	6.42e-44	149	284	0.334507
	SIX9		JAUEPI010000421.1	53.043	115	52	1	1	113	1340	996	4.73e-31	115	114	1.00877
	SIX9		JAUEPI010000223.1	53.043	115	52	1	1	113	19428	19084	4.92e-31	115	114	1.00877
	SIX13		JAUEPI010000251.1	79.872	313	43	1	1	293	10238	11176	7.56e-172	527	293	1.06826
GCA_040822135.1_C058	SIX1		JATAAN010000012.1	71.777	287	68	4	1	284	66625	65795	2.38e-131	411	284	1.01056
	SIX1		JATAAN010000013.1	71.777	287	68	4	1	284	1424711	1425541	3.47e-131	410	284	1.01056
	SIX1		JATAAN010000013.1	67.337	199	61	2	89	284	915259	915852	2.09e-107	276	284	0.700704
	SIX1		JATAAN010000013.1	84.211	76	11	1	1	76	915024	915248	2.09e-107	131	284	0.267606
	SIX2		JATAAN010000001.1	62.281	228	85	1	1	228	6244308	6243628	8.67e-93	298	232	0.982759
	SIX4		JATAAN010000013.1	89.385	179	19	0	52	230	1070843	1071379	6.66e-94	301	242	0.739669
	SIX6		JATAAN010000013.1	61.538	208	78	2	1	206	1069475	1070098	3.29e-79	258	225	0.924444
	SIX9		JATAAN010000013.1	53.043	115	52	1	1	113	1295647	1295303	5.33e-31	115	114	1.00877
	SIX13		JATAAN010000013.1	79.872	313	43	1	1	293	1099728	1098790	2.85e-172	529	293	1.06826
	SIX13		JATAAN010000013.1	79.872	313	43	1	1	293	1356917	1355979	8.34e-172	527	293	1.06826
GCA_040822145.1_C135	SIX1		JATAAL010000015.1	75.168	149	28	2	1	149	440184	439765	8.93e-111	220	284	0.524648
	SIX1		JATAAL010000015.1	72.093	129	33	1	159	284	439742	439356	8.93e-111	199	284	0.454225
	SIX1		JATAAL010000014.1	67.382	233	64	3	55	284	20751	20080	1.24e-110	317	284	0.820423
	SIX1		JATAAL010000014.1	96.078	51	2	0	1	51	20909	20757	1.24e-110	102	284	0.179577
	SIX1		JATAAL010000016.1	57.576	297	91	9	1	284	236458	237282	4.18e-91	295	284	1.04577
	SIX1		JATAAL010000016.1	52.688	279	107	6	1	271	67976	67191	1.23e-74	248	284	0.982394
	SIX4		JATAAL010000015.1	89.385	179	19	0	52	230	82953	83489	6.88e-94	301	242	0.739669
	SIX6		JATAAL010000015.1	61.538	208	78	2	1	206	81585	82208	3.39e-79	258	225	0.924444
	SIX13		JATAAL010000016.1	79.872	313	43	1	1	293	167363	166425	3.06e-172	528	293	1.06826
	SIX13		JATAAL010000015.1	79.872	313	43	1	1	293	204667	205605	8.62e-172	527	293	1.06826
	SIX13		JATAAL010000009.1	79.872	313	43	1	1	293	90882	89944	8.63e-172	527	293	1.06826
GCA_040822185.1_Moz1	SIX1		JATAAK010000001.1	73.868	287	62	4	1	284	6496494	6495664	5.3e-136	424	284	1.01056
	SIX1		JATAAK010000001.1	72.535	284	65	4	1	284	5952279	5951467	4.38e-132	413	284	1
	SIX1		JATAAK010000001.1	70.07	284	80	2	1	284	6458520	6459356	1.34e-129	406	284	1
	SIX4		JATAAK010000001.1	89.005	191	21	0	52	242	5814531	5815103	9e-102	324	242	0.789256
	SIX6		JATAAK010000001.1	62.981	208	75	2	1	206	5813144	5813767	9.49e-84	271	225	0.924444
	SIX8		JATAAK010000001.1	77.444	133	14	1	24	140	5874774	5874376	3.22e-61	203	141	0.943262
	SIX8		JATAAK010000001.1	73.529	102	11	1	24	109	5784645	5784950	1.29e-47	146	141	0.723404
	SIX8		JATAAK010000001.1	77.143	35	8	0	106	140	5784937	5785041	1.29e-47	58.5	141	0.248227
	SIX8		JATAAK010000001.1	91.304	23	2	0	1	23	5784526	5784594	1.29e-47	22.3	141	0.163121
	SIX9		JATAAK010000001.1	53.043	115	52	1	1	113	6668149	6667805	5.07e-31	115	114	1.00877
	SIX9		JATAAK010000001.1	45.263	95	49	2	14	105	5769946	5770230	2.05e-18	79.7	114	0.833333
	SIX13		JATAAK010000001.1	85.942	313	22	2	1	293	5894897	5893965	0	554	293	1.06826
GCA_040822215.1_C081	SIX1		JATAAM010000015.1	71.777	287	68	4	1	284	8969	8139	3.51e-131	410	284	1.01056
	SIX1		JATAAM010000014.1	71.777	287	68	4	1	284	795121	794291	3.51e-131	410	284	1.01056
	SIX1		JATAAM010000014.1	71.777	287	68	4	1	284	277130	277960	3.51e-131	410	284	1.01056
	SIX1		JATAAM010000014.1	71.777	287	68	4	1	284	206484	205654	3.51e-131	410	284	1.01056
	SIX4		JATAAM010000014.1	89.385	179	19	0	52	230	450464	451000	6.75e-94	301	242	0.739669
	SIX6		JATAAM010000014.1	61.538	208	78	2	1	206	449096	449719	3.33e-79	258	225	0.924444
	SIX9		JATAAM010000014.1	53.043	115	52	1	1	113	620561	620905	5.41e-31	115	114	1.00877
	SIX13		JATAAM010000014.1	79.872	313	43	1	1	293	684519	685457	8.46e-172	527	293	1.06826
	SIX13		JATAAM010000014.1	78.929	280	39	1	1	260	565954	565115	5.98e-150	465	293	0.955631
	SIX13		JATAAM010000014.1	76.316	38	9	0	256	293	565130	565017	6.46e-12	66.6	293	0.129693
GCA_040822225.1_CR1.1	SIX1		CM081652.1	72.125	287	67	4	1	284	1180584	1179754	1.15e-130	409	284	1.01056
	SIX2		CM081641.1	62.232	233	86	2	1	232	234766	235461	7.95e-94	301	232	1.00431
	SIX4		CM081652.1	88.482	191	22	0	52	242	1129523	1128951	9.61e-101	321	242	0.789256
	SIX4		CM081652.1	88.482	191	22	0	52	242	1132126	1132698	9.61e-101	321	242	0.789256
	SIX7		CM081652.1	82.326	215	36	2	1	215	103109	103747	4.23e-93	298	220	0.977273
	SIX8		CM081652.1	80.303	132	10	1	24	139	263325	263720	6.7e-62	205	141	0.93617
	SIX8		CM081652.1	77.444	133	14	1	24	140	757882	758280	3.25e-61	203	141	0.943262
	SIX9		CM081652.1	53.043	115	52	1	1	113	50904	51248	5.12e-31	115	114	1.00877
	SIX9		CM081652.1	45.652	92	47	2	17	105	737247	737522	7.44e-18	77.8	114	0.807018
GCA_040822265.1_36102	SIX1		CM081629.1	73.171	287	64	4	1	284	6451140	6450310	9.92e-135	421	284	1.01056
	SIX1		CM081629.1	72.535	284	65	4	1	284	6086830	6087642	4.21e-132	413	284	1
	SIX1		CM081629.1	70.07	284	80	2	1	284	6409512	6410348	1.29e-129	406	284	1
	SIX2		CM081630.1	62.661	233	85	2	1	232	35637	36332	3.71e-94	301	232	1.00431
	SIX4		CM081629.1	89.005	191	21	0	52	242	5789528	5788956	8.67e-102	324	242	0.789256
	SIX6		CM081629.1	62.981	208	75	2	1	206	5790914	5790291	9.13e-84	271	225	0.924444
	SIX7		CM081629.1	82.326	215	36	2	1	215	5543052	5542414	1.52e-93	299	220	0.977273
	SIX8		CM081629.1	77.444	133	14	1	24	140	5638366	5638764	3.1e-61	203	141	0.943262
	SIX8		CM081629.1	77.444	133	14	1	24	140	5729648	5730046	3.1e-61	203	141	0.943262
	SIX9		CM081629.1	53.043	115	52	1	1	113	6612681	6612337	4.88e-31	115	114	1.00877
	SIX9		CM081629.1	45.263	95	49	2	14	105	5623666	5623950	1.97e-18	79.7	114	0.833333
	SIX10		CM081629.1	86.066	122	17	0	28	149	5544136	5544501	7.21e-59	196	149	0.818792
	SIX13		CM081629.1	85.942	313	22	2	1	293	5709520	5710452	0	554	293	1.06826
GCA_045838155.1_C2HIR	SIX9		JAVMOP010000228.1	53.043	115	52	1	1	113	9346	9690	4.73e-31	115	114	1.00877
GCA_045838205.1_C1HIR	SIX1		JAVMOQ010000945.1	73.868	287	62	4	1	284	1223	2053	1.42e-136	424	284	1.01056
	SIX1		JAVMOQ010000958.1	70.07	284	80	2	1	284	2935	2099	3.61e-130	406	284	1
	SIX1		JAVMOQ010001311.1	69.565	207	59	2	78	284	6	614	2.07e-96	297	284	0.728873
	SIX2		JAVMOQ010000437.1	62.661	233	85	2	1	232	34400	33705	3.71e-94	301	232	1.00431
	SIX4		JAVMOQ010000763.1	89.005	191	21	0	52	242	494	1066	8.43e-102	324	242	0.789256
	SIX6		JAVMOQ010000908.1	62.981	208	75	2	1	206	923	300	8.64e-84	271	225	0.924444
	SIX8		JAVMOQ010000880.1	77.444	133	14	1	24	140	5476	5874	3.05e-61	203	141	0.943262
	SIX9		JAVMOQ010001359.1	53.043	115	52	1	1	113	464	808	3.74e-31	115	114	1.00877
	SIX9		JAVMOQ010001054.1	45.263	95	49	2	14	105	1239	1523	1.91e-18	79.7	114	0.833333
	SIX13		JAVMOQ010001136.1	79.872	313	43	1	1	293	2433	1495	0	527	293	1.06826
	SIX13		JAVMOQ010001364.1	84.42	276	21	2	1	256	822	1	6.71e-168	478	293	0.94198
	SIX13		JAVMOQ010002345.1	97.5	40	1	0	254	293	2	121	9.93e-21	85.9	293	0.136519
Indo110_SRR25516804	SIX9		NODE_140_length_31477_cov_24.356815	52.174	115	53	1	1	113	5673	6017	9.41e-31	114	114	1.00877
Mal43_SRR24907634	SIX1		NODE_264_length_11613_cov_32.427705	71.777	287	68	4	1	284	8801	9631	2.22e-131	411	284	1.01056
	SIX4		NODE_332_length_6703_cov_24.416390	89.385	179	19	0	52	230	4061	4597	6.07e-94	301	242	0.739669
	SIX6		NODE_332_length_6703_cov_24.416390	61.538	208	78	2	1	206	2693	3316	3.02e-79	258	225	0.924444
	SIX8		NODE_1438_length_352_cov_1.058182	84.615	91	14	0	50	140	14	286	1.04e-51	160	141	0.64539
	SIX9		NODE_416_length_3225_cov_25.858640	53.043	115	52	1	1	113	1416	1072	4.97e-31	115	114	1.00877
	SIX13		NODE_310_length_7811_cov_23.718386	79.872	313	43	1	1	293	91	1029	4.72e-172	527	293	1.06826
NRRL_36101_SRR24907633	SIX1		NODE_414_length_4995_cov_25.582147	72.125	287	67	4	1	284	3076	3906	9.28e-132	409	284	1.01056
	SIX2		NODE_204_length_30278_cov_23.724678	62.232	233	86	2	1	232	1143	1838	7.73e-94	301	232	1.00431
	SIX4		NODE_409_length_5310_cov_48.154596	88.482	191	22	0	52	242	4887	4315	7.93e-101	321	242	0.789256
	SIX7		NODE_430_length_4618_cov_22.924466	82.326	215	36	2	1	215	2488	1850	2.98e-93	298	220	0.977273
	SIX8		NODE_416_length_4840_cov_30.258870	80.303	132	10	1	24	139	1419	1024	6.32e-62	205	141	0.93617
	SIX8		NODE_486_length_3409_cov_24.250000	77.444	133	14	1	24	140	1327	929	2.77e-61	203	141	0.943262
	SIX9		NODE_226_length_24023_cov_30.720997	53.043	115	52	1	1	113	21156	21500	5.02e-31	115	114	1.00877
	SIX9		NODE_246_length_20323_cov_24.356910	45.652	92	47	2	17	105	7558	7833	7.29e-18	77.8	114	0.807018
NRRL_36103_SRR24907631	SIX1		NODE_343_length_4548_cov_24.955267	73.171	287	64	4	1	284	1236	406	7.89e-137	421	284	1.01056
	SIX1		NODE_262_length_12448_cov_25.292943	70.07	284	80	2	1	284	2507	3343	1.26e-129	406	284	1
	SIX8		NODE_261_length_12519_cov_25.124900	77.444	133	14	1	24	140	11194	11592	3.14e-61	203	141	0.943262
	SIX9		NODE_225_length_21560_cov_25.712284	53.043	115	52	1	1	113	2546	2202	4.99e-31	115	114	1.00877
	SIX9		NODE_271_length_10554_cov_40.199485	45.263	95	49	2	14	105	8590	8874	1.99e-18	79.7	114	0.833333
	SIX13		NODE_256_length_14011_cov_25.131692	79.553	313	44	1	1	293	8496	9434	5.87e-171	525	293	1.06826
NRRL_36107_SRR24907630	SIX1		NODE_310_length_4072_cov_24.809512	72.125	287	67	4	1	284	2715	1885	2.75e-133	409	284	1.01056
	SIX2		NODE_113_length_94066_cov_30.652757	62.661	233	85	2	1	232	65797	65102	7.32e-95	304	232	1.00431
	SIX4		NODE_335_length_3328_cov_42.411873	88.482	191	22	0	52	242	2905	2333	1.33e-102	321	242	0.789256
	SIX6		NODE_5345_length_256_cov_0.815642	52.381	84	38	2	6	87	3	254	2.99e-21	84.3	225	0.373333
	SIX7		NODE_329_length_3557_cov_24.887644	82.326	215	36	2	1	215	421	1059	4.54e-94	298	220	0.977273
	SIX8		NODE_265_length_7704_cov_25.463092	80.303	132	10	1	24	139	3431	3826	6.69e-62	205	141	0.93617
	SIX8		NODE_1429_length_329_cov_40.615079	87.671	73	9	0	50	122	290	72	2.18e-41	134	141	0.51773
	SIX8		NODE_2132_length_279_cov_38.500000	95.652	23	1	0	1	23	106	174	4.83e-11	43.9	141	0.163121
	SIX8		NODE_2132_length_279_cov_38.500000	100	18	0	0	24	41	225	278	4.83e-11	40	141	0.12766
	SIX9		NODE_350_length_2760_cov_29.006336	53.043	115	52	1	1	113	2266	1922	4.95e-31	115	114	1.00877
	SIX9		NODE_219_length_19888_cov_46.753571	45.263	95	49	2	14	105	5558	5842	2.1e-18	79.7	114	0.833333
	SIX13		NODE_1940_length_290_cov_1.004695	66.667	96	12	1	130	205	288	1	1.34e-37	129	293	0.327645
NRRL_36108_SRR24907629	SIX1		NODE_162_length_40594_cov_58.533381	71.777	287	68	4	1	284	9010	9840	3.22e-131	410	284	1.01056
	SIX4		NODE_338_length_8304_cov_24.637413	89.385	179	19	0	52	230	914	378	5.91e-94	301	242	0.739669
	SIX6		NODE_338_length_8304_cov_24.637413	61.538	208	78	2	1	206	2282	1659	2.93e-79	258	225	0.924444
	SIX9		NODE_431_length_3225_cov_27.673126	53.043	115	52	1	1	113	1810	2154	4.77e-31	115	114	1.00877
	SIX13		NODE_553_length_1611_cov_73.349413	79.872	313	43	1	1	293	1603	665	0	527	293	1.06826
NRRL_36110_SRR24907628	SIX2		NODE_176_length_43658_cov_24.371722	62.661	233	85	2	1	232	2671	3366	9.8e-95	303	232	1.00431
	SIX4		NODE_393_length_5477_cov_48.612593	88.482	191	22	0	52	242	424	996	8.59e-101	321	242	0.789256
	SIX7		NODE_379_length_6496_cov_36.613959	82.326	215	36	2	1	215	2488	1850	4.06e-93	298	220	0.977273
	SIX8		NODE_350_length_7791_cov_27.209100	80.303	132	10	1	24	139	3425	3820	6.68e-62	205	141	0.93617
	SIX8		NODE_430_length_3409_cov_25.865546	77.444	133	14	1	24	140	2083	2481	2.88e-61	203	141	0.943262
	SIX9		NODE_261_length_18768_cov_28.029800	53.043	115	52	1	1	113	2546	2202	5.21e-31	115	114	1.00877
	SIX9		NODE_254_length_20324_cov_26.241616	45.652	92	47	2	17	105	7560	7835	7.57e-18	77.8	114	0.807018
NRRL_36112_SRR24907627	SIX1		NODE_423_length_3713_cov_25.362761	72.125	287	67	4	1	284	1358	2188	3.91e-134	409	284	1.01056
	SIX1		NODE_4750_length_245_cov_1.738095	73.75	80	18	1	161	237	3	242	3.1e-38	129	284	0.28169
	SIX2		NODE_224_length_30573_cov_24.065254	62.232	233	86	2	1	232	1438	2133	7.69e-94	301	232	1.00431
	SIX4		NODE_378_length_5567_cov_47.243169	88.482	191	22	0	52	242	424	996	8.35e-101	321	242	0.789256
	SIX7		NODE_362_length_6496_cov_37.164200	82.326	215	36	2	1	215	2488	1850	3.89e-93	298	220	0.977273
	SIX8		NODE_522_length_1239_cov_47.547332	84.615	91	14	0	50	140	40	312	2.3e-48	160	141	0.64539
	SIX8		NODE_410_length_4281_cov_23.930067	88.889	90	10	0	50	139	40	309	4.37e-47	162	141	0.638298
	SIX8		NODE_596_length_610_cov_60.838649	70.37	54	0	1	24	61	447	608	4.76e-20	70.5	141	0.382979
	SIX8		NODE_596_length_610_cov_60.838649	95.652	23	1	0	1	23	328	396	4.76e-20	43.9	141	0.163121
	SIX9		NODE_249_length_22831_cov_27.995122	53.043	115	52	1	1	113	1466	1122	4.99e-31	115	114	1.00877
	SIX9		NODE_273_length_17548_cov_24.939614	45.652	92	47	2	17	105	4782	5057	7.24e-18	77.8	114	0.807018
	SIX13		NODE_1033_length_369_cov_0.750000	88.571	105	12	0	44	148	1	315	1.55e-64	198	293	0.358362
	SIX13		NODE_1994_length_278_cov_0.726368	86.957	92	12	0	161	252	2	277	6.74e-54	170	293	0.313993
NRRL_36113_SRR24907626	SIX1		NODE_450_length_4637_cov_49.286842	71.777	287	68	4	1	284	2595	3425	8.38e-133	410	284	1.01056
	SIX9		NODE_549_length_3217_cov_25.257962	53.043	115	52	1	1	113	1416	1072	5.15e-31	115	114	1.00877
	SIX9		NODE_514_length_3637_cov_23.875000	53.043	115	52	1	1	113	3041	2697	1.02e-30	114	114	1.00877
	SIX13		NODE_315_length_9088_cov_62.039507	79.872	313	43	1	1	293	7349	6411	7.82e-172	527	293	1.06826
NRRL_36115_SRR24907625	SIX1		NODE_434_length_964_cov_35.772266	66.222	225	64	3	63	284	963	316	4.32e-101	298	284	0.792254
	SIX1		NODE_644_length_455_cov_27.880952	70.588	119	32	1	169	284	453	97	5.63e-55	175	284	0.419014
	SIX1		NODE_484_length_677_cov_55.330000	82.105	95	8	2	1	95	259	2	6.62e-44	149	284	0.334507
	SIX1		NODE_945_length_356_cov_32.053763	59.055	127	40	3	63	186	2	355	9.61e-42	140	284	0.447183
	SIX6		NODE_4893_length_241_cov_0.817073	47.945	73	32	3	1	69	25	237	5.2e-13	62.8	225	0.324444
	SIX9		NODE_282_length_5476_cov_36.174847	53.043	115	52	1	1	113	1418	1074	5e-31	115	114	1.00877
	SIX13		NODE_255_length_8476_cov_30.684962	79.872	313	43	1	1	293	7722	6784	6.72e-172	527	293	1.06826
NRRL_36116_SRR24907624	SIX1		NODE_436_length_1486_cov_47.220724	71.777	287	68	4	1	284	419	1249	6.47e-143	411	284	1.01056
	SIX4		NODE_322_length_4919_cov_49.554523	89.385	179	19	0	52	230	2118	2654	5.16e-94	301	242	0.739669
	SIX6		NODE_322_length_4919_cov_49.554523	61.538	208	78	2	1	206	750	1373	2.86e-79	258	225	0.924444
	SIX8		NODE_5627_length_243_cov_0.879518	70.37	54	0	1	24	61	81	242	7.77e-17	70.5	141	0.382979
	SIX9		NODE_364_length_3226_cov_25.464274	53.043	115	52	1	1	113	1810	2154	4.87e-31	115	114	1.00877
	SIX13		NODE_285_length_7730_cov_49.617536	79.872	313	43	1	1	293	9	947	4.3e-172	527	293	1.06826
NRRL_36117_SRR24907623	SIX1		NODE_1158_length_964_cov_31.266065	66.222	225	64	3	63	284	963	316	3.55e-101	298	284	0.792254
	SIX1		NODE_1716_length_455_cov_43.542328	71.429	119	31	1	169	284	453	97	3.18e-56	178	284	0.419014
	SIX1		NODE_1365_length_677_cov_68.218333	82.105	95	8	2	1	95	259	2	6.85e-44	149	284	0.334507
	SIX1		NODE_2169_length_356_cov_49.225806	58.268	127	41	3	63	186	355	2	2.5e-40	136	284	0.447183
	SIX4		NODE_601_length_4914_cov_21.542692	89.385	179	19	0	52	230	2797	2261	5.36e-94	301	242	0.739669
	SIX6		NODE_601_length_4914_cov_21.542692	61.538	208	78	2	1	206	4165	3542	2.98e-79	258	225	0.924444
	SIX9		NODE_694_length_3223_cov_24.554355	53.043	115	52	1	1	113	1414	1070	5.06e-31	115	114	1.00877
	SIX13		NODE_602_length_4902_cov_23.929741	79.872	313	43	1	1	293	751	1689	7.19e-176	527	293	1.06826
NRRL_36118_SRR24907622	SIX1		NODE_553_length_5709_cov_75.961115	71.429	287	69	4	1	284	2373	3203	9.42e-131	408	284	1.01056
	SIX6		NODE_2334_length_265_cov_1.462766	59.77	87	33	2	14	98	263	3	2e-27	100	225	0.386667
	SIX9		NODE_564_length_5122_cov_54.861645	53.043	115	52	1	1	113	3321	2977	5.1e-31	115	114	1.00877
	SIX13		NODE_576_length_4567_cov_74.434744	85.942	313	22	2	1	293	2814	3746	0	554	293	1.06826
	SIX13		NODE_361_length_24991_cov_30.119732	79.872	313	43	1	1	293	11267	12205	8.07e-172	527	293	1.06826
NRRL_36120_SRR24907620	SIX1		NODE_592_length_964_cov_26.406990	66.222	225	64	3	63	284	963	316	3.55e-101	298	284	0.792254
	SIX1		NODE_1123_length_455_cov_21.142857	71.429	119	31	1	169	284	3	359	3.18e-56	178	284	0.419014
	SIX1		NODE_708_length_677_cov_42.050000	82.105	95	8	2	1	95	259	2	6.84e-44	149	284	0.334507
	SIX1		NODE_1841_length_356_cov_23.587814	58.268	127	41	3	63	186	355	2	2.49e-40	136	284	0.447183
	SIX4		NODE_288_length_7896_cov_35.233662	89.385	179	19	0	52	230	3773	3237	6.25e-94	301	242	0.739669
	SIX6		NODE_288_length_7896_cov_35.233662	61.538	208	78	2	1	206	5141	4518	3.1e-79	258	225	0.924444
	SIX9		NODE_395_length_3222_cov_23.877901	53.043	115	52	1	1	113	1413	1069	5.06e-31	115	114	1.00877
	SIX9		NODE_149_length_52491_cov_23.343572	53.043	115	52	1	1	113	51094	50750	5.26e-31	115	114	1.00877
	SIX13		NODE_313_length_6681_cov_44.404603	79.872	313	43	1	1	293	754	1692	7.92e-173	527	293	1.06826
P20a_SRR24907619	SIX9		NODE_102_length_80740_cov_23.937555	52.174	115	53	1	1	113	75379	75035	9.65e-31	114	114	1.00877
P26c_SRR24907618	SIX9		NODE_51_length_185164_cov_24.973088	52.174	115	53	1	1	113	5380	5724	9.83e-31	114	114	1.00877
P41b_SRR24907617	None
Phi6_6a_SRR24907616	None
Race1_SRR550150	SIX1		NODE_358_length_8595_cov_16.788173	82.105	95	8	2	1	95	259	2	3.09e-40	149	284	0.334507
	SIX1		NODE_1833_length_242_cov_11.978610	73.75	80	21	0	199	278	3	242	2.48e-37	127	284	0.28169
	SIX1		NODE_1835_length_242_cov_10.850267	72.5	80	22	0	199	278	3	242	7.48e-36	123	284	0.28169
	SIX1		NODE_2081_length_216_cov_6.757764	70.833	72	21	0	78	149	1	216	2.46e-29	106	284	0.253521
	SIX1		NODE_2082_length_216_cov_6.639752	69.444	72	22	0	78	149	1	216	5.07e-28	103	284	0.253521
	SIX1		NODE_3085_length_128_cov_15.602740	90.323	31	3	0	184	214	94	2	6.88e-15	67.4	284	0.109155
	SIX1		NODE_3077_length_128_cov_18.068493	87.097	31	4	0	184	214	94	2	4.56e-14	65.5	284	0.109155
	SIX4		NODE_380_length_7447_cov_19.056006	89.385	179	19	0	52	230	4044	4580	5.78e-94	301	242	0.739669
	SIX6		NODE_380_length_7447_cov_19.056006	61.538	208	78	2	1	206	2676	3299	2.87e-79	258	225	0.924444
	SIX9		NODE_454_length_4723_cov_16.467224	53.043	115	52	1	1	113	1416	1072	4.78e-31	115	114	1.00877
	SIX13		NODE_391_length_6941_cov_71.584810	79.872	313	43	1	1	293	4528	5466	1.31e-172	527	293	1.06826
