# Supplementary material for: Long-Read Draft Genome Sequences of Two Fusarium oxysporum f. sp. cubense Isolates from Banana (Musa spp.)
Source: J Fungi (Basel). 2025 May 30;11(6):421. doi: 10.3390/jof11060421 (PMC12193908; doi:10.3390/jof11060421)
Supplement: Supplementary file 1 [file jof-11-00421-s001.zip › Additional file S2 16117.gff3]

##gff-version 3
# Liftoff v1.6.3
ptg000001l	Liftoff	gene	7935	10256	.	-	.	ID=scaffold15.g22;coverage=1.0;sequence_ID=1.0;valid_ORFs=1;extra_copy_number=0;copy_num_ID=scaffold15.g22_0
ptg000001l	Liftoff	mRNA	7935	10256	.	-	.	ID=scaffold15.t22;Parent=scaffold15.g22;matches_ref_protein=True;valid_ORF=True;extra_copy_number=0
ptg000001l	Liftoff	exon	7935	8994	.	-	.	ID=scaffold15.t22.exon3;Parent=scaffold15.t22;extra_copy_number=0
ptg000001l	Liftoff	exon	9253	9517	.	-	.	ID=scaffold15.t22.exon2;Parent=scaffold15.t22;extra_copy_number=0
ptg000001l	Liftoff	exon	9563	10256	.	-	.	ID=scaffold15.t22.exon1;Parent=scaffold15.t22;extra_copy_number=0
ptg000001l	Liftoff	CDS	7935	8994	.	-	.	ID=scaffold15.t22.cds3;Parent=scaffold15.t22;extra_copy_number=0
ptg000001l	Liftoff	CDS	9253	9517	.	-	.	ID=scaffold15.t22.cds2;Parent=scaffold15.t22;extra_copy_number=0
ptg000001l	Liftoff	CDS	9563	10256	.	-	.	ID=scaffold15.t22.cds1;Parent=scaffold15.t22;extra_copy_number=0
ptg000001l	Liftoff	gene	12037	15229	.	+	.	ID=scaffold15.g23;coverage=1.0;sequence_ID=1.0;valid_ORFs=1;extra_copy_number=0;copy_num_ID=scaffold15.g23_0
ptg000001l	Liftoff	mRNA	12037	15229	.	+	.	ID=scaffold15.t23;Parent=scaffold15.g23;matches_ref_protein=True;valid_ORF=True;extra_copy_number=0
ptg000001l	Liftoff	exon	12037	12243	.	+	.	ID=scaffold15.t23.exon1;Parent=scaffold15.t23;extra_copy_number=0
ptg000001l	Liftoff	exon	14071	14533	.	+	.	ID=scaffold15.t23.exon2;Parent=scaffold15.t23;extra_copy_number=0
ptg000001l	Liftoff	exon	14571	15229	.	+	.	ID=scaffold15.t23.exon3;Parent=scaffold15.t23;extra_copy_number=0
ptg000001l	Liftoff	CDS	12037	12243	.	+	.	ID=scaffold15.t23.cds1;Parent=scaffold15.t23;extra_copy_number=0
ptg000001l	Liftoff	CDS	14071	14533	.	+	.	ID=scaffold15.t23.cds2;Parent=scaffold15.t23;extra_copy_number=0
ptg000001l	Liftoff	CDS	14571	15229	.	+	.	ID=scaffold15.t23.cds3;Parent=scaffold15.t23;extra_copy_number=0
ptg000001l	Liftoff	gene	17700	18190	.	-	.	ID=scaffold15.g24;coverage=1.0;sequence_ID=1.0;valid_ORFs=1;extra_copy_number=0;copy_num_ID=scaffold15.g24_0
ptg000001l	Liftoff	mRNA	17700	18190	.	-	.	ID=scaffold15.t24;Parent=scaffold15.g24;matches_ref_protein=True;valid_ORF=True;extra_copy_number=0
ptg000001l	Liftoff	exon	17700	17846	.	-	.	ID=scaffold15.t24.exon4;Parent=scaffold15.t24;extra_copy_number=0
ptg000001l	Liftoff	exon	17898	17911	.	-	.	ID=scaffold15.t24.exon3;Parent=scaffold15.t24;extra_copy_number=0
ptg000001l	Liftoff	exon	17971	18104	.	-	.	ID=scaffold15.t24.exon2;Parent=scaffold15.t24;extra_copy_number=0
ptg000001l	Liftoff	exon	18162	18190	.	-	.	ID=scaffold15.t24.exon1;Parent=scaffold15.t24;extra_copy_number=0
ptg000001l	Liftoff	CDS	17700	17846	.	-	.	ID=scaffold15.t24.cds4;Parent=scaffold15.t24;extra_copy_number=0
ptg000001l	Liftoff	CDS	17898	17911	.	-	.	ID=scaffold15.t24.cds3;Parent=scaffold15.t24;extra_copy_number=0
ptg000001l	Liftoff	CDS	17971	18104	.	-	.	ID=scaffold15.t24.cds2;Parent=scaffold15.t24;extra_copy_number=0
ptg000001l	Liftoff	CDS	18162	18190	.	-	.	ID=scaffold15.t24.cds1;Parent=scaffold15.t24;extra_copy_number=0
ptg000001l	Liftoff	gene	18898	19406	.	+	.	ID=scaffold15.g25;coverage=1.0;sequence_ID=1.0;valid_ORFs=1;extra_copy_number=0;copy_num_ID=scaffold15.g25_0
ptg000001l	Liftoff	mRNA	18898	19406	.	+	.	ID=scaffold15.t25;Parent=scaffold15.g25;matches_ref_protein=True;valid_ORF=True;extra_copy_number=0
ptg000001l	Liftoff	exon	18898	18965	.	+	.	ID=scaffold15.t25.exon1;Parent=scaffold15.t25;extra_copy_number=0
ptg000001l	Liftoff	exon	19043	19406	.	+	.	ID=scaffold15.t25.exon2;Parent=scaffold15.t25;extra_copy_number=0
ptg000001l	Liftoff	CDS	18898	18965	.	+	.	ID=scaffold15.t25.cds1;Parent=scaffold15.t25;extra_copy_number=0
ptg000001l	Liftoff	CDS	19043	19406	.	+	.	ID=scaffold15.t25.cds2;Parent=scaffold15.t25;extra_copy_number=0
ptg000001l	Liftoff	gene	20545	20736	.	+	.	ID=scaffold12.g13;coverage=1.0;sequence_ID=1.0;valid_ORFs=1;extra_copy_number=0;copy_num_ID=scaffold12.g13_0
ptg000001l	Liftoff	mRNA	20545	20736	.	+	.	ID=scaffold12.t13;Parent=scaffold12.g13;matches_ref_protein=True;valid_ORF=True;extra_copy_number=0
ptg000001l	Liftoff	exon	20545	20736	.	+	.	ID=scaffold12.t13.exon1;Parent=scaffold12.t13;extra_copy_number=0
ptg000001l	Liftoff	CDS	20545	20736	.	+	.	ID=scaffold12.t13.cds1;Parent=scaffold12.t13;extra_copy_number=0
ptg000001l	Liftoff	gene	24298	26220	.	-	.	ID=scaffold12.g12;coverage=1.0;sequence_ID=1.0;valid_ORFs=1;extra_copy_number=0;copy_num_ID=scaffold12.g12_0
ptg000001l	Liftoff	mRNA	24298	26220	.	-	.	ID=scaffold12.t12;Parent=scaffold12.g12;matches_ref_protein=True;valid_ORF=True;extra_copy_number=0
ptg000001l	Liftoff	exon	24298	24342	.	-	.	ID=scaffold12.t12.exon8;Parent=scaffold12.t12;extra_copy_number=0
ptg000001l	Liftoff	exon	24393	24790	.	-	.	ID=scaffold12.t12.exon7;Parent=scaffold12.t12;extra_copy_number=0
ptg000001l	Liftoff	exon	24838	25003	.	-	.	ID=scaffold12.t12.exon6;Parent=scaffold12.t12;extra_copy_number=0
ptg000001l	Liftoff	exon	25063	25556	.	-	.	ID=scaffold12.t12.exon5;Parent=scaffold12.t12;extra_copy_number=0
ptg000001l	Liftoff	exon	25618	25702	.	-	.	ID=scaffold12.t12.exon4;Parent=scaffold12.t12;extra_copy_number=0
ptg000001l	Liftoff	exon	25757	25848	.	-	.	ID=scaffold12.t12.exon3;Parent=scaffold12.t12;extra_copy_number=0
ptg000001l	Liftoff	exon	25900	25942	.	-	.	ID=scaffold12.t12.exon2;Parent=scaffold12.t12;extra_copy_number=0
ptg000001l	Liftoff	exon	25993	26220	.	-	.	ID=scaffold12.t12.exon1;Parent=scaffold12.t12;extra_copy_number=0
ptg000001l	Liftoff	CDS	24298	24342	.	-	.	ID=scaffold12.t12.cds8;Parent=scaffold12.t12;extra_copy_number=0
ptg000001l	Liftoff	CDS	24393	24790	.	-	.	ID=scaffold12.t12.cds7;Parent=scaffold12.t12;extra_copy_number=0
ptg000001l	Liftoff	CDS	24838	25003	.	-	.	ID=scaffold12.t12.cds6;Parent=scaffold12.t12;extra_copy_number=0
ptg000001l	Liftoff	CDS	25063	25556	.	-	.	ID=scaffold12.t12.cds5;Parent=scaffold12.t12;extra_copy_number=0
ptg000001l	Liftoff	CDS	25618	25702	.	-	.	ID=scaffold12.t12.cds4;Parent=scaffold12.t12;extra_copy_number=0
ptg000001l	Liftoff	CDS	25757	25848	.	-	.	ID=scaffold12.t12.cds3;Parent=scaffold12.t12;extra_copy_number=0
ptg000001l	Liftoff	CDS	25900	25942	.	-	.	ID=scaffold12.t12.cds2;Parent=scaffold12.t12;extra_copy_number=0
ptg000001l	Liftoff	CDS	25993	26220	.	-	.	ID=scaffold12.t12.cds1;Parent=scaffold12.t12;extra_copy_number=0
ptg000001l	Liftoff	gene	26978	27772	.	+	.	ID=scaffold15.g27;coverage=1.0;sequence_ID=1.0;valid_ORFs=1;extra_copy_number=0;copy_num_ID=scaffold15.g27_0
ptg000001l	Liftoff	mRNA	26978	27772	.	+	.	ID=scaffold15.t27;Parent=scaffold15.g27;matches_ref_protein=True;valid_ORF=True;extra_copy_number=0
ptg000001l	Liftoff	exon	26978	27772	.	+	.	ID=scaffold15.t27.exon1;Parent=scaffold15.t27;extra_copy_number=0
ptg000001l	Liftoff	CDS	26978	27772	.	+	.	ID=scaffold15.t27.cds1;Parent=scaffold15.t27;extra_copy_number=0
ptg000001l	Liftoff	gene	28942	29896	.	-	.	ID=scaffold15.g28;coverage=1.0;sequence_ID=1.0;valid_ORFs=1;extra_copy_number=0;copy_num_ID=scaffold15.g28_0
ptg000001l	Liftoff	mRNA	28942	29896	.	-	.	ID=scaffold15.t28;Parent=scaffold15.g28;matches_ref_protein=True;valid_ORF=True;extra_copy_number=0
ptg000001l	Liftoff	exon	28942	29769	.	-	.	ID=scaffold15.t28.exon2;Parent=scaffold15.t28;extra_copy_number=0
ptg000001l	Liftoff	exon	29825	29896	.	-	.	ID=scaffold15.t28.exon1;Parent=scaffold15.t28;extra_copy_number=0
ptg000001l	Liftoff	CDS	28942	29769	.	-	.	ID=scaffold15.t28.cds2;Parent=scaffold15.t28;extra_copy_number=0
ptg000001l	Liftoff	CDS	29825	29896	.	-	.	ID=scaffold15.t28.cds1;Parent=scaffold15.t28;extra_copy_number=0
ptg000001l	Liftoff	gene	30220	31079	.	+	.	ID=scaffold15.g29;coverage=1.0;sequence_ID=1.0;valid_ORFs=1;extra_copy_number=0;copy_num_ID=scaffold15.g29_0
ptg000001l	Liftoff	mRNA	30220	31079	.	+	.	ID=scaffold15.t29;Parent=scaffold15.g29;matches_ref_protein=True;valid_ORF=True;extra_copy_number=0
ptg000001l	Liftoff	exon	30220	30410	.	+	.	ID=scaffold15.t29.exon1;Parent=scaffold15.t29;extra_copy_number=0
ptg000001l	Liftoff	exon	30467	31079	.	+	.	ID=scaffold15.t29.exon2;Parent=scaffold15.t29;extra_copy_number=0
ptg000001l	Liftoff	CDS	30220	30410	.	+	.	ID=scaffold15.t29.cds1;Parent=scaffold15.t29;extra_copy_number=0
ptg000001l	Liftoff	CDS	30467	31079	.	+	.	ID=scaffold15.t29.cds2;Parent=scaffold15.t29;extra_copy_number=0
ptg000001l	Liftoff	gene	31299	33771	.	+	.	ID=scaffold15.g30;coverage=1.0;sequence_ID=1.0;valid_ORFs=1;extra_copy_number=0;copy_num_ID=scaffold15.g30_0
ptg000001l	Liftoff	mRNA	31299	33771	.	+	.	ID=scaffold15.t30;Parent=scaffold15.g30;matches_ref_protein=True;valid_ORF=True;extra_copy_number=0
ptg000001l	Liftoff	exon	31299	31477	.	+	.	ID=scaffold15.t30.exon1;Parent=scaffold15.t30;extra_copy_number=0
ptg000001l	Liftoff	exon	31546	31736	.	+	.	ID=scaffold15.t30.exon2;Parent=scaffold15.t30;extra_copy_number=0
ptg000001l	Liftoff	exon	31793	32106	.	+	.	ID=scaffold15.t30.exon3;Parent=scaffold15.t30;extra_copy_number=0
ptg000001l	Liftoff	exon	32171	32251	.	+	.	ID=scaffold15.t30.exon4;Parent=scaffold15.t30;extra_copy_number=0
ptg000001l	Liftoff	exon	32305	32921	.	+	.	ID=scaffold15.t30.exon5;Parent=scaffold15.t30;extra_copy_number=0
ptg000001l	Liftoff	exon	32973	33167	.	+	.	ID=scaffold15.t30.exon6;Parent=scaffold15.t30;extra_copy_number=0
ptg000001l	Liftoff	exon	33232	33585	.	+	.	ID=scaffold15.t30.exon7;Parent=scaffold15.t30;extra_copy_number=0
ptg000001l	Liftoff	exon	33660	33771	.	+	.	ID=scaffold15.t30.exon8;Parent=scaffold15.t30;extra_copy_number=0
ptg000001l	Liftoff	CDS	31299	31477	.	+	.	ID=scaffold15.t30.cds1;Parent=scaffold15.t30;extra_copy_number=0
ptg000001l	Liftoff	CDS	31546	31736	.	+	.	ID=scaffold15.t30.cds2;Parent=scaffold15.t30;extra_copy_number=0
ptg000001l	Liftoff	CDS	31793	32106	.	+	.	ID=scaffold15.t30.cds3;Parent=scaffold15.t30;extra_copy_number=0
ptg000001l	Liftoff	CDS	32171	32251	.	+	.	ID=scaffold15.t30.cds4;Parent=scaffold15.t30;extra_copy_number=0
ptg000001l	Liftoff	CDS	32305	32921	.	+	.	ID=scaffold15.t30.cds5;Parent=scaffold15.t30;extra_copy_number=0
ptg000001l	Liftoff	CDS	32973	33167	.	+	.	ID=scaffold15.t30.cds6;Parent=scaffold15.t30;extra_copy_number=0
ptg000001l	Liftoff	CDS	33232	33585	.	+	.	ID=scaffold15.t30.cds7;Parent=scaffold15.t30;extra_copy_number=0
ptg000001l	Liftoff	CDS	33660	33771	.	+	.	ID=scaffold15.t30.cds8;Parent=scaffold15.t30;extra_copy_number=0
ptg000001l	Liftoff	gene	33862	34949	.	-	.	ID=scaffold15.g31;coverage=1.0;sequence_ID=1.0;valid_ORFs=1;extra_copy_number=0;copy_num_ID=scaffold15.g31_0
ptg000001l	Liftoff	mRNA	33862	34949	.	-	.	ID=scaffold15.t31;Parent=scaffold15.g31;matches_ref_protein=True;valid_ORF=True;extra_copy_number=0
ptg000001l	Liftoff	exon	33862	34495	.	-	.	ID=scaffold15.t31.exon3;Parent=scaffold15.t31;extra_copy_number=0
ptg000001l	Liftoff	exon	34589	34847	.	-	.	ID=scaffold15.t31.exon2;Parent=scaffold15.t31;extra_copy_number=0
ptg000001l	Liftoff	exon	34895	34949	.	-	.	ID=scaffold15.t31.exon1;Parent=scaffold15.t31;extra_copy_number=0
ptg000001l	Liftoff	CDS	33862	34495	.	-	.	ID=scaffold15.t31.cds3;Parent=scaffold15.t31;extra_copy_number=0
ptg000001l	Liftoff	CDS	34589	34847	.	-	.	ID=scaffold15.t31.cds2;Parent=scaffold15.t31;extra_copy_number=0
ptg000001l	Liftoff	CDS	34895	34949	.	-	.	ID=scaffold15.t31.cds1;Parent=scaffold15.t31;extra_copy_number=0
ptg000001l	Liftoff	gene	44296	44764	.	-	.	ID=scaffold15.g32;coverage=1.0;sequence_ID=1.0;valid_ORFs=1;extra_copy_number=0;copy_num_ID=scaffold15.g32_0
ptg000001l	Liftoff	mRNA	44296	44764	.	-	.	ID=scaffold15.t32;Parent=scaffold15.g32;matches_ref_protein=True;valid_ORF=True;extra_copy_number=0
ptg000001l	Liftoff	exon	44296	44497	.	-	.	ID=scaffold15.t32.exon2;Parent=scaffold15.t32;extra_copy_number=0
ptg000001l	Liftoff	exon	44547	44764	.	-	.	ID=scaffold15.t32.exon1;Parent=scaffold15.t32;extra_copy_number=0
ptg000001l	Liftoff	CDS	44296	44497	.	-	.	ID=scaffold15.t32.cds2;Parent=scaffold15.t32;extra_copy_number=0
ptg000001l	Liftoff	CDS	44547	44764	.	-	.	ID=scaffold15.t32.cds1;Parent=scaffold15.t32;extra_copy_number=0
ptg000001l	Liftoff	gene	47007	47321	.	-	.	ID=scaffold15.g33;coverage=1.0;sequence_ID=1.0;valid_ORFs=1;extra_copy_number=0;copy_num_ID=scaffold15.g33_0
ptg000001l	Liftoff	mRNA	47007	47321	.	-	.	ID=scaffold15.t33;Parent=scaffold15.g33;matches_ref_protein=True;valid_ORF=True;extra_copy_number=0
ptg000001l	Liftoff	exon	47007	47321	.	-	.	ID=scaffold15.t33.exon1;Parent=scaffold15.t33;extra_copy_number=0
ptg000001l	Liftoff	CDS	47007	47321	.	-	.	ID=scaffold15.t33.cds1;Parent=scaffold15.t33;extra_copy_number=0
ptg000001l	Liftoff	gene	57174	57762	.	+	.	ID=scaffold15.g34;coverage=1.0;sequence_ID=1.0;valid_ORFs=1;extra_copy_number=0;copy_num_ID=scaffold15.g34_0
ptg000001l	Liftoff	mRNA	57174	57762	.	+	.	ID=scaffold15.t34;Parent=scaffold15.g34;matches_ref_protein=True;valid_ORF=True;extra_copy_number=0
ptg000001l	Liftoff	exon	57174	57295	.	+	.	ID=scaffold15.t34.exon1;Parent=scaffold15.t34;extra_copy_number=0
ptg000001l	Liftoff	exon	57345	57647	.	+	.	ID=scaffold15.t34.exon2;Parent=scaffold15.t34;extra_copy_number=0
ptg000001l	Liftoff	exon	57696	57762	.	+	.	ID=scaffold15.t34.exon3;Parent=scaffold15.t34;extra_copy_number=0
ptg000001l	Liftoff	CDS	57174	57295	.	+	.	ID=scaffold15.t34.cds1;Parent=scaffold15.t34;extra_copy_number=0
ptg000001l	Liftoff	CDS	57345	57647	.	+	.	ID=scaffold15.t34.cds2;Parent=scaffold15.t34;extra_copy_number=0
ptg000001l	Liftoff	CDS	57696	57762	.	+	.	ID=scaffold15.t34.cds3;Parent=scaffold15.t34;extra_copy_number=0
ptg000001l	Liftoff	gene	58745	59800	.	+	.	ID=scaffold15.g35;coverage=1.0;sequence_ID=1.0;valid_ORFs=1;extra_copy_number=0;copy_num_ID=scaffold15.g35_0
ptg000001l	Liftoff	mRNA	58745	59800	.	+	.	ID=scaffold15.t35;Parent=scaffold15.g35;matches_ref_protein=True;valid_ORF=True;extra_copy_number=0
ptg000001l	Liftoff	exon	58745	59800	.	+	.	ID=scaffold15.t35.exon1;Parent=scaffold15.t35;extra_copy_number=0
ptg000001l	Liftoff	CDS	58745	59800	.	+	.	ID=scaffold15.t35.cds1;Parent=scaffold15.t35;extra_copy_number=0
ptg000001l	Liftoff	gene	61651	63192	.	-	.	ID=scaffold15.g36;coverage=1.0;sequence_ID=1.0;valid_ORFs=1;extra_copy_number=0;copy_num_ID=scaffold15.g36_0
ptg000001l	Liftoff	mRNA	61651	63192	.	-	.	ID=scaffold15.t36;Parent=scaffold15.g36;matches_ref_protein=True;valid_ORF=True;extra_copy_number=0
ptg000001l	Liftoff	exon	61651	61992	.	-	.	ID=scaffold15.t36.exon4;Parent=scaffold15.t36;extra_copy_number=0
ptg000001l	Liftoff	exon	62041	62068	.	-	.	ID=scaffold15.t36.exon3;Parent=scaffold15.t36;extra_copy_number=0
ptg000001l	Liftoff	exon	62128	62901	.	-	.	ID=scaffold15.t36.exon2;Parent=scaffold15.t36;extra_copy_number=0
ptg000001l	Liftoff	exon	63008	63192	.	-	.	ID=scaffold15.t36.exon1;Parent=scaffold15.t36;extra_copy_number=0
ptg000001l	Liftoff	CDS	61651	61992	.	-	.	ID=scaffold15.t36.cds4;Parent=scaffold15.t36;extra_copy_number=0
ptg000001l	Liftoff	CDS	62041	62068	.	-	.	ID=scaffold15.t36.cds3;Parent=scaffold15.t36;extra_copy_number=0
ptg000001l	Liftoff	CDS	62128	62901	.	-	.	ID=scaffold15.t36.cds2;Parent=scaffold15.t36;extra_copy_number=0
ptg000001l	Liftoff	CDS	63008	63192	.	-	.	ID=scaffold15.t36.cds1;Parent=scaffold15.t36;extra_copy_number=0
ptg000001l	Liftoff	gene	63214	63783	.	-	.	ID=scaffold15.g37;coverage=1.0;sequence_ID=1.0;valid_ORFs=1;extra_copy_number=0;copy_num_ID=scaffold15.g37_0
ptg000001l	Liftoff	mRNA	63214	63783	.	-	.	ID=scaffold15.t37;Parent=scaffold15.g37;matches_ref_protein=True;valid_ORF=True;extra_copy_number=0
ptg000001l	Liftoff	exon	63214	63783	.	-	.	ID=scaffold15.t37.exon1;Parent=scaffold15.t37;extra_copy_number=0
ptg000001l	Liftoff	CDS	63214	63783	.	-	.	ID=scaffold15.t37.cds1;Parent=scaffold15.t37;extra_copy_number=0
ptg000001l	Liftoff	gene	129058	130160	.	-	.	ID=scaffold15.g38;coverage=1.0;sequence_ID=1.0;valid_ORFs=1;extra_copy_number=0;copy_num_ID=scaffold15.g38_0
ptg000001l	Liftoff	mRNA	129058	130160	.	-	.	ID=scaffold15.t38;Parent=scaffold15.g38;matches_ref_protein=True;valid_ORF=True;extra_copy_number=0
ptg000001l	Liftoff	exon	129058	129684	.	-	.	ID=scaffold15.t38.exon2;Parent=scaffold15.t38;extra_copy_number=0
ptg000001l	Liftoff	exon	129735	130160	.	-	.	ID=scaffold15.t38.exon1;Parent=scaffold15.t38;extra_copy_number=0
ptg000001l	Liftoff	CDS	129058	129684	.	-	.	ID=scaffold15.t38.cds2;Parent=scaffold15.t38;extra_copy_number=0
ptg000001l	Liftoff	CDS	129735	130160	.	-	.	ID=scaffold15.t38.cds1;Parent=scaffold15.t38;extra_copy_number=0
ptg000001l	Liftoff	gene	132820	139297	.	-	.	ID=scaffold15.g39;coverage=1.0;sequence_ID=1.0;valid_ORFs=1;extra_copy_number=0;copy_num_ID=scaffold15.g39_0
ptg000001l	Liftoff	mRNA	132820	139297	.	-	.	ID=scaffold15.t39;Parent=scaffold15.g39;matches_ref_protein=True;valid_ORF=True;extra_copy_number=0
ptg000001l	Liftoff	exon	132820	133221	.	-	.	ID=scaffold15.t39.exon5;Parent=scaffold15.t39;extra_copy_number=0
ptg000001l	Liftoff	exon	133266	133287	.	-	.	ID=scaffold15.t39.exon4;Parent=scaffold15.t39;extra_copy_number=0
ptg000001l	Liftoff	exon	133349	133568	.	-	.	ID=scaffold15.t39.exon3;Parent=scaffold15.t39;extra_copy_number=0
ptg000001l	Liftoff	exon	135907	136662	.	-	.	ID=scaffold15.t39.exon2;Parent=scaffold15.t39;extra_copy_number=0
ptg000001l	Liftoff	exon	137065	139297	.	-	.	ID=scaffold15.t39.exon1;Parent=scaffold15.t39;extra_copy_number=0
ptg000001l	Liftoff	CDS	132820	133221	.	-	.	ID=scaffold15.t39.cds5;Parent=scaffold15.t39;extra_copy_number=0
ptg000001l	Liftoff	CDS	133266	133287	.	-	.	ID=scaffold15.t39.cds4;Parent=scaffold15.t39;extra_copy_number=0
ptg000001l	Liftoff	CDS	133349	133568	.	-	.	ID=scaffold15.t39.cds3;Parent=scaffold15.t39;extra_copy_number=0
ptg000001l	Liftoff	CDS	135907	136662	.	-	.	ID=scaffold15.t39.cds2;Parent=scaffold15.t39;extra_copy_number=0
ptg000001l	Liftoff	CDS	137065	139297	.	-	.	ID=scaffold15.t39.cds1;Parent=scaffold15.t39;extra_copy_number=0
ptg000001l	Liftoff	gene	140627	141517	.	-	.	ID=scaffold15.g40;coverage=1.0;sequence_ID=1.0;valid_ORFs=1;extra_copy_number=0;copy_num_ID=scaffold15.g40_0
ptg000001l	Liftoff	mRNA	140627	141517	.	-	.	ID=scaffold15.t40;Parent=scaffold15.g40;matches_ref_protein=True;valid_ORF=True;extra_copy_number=0
ptg000001l	Liftoff	exon	140627	141517	.	-	.	ID=scaffold15.t40.exon1;Parent=scaffold15.t40;extra_copy_number=0
ptg000001l	Liftoff	CDS	140627	141517	.	-	.	ID=scaffold15.t40.cds1;Parent=scaffold15.t40;extra_copy_number=0
ptg000001l	Liftoff	gene	143610	144918	.	-	.	ID=scaffold15.g41;coverage=1.0;sequence_ID=1.0;valid_ORFs=1;extra_copy_number=0;copy_num_ID=scaffold15.g41_0
ptg000001l	Liftoff	mRNA	143610	144918	.	-	.	ID=scaffold15.t41;Parent=scaffold15.g41;matches_ref_protein=True;valid_ORF=True;extra_copy_number=0
ptg000001l	Liftoff	exon	143610	144728	.	-	.	ID=scaffold15.t41.exon2;Parent=scaffold15.t41;extra_copy_number=0
ptg000001l	Liftoff	exon	144784	144918	.	-	.	ID=scaffold15.t41.exon1;Parent=scaffold15.t41;extra_copy_number=0
ptg000001l	Liftoff	CDS	143610	144728	.	-	.	ID=scaffold15.t41.cds2;Parent=scaffold15.t41;extra_copy_number=0
ptg000001l	Liftoff	CDS	144784	144918	.	-	.	ID=scaffold15.t41.cds1;Parent=scaffold15.t41;extra_copy_number=0
ptg000001l	Liftoff	gene	151869	153591	.	+	.	ID=scaffold15.g42;coverage=1.0;sequence_ID=1.0;valid_ORFs=1;extra_copy_number=0;copy_num_ID=scaffold15.g42_0
ptg000001l	Liftoff	mRNA	151869	153591	.	+	.	ID=scaffold15.t42;Parent=scaffold15.g42;matches_ref_protein=True;valid_ORF=True;extra_copy_number=0
ptg000001l	Liftoff	exon	151869	151943	.	+	.	ID=scaffold15.t42.exon1;Parent=scaffold15.t42;extra_copy_number=0
ptg000001l	Liftoff	exon	152003	153029	.	+	.	ID=scaffold15.t42.exon2;Parent=scaffold15.t42;extra_copy_number=0
ptg000001l	Liftoff	exon	153079	153158	.	+	.	ID=scaffold15.t42.exon3;Parent=scaffold15.t42;extra_copy_number=0
ptg000001l	Liftoff	exon	153212	153378	.	+	.	ID=scaffold15.t42.exon4;Parent=scaffold15.t42;extra_copy_number=0
ptg000001l	Liftoff	exon	153432	153591	.	+	.	ID=scaffold15.t42.exon5;Parent=scaffold15.t42;extra_copy_number=0
ptg000001l	Liftoff	CDS	151869	151943	.	+	.	ID=scaffold15.t42.cds1;Parent=scaffold15.t42;extra_copy_number=0
ptg000001l	Liftoff	CDS	152003	153029	.	+	.	ID=scaffold15.t42.cds2;Parent=scaffold15.t42;extra_copy_number=0
ptg000001l	Liftoff	CDS	153079	153158	.	+	.	ID=scaffold15.t42.cds3;Parent=scaffold15.t42;extra_copy_number=0
ptg000001l	Liftoff	CDS	153212	153378	.	+	.	ID=scaffold15.t42.cds4;Parent=scaffold15.t42;extra_copy_number=0
ptg000001l	Liftoff	CDS	153432	153591	.	+	.	ID=scaffold15.t42.cds5;Parent=scaffold15.t42;extra_copy_number=0
ptg000001l	Liftoff	gene	156328	157501	.	-	.	ID=scaffold20.g19;coverage=1.0;sequence_ID=1.0;valid_ORFs=1;extra_copy_number=0;copy_num_ID=scaffold20.g19_0
ptg000001l	Liftoff	mRNA	156328	157501	.	-	.	ID=scaffold20.t19;Parent=scaffold20.g19;matches_ref_protein=True;valid_ORF=True;extra_copy_number=0
ptg000001l	Liftoff	exon	156328	157054	.	-	.	ID=scaffold20.t19.exon3;Parent=scaffold20.t19;extra_copy_number=0
ptg000001l	Liftoff	exon	157106	157203	.	-	.	ID=scaffold20.t19.exon2;Parent=scaffold20.t19;extra_copy_number=0
ptg000001l	Liftoff	exon	157262	157501	.	-	.	ID=scaffold20.t19.exon1;Parent=scaffold20.t19;extra_copy_number=0
ptg000001l	Liftoff	CDS	156328	157054	.	-	.	ID=scaffold20.t19.cds3;Parent=scaffold20.t19;extra_copy_number=0
ptg000001l	Liftoff	CDS	157106	157203	.	-	.	ID=scaffold20.t19.cds2;Parent=scaffold20.t19;extra_copy_number=0
ptg000001l	Liftoff	CDS	157262	157501	.	-	.	ID=scaffold20.t19.cds1;Parent=scaffold20.t19;extra_copy_number=0
ptg000001l	Liftoff	gene	159788	160636	.	+	.	ID=scaffold20.g20;coverage=1.0;sequence_ID=1.0;valid_ORFs=1;extra_copy_number=0;copy_num_ID=scaffold20.g20_0
ptg000001l	Liftoff	mRNA	159788	160636	.	+	.	ID=scaffold20.t20;Parent=scaffold20.g20;matches_ref_protein=True;valid_ORF=True;extra_copy_number=0
ptg000001l	Liftoff	exon	159788	160636	.	+	.	ID=scaffold20.t20.exon1;Parent=scaffold20.t20;extra_copy_number=0
ptg000001l	Liftoff	CDS	159788	160636	.	+	.	ID=scaffold20.t20.cds1;Parent=scaffold20.t20;extra_copy_number=0
ptg000001l	Liftoff	gene	161844	163292	.	+	.	ID=scaffold20.g21;coverage=1.0;sequence_ID=1.0;valid_ORFs=1;extra_copy_number=0;copy_num_ID=scaffold20.g21_0
ptg000001l	Liftoff	mRNA	161844	163292	.	+	.	ID=scaffold20.t21;Parent=scaffold20.g21;matches_ref_protein=True;valid_ORF=True;extra_copy_number=0
ptg000001l	Liftoff	exon	161844	162267	.	+	.	ID=scaffold20.t21.exon1;Parent=scaffold20.t21;extra_copy_number=0
ptg000001l	Liftoff	exon	162583	162644	.	+	.	ID=scaffold20.t21.exon2;Parent=scaffold20.t21;extra_copy_number=0
ptg000001l	Liftoff	exon	162694	163132	.	+	.	ID=scaffold20.t21.exon3;Parent=scaffold20.t21;extra_copy_number=0
ptg000001l	Liftoff	exon	163192	163292	.	+	.	ID=scaffold20.t21.exon4;Parent=scaffold20.t21;extra_copy_number=0
ptg000001l	Liftoff	CDS	161844	162267	.	+	.	ID=scaffold20.t21.cds1;Parent=scaffold20.t21;extra_copy_number=0
ptg000001l	Liftoff	CDS	162583	162644	.	+	.	ID=scaffold20.t21.cds2;Parent=scaffold20.t21;extra_copy_number=0
ptg000001l	Liftoff	CDS	162694	163132	.	+	.	ID=scaffold20.t21.cds3;Parent=scaffold20.t21;extra_copy_number=0
ptg000001l	Liftoff	CDS	163192	163292	.	+	.	ID=scaffold20.t21.cds4;Parent=scaffold20.t21;extra_copy_number=0
ptg000001l	Liftoff	gene	163745	165862	.	-	.	ID=scaffold20.g22;coverage=1.0;sequence_ID=1.0;valid_ORFs=0;extra_copy_number=0;copy_num_ID=scaffold20.g22_0
ptg000001l	Liftoff	mRNA	163745	165862	.	-	.	ID=scaffold20.t22;Parent=scaffold20.g22;matches_ref_protein=True;valid_ORF=False;missing_start_codon=True;extra_copy_number=0
ptg000001l	Liftoff	exon	163745	163806	.	-	.	ID=scaffold20.t22.exon4;Parent=scaffold20.t22;extra_copy_number=0
ptg000001l	Liftoff	exon	163951	164195	.	-	.	ID=scaffold20.t22.exon3;Parent=scaffold20.t22;extra_copy_number=0
ptg000001l	Liftoff	exon	164220	165149	.	-	.	ID=scaffold20.t22.exon2;Parent=scaffold20.t22;extra_copy_number=0
ptg000001l	Liftoff	exon	165285	165862	.	-	.	ID=scaffold20.t22.exon1;Parent=scaffold20.t22;extra_copy_number=0
ptg000001l	Liftoff	CDS	163745	163806	.	-	.	ID=scaffold20.t22.cds4;Parent=scaffold20.t22;extra_copy_number=0
ptg000001l	Liftoff	CDS	163951	164195	.	-	.	ID=scaffold20.t22.cds3;Parent=scaffold20.t22;extra_copy_number=0
ptg000001l	Liftoff	CDS	164220	165149	.	-	.	ID=scaffold20.t22.cds2;Parent=scaffold20.t22;extra_copy_number=0
ptg000001l	Liftoff	CDS	165285	165862	.	-	.	ID=scaffold20.t22.cds1;Parent=scaffold20.t22;extra_copy_number=0
ptg000001l	Liftoff	gene	176520	176909	.	+	.	ID=scaffold15.g47;coverage=1.0;sequence_ID=1.0;valid_ORFs=1;extra_copy_number=0;copy_num_ID=scaffold15.g47_0
ptg000001l	Liftoff	mRNA	176520	176909	.	+	.	ID=scaffold15.t47;Parent=scaffold15.g47;matches_ref_protein=True;valid_ORF=True;extra_copy_number=0
ptg000001l	Liftoff	exon	176520	176909	.	+	.	ID=scaffold15.t47.exon1;Parent=scaffold15.t47;extra_copy_number=0
ptg000001l	Liftoff	CDS	176520	176909	.	+	.	ID=scaffold15.t47.cds1;Parent=scaffold15.t47;extra_copy_number=0
ptg000001l	Liftoff	gene	182460	183521	.	-	.	ID=scaffold15.g48;coverage=1.0;sequence_ID=1.0;valid_ORFs=1;extra_copy_number=0;copy_num_ID=scaffold15.g48_0
ptg000001l	Liftoff	mRNA	182460	183521	.	-	.	ID=scaffold15.t48;Parent=scaffold15.g48;matches_ref_protein=True;valid_ORF=True;extra_copy_number=0
ptg000001l	Liftoff	exon	182460	182899	.	-	.	ID=scaffold15.t48.exon4;Parent=scaffold15.t48;extra_copy_number=0
ptg000001l	Liftoff	exon	182979	182999	.	-	.	ID=scaffold15.t48.exon3;Parent=scaffold15.t48;extra_copy_number=0
ptg000001l	Liftoff	exon	183074	183277	.	-	.	ID=scaffold15.t48.exon2;Parent=scaffold15.t48;extra_copy_number=0
ptg000001l	Liftoff	exon	183356	183521	.	-	.	ID=scaffold15.t48.exon1;Parent=scaffold15.t48;extra_copy_number=0
ptg000001l	Liftoff	CDS	182460	182899	.	-	.	ID=scaffold15.t48.cds4;Parent=scaffold15.t48;extra_copy_number=0
ptg000001l	Liftoff	CDS	182979	182999	.	-	.	ID=scaffold15.t48.cds3;Parent=scaffold15.t48;extra_copy_number=0
ptg000001l	Liftoff	CDS	183074	183277	.	-	.	ID=scaffold15.t48.cds2;Parent=scaffold15.t48;extra_copy_number=0
ptg000001l	Liftoff	CDS	183356	183521	.	-	.	ID=scaffold15.t48.cds1;Parent=scaffold15.t48;extra_copy_number=0
ptg000001l	Liftoff	gene	184390	187631	.	+	.	ID=scaffold15.g49;coverage=1.0;sequence_ID=1.0;valid_ORFs=0;extra_copy_number=0;copy_num_ID=scaffold15.g49_0
ptg000001l	Liftoff	mRNA	184390	187631	.	+	.	ID=scaffold15.t49;Parent=scaffold15.g49;matches_ref_protein=True;valid_ORF=False;missing_stop_codon=True;extra_copy_number=0
ptg000001l	Liftoff	exon	184390	186622	.	+	.	ID=scaffold15.t49.exon1;Parent=scaffold15.t49;extra_copy_number=0
ptg000001l	Liftoff	exon	187025	187631	.	+	.	ID=scaffold15.t49.exon2;Parent=scaffold15.t49;extra_copy_number=0
ptg000001l	Liftoff	CDS	184390	186622	.	+	.	ID=scaffold15.t49.cds1;Parent=scaffold15.t49;extra_copy_number=0
ptg000001l	Liftoff	CDS	187025	187631	.	+	.	ID=scaffold15.t49.cds2;Parent=scaffold15.t49;extra_copy_number=0
ptg000002l	Liftoff	gene	3420	7979	.	-	.	ID=scaffold8.g1;coverage=1.0;sequence_ID=1.0;valid_ORFs=0;extra_copy_number=0;copy_num_ID=scaffold8.g1_0
ptg000002l	Liftoff	mRNA	3420	7979	.	-	.	ID=scaffold8.t1;Parent=scaffold8.g1;matches_ref_protein=True;valid_ORF=False;missing_stop_codon=True;extra_copy_number=0
ptg000002l	Liftoff	exon	3420	7979	.	-	.	ID=scaffold8.t1.exon1;Parent=scaffold8.t1;extra_copy_number=0
ptg000002l	Liftoff	CDS	3420	7979	.	-	.	ID=scaffold8.t1.cds1;Parent=scaffold8.t1;extra_copy_number=0
ptg000002l	Liftoff	gene	11393	12049	.	-	.	ID=scaffold3.g2;coverage=1.0;sequence_ID=1.0;valid_ORFs=1;extra_copy_number=0;copy_num_ID=scaffold3.g2_0
ptg000002l	Liftoff	mRNA	11393	12049	.	-	.	ID=scaffold3.t2;Parent=scaffold3.g2;matches_ref_protein=True;valid_ORF=True;extra_copy_number=0
ptg000002l	Liftoff	exon	11393	12049	.	-	.	ID=scaffold3.t2.exon1;Parent=scaffold3.t2;extra_copy_number=0
ptg000002l	Liftoff	CDS	11393	12049	.	-	.	ID=scaffold3.t2.cds1;Parent=scaffold3.t2;extra_copy_number=0
ptg000002l	Liftoff	gene	13819	14548	.	+	.	ID=scaffold3.g3;coverage=1.0;sequence_ID=1.0;valid_ORFs=1;extra_copy_number=0;copy_num_ID=scaffold3.g3_0
ptg000002l	Liftoff	mRNA	13819	14548	.	+	.	ID=scaffold3.t3;Parent=scaffold3.g3;matches_ref_protein=True;valid_ORF=True;extra_copy_number=0
ptg000002l	Liftoff	exon	13819	13936	.	+	.	ID=scaffold3.t3.exon1;Parent=scaffold3.t3;extra_copy_number=0
ptg000002l	Liftoff	exon	13998	14548	.	+	.	ID=scaffold3.t3.exon2;Parent=scaffold3.t3;extra_copy_number=0
ptg000002l	Liftoff	CDS	13819	13936	.	+	.	ID=scaffold3.t3.cds1;Parent=scaffold3.t3;extra_copy_number=0
ptg000002l	Liftoff	CDS	13998	14548	.	+	.	ID=scaffold3.t3.cds2;Parent=scaffold3.t3;extra_copy_number=0
ptg000002l	Liftoff	gene	17115	17429	.	-	.	ID=scaffold3.g4;coverage=1.0;sequence_ID=1.0;valid_ORFs=1;extra_copy_number=0;copy_num_ID=scaffold3.g4_0
ptg000002l	Liftoff	mRNA	17115	17429	.	-	.	ID=scaffold3.t4;Parent=scaffold3.g4;matches_ref_protein=True;valid_ORF=True;extra_copy_number=0
ptg000002l	Liftoff	exon	17115	17429	.	-	.	ID=scaffold3.t4.exon1;Parent=scaffold3.t4;extra_copy_number=0
ptg000002l	Liftoff	CDS	17115	17429	.	-	.	ID=scaffold3.t4.cds1;Parent=scaffold3.t4;extra_copy_number=0
ptg000002l	Liftoff	gene	17800	21782	.	-	.	ID=scaffold3.g5;coverage=1.0;sequence_ID=1.0;valid_ORFs=1;extra_copy_number=0;copy_num_ID=scaffold3.g5_0
ptg000002l	Liftoff	mRNA	17800	21782	.	-	.	ID=scaffold3.t5;Parent=scaffold3.g5;matches_ref_protein=True;valid_ORF=True;extra_copy_number=0
ptg000002l	Liftoff	exon	17800	19187	.	-	.	ID=scaffold3.t5.exon5;Parent=scaffold3.t5;extra_copy_number=0
ptg000002l	Liftoff	exon	19425	20343	.	-	.	ID=scaffold3.t5.exon4;Parent=scaffold3.t5;extra_copy_number=0
ptg000002l	Liftoff	exon	20398	21059	.	-	.	ID=scaffold3.t5.exon3;Parent=scaffold3.t5;extra_copy_number=0
ptg000002l	Liftoff	exon	21135	21281	.	-	.	ID=scaffold3.t5.exon2;Parent=scaffold3.t5;extra_copy_number=0
ptg000002l	Liftoff	exon	21344	21782	.	-	.	ID=scaffold3.t5.exon1;Parent=scaffold3.t5;extra_copy_number=0
ptg000002l	Liftoff	CDS	17800	19187	.	-	.	ID=scaffold3.t5.cds5;Parent=scaffold3.t5;extra_copy_number=0
ptg000002l	Liftoff	CDS	19425	20343	.	-	.	ID=scaffold3.t5.cds4;Parent=scaffold3.t5;extra_copy_number=0
ptg000002l	Liftoff	CDS	20398	21059	.	-	.	ID=scaffold3.t5.cds3;Parent=scaffold3.t5;extra_copy_number=0
ptg000002l	Liftoff	CDS	21135	21281	.	-	.	ID=scaffold3.t5.cds2;Parent=scaffold3.t5;extra_copy_number=0
ptg000002l	Liftoff	CDS	21344	21782	.	-	.	ID=scaffold3.t5.cds1;Parent=scaffold3.t5;extra_copy_number=0
ptg000002l	Liftoff	gene	23488	23925	.	+	.	ID=scaffold3.g6;coverage=1.0;sequence_ID=1.0;valid_ORFs=1;extra_copy_number=0;copy_num_ID=scaffold3.g6_0
ptg000002l	Liftoff	mRNA	23488	23925	.	+	.	ID=scaffold3.t6;Parent=scaffold3.g6;matches_ref_protein=True;valid_ORF=True;extra_copy_number=0
ptg000002l	Liftoff	exon	23488	23925	.	+	.	ID=scaffold3.t6.exon1;Parent=scaffold3.t6;extra_copy_number=0
ptg000002l	Liftoff	CDS	23488	23925	.	+	.	ID=scaffold3.t6.cds1;Parent=scaffold3.t6;extra_copy_number=0
ptg000002l	Liftoff	gene	47982	49076	.	+	.	ID=scaffold3.g7;coverage=1.0;sequence_ID=1.0;valid_ORFs=1;extra_copy_number=0;copy_num_ID=scaffold3.g7_0
ptg000002l	Liftoff	mRNA	47982	49076	.	+	.	ID=scaffold3.t7;Parent=scaffold3.g7;matches_ref_protein=True;valid_ORF=True;extra_copy_number=0
ptg000002l	Liftoff	exon	47982	49076	.	+	.	ID=scaffold3.t7.exon1;Parent=scaffold3.t7;extra_copy_number=0
ptg000002l	Liftoff	CDS	47982	49076	.	+	.	ID=scaffold3.t7.cds1;Parent=scaffold3.t7;extra_copy_number=0
ptg000002l	Liftoff	gene	51906	52613	.	-	.	ID=scaffold3.g8;coverage=1.0;sequence_ID=1.0;valid_ORFs=1;extra_copy_number=0;copy_num_ID=scaffold3.g8_0
ptg000002l	Liftoff	mRNA	51906	52613	.	-	.	ID=scaffold3.t8;Parent=scaffold3.g8;matches_ref_protein=True;valid_ORF=True;extra_copy_number=0
ptg000002l	Liftoff	exon	51906	52613	.	-	.	ID=scaffold3.t8.exon1;Parent=scaffold3.t8;extra_copy_number=0
ptg000002l	Liftoff	CDS	51906	52613	.	-	.	ID=scaffold3.t8.cds1;Parent=scaffold3.t8;extra_copy_number=0
ptg000002l	Liftoff	gene	55275	56167	.	+	.	ID=scaffold3.g9;coverage=1.0;sequence_ID=1.0;valid_ORFs=1;extra_copy_number=0;copy_num_ID=scaffold3.g9_0
ptg000002l	Liftoff	mRNA	55275	56167	.	+	.	ID=scaffold3.t9;Parent=scaffold3.g9;matches_ref_protein=True;valid_ORF=True;extra_copy_number=0
ptg000002l	Liftoff	exon	55275	55629	.	+	.	ID=scaffold3.t9.exon1;Parent=scaffold3.t9;extra_copy_number=0
ptg000002l	Liftoff	exon	55683	55813	.	+	.	ID=scaffold3.t9.exon2;Parent=scaffold3.t9;extra_copy_number=0
ptg000002l	Liftoff	exon	55874	56167	.	+	.	ID=scaffold3.t9.exon3;Parent=scaffold3.t9;extra_copy_number=0
ptg000002l	Liftoff	CDS	55275	55629	.	+	.	ID=scaffold3.t9.cds1;Parent=scaffold3.t9;extra_copy_number=0
ptg000002l	Liftoff	CDS	55683	55813	.	+	.	ID=scaffold3.t9.cds2;Parent=scaffold3.t9;extra_copy_number=0
ptg000002l	Liftoff	CDS	55874	56167	.	+	.	ID=scaffold3.t9.cds3;Parent=scaffold3.t9;extra_copy_number=0
ptg000002l	Liftoff	gene	58176	58373	.	-	.	ID=scaffold3.g10;coverage=1.0;sequence_ID=1.0;valid_ORFs=1;extra_copy_number=0;copy_num_ID=scaffold3.g10_0
ptg000002l	Liftoff	mRNA	58176	58373	.	-	.	ID=scaffold3.t10;Parent=scaffold3.g10;matches_ref_protein=True;valid_ORF=True;extra_copy_number=0
ptg000002l	Liftoff	exon	58176	58373	.	-	.	ID=scaffold3.t10.exon1;Parent=scaffold3.t10;extra_copy_number=0
ptg000002l	Liftoff	CDS	58176	58373	.	-	.	ID=scaffold3.t10.cds1;Parent=scaffold3.t10;extra_copy_number=0
ptg000002l	Liftoff	gene	59379	60057	.	-	.	ID=scaffold3.g11;coverage=1.0;sequence_ID=1.0;valid_ORFs=1;extra_copy_number=0;copy_num_ID=scaffold3.g11_0
ptg000002l	Liftoff	mRNA	59379	60057	.	-	.	ID=scaffold3.t11;Parent=scaffold3.g11;matches_ref_protein=True;valid_ORF=True;extra_copy_number=0
ptg000002l	Liftoff	exon	59379	59729	.	-	.	ID=scaffold3.t11.exon2;Parent=scaffold3.t11;extra_copy_number=0
ptg000002l	Liftoff	exon	59962	60057	.	-	.	ID=scaffold3.t11.exon1;Parent=scaffold3.t11;extra_copy_number=0
ptg000002l	Liftoff	CDS	59379	59729	.	-	.	ID=scaffold3.t11.cds2;Parent=scaffold3.t11;extra_copy_number=0
ptg000002l	Liftoff	CDS	59962	60057	.	-	.	ID=scaffold3.t11.cds1;Parent=scaffold3.t11;extra_copy_number=0
ptg000002l	Liftoff	gene	60247	60474	.	+	.	ID=scaffold3.g12;coverage=1.0;sequence_ID=1.0;valid_ORFs=1;extra_copy_number=0;copy_num_ID=scaffold3.g12_0
ptg000002l	Liftoff	mRNA	60247	60474	.	+	.	ID=scaffold3.t12;Parent=scaffold3.g12;matches_ref_protein=True;valid_ORF=True;extra_copy_number=0
ptg000002l	Liftoff	exon	60247	60474	.	+	.	ID=scaffold3.t12.exon1;Parent=scaffold3.t12;extra_copy_number=0
ptg000002l	Liftoff	CDS	60247	60474	.	+	.	ID=scaffold3.t12.cds1;Parent=scaffold3.t12;extra_copy_number=0
ptg000002l	Liftoff	gene	63432	65357	.	-	.	ID=scaffold3.g13;coverage=1.0;sequence_ID=1.0;valid_ORFs=1;extra_copy_number=0;copy_num_ID=scaffold3.g13_0
ptg000002l	Liftoff	mRNA	63432	65357	.	-	.	ID=scaffold3.t13;Parent=scaffold3.g13;matches_ref_protein=True;valid_ORF=True;extra_copy_number=0
ptg000002l	Liftoff	exon	63432	63878	.	-	.	ID=scaffold3.t13.exon3;Parent=scaffold3.t13;extra_copy_number=0
ptg000002l	Liftoff	exon	63935	65098	.	-	.	ID=scaffold3.t13.exon2;Parent=scaffold3.t13;extra_copy_number=0
ptg000002l	Liftoff	exon	65205	65357	.	-	.	ID=scaffold3.t13.exon1;Parent=scaffold3.t13;extra_copy_number=0
ptg000002l	Liftoff	CDS	63432	63878	.	-	.	ID=scaffold3.t13.cds3;Parent=scaffold3.t13;extra_copy_number=0
ptg000002l	Liftoff	CDS	63935	65098	.	-	.	ID=scaffold3.t13.cds2;Parent=scaffold3.t13;extra_copy_number=0
ptg000002l	Liftoff	CDS	65205	65357	.	-	.	ID=scaffold3.t13.cds1;Parent=scaffold3.t13;extra_copy_number=0
ptg000002l	Liftoff	gene	66189	68487	.	+	.	ID=scaffold3.g14;coverage=1.0;sequence_ID=1.0;valid_ORFs=1;extra_copy_number=0;copy_num_ID=scaffold3.g14_0
ptg000002l	Liftoff	mRNA	66189	68487	.	+	.	ID=scaffold3.t14;Parent=scaffold3.g14;matches_ref_protein=True;valid_ORF=True;extra_copy_number=0
ptg000002l	Liftoff	exon	66189	66478	.	+	.	ID=scaffold3.t14.exon1;Parent=scaffold3.t14;extra_copy_number=0
ptg000002l	Liftoff	exon	66538	66804	.	+	.	ID=scaffold3.t14.exon2;Parent=scaffold3.t14;extra_copy_number=0
ptg000002l	Liftoff	exon	66878	67900	.	+	.	ID=scaffold3.t14.exon3;Parent=scaffold3.t14;extra_copy_number=0
ptg000002l	Liftoff	exon	67953	68181	.	+	.	ID=scaffold3.t14.exon4;Parent=scaffold3.t14;extra_copy_number=0
ptg000002l	Liftoff	exon	68248	68487	.	+	.	ID=scaffold3.t14.exon5;Parent=scaffold3.t14;extra_copy_number=0
ptg000002l	Liftoff	CDS	66189	66478	.	+	.	ID=scaffold3.t14.cds1;Parent=scaffold3.t14;extra_copy_number=0
ptg000002l	Liftoff	CDS	66538	66804	.	+	.	ID=scaffold3.t14.cds2;Parent=scaffold3.t14;extra_copy_number=0
ptg000002l	Liftoff	CDS	66878	67900	.	+	.	ID=scaffold3.t14.cds3;Parent=scaffold3.t14;extra_copy_number=0
ptg000002l	Liftoff	CDS	67953	68181	.	+	.	ID=scaffold3.t14.cds4;Parent=scaffold3.t14;extra_copy_number=0
ptg000002l	Liftoff	CDS	68248	68487	.	+	.	ID=scaffold3.t14.cds5;Parent=scaffold3.t14;extra_copy_number=0
ptg000002l	Liftoff	gene	74397	74731	.	-	.	ID=scaffold3.g15;coverage=1.0;sequence_ID=1.0;valid_ORFs=1;extra_copy_number=0;copy_num_ID=scaffold3.g15_0
ptg000002l	Liftoff	mRNA	74397	74731	.	-	.	ID=scaffold3.t15;Parent=scaffold3.g15;matches_ref_protein=True;valid_ORF=True;extra_copy_number=0
ptg000002l	Liftoff	exon	74397	74495	.	-	.	ID=scaffold3.t15.exon2;Parent=scaffold3.t15;extra_copy_number=0
ptg000002l	Liftoff	exon	74579	74731	.	-	.	ID=scaffold3.t15.exon1;Parent=scaffold3.t15;extra_copy_number=0
ptg000002l	Liftoff	CDS	74397	74495	.	-	.	ID=scaffold3.t15.cds2;Parent=scaffold3.t15;extra_copy_number=0
ptg000002l	Liftoff	CDS	74579	74731	.	-	.	ID=scaffold3.t15.cds1;Parent=scaffold3.t15;extra_copy_number=0
ptg000002l	Liftoff	gene	76178	79181	.	+	.	ID=scaffold3.g16;coverage=1.0;sequence_ID=1.0;valid_ORFs=1;extra_copy_number=0;copy_num_ID=scaffold3.g16_0
ptg000002l	Liftoff	mRNA	76178	79181	.	+	.	ID=scaffold3.t16;Parent=scaffold3.g16;matches_ref_protein=True;valid_ORF=True;extra_copy_number=0
ptg000002l	Liftoff	exon	76178	76656	.	+	.	ID=scaffold3.t16.exon1;Parent=scaffold3.t16;extra_copy_number=0
ptg000002l	Liftoff	exon	77253	77443	.	+	.	ID=scaffold3.t16.exon2;Parent=scaffold3.t16;extra_copy_number=0
ptg000002l	Liftoff	exon	77489	78135	.	+	.	ID=scaffold3.t16.exon3;Parent=scaffold3.t16;extra_copy_number=0
ptg000002l	Liftoff	exon	79074	79181	.	+	.	ID=scaffold3.t16.exon4;Parent=scaffold3.t16;extra_copy_number=0
ptg000002l	Liftoff	CDS	76178	76656	.	+	.	ID=scaffold3.t16.cds1;Parent=scaffold3.t16;extra_copy_number=0
ptg000002l	Liftoff	CDS	77253	77443	.	+	.	ID=scaffold3.t16.cds2;Parent=scaffold3.t16;extra_copy_number=0
ptg000002l	Liftoff	CDS	77489	78135	.	+	.	ID=scaffold3.t16.cds3;Parent=scaffold3.t16;extra_copy_number=0
ptg000002l	Liftoff	CDS	79074	79181	.	+	.	ID=scaffold3.t16.cds4;Parent=scaffold3.t16;extra_copy_number=0
ptg000002l	Liftoff	gene	79714	80127	.	-	.	ID=scaffold3.g17;coverage=1.0;sequence_ID=1.0;valid_ORFs=1;extra_copy_number=0;copy_num_ID=scaffold3.g17_0
ptg000002l	Liftoff	mRNA	79714	80127	.	-	.	ID=scaffold3.t17;Parent=scaffold3.g17;matches_ref_protein=True;valid_ORF=True;extra_copy_number=0
ptg000002l	Liftoff	exon	79714	80127	.	-	.	ID=scaffold3.t17.exon1;Parent=scaffold3.t17;extra_copy_number=0
ptg000002l	Liftoff	CDS	79714	80127	.	-	.	ID=scaffold3.t17.cds1;Parent=scaffold3.t17;extra_copy_number=0
ptg000002l	Liftoff	gene	88742	89336	.	-	.	ID=scaffold3.g18;coverage=1.0;sequence_ID=1.0;valid_ORFs=1;extra_copy_number=0;copy_num_ID=scaffold3.g18_0
ptg000002l	Liftoff	mRNA	88742	89336	.	-	.	ID=scaffold3.t18;Parent=scaffold3.g18;matches_ref_protein=True;valid_ORF=True;extra_copy_number=0
ptg000002l	Liftoff	exon	88742	88777	.	-	.	ID=scaffold3.t18.exon3;Parent=scaffold3.t18;extra_copy_number=0
ptg000002l	Liftoff	exon	88835	88899	.	-	.	ID=scaffold3.t18.exon2;Parent=scaffold3.t18;extra_copy_number=0
ptg000002l	Liftoff	exon	88952	89336	.	-	.	ID=scaffold3.t18.exon1;Parent=scaffold3.t18;extra_copy_number=0
ptg000002l	Liftoff	CDS	88742	88777	.	-	.	ID=scaffold3.t18.cds3;Parent=scaffold3.t18;extra_copy_number=0
ptg000002l	Liftoff	CDS	88835	88899	.	-	.	ID=scaffold3.t18.cds2;Parent=scaffold3.t18;extra_copy_number=0
ptg000002l	Liftoff	CDS	88952	89336	.	-	.	ID=scaffold3.t18.cds1;Parent=scaffold3.t18;extra_copy_number=0
ptg000002l	Liftoff	gene	89962	90622	.	-	.	ID=scaffold3.g19;coverage=1.0;sequence_ID=1.0;valid_ORFs=1;extra_copy_number=0;copy_num_ID=scaffold3.g19_0
ptg000002l	Liftoff	mRNA	89962	90622	.	-	.	ID=scaffold3.t19;Parent=scaffold3.g19;matches_ref_protein=True;valid_ORF=True;extra_copy_number=0
ptg000002l	Liftoff	exon	89962	90256	.	-	.	ID=scaffold3.t19.exon3;Parent=scaffold3.t19;extra_copy_number=0
ptg000002l	Liftoff	exon	90306	90505	.	-	.	ID=scaffold3.t19.exon2;Parent=scaffold3.t19;extra_copy_number=0
ptg000002l	Liftoff	exon	90560	90622	.	-	.	ID=scaffold3.t19.exon1;Parent=scaffold3.t19;extra_copy_number=0
ptg000002l	Liftoff	CDS	89962	90256	.	-	.	ID=scaffold3.t19.cds3;Parent=scaffold3.t19;extra_copy_number=0
ptg000002l	Liftoff	CDS	90306	90505	.	-	.	ID=scaffold3.t19.cds2;Parent=scaffold3.t19;extra_copy_number=0
ptg000002l	Liftoff	CDS	90560	90622	.	-	.	ID=scaffold3.t19.cds1;Parent=scaffold3.t19;extra_copy_number=0
ptg000002l	Liftoff	gene	92239	92526	.	+	.	ID=scaffold3.g20;coverage=1.0;sequence_ID=1.0;valid_ORFs=1;extra_copy_number=0;copy_num_ID=scaffold3.g20_0
ptg000002l	Liftoff	mRNA	92239	92526	.	+	.	ID=scaffold3.t20;Parent=scaffold3.g20;matches_ref_protein=True;valid_ORF=True;extra_copy_number=0
ptg000002l	Liftoff	exon	92239	92526	.	+	.	ID=scaffold3.t20.exon1;Parent=scaffold3.t20;extra_copy_number=0
ptg000002l	Liftoff	CDS	92239	92526	.	+	.	ID=scaffold3.t20.cds1;Parent=scaffold3.t20;extra_copy_number=0
ptg000002l	Liftoff	gene	93150	96613	.	+	.	ID=scaffold3.g21;coverage=1.0;sequence_ID=1.0;valid_ORFs=1;extra_copy_number=0;copy_num_ID=scaffold3.g21_0
ptg000002l	Liftoff	mRNA	93150	96613	.	+	.	ID=scaffold3.t21;Parent=scaffold3.g21;matches_ref_protein=True;valid_ORF=True;extra_copy_number=0
ptg000002l	Liftoff	exon	93150	93264	.	+	.	ID=scaffold3.t21.exon1;Parent=scaffold3.t21;extra_copy_number=0
ptg000002l	Liftoff	exon	93322	93440	.	+	.	ID=scaffold3.t21.exon2;Parent=scaffold3.t21;extra_copy_number=0
ptg000002l	Liftoff	exon	93491	93526	.	+	.	ID=scaffold3.t21.exon3;Parent=scaffold3.t21;extra_copy_number=0
ptg000002l	Liftoff	exon	93577	95640	.	+	.	ID=scaffold3.t21.exon4;Parent=scaffold3.t21;extra_copy_number=0
ptg000002l	Liftoff	exon	95697	95893	.	+	.	ID=scaffold3.t21.exon5;Parent=scaffold3.t21;extra_copy_number=0
ptg000002l	Liftoff	exon	95947	96613	.	+	.	ID=scaffold3.t21.exon6;Parent=scaffold3.t21;extra_copy_number=0
ptg000002l	Liftoff	CDS	93150	93264	.	+	.	ID=scaffold3.t21.cds1;Parent=scaffold3.t21;extra_copy_number=0
ptg000002l	Liftoff	CDS	93322	93440	.	+	.	ID=scaffold3.t21.cds2;Parent=scaffold3.t21;extra_copy_number=0
ptg000002l	Liftoff	CDS	93491	93526	.	+	.	ID=scaffold3.t21.cds3;Parent=scaffold3.t21;extra_copy_number=0
ptg000002l	Liftoff	CDS	93577	95640	.	+	.	ID=scaffold3.t21.cds4;Parent=scaffold3.t21;extra_copy_number=0
ptg000002l	Liftoff	CDS	95697	95893	.	+	.	ID=scaffold3.t21.cds5;Parent=scaffold3.t21;extra_copy_number=0
ptg000002l	Liftoff	CDS	95947	96613	.	+	.	ID=scaffold3.t21.cds6;Parent=scaffold3.t21;extra_copy_number=0
ptg000002l	Liftoff	gene	98343	100277	.	-	.	ID=scaffold3.g22;coverage=1.0;sequence_ID=1.0;valid_ORFs=1;extra_copy_number=0;copy_num_ID=scaffold3.g22_0
ptg000002l	Liftoff	mRNA	98343	100277	.	-	.	ID=scaffold3.t22;Parent=scaffold3.g22;matches_ref_protein=True;valid_ORF=True;extra_copy_number=0
ptg000002l	Liftoff	exon	98343	98724	.	-	.	ID=scaffold3.t22.exon9;Parent=scaffold3.t22;extra_copy_number=0
ptg000002l	Liftoff	exon	98779	98923	.	-	.	ID=scaffold3.t22.exon8;Parent=scaffold3.t22;extra_copy_number=0
ptg000002l	Liftoff	exon	98976	99124	.	-	.	ID=scaffold3.t22.exon7;Parent=scaffold3.t22;extra_copy_number=0
ptg000002l	Liftoff	exon	99180	99255	.	-	.	ID=scaffold3.t22.exon6;Parent=scaffold3.t22;extra_copy_number=0
ptg000002l	Liftoff	exon	99308	99446	.	-	.	ID=scaffold3.t22.exon5;Parent=scaffold3.t22;extra_copy_number=0
ptg000002l	Liftoff	exon	99493	99581	.	-	.	ID=scaffold3.t22.exon4;Parent=scaffold3.t22;extra_copy_number=0
ptg000002l	Liftoff	exon	99632	99856	.	-	.	ID=scaffold3.t22.exon3;Parent=scaffold3.t22;extra_copy_number=0
ptg000002l	Liftoff	exon	99918	100094	.	-	.	ID=scaffold3.t22.exon2;Parent=scaffold3.t22;extra_copy_number=0
ptg000002l	Liftoff	exon	100145	100277	.	-	.	ID=scaffold3.t22.exon1;Parent=scaffold3.t22;extra_copy_number=0
ptg000002l	Liftoff	CDS	98343	98724	.	-	.	ID=scaffold3.t22.cds9;Parent=scaffold3.t22;extra_copy_number=0
ptg000002l	Liftoff	CDS	98779	98923	.	-	.	ID=scaffold3.t22.cds8;Parent=scaffold3.t22;extra_copy_number=0
ptg000002l	Liftoff	CDS	98976	99124	.	-	.	ID=scaffold3.t22.cds7;Parent=scaffold3.t22;extra_copy_number=0
ptg000002l	Liftoff	CDS	99180	99255	.	-	.	ID=scaffold3.t22.cds6;Parent=scaffold3.t22;extra_copy_number=0
ptg000002l	Liftoff	CDS	99308	99446	.	-	.	ID=scaffold3.t22.cds5;Parent=scaffold3.t22;extra_copy_number=0
ptg000002l	Liftoff	CDS	99493	99581	.	-	.	ID=scaffold3.t22.cds4;Parent=scaffold3.t22;extra_copy_number=0
ptg000002l	Liftoff	CDS	99632	99856	.	-	.	ID=scaffold3.t22.cds3;Parent=scaffold3.t22;extra_copy_number=0
ptg000002l	Liftoff	CDS	99918	100094	.	-	.	ID=scaffold3.t22.cds2;Parent=scaffold3.t22;extra_copy_number=0
ptg000002l	Liftoff	CDS	100145	100277	.	-	.	ID=scaffold3.t22.cds1;Parent=scaffold3.t22;extra_copy_number=0
ptg000002l	Liftoff	gene	101958	103412	.	-	.	ID=scaffold3.g23;coverage=1.0;sequence_ID=1.0;valid_ORFs=1;extra_copy_number=0;copy_num_ID=scaffold3.g23_0
ptg000002l	Liftoff	mRNA	101958	103412	.	-	.	ID=scaffold3.t23;Parent=scaffold3.g23;matches_ref_protein=True;valid_ORF=True;extra_copy_number=0
ptg000002l	Liftoff	exon	101958	102545	.	-	.	ID=scaffold3.t23.exon3;Parent=scaffold3.t23;extra_copy_number=0
ptg000002l	Liftoff	exon	102600	103204	.	-	.	ID=scaffold3.t23.exon2;Parent=scaffold3.t23;extra_copy_number=0
ptg000002l	Liftoff	exon	103277	103412	.	-	.	ID=scaffold3.t23.exon1;Parent=scaffold3.t23;extra_copy_number=0
ptg000002l	Liftoff	CDS	101958	102545	.	-	.	ID=scaffold3.t23.cds3;Parent=scaffold3.t23;extra_copy_number=0
ptg000002l	Liftoff	CDS	102600	103204	.	-	.	ID=scaffold3.t23.cds2;Parent=scaffold3.t23;extra_copy_number=0
ptg000002l	Liftoff	CDS	103277	103412	.	-	.	ID=scaffold3.t23.cds1;Parent=scaffold3.t23;extra_copy_number=0
ptg000002l	Liftoff	gene	104762	106831	.	-	.	ID=scaffold3.g24;coverage=1.0;sequence_ID=1.0;valid_ORFs=1;extra_copy_number=0;copy_num_ID=scaffold3.g24_0
ptg000002l	Liftoff	mRNA	104762	106831	.	-	.	ID=scaffold3.t24;Parent=scaffold3.g24;matches_ref_protein=True;valid_ORF=True;extra_copy_number=0
ptg000002l	Liftoff	exon	104762	104779	.	-	.	ID=scaffold3.t24.exon4;Parent=scaffold3.t24;extra_copy_number=0
ptg000002l	Liftoff	exon	104999	105302	.	-	.	ID=scaffold3.t24.exon3;Parent=scaffold3.t24;extra_copy_number=0
ptg000002l	Liftoff	exon	105363	106054	.	-	.	ID=scaffold3.t24.exon2;Parent=scaffold3.t24;extra_copy_number=0
ptg000002l	Liftoff	exon	106109	106831	.	-	.	ID=scaffold3.t24.exon1;Parent=scaffold3.t24;extra_copy_number=0
ptg000002l	Liftoff	CDS	104762	104779	.	-	.	ID=scaffold3.t24.cds4;Parent=scaffold3.t24;extra_copy_number=0
ptg000002l	Liftoff	CDS	104999	105302	.	-	.	ID=scaffold3.t24.cds3;Parent=scaffold3.t24;extra_copy_number=0
ptg000002l	Liftoff	CDS	105363	106054	.	-	.	ID=scaffold3.t24.cds2;Parent=scaffold3.t24;extra_copy_number=0
ptg000002l	Liftoff	CDS	106109	106831	.	-	.	ID=scaffold3.t24.cds1;Parent=scaffold3.t24;extra_copy_number=0
ptg000002l	Liftoff	gene	109373	110711	.	-	.	ID=scaffold3.g25;coverage=1.0;sequence_ID=1.0;valid_ORFs=1;extra_copy_number=0;copy_num_ID=scaffold3.g25_0
ptg000002l	Liftoff	mRNA	109373	110711	.	-	.	ID=scaffold3.t25;Parent=scaffold3.g25;matches_ref_protein=True;valid_ORF=True;extra_copy_number=0
ptg000002l	Liftoff	exon	109373	109799	.	-	.	ID=scaffold3.t25.exon4;Parent=scaffold3.t25;extra_copy_number=0
ptg000002l	Liftoff	exon	109854	110026	.	-	.	ID=scaffold3.t25.exon3;Parent=scaffold3.t25;extra_copy_number=0
ptg000002l	Liftoff	exon	110083	110381	.	-	.	ID=scaffold3.t25.exon2;Parent=scaffold3.t25;extra_copy_number=0
ptg000002l	Liftoff	exon	110432	110711	.	-	.	ID=scaffold3.t25.exon1;Parent=scaffold3.t25;extra_copy_number=0
ptg000002l	Liftoff	CDS	109373	109799	.	-	.	ID=scaffold3.t25.cds4;Parent=scaffold3.t25;extra_copy_number=0
ptg000002l	Liftoff	CDS	109854	110026	.	-	.	ID=scaffold3.t25.cds3;Parent=scaffold3.t25;extra_copy_number=0
ptg000002l	Liftoff	CDS	110083	110381	.	-	.	ID=scaffold3.t25.cds2;Parent=scaffold3.t25;extra_copy_number=0
ptg000002l	Liftoff	CDS	110432	110711	.	-	.	ID=scaffold3.t25.cds1;Parent=scaffold3.t25;extra_copy_number=0
ptg000002l	Liftoff	gene	112762	113283	.	-	.	ID=scaffold3.g26;coverage=1.0;sequence_ID=1.0;valid_ORFs=1;extra_copy_number=0;copy_num_ID=scaffold3.g26_0
ptg000002l	Liftoff	mRNA	112762	113283	.	-	.	ID=scaffold3.t26;Parent=scaffold3.g26;matches_ref_protein=True;valid_ORF=True;extra_copy_number=0
ptg000002l	Liftoff	exon	112762	113283	.	-	.	ID=scaffold3.t26.exon1;Parent=scaffold3.t26;extra_copy_number=0
ptg000002l	Liftoff	CDS	112762	113283	.	-	.	ID=scaffold3.t26.cds1;Parent=scaffold3.t26;extra_copy_number=0
ptg000002l	Liftoff	gene	114845	116087	.	-	.	ID=scaffold3.g27;coverage=1.0;sequence_ID=1.0;valid_ORFs=1;extra_copy_number=0;copy_num_ID=scaffold3.g27_0
ptg000002l	Liftoff	mRNA	114845	116087	.	-	.	ID=scaffold3.t27;Parent=scaffold3.g27;matches_ref_protein=True;valid_ORF=True;extra_copy_number=0
ptg000002l	Liftoff	exon	114845	115609	.	-	.	ID=scaffold3.t27.exon3;Parent=scaffold3.t27;extra_copy_number=0
ptg000002l	Liftoff	exon	115666	115931	.	-	.	ID=scaffold3.t27.exon2;Parent=scaffold3.t27;extra_copy_number=0
ptg000002l	Liftoff	exon	115991	116087	.	-	.	ID=scaffold3.t27.exon1;Parent=scaffold3.t27;extra_copy_number=0
ptg000002l	Liftoff	CDS	114845	115609	.	-	.	ID=scaffold3.t27.cds3;Parent=scaffold3.t27;extra_copy_number=0
ptg000002l	Liftoff	CDS	115666	115931	.	-	.	ID=scaffold3.t27.cds2;Parent=scaffold3.t27;extra_copy_number=0
ptg000002l	Liftoff	CDS	115991	116087	.	-	.	ID=scaffold3.t27.cds1;Parent=scaffold3.t27;extra_copy_number=0
ptg000002l	Liftoff	gene	117692	118531	.	+	.	ID=scaffold3.g28;coverage=1.0;sequence_ID=1.0;valid_ORFs=1;extra_copy_number=0;copy_num_ID=scaffold3.g28_0
ptg000002l	Liftoff	mRNA	117692	118531	.	+	.	ID=scaffold3.t28;Parent=scaffold3.g28;matches_ref_protein=True;valid_ORF=True;extra_copy_number=0
ptg000002l	Liftoff	exon	117692	118531	.	+	.	ID=scaffold3.t28.exon1;Parent=scaffold3.t28;extra_copy_number=0
ptg000002l	Liftoff	CDS	117692	118531	.	+	.	ID=scaffold3.t28.cds1;Parent=scaffold3.t28;extra_copy_number=0
ptg000002l	Liftoff	gene	136055	137590	.	+	.	ID=scaffold3.g29;coverage=1.0;sequence_ID=1.0;valid_ORFs=1;extra_copy_number=0;copy_num_ID=scaffold3.g29_0
ptg000002l	Liftoff	mRNA	136055	137590	.	+	.	ID=scaffold3.t29;Parent=scaffold3.g29;matches_ref_protein=True;valid_ORF=True;extra_copy_number=0
ptg000002l	Liftoff	exon	136055	137590	.	+	.	ID=scaffold3.t29.exon1;Parent=scaffold3.t29;extra_copy_number=0
ptg000002l	Liftoff	CDS	136055	137590	.	+	.	ID=scaffold3.t29.cds1;Parent=scaffold3.t29;extra_copy_number=0
ptg000002l	Liftoff	gene	140907	141578	.	-	.	ID=scaffold3.g30;coverage=1.0;sequence_ID=1.0;valid_ORFs=1;extra_copy_number=0;copy_num_ID=scaffold3.g30_0
ptg000002l	Liftoff	mRNA	140907	141578	.	-	.	ID=scaffold3.t30;Parent=scaffold3.g30;matches_ref_protein=True;valid_ORF=True;extra_copy_number=0
ptg000002l	Liftoff	exon	140907	141578	.	-	.	ID=scaffold3.t30.exon1;Parent=scaffold3.t30;extra_copy_number=0
ptg000002l	Liftoff	CDS	140907	141578	.	-	.	ID=scaffold3.t30.cds1;Parent=scaffold3.t30;extra_copy_number=0
ptg000002l	Liftoff	gene	145940	147378	.	+	.	ID=scaffold3.g31;coverage=1.0;sequence_ID=1.0;valid_ORFs=1;extra_copy_number=0;copy_num_ID=scaffold3.g31_0
ptg000002l	Liftoff	mRNA	145940	147378	.	+	.	ID=scaffold3.t31;Parent=scaffold3.g31;matches_ref_protein=True;valid_ORF=True;extra_copy_number=0
ptg000002l	Liftoff	exon	145940	146280	.	+	.	ID=scaffold3.t31.exon1;Parent=scaffold3.t31;extra_copy_number=0
ptg000002l	Liftoff	exon	146483	146899	.	+	.	ID=scaffold3.t31.exon2;Parent=scaffold3.t31;extra_copy_number=0
ptg000002l	Liftoff	exon	146964	147378	.	+	.	ID=scaffold3.t31.exon3;Parent=scaffold3.t31;extra_copy_number=0
ptg000002l	Liftoff	CDS	145940	146280	.	+	.	ID=scaffold3.t31.cds1;Parent=scaffold3.t31;extra_copy_number=0
ptg000002l	Liftoff	CDS	146483	146899	.	+	.	ID=scaffold3.t31.cds2;Parent=scaffold3.t31;extra_copy_number=0
ptg000002l	Liftoff	CDS	146964	147378	.	+	.	ID=scaffold3.t31.cds3;Parent=scaffold3.t31;extra_copy_number=0
ptg000002l	Liftoff	gene	148022	149095	.	-	.	ID=scaffold3.g32;coverage=1.0;sequence_ID=1.0;valid_ORFs=1;extra_copy_number=0;copy_num_ID=scaffold3.g32_0
ptg000002l	Liftoff	mRNA	148022	149095	.	-	.	ID=scaffold3.t32;Parent=scaffold3.g32;matches_ref_protein=True;valid_ORF=True;extra_copy_number=0
ptg000002l	Liftoff	exon	148022	149095	.	-	.	ID=scaffold3.t32.exon1;Parent=scaffold3.t32;extra_copy_number=0
ptg000002l	Liftoff	CDS	148022	149095	.	-	.	ID=scaffold3.t32.cds1;Parent=scaffold3.t32;extra_copy_number=0
ptg000002l	Liftoff	gene	151007	151800	.	+	.	ID=scaffold3.g33;coverage=1.0;sequence_ID=1.0;valid_ORFs=1;extra_copy_number=0;copy_num_ID=scaffold3.g33_0
ptg000002l	Liftoff	mRNA	151007	151800	.	+	.	ID=scaffold3.t33;Parent=scaffold3.g33;matches_ref_protein=True;valid_ORF=True;extra_copy_number=0
ptg000002l	Liftoff	exon	151007	151419	.	+	.	ID=scaffold3.t33.exon1;Parent=scaffold3.t33;extra_copy_number=0
ptg000002l	Liftoff	exon	151476	151800	.	+	.	ID=scaffold3.t33.exon2;Parent=scaffold3.t33;extra_copy_number=0
ptg000002l	Liftoff	CDS	151007	151419	.	+	.	ID=scaffold3.t33.cds1;Parent=scaffold3.t33;extra_copy_number=0
ptg000002l	Liftoff	CDS	151476	151800	.	+	.	ID=scaffold3.t33.cds2;Parent=scaffold3.t33;extra_copy_number=0
ptg000002l	Liftoff	gene	153443	153734	.	+	.	ID=scaffold3.g34;coverage=1.0;sequence_ID=1.0;valid_ORFs=1;extra_copy_number=0;copy_num_ID=scaffold3.g34_0
ptg000002l	Liftoff	mRNA	153443	153734	.	+	.	ID=scaffold3.t34;Parent=scaffold3.g34;matches_ref_protein=True;valid_ORF=True;extra_copy_number=0
ptg000002l	Liftoff	exon	153443	153526	.	+	.	ID=scaffold3.t34.exon1;Parent=scaffold3.t34;extra_copy_number=0
ptg000002l	Liftoff	exon	153582	153734	.	+	.	ID=scaffold3.t34.exon2;Parent=scaffold3.t34;extra_copy_number=0
ptg000002l	Liftoff	CDS	153443	153526	.	+	.	ID=scaffold3.t34.cds1;Parent=scaffold3.t34;extra_copy_number=0
ptg000002l	Liftoff	CDS	153582	153734	.	+	.	ID=scaffold3.t34.cds2;Parent=scaffold3.t34;extra_copy_number=0
ptg000002l	Liftoff	gene	154467	156829	.	-	.	ID=scaffold3.g35;coverage=1.0;sequence_ID=1.0;valid_ORFs=1;extra_copy_number=0;copy_num_ID=scaffold3.g35_0
ptg000002l	Liftoff	mRNA	154467	156829	.	-	.	ID=scaffold3.t35;Parent=scaffold3.g35;matches_ref_protein=True;valid_ORF=True;extra_copy_number=0
ptg000002l	Liftoff	exon	154467	155520	.	-	.	ID=scaffold3.t35.exon3;Parent=scaffold3.t35;extra_copy_number=0
ptg000002l	Liftoff	exon	155573	156529	.	-	.	ID=scaffold3.t35.exon2;Parent=scaffold3.t35;extra_copy_number=0
ptg000002l	Liftoff	exon	156579	156829	.	-	.	ID=scaffold3.t35.exon1;Parent=scaffold3.t35;extra_copy_number=0
ptg000002l	Liftoff	CDS	154467	155520	.	-	.	ID=scaffold3.t35.cds3;Parent=scaffold3.t35;extra_copy_number=0
ptg000002l	Liftoff	CDS	155573	156529	.	-	.	ID=scaffold3.t35.cds2;Parent=scaffold3.t35;extra_copy_number=0
ptg000002l	Liftoff	CDS	156579	156829	.	-	.	ID=scaffold3.t35.cds1;Parent=scaffold3.t35;extra_copy_number=0
ptg000002l	Liftoff	gene	158845	160455	.	-	.	ID=scaffold3.g36;coverage=1.0;sequence_ID=1.0;valid_ORFs=1;extra_copy_number=0;copy_num_ID=scaffold3.g36_0
ptg000002l	Liftoff	mRNA	158845	160455	.	-	.	ID=scaffold3.t36;Parent=scaffold3.g36;matches_ref_protein=True;valid_ORF=True;extra_copy_number=0
ptg000002l	Liftoff	exon	158845	160455	.	-	.	ID=scaffold3.t36.exon1;Parent=scaffold3.t36;extra_copy_number=0
ptg000002l	Liftoff	CDS	158845	160455	.	-	.	ID=scaffold3.t36.cds1;Parent=scaffold3.t36;extra_copy_number=0
ptg000002l	Liftoff	gene	161531	162475	.	+	.	ID=scaffold3.g37;coverage=1.0;sequence_ID=1.0;valid_ORFs=1;extra_copy_number=0;copy_num_ID=scaffold3.g37_0
ptg000002l	Liftoff	mRNA	161531	162475	.	+	.	ID=scaffold3.t37;Parent=scaffold3.g37;matches_ref_protein=True;valid_ORF=True;extra_copy_number=0
ptg000002l	Liftoff	exon	161531	161696	.	+	.	ID=scaffold3.t37.exon1;Parent=scaffold3.t37;extra_copy_number=0
ptg000002l	Liftoff	exon	162046	162235	.	+	.	ID=scaffold3.t37.exon2;Parent=scaffold3.t37;extra_copy_number=0
ptg000002l	Liftoff	exon	162289	162475	.	+	.	ID=scaffold3.t37.exon3;Parent=scaffold3.t37;extra_copy_number=0
ptg000002l	Liftoff	CDS	161531	161696	.	+	.	ID=scaffold3.t37.cds1;Parent=scaffold3.t37;extra_copy_number=0
ptg000002l	Liftoff	CDS	162046	162235	.	+	.	ID=scaffold3.t37.cds2;Parent=scaffold3.t37;extra_copy_number=0
ptg000002l	Liftoff	CDS	162289	162475	.	+	.	ID=scaffold3.t37.cds3;Parent=scaffold3.t37;extra_copy_number=0
ptg000002l	Liftoff	gene	169874	170616	.	-	.	ID=scaffold3.g38;coverage=1.0;sequence_ID=1.0;valid_ORFs=1;extra_copy_number=0;copy_num_ID=scaffold3.g38_0
ptg000002l	Liftoff	mRNA	169874	170616	.	-	.	ID=scaffold3.t38;Parent=scaffold3.g38;matches_ref_protein=True;valid_ORF=True;extra_copy_number=0
ptg000002l	Liftoff	exon	169874	170209	.	-	.	ID=scaffold3.t38.exon4;Parent=scaffold3.t38;extra_copy_number=0
ptg000002l	Liftoff	exon	170263	170337	.	-	.	ID=scaffold3.t38.exon3;Parent=scaffold3.t38;extra_copy_number=0
ptg000002l	Liftoff	exon	170414	170473	.	-	.	ID=scaffold3.t38.exon2;Parent=scaffold3.t38;extra_copy_number=0
ptg000002l	Liftoff	exon	170542	170616	.	-	.	ID=scaffold3.t38.exon1;Parent=scaffold3.t38;extra_copy_number=0
ptg000002l	Liftoff	CDS	169874	170209	.	-	.	ID=scaffold3.t38.cds4;Parent=scaffold3.t38;extra_copy_number=0
ptg000002l	Liftoff	CDS	170263	170337	.	-	.	ID=scaffold3.t38.cds3;Parent=scaffold3.t38;extra_copy_number=0
ptg000002l	Liftoff	CDS	170414	170473	.	-	.	ID=scaffold3.t38.cds2;Parent=scaffold3.t38;extra_copy_number=0
ptg000002l	Liftoff	CDS	170542	170616	.	-	.	ID=scaffold3.t38.cds1;Parent=scaffold3.t38;extra_copy_number=0
ptg000002l	Liftoff	gene	170936	171674	.	+	.	ID=scaffold3.g39;coverage=1.0;sequence_ID=1.0;valid_ORFs=1;extra_copy_number=0;copy_num_ID=scaffold3.g39_0
ptg000002l	Liftoff	mRNA	170936	171674	.	+	.	ID=scaffold3.t39;Parent=scaffold3.g39;matches_ref_protein=True;valid_ORF=True;extra_copy_number=0
ptg000002l	Liftoff	exon	170936	171117	.	+	.	ID=scaffold3.t39.exon1;Parent=scaffold3.t39;extra_copy_number=0
ptg000002l	Liftoff	exon	171176	171674	.	+	.	ID=scaffold3.t39.exon2;Parent=scaffold3.t39;extra_copy_number=0
ptg000002l	Liftoff	CDS	170936	171117	.	+	.	ID=scaffold3.t39.cds1;Parent=scaffold3.t39;extra_copy_number=0
ptg000002l	Liftoff	CDS	171176	171674	.	+	.	ID=scaffold3.t39.cds2;Parent=scaffold3.t39;extra_copy_number=0
ptg000002l	Liftoff	gene	171810	172241	.	-	.	ID=scaffold3.g40;coverage=1.0;sequence_ID=1.0;valid_ORFs=1;extra_copy_number=0;copy_num_ID=scaffold3.g40_0
ptg000002l	Liftoff	mRNA	171810	172241	.	-	.	ID=scaffold3.t40;Parent=scaffold3.g40;matches_ref_protein=True;valid_ORF=True;extra_copy_number=0
ptg000002l	Liftoff	exon	171810	172163	.	-	.	ID=scaffold3.t40.exon2;Parent=scaffold3.t40;extra_copy_number=0
ptg000002l	Liftoff	exon	172215	172241	.	-	.	ID=scaffold3.t40.exon1;Parent=scaffold3.t40;extra_copy_number=0
ptg000002l	Liftoff	CDS	171810	172163	.	-	.	ID=scaffold3.t40.cds2;Parent=scaffold3.t40;extra_copy_number=0
ptg000002l	Liftoff	CDS	172215	172241	.	-	.	ID=scaffold3.t40.cds1;Parent=scaffold3.t40;extra_copy_number=0
ptg000002l	Liftoff	gene	172377	173166	.	-	.	ID=scaffold3.g41;coverage=1.0;sequence_ID=1.0;valid_ORFs=1;extra_copy_number=0;copy_num_ID=scaffold3.g41_0
ptg000002l	Liftoff	mRNA	172377	173166	.	-	.	ID=scaffold3.t41;Parent=scaffold3.g41;matches_ref_protein=True;valid_ORF=True;extra_copy_number=0
ptg000002l	Liftoff	exon	172377	173001	.	-	.	ID=scaffold3.t41.exon2;Parent=scaffold3.t41;extra_copy_number=0
ptg000002l	Liftoff	exon	173060	173166	.	-	.	ID=scaffold3.t41.exon1;Parent=scaffold3.t41;extra_copy_number=0
ptg000002l	Liftoff	CDS	172377	173001	.	-	.	ID=scaffold3.t41.cds2;Parent=scaffold3.t41;extra_copy_number=0
ptg000002l	Liftoff	CDS	173060	173166	.	-	.	ID=scaffold3.t41.cds1;Parent=scaffold3.t41;extra_copy_number=0
ptg000002l	Liftoff	gene	174227	176194	.	+	.	ID=scaffold3.g42;coverage=1.0;sequence_ID=1.0;valid_ORFs=1;extra_copy_number=0;copy_num_ID=scaffold3.g42_0
ptg000002l	Liftoff	mRNA	174227	176194	.	+	.	ID=scaffold3.t42;Parent=scaffold3.g42;matches_ref_protein=True;valid_ORF=True;extra_copy_number=0
ptg000002l	Liftoff	exon	174227	176194	.	+	.	ID=scaffold3.t42.exon1;Parent=scaffold3.t42;extra_copy_number=0
ptg000002l	Liftoff	CDS	174227	176194	.	+	.	ID=scaffold3.t42.cds1;Parent=scaffold3.t42;extra_copy_number=0
ptg000002l	Liftoff	gene	176373	177903	.	-	.	ID=scaffold3.g43;coverage=1.0;sequence_ID=1.0;valid_ORFs=1;extra_copy_number=0;copy_num_ID=scaffold3.g43_0
ptg000002l	Liftoff	mRNA	176373	177903	.	-	.	ID=scaffold3.t43;Parent=scaffold3.g43;matches_ref_protein=True;valid_ORF=True;extra_copy_number=0
ptg000002l	Liftoff	exon	176373	177736	.	-	.	ID=scaffold3.t43.exon2;Parent=scaffold3.t43;extra_copy_number=0
ptg000002l	Liftoff	exon	177786	177903	.	-	.	ID=scaffold3.t43.exon1;Parent=scaffold3.t43;extra_copy_number=0
ptg000002l	Liftoff	CDS	176373	177736	.	-	.	ID=scaffold3.t43.cds2;Parent=scaffold3.t43;extra_copy_number=0
ptg000002l	Liftoff	CDS	177786	177903	.	-	.	ID=scaffold3.t43.cds1;Parent=scaffold3.t43;extra_copy_number=0
ptg000002l	Liftoff	gene	178691	180983	.	-	.	ID=scaffold3.g44;coverage=1.0;sequence_ID=1.0;valid_ORFs=1;extra_copy_number=0;copy_num_ID=scaffold3.g44_0
ptg000002l	Liftoff	mRNA	178691	180983	.	-	.	ID=scaffold3.t44;Parent=scaffold3.g44;matches_ref_protein=True;valid_ORF=True;extra_copy_number=0
ptg000002l	Liftoff	exon	178691	178886	.	-	.	ID=scaffold3.t44.exon10;Parent=scaffold3.t44;extra_copy_number=0
ptg000002l	Liftoff	exon	178958	179164	.	-	.	ID=scaffold3.t44.exon9;Parent=scaffold3.t44;extra_copy_number=0
ptg000002l	Liftoff	exon	179232	179323	.	-	.	ID=scaffold3.t44.exon8;Parent=scaffold3.t44;extra_copy_number=0
ptg000002l	Liftoff	exon	179417	179709	.	-	.	ID=scaffold3.t44.exon7;Parent=scaffold3.t44;extra_copy_number=0
ptg000002l	Liftoff	exon	179766	179885	.	-	.	ID=scaffold3.t44.exon6;Parent=scaffold3.t44;extra_copy_number=0
ptg000002l	Liftoff	exon	179941	180103	.	-	.	ID=scaffold3.t44.exon5;Parent=scaffold3.t44;extra_copy_number=0
ptg000002l	Liftoff	exon	180155	180332	.	-	.	ID=scaffold3.t44.exon4;Parent=scaffold3.t44;extra_copy_number=0
ptg000002l	Liftoff	exon	180392	180492	.	-	.	ID=scaffold3.t44.exon3;Parent=scaffold3.t44;extra_copy_number=0
ptg000002l	Liftoff	exon	180545	180657	.	-	.	ID=scaffold3.t44.exon2;Parent=scaffold3.t44;extra_copy_number=0
ptg000002l	Liftoff	exon	180722	180983	.	-	.	ID=scaffold3.t44.exon1;Parent=scaffold3.t44;extra_copy_number=0
ptg000002l	Liftoff	CDS	178691	178886	.	-	.	ID=scaffold3.t44.cds10;Parent=scaffold3.t44;extra_copy_number=0
ptg000002l	Liftoff	CDS	178958	179164	.	-	.	ID=scaffold3.t44.cds9;Parent=scaffold3.t44;extra_copy_number=0
ptg000002l	Liftoff	CDS	179232	179323	.	-	.	ID=scaffold3.t44.cds8;Parent=scaffold3.t44;extra_copy_number=0
ptg000002l	Liftoff	CDS	179417	179709	.	-	.	ID=scaffold3.t44.cds7;Parent=scaffold3.t44;extra_copy_number=0
ptg000002l	Liftoff	CDS	179766	179885	.	-	.	ID=scaffold3.t44.cds6;Parent=scaffold3.t44;extra_copy_number=0
ptg000002l	Liftoff	CDS	179941	180103	.	-	.	ID=scaffold3.t44.cds5;Parent=scaffold3.t44;extra_copy_number=0
ptg000002l	Liftoff	CDS	180155	180332	.	-	.	ID=scaffold3.t44.cds4;Parent=scaffold3.t44;extra_copy_number=0
ptg000002l	Liftoff	CDS	180392	180492	.	-	.	ID=scaffold3.t44.cds3;Parent=scaffold3.t44;extra_copy_number=0
ptg000002l	Liftoff	CDS	180545	180657	.	-	.	ID=scaffold3.t44.cds2;Parent=scaffold3.t44;extra_copy_number=0
ptg000002l	Liftoff	CDS	180722	180983	.	-	.	ID=scaffold3.t44.cds1;Parent=scaffold3.t44;extra_copy_number=0
ptg000002l	Liftoff	gene	182372	183982	.	+	.	ID=scaffold3.g45;coverage=1.0;sequence_ID=1.0;valid_ORFs=1;extra_copy_number=0;copy_num_ID=scaffold3.g45_0
ptg000002l	Liftoff	mRNA	182372	183982	.	+	.	ID=scaffold3.t45;Parent=scaffold3.g45;matches_ref_protein=True;valid_ORF=True;extra_copy_number=0
ptg000002l	Liftoff	exon	182372	182577	.	+	.	ID=scaffold3.t45.exon1;Parent=scaffold3.t45;extra_copy_number=0
ptg000002l	Liftoff	exon	182627	182693	.	+	.	ID=scaffold3.t45.exon2;Parent=scaffold3.t45;extra_copy_number=0
ptg000002l	Liftoff	exon	182751	182824	.	+	.	ID=scaffold3.t45.exon3;Parent=scaffold3.t45;extra_copy_number=0
ptg000002l	Liftoff	exon	182884	183982	.	+	.	ID=scaffold3.t45.exon4;Parent=scaffold3.t45;extra_copy_number=0
ptg000002l	Liftoff	CDS	182372	182577	.	+	.	ID=scaffold3.t45.cds1;Parent=scaffold3.t45;extra_copy_number=0
ptg000002l	Liftoff	CDS	182627	182693	.	+	.	ID=scaffold3.t45.cds2;Parent=scaffold3.t45;extra_copy_number=0
ptg000002l	Liftoff	CDS	182751	182824	.	+	.	ID=scaffold3.t45.cds3;Parent=scaffold3.t45;extra_copy_number=0
ptg000002l	Liftoff	CDS	182884	183982	.	+	.	ID=scaffold3.t45.cds4;Parent=scaffold3.t45;extra_copy_number=0
ptg000002l	Liftoff	gene	184104	188116	.	-	.	ID=scaffold3.g46;coverage=1.0;sequence_ID=1.0;valid_ORFs=1;extra_copy_number=0;copy_num_ID=scaffold3.g46_0
ptg000002l	Liftoff	mRNA	184104	188116	.	-	.	ID=scaffold3.t46;Parent=scaffold3.g46;matches_ref_protein=True;valid_ORF=True;extra_copy_number=0
ptg000002l	Liftoff	exon	184104	184895	.	-	.	ID=scaffold3.t46.exon9;Parent=scaffold3.t46;extra_copy_number=0
ptg000002l	Liftoff	exon	184951	185088	.	-	.	ID=scaffold3.t46.exon8;Parent=scaffold3.t46;extra_copy_number=0
ptg000002l	Liftoff	exon	185148	185339	.	-	.	ID=scaffold3.t46.exon7;Parent=scaffold3.t46;extra_copy_number=0
ptg000002l	Liftoff	exon	186256	186483	.	-	.	ID=scaffold3.t46.exon6;Parent=scaffold3.t46;extra_copy_number=0
ptg000002l	Liftoff	exon	186533	186627	.	-	.	ID=scaffold3.t46.exon5;Parent=scaffold3.t46;extra_copy_number=0
ptg000002l	Liftoff	exon	186677	187219	.	-	.	ID=scaffold3.t46.exon4;Parent=scaffold3.t46;extra_copy_number=0
ptg000002l	Liftoff	exon	187277	187586	.	-	.	ID=scaffold3.t46.exon3;Parent=scaffold3.t46;extra_copy_number=0
ptg000002l	Liftoff	exon	187639	187879	.	-	.	ID=scaffold3.t46.exon2;Parent=scaffold3.t46;extra_copy_number=0
ptg000002l	Liftoff	exon	187941	188116	.	-	.	ID=scaffold3.t46.exon1;Parent=scaffold3.t46;extra_copy_number=0
ptg000002l	Liftoff	CDS	184104	184895	.	-	.	ID=scaffold3.t46.cds9;Parent=scaffold3.t46;extra_copy_number=0
ptg000002l	Liftoff	CDS	184951	185088	.	-	.	ID=scaffold3.t46.cds8;Parent=scaffold3.t46;extra_copy_number=0
ptg000002l	Liftoff	CDS	185148	185339	.	-	.	ID=scaffold3.t46.cds7;Parent=scaffold3.t46;extra_copy_number=0
ptg000002l	Liftoff	CDS	186256	186483	.	-	.	ID=scaffold3.t46.cds6;Parent=scaffold3.t46;extra_copy_number=0
ptg000002l	Liftoff	CDS	186533	186627	.	-	.	ID=scaffold3.t46.cds5;Parent=scaffold3.t46;extra_copy_number=0
ptg000002l	Liftoff	CDS	186677	187219	.	-	.	ID=scaffold3.t46.cds4;Parent=scaffold3.t46;extra_copy_number=0
ptg000002l	Liftoff	CDS	187277	187586	.	-	.	ID=scaffold3.t46.cds3;Parent=scaffold3.t46;extra_copy_number=0
ptg000002l	Liftoff	CDS	187639	187879	.	-	.	ID=scaffold3.t46.cds2;Parent=scaffold3.t46;extra_copy_number=0
ptg000002l	Liftoff	CDS	187941	188116	.	-	.	ID=scaffold3.t46.cds1;Parent=scaffold3.t46;extra_copy_number=0
ptg000002l	Liftoff	gene	189002	190801	.	-	.	ID=scaffold3.g47;coverage=1.0;sequence_ID=1.0;valid_ORFs=1;extra_copy_number=0;copy_num_ID=scaffold3.g47_0
ptg000002l	Liftoff	mRNA	189002	190801	.	-	.	ID=scaffold3.t47;Parent=scaffold3.g47;matches_ref_protein=True;valid_ORF=True;extra_copy_number=0
ptg000002l	Liftoff	exon	189002	190801	.	-	.	ID=scaffold3.t47.exon1;Parent=scaffold3.t47;extra_copy_number=0
ptg000002l	Liftoff	CDS	189002	190801	.	-	.	ID=scaffold3.t47.cds1;Parent=scaffold3.t47;extra_copy_number=0
ptg000002l	Liftoff	gene	191457	194041	.	+	.	ID=scaffold3.g48;coverage=1.0;sequence_ID=1.0;valid_ORFs=1;extra_copy_number=0;copy_num_ID=scaffold3.g48_0
ptg000002l	Liftoff	mRNA	191457	194041	.	+	.	ID=scaffold3.t48;Parent=scaffold3.g48;matches_ref_protein=True;valid_ORF=True;extra_copy_number=0
ptg000002l	Liftoff	exon	191457	191562	.	+	.	ID=scaffold3.t48.exon1;Parent=scaffold3.t48;extra_copy_number=0
ptg000002l	Liftoff	exon	191612	191692	.	+	.	ID=scaffold3.t48.exon2;Parent=scaffold3.t48;extra_copy_number=0
ptg000002l	Liftoff	exon	191751	192385	.	+	.	ID=scaffold3.t48.exon3;Parent=scaffold3.t48;extra_copy_number=0
ptg000002l	Liftoff	exon	192433	192659	.	+	.	ID=scaffold3.t48.exon4;Parent=scaffold3.t48;extra_copy_number=0
ptg000002l	Liftoff	exon	192708	193097	.	+	.	ID=scaffold3.t48.exon5;Parent=scaffold3.t48;extra_copy_number=0
ptg000002l	Liftoff	exon	193142	193461	.	+	.	ID=scaffold3.t48.exon6;Parent=scaffold3.t48;extra_copy_number=0
ptg000002l	Liftoff	exon	193509	194041	.	+	.	ID=scaffold3.t48.exon7;Parent=scaffold3.t48;extra_copy_number=0
ptg000002l	Liftoff	CDS	191457	191562	.	+	.	ID=scaffold3.t48.cds1;Parent=scaffold3.t48;extra_copy_number=0
ptg000002l	Liftoff	CDS	191612	191692	.	+	.	ID=scaffold3.t48.cds2;Parent=scaffold3.t48;extra_copy_number=0
ptg000002l	Liftoff	CDS	191751	192385	.	+	.	ID=scaffold3.t48.cds3;Parent=scaffold3.t48;extra_copy_number=0
ptg000002l	Liftoff	CDS	192433	192659	.	+	.	ID=scaffold3.t48.cds4;Parent=scaffold3.t48;extra_copy_number=0
ptg000002l	Liftoff	CDS	192708	193097	.	+	.	ID=scaffold3.t48.cds5;Parent=scaffold3.t48;extra_copy_number=0
ptg000002l	Liftoff	CDS	193142	193461	.	+	.	ID=scaffold3.t48.cds6;Parent=scaffold3.t48;extra_copy_number=0
ptg000002l	Liftoff	CDS	193509	194041	.	+	.	ID=scaffold3.t48.cds7;Parent=scaffold3.t48;extra_copy_number=0
ptg000002l	Liftoff	gene	196839	197972	.	+	.	ID=scaffold3.g49;coverage=1.0;sequence_ID=1.0;valid_ORFs=1;extra_copy_number=0;copy_num_ID=scaffold3.g49_0
ptg000002l	Liftoff	mRNA	196839	197972	.	+	.	ID=scaffold3.t49;Parent=scaffold3.g49;matches_ref_protein=True;valid_ORF=True;extra_copy_number=0
ptg000002l	Liftoff	exon	196839	196992	.	+	.	ID=scaffold3.t49.exon1;Parent=scaffold3.t49;extra_copy_number=0
ptg000002l	Liftoff	exon	197051	197201	.	+	.	ID=scaffold3.t49.exon2;Parent=scaffold3.t49;extra_copy_number=0
ptg000002l	Liftoff	exon	197258	197972	.	+	.	ID=scaffold3.t49.exon3;Parent=scaffold3.t49;extra_copy_number=0
ptg000002l	Liftoff	CDS	196839	196992	.	+	.	ID=scaffold3.t49.cds1;Parent=scaffold3.t49;extra_copy_number=0
ptg000002l	Liftoff	CDS	197051	197201	.	+	.	ID=scaffold3.t49.cds2;Parent=scaffold3.t49;extra_copy_number=0
ptg000002l	Liftoff	CDS	197258	197972	.	+	.	ID=scaffold3.t49.cds3;Parent=scaffold3.t49;extra_copy_number=0
ptg000002l	Liftoff	gene	198339	199364	.	-	.	ID=scaffold3.g50;coverage=1.0;sequence_ID=1.0;valid_ORFs=1;extra_copy_number=0;copy_num_ID=scaffold3.g50_0
ptg000002l	Liftoff	mRNA	198339	199364	.	-	.	ID=scaffold3.t50;Parent=scaffold3.g50;matches_ref_protein=True;valid_ORF=True;extra_copy_number=0
ptg000002l	Liftoff	exon	198339	199364	.	-	.	ID=scaffold3.t50.exon1;Parent=scaffold3.t50;extra_copy_number=0
ptg000002l	Liftoff	CDS	198339	199364	.	-	.	ID=scaffold3.t50.cds1;Parent=scaffold3.t50;extra_copy_number=0
ptg000002l	Liftoff	gene	200263	201324	.	+	.	ID=scaffold3.g51;coverage=1.0;sequence_ID=1.0;valid_ORFs=1;extra_copy_number=0;copy_num_ID=scaffold3.g51_0
ptg000002l	Liftoff	mRNA	200263	201324	.	+	.	ID=scaffold3.t51;Parent=scaffold3.g51;matches_ref_protein=True;valid_ORF=True;extra_copy_number=0
ptg000002l	Liftoff	exon	200263	200420	.	+	.	ID=scaffold3.t51.exon1;Parent=scaffold3.t51;extra_copy_number=0
ptg000002l	Liftoff	exon	200473	200650	.	+	.	ID=scaffold3.t51.exon2;Parent=scaffold3.t51;extra_copy_number=0
ptg000002l	Liftoff	exon	200704	201324	.	+	.	ID=scaffold3.t51.exon3;Parent=scaffold3.t51;extra_copy_number=0
ptg000002l	Liftoff	CDS	200263	200420	.	+	.	ID=scaffold3.t51.cds1;Parent=scaffold3.t51;extra_copy_number=0
ptg000002l	Liftoff	CDS	200473	200650	.	+	.	ID=scaffold3.t51.cds2;Parent=scaffold3.t51;extra_copy_number=0
ptg000002l	Liftoff	CDS	200704	201324	.	+	.	ID=scaffold3.t51.cds3;Parent=scaffold3.t51;extra_copy_number=0
ptg000002l	Liftoff	gene	201440	203425	.	-	.	ID=scaffold3.g52;coverage=1.0;sequence_ID=1.0;valid_ORFs=1;extra_copy_number=0;copy_num_ID=scaffold3.g52_0
ptg000002l	Liftoff	mRNA	201440	203425	.	-	.	ID=scaffold3.t52;Parent=scaffold3.g52;matches_ref_protein=True;valid_ORF=True;extra_copy_number=0
ptg000002l	Liftoff	exon	201440	202345	.	-	.	ID=scaffold3.t52.exon4;Parent=scaffold3.t52;extra_copy_number=0
ptg000002l	Liftoff	exon	202396	202623	.	-	.	ID=scaffold3.t52.exon3;Parent=scaffold3.t52;extra_copy_number=0
ptg000002l	Liftoff	exon	202680	203301	.	-	.	ID=scaffold3.t52.exon2;Parent=scaffold3.t52;extra_copy_number=0
ptg000002l	Liftoff	exon	203358	203425	.	-	.	ID=scaffold3.t52.exon1;Parent=scaffold3.t52;extra_copy_number=0
ptg000002l	Liftoff	CDS	201440	202345	.	-	.	ID=scaffold3.t52.cds4;Parent=scaffold3.t52;extra_copy_number=0
ptg000002l	Liftoff	CDS	202396	202623	.	-	.	ID=scaffold3.t52.cds3;Parent=scaffold3.t52;extra_copy_number=0
ptg000002l	Liftoff	CDS	202680	203301	.	-	.	ID=scaffold3.t52.cds2;Parent=scaffold3.t52;extra_copy_number=0
ptg000002l	Liftoff	CDS	203358	203425	.	-	.	ID=scaffold3.t52.cds1;Parent=scaffold3.t52;extra_copy_number=0
ptg000002l	Liftoff	gene	203921	205483	.	-	.	ID=scaffold3.g53;coverage=1.0;sequence_ID=1.0;valid_ORFs=1;extra_copy_number=0;copy_num_ID=scaffold3.g53_0
ptg000002l	Liftoff	mRNA	203921	205483	.	-	.	ID=scaffold3.t53;Parent=scaffold3.g53;matches_ref_protein=True;valid_ORF=True;extra_copy_number=0
ptg000002l	Liftoff	exon	203921	205483	.	-	.	ID=scaffold3.t53.exon1;Parent=scaffold3.t53;extra_copy_number=0
ptg000002l	Liftoff	CDS	203921	205483	.	-	.	ID=scaffold3.t53.cds1;Parent=scaffold3.t53;extra_copy_number=0
ptg000002l	Liftoff	gene	207284	208840	.	+	.	ID=scaffold3.g54;coverage=1.0;sequence_ID=1.0;valid_ORFs=1;extra_copy_number=0;copy_num_ID=scaffold3.g54_0
ptg000002l	Liftoff	mRNA	207284	208840	.	+	.	ID=scaffold3.t54;Parent=scaffold3.g54;matches_ref_protein=True;valid_ORF=True;extra_copy_number=0
ptg000002l	Liftoff	exon	207284	207577	.	+	.	ID=scaffold3.t54.exon1;Parent=scaffold3.t54;extra_copy_number=0
ptg000002l	Liftoff	exon	207641	208412	.	+	.	ID=scaffold3.t54.exon2;Parent=scaffold3.t54;extra_copy_number=0
ptg000002l	Liftoff	exon	208464	208840	.	+	.	ID=scaffold3.t54.exon3;Parent=scaffold3.t54;extra_copy_number=0
ptg000002l	Liftoff	CDS	207284	207577	.	+	.	ID=scaffold3.t54.cds1;Parent=scaffold3.t54;extra_copy_number=0
ptg000002l	Liftoff	CDS	207641	208412	.	+	.	ID=scaffold3.t54.cds2;Parent=scaffold3.t54;extra_copy_number=0
ptg000002l	Liftoff	CDS	208464	208840	.	+	.	ID=scaffold3.t54.cds3;Parent=scaffold3.t54;extra_copy_number=0
ptg000002l	Liftoff	gene	208989	210661	.	-	.	ID=scaffold3.g55;coverage=1.0;sequence_ID=1.0;valid_ORFs=1;extra_copy_number=0;copy_num_ID=scaffold3.g55_0
ptg000002l	Liftoff	mRNA	208989	210661	.	-	.	ID=scaffold3.t55;Parent=scaffold3.g55;matches_ref_protein=True;valid_ORF=True;extra_copy_number=0
ptg000002l	Liftoff	exon	208989	209309	.	-	.	ID=scaffold3.t55.exon2;Parent=scaffold3.t55;extra_copy_number=0
ptg000002l	Liftoff	exon	209363	210661	.	-	.	ID=scaffold3.t55.exon1;Parent=scaffold3.t55;extra_copy_number=0
ptg000002l	Liftoff	CDS	208989	209309	.	-	.	ID=scaffold3.t55.cds2;Parent=scaffold3.t55;extra_copy_number=0
ptg000002l	Liftoff	CDS	209363	210661	.	-	.	ID=scaffold3.t55.cds1;Parent=scaffold3.t55;extra_copy_number=0
ptg000002l	Liftoff	gene	212084	212644	.	-	.	ID=scaffold3.g56;coverage=1.0;sequence_ID=1.0;valid_ORFs=1;extra_copy_number=0;copy_num_ID=scaffold3.g56_0
ptg000002l	Liftoff	mRNA	212084	212644	.	-	.	ID=scaffold3.t56;Parent=scaffold3.g56;matches_ref_protein=True;valid_ORF=True;extra_copy_number=0
ptg000002l	Liftoff	exon	212084	212644	.	-	.	ID=scaffold3.t56.exon1;Parent=scaffold3.t56;extra_copy_number=0
ptg000002l	Liftoff	CDS	212084	212644	.	-	.	ID=scaffold3.t56.cds1;Parent=scaffold3.t56;extra_copy_number=0
ptg000002l	Liftoff	gene	215100	217332	.	-	.	ID=scaffold3.g57;coverage=1.0;sequence_ID=1.0;valid_ORFs=1;extra_copy_number=0;copy_num_ID=scaffold3.g57_0
ptg000002l	Liftoff	mRNA	215100	217332	.	-	.	ID=scaffold3.t57;Parent=scaffold3.g57;matches_ref_protein=True;valid_ORF=True;extra_copy_number=0
ptg000002l	Liftoff	exon	215100	216339	.	-	.	ID=scaffold3.t57.exon3;Parent=scaffold3.t57;extra_copy_number=0
ptg000002l	Liftoff	exon	216411	217227	.	-	.	ID=scaffold3.t57.exon2;Parent=scaffold3.t57;extra_copy_number=0
ptg000002l	Liftoff	exon	217278	217332	.	-	.	ID=scaffold3.t57.exon1;Parent=scaffold3.t57;extra_copy_number=0
ptg000002l	Liftoff	CDS	215100	216339	.	-	.	ID=scaffold3.t57.cds3;Parent=scaffold3.t57;extra_copy_number=0
ptg000002l	Liftoff	CDS	216411	217227	.	-	.	ID=scaffold3.t57.cds2;Parent=scaffold3.t57;extra_copy_number=0
ptg000002l	Liftoff	CDS	217278	217332	.	-	.	ID=scaffold3.t57.cds1;Parent=scaffold3.t57;extra_copy_number=0
ptg000002l	Liftoff	gene	217752	218669	.	+	.	ID=scaffold3.g58;coverage=1.0;sequence_ID=1.0;valid_ORFs=1;extra_copy_number=0;copy_num_ID=scaffold3.g58_0
ptg000002l	Liftoff	mRNA	217752	218669	.	+	.	ID=scaffold3.t58;Parent=scaffold3.g58;matches_ref_protein=True;valid_ORF=True;extra_copy_number=0
ptg000002l	Liftoff	exon	217752	218669	.	+	.	ID=scaffold3.t58.exon1;Parent=scaffold3.t58;extra_copy_number=0
ptg000002l	Liftoff	CDS	217752	218669	.	+	.	ID=scaffold3.t58.cds1;Parent=scaffold3.t58;extra_copy_number=0
ptg000002l	Liftoff	gene	220120	221047	.	+	.	ID=scaffold3.g59;coverage=1.0;sequence_ID=1.0;valid_ORFs=1;extra_copy_number=0;copy_num_ID=scaffold3.g59_0
ptg000002l	Liftoff	mRNA	220120	221047	.	+	.	ID=scaffold3.t59;Parent=scaffold3.g59;matches_ref_protein=True;valid_ORF=True;extra_copy_number=0
ptg000002l	Liftoff	exon	220120	220433	.	+	.	ID=scaffold3.t59.exon1;Parent=scaffold3.t59;extra_copy_number=0
ptg000002l	Liftoff	exon	220492	220648	.	+	.	ID=scaffold3.t59.exon2;Parent=scaffold3.t59;extra_copy_number=0
ptg000002l	Liftoff	exon	220705	220943	.	+	.	ID=scaffold3.t59.exon3;Parent=scaffold3.t59;extra_copy_number=0
ptg000002l	Liftoff	exon	220993	221047	.	+	.	ID=scaffold3.t59.exon4;Parent=scaffold3.t59;extra_copy_number=0
ptg000002l	Liftoff	CDS	220120	220433	.	+	.	ID=scaffold3.t59.cds1;Parent=scaffold3.t59;extra_copy_number=0
ptg000002l	Liftoff	CDS	220492	220648	.	+	.	ID=scaffold3.t59.cds2;Parent=scaffold3.t59;extra_copy_number=0
ptg000002l	Liftoff	CDS	220705	220943	.	+	.	ID=scaffold3.t59.cds3;Parent=scaffold3.t59;extra_copy_number=0
ptg000002l	Liftoff	CDS	220993	221047	.	+	.	ID=scaffold3.t59.cds4;Parent=scaffold3.t59;extra_copy_number=0
ptg000002l	Liftoff	gene	222667	223490	.	+	.	ID=scaffold3.g60;coverage=1.0;sequence_ID=1.0;valid_ORFs=1;extra_copy_number=0;copy_num_ID=scaffold3.g60_0
ptg000002l	Liftoff	mRNA	222667	223490	.	+	.	ID=scaffold3.t60;Parent=scaffold3.g60;matches_ref_protein=True;valid_ORF=True;extra_copy_number=0
ptg000002l	Liftoff	exon	222667	222766	.	+	.	ID=scaffold3.t60.exon1;Parent=scaffold3.t60;extra_copy_number=0
ptg000002l	Liftoff	exon	222820	223490	.	+	.	ID=scaffold3.t60.exon2;Parent=scaffold3.t60;extra_copy_number=0
ptg000002l	Liftoff	CDS	222667	222766	.	+	.	ID=scaffold3.t60.cds1;Parent=scaffold3.t60;extra_copy_number=0
ptg000002l	Liftoff	CDS	222820	223490	.	+	.	ID=scaffold3.t60.cds2;Parent=scaffold3.t60;extra_copy_number=0
ptg000002l	Liftoff	gene	223978	224541	.	-	.	ID=scaffold3.g61;coverage=1.0;sequence_ID=1.0;valid_ORFs=1;extra_copy_number=0;copy_num_ID=scaffold3.g61_0
ptg000002l	Liftoff	mRNA	223978	224541	.	-	.	ID=scaffold3.t61;Parent=scaffold3.g61;matches_ref_protein=True;valid_ORF=True;extra_copy_number=0
ptg000002l	Liftoff	exon	223978	224541	.	-	.	ID=scaffold3.t61.exon1;Parent=scaffold3.t61;extra_copy_number=0
ptg000002l	Liftoff	CDS	223978	224541	.	-	.	ID=scaffold3.t61.cds1;Parent=scaffold3.t61;extra_copy_number=0
ptg000002l	Liftoff	gene	226528	227953	.	+	.	ID=scaffold3.g62;coverage=1.0;sequence_ID=1.0;valid_ORFs=1;extra_copy_number=0;copy_num_ID=scaffold3.g62_0
ptg000002l	Liftoff	mRNA	226528	227953	.	+	.	ID=scaffold3.t62;Parent=scaffold3.g62;matches_ref_protein=True;valid_ORF=True;extra_copy_number=0
ptg000002l	Liftoff	exon	226528	226831	.	+	.	ID=scaffold3.t62.exon1;Parent=scaffold3.t62;extra_copy_number=0
ptg000002l	Liftoff	exon	226894	226986	.	+	.	ID=scaffold3.t62.exon2;Parent=scaffold3.t62;extra_copy_number=0
ptg000002l	Liftoff	exon	227046	227953	.	+	.	ID=scaffold3.t62.exon3;Parent=scaffold3.t62;extra_copy_number=0
ptg000002l	Liftoff	CDS	226528	226831	.	+	.	ID=scaffold3.t62.cds1;Parent=scaffold3.t62;extra_copy_number=0
ptg000002l	Liftoff	CDS	226894	226986	.	+	.	ID=scaffold3.t62.cds2;Parent=scaffold3.t62;extra_copy_number=0
ptg000002l	Liftoff	CDS	227046	227953	.	+	.	ID=scaffold3.t62.cds3;Parent=scaffold3.t62;extra_copy_number=0
ptg000002l	Liftoff	gene	229278	230348	.	+	.	ID=scaffold3.g63;coverage=1.0;sequence_ID=1.0;valid_ORFs=1;extra_copy_number=0;copy_num_ID=scaffold3.g63_0
ptg000002l	Liftoff	mRNA	229278	230348	.	+	.	ID=scaffold3.t63;Parent=scaffold3.g63;matches_ref_protein=True;valid_ORF=True;extra_copy_number=0
ptg000002l	Liftoff	exon	229278	230348	.	+	.	ID=scaffold3.t63.exon1;Parent=scaffold3.t63;extra_copy_number=0
ptg000002l	Liftoff	CDS	229278	230348	.	+	.	ID=scaffold3.t63.cds1;Parent=scaffold3.t63;extra_copy_number=0
ptg000002l	Liftoff	gene	232214	233641	.	+	.	ID=scaffold3.g64;coverage=1.0;sequence_ID=1.0;valid_ORFs=1;extra_copy_number=0;copy_num_ID=scaffold3.g64_0
ptg000002l	Liftoff	mRNA	232214	233641	.	+	.	ID=scaffold3.t64;Parent=scaffold3.g64;matches_ref_protein=True;valid_ORF=True;extra_copy_number=0
ptg000002l	Liftoff	exon	232214	232697	.	+	.	ID=scaffold3.t64.exon1;Parent=scaffold3.t64;extra_copy_number=0
ptg000002l	Liftoff	exon	232804	232953	.	+	.	ID=scaffold3.t64.exon2;Parent=scaffold3.t64;extra_copy_number=0
ptg000002l	Liftoff	exon	233037	233641	.	+	.	ID=scaffold3.t64.exon3;Parent=scaffold3.t64;extra_copy_number=0
ptg000002l	Liftoff	CDS	232214	232697	.	+	.	ID=scaffold3.t64.cds1;Parent=scaffold3.t64;extra_copy_number=0
ptg000002l	Liftoff	CDS	232804	232953	.	+	.	ID=scaffold3.t64.cds2;Parent=scaffold3.t64;extra_copy_number=0
ptg000002l	Liftoff	CDS	233037	233641	.	+	.	ID=scaffold3.t64.cds3;Parent=scaffold3.t64;extra_copy_number=0
ptg000002l	Liftoff	gene	234524	236408	.	+	.	ID=scaffold3.g65;coverage=1.0;sequence_ID=1.0;valid_ORFs=1;extra_copy_number=0;copy_num_ID=scaffold3.g65_0
ptg000002l	Liftoff	mRNA	234524	236408	.	+	.	ID=scaffold3.t65;Parent=scaffold3.g65;matches_ref_protein=True;valid_ORF=True;extra_copy_number=0
ptg000002l	Liftoff	exon	234524	234593	.	+	.	ID=scaffold3.t65.exon1;Parent=scaffold3.t65;extra_copy_number=0
ptg000002l	Liftoff	exon	234644	234725	.	+	.	ID=scaffold3.t65.exon2;Parent=scaffold3.t65;extra_copy_number=0
ptg000002l	Liftoff	exon	234832	234938	.	+	.	ID=scaffold3.t65.exon3;Parent=scaffold3.t65;extra_copy_number=0
ptg000002l	Liftoff	exon	234997	235057	.	+	.	ID=scaffold3.t65.exon4;Parent=scaffold3.t65;extra_copy_number=0
ptg000002l	Liftoff	exon	235116	235264	.	+	.	ID=scaffold3.t65.exon5;Parent=scaffold3.t65;extra_copy_number=0
ptg000002l	Liftoff	exon	235334	235728	.	+	.	ID=scaffold3.t65.exon6;Parent=scaffold3.t65;extra_copy_number=0
ptg000002l	Liftoff	exon	235785	236408	.	+	.	ID=scaffold3.t65.exon7;Parent=scaffold3.t65;extra_copy_number=0
ptg000002l	Liftoff	CDS	234524	234593	.	+	.	ID=scaffold3.t65.cds1;Parent=scaffold3.t65;extra_copy_number=0
ptg000002l	Liftoff	CDS	234644	234725	.	+	.	ID=scaffold3.t65.cds2;Parent=scaffold3.t65;extra_copy_number=0
ptg000002l	Liftoff	CDS	234832	234938	.	+	.	ID=scaffold3.t65.cds3;Parent=scaffold3.t65;extra_copy_number=0
ptg000002l	Liftoff	CDS	234997	235057	.	+	.	ID=scaffold3.t65.cds4;Parent=scaffold3.t65;extra_copy_number=0
ptg000002l	Liftoff	CDS	235116	235264	.	+	.	ID=scaffold3.t65.cds5;Parent=scaffold3.t65;extra_copy_number=0
ptg000002l	Liftoff	CDS	235334	235728	.	+	.	ID=scaffold3.t65.cds6;Parent=scaffold3.t65;extra_copy_number=0
ptg000002l	Liftoff	CDS	235785	236408	.	+	.	ID=scaffold3.t65.cds7;Parent=scaffold3.t65;extra_copy_number=0
ptg000002l	Liftoff	gene	236738	237589	.	-	.	ID=scaffold3.g66;coverage=1.0;sequence_ID=1.0;valid_ORFs=1;extra_copy_number=0;copy_num_ID=scaffold3.g66_0
ptg000002l	Liftoff	mRNA	236738	237589	.	-	.	ID=scaffold3.t66;Parent=scaffold3.g66;matches_ref_protein=True;valid_ORF=True;extra_copy_number=0
ptg000002l	Liftoff	exon	236738	237589	.	-	.	ID=scaffold3.t66.exon1;Parent=scaffold3.t66;extra_copy_number=0
ptg000002l	Liftoff	CDS	236738	237589	.	-	.	ID=scaffold3.t66.cds1;Parent=scaffold3.t66;extra_copy_number=0
ptg000002l	Liftoff	gene	238060	239608	.	-	.	ID=scaffold3.g67;coverage=1.0;sequence_ID=1.0;valid_ORFs=1;extra_copy_number=0;copy_num_ID=scaffold3.g67_0
ptg000002l	Liftoff	mRNA	238060	239608	.	-	.	ID=scaffold3.t67;Parent=scaffold3.g67;matches_ref_protein=True;valid_ORF=True;extra_copy_number=0
ptg000002l	Liftoff	exon	238060	238315	.	-	.	ID=scaffold3.t67.exon3;Parent=scaffold3.t67;extra_copy_number=0
ptg000002l	Liftoff	exon	238367	238986	.	-	.	ID=scaffold3.t67.exon2;Parent=scaffold3.t67;extra_copy_number=0
ptg000002l	Liftoff	exon	239042	239608	.	-	.	ID=scaffold3.t67.exon1;Parent=scaffold3.t67;extra_copy_number=0
ptg000002l	Liftoff	CDS	238060	238315	.	-	.	ID=scaffold3.t67.cds3;Parent=scaffold3.t67;extra_copy_number=0
ptg000002l	Liftoff	CDS	238367	238986	.	-	.	ID=scaffold3.t67.cds2;Parent=scaffold3.t67;extra_copy_number=0
ptg000002l	Liftoff	CDS	239042	239608	.	-	.	ID=scaffold3.t67.cds1;Parent=scaffold3.t67;extra_copy_number=0
ptg000002l	Liftoff	gene	245959	247164	.	-	.	ID=scaffold3.g68;coverage=1.0;sequence_ID=1.0;valid_ORFs=1;extra_copy_number=0;copy_num_ID=scaffold3.g68_0
ptg000002l	Liftoff	mRNA	245959	247164	.	-	.	ID=scaffold3.t68;Parent=scaffold3.g68;matches_ref_protein=True;valid_ORF=True;extra_copy_number=0
ptg000002l	Liftoff	exon	245959	246540	.	-	.	ID=scaffold3.t68.exon2;Parent=scaffold3.t68;extra_copy_number=0
ptg000002l	Liftoff	exon	246598	247164	.	-	.	ID=scaffold3.t68.exon1;Parent=scaffold3.t68;extra_copy_number=0
ptg000002l	Liftoff	CDS	245959	246540	.	-	.	ID=scaffold3.t68.cds2;Parent=scaffold3.t68;extra_copy_number=0
ptg000002l	Liftoff	CDS	246598	247164	.	-	.	ID=scaffold3.t68.cds1;Parent=scaffold3.t68;extra_copy_number=0
ptg000002l	Liftoff	gene	248168	248902	.	+	.	ID=scaffold3.g69;coverage=1.0;sequence_ID=1.0;valid_ORFs=1;extra_copy_number=0;copy_num_ID=scaffold3.g69_0
ptg000002l	Liftoff	mRNA	248168	248902	.	+	.	ID=scaffold3.t69;Parent=scaffold3.g69;matches_ref_protein=True;valid_ORF=True;extra_copy_number=0
ptg000002l	Liftoff	exon	248168	248902	.	+	.	ID=scaffold3.t69.exon1;Parent=scaffold3.t69;extra_copy_number=0
ptg000002l	Liftoff	CDS	248168	248902	.	+	.	ID=scaffold3.t69.cds1;Parent=scaffold3.t69;extra_copy_number=0
ptg000002l	Liftoff	gene	248997	250641	.	-	.	ID=scaffold3.g70;coverage=1.0;sequence_ID=1.0;valid_ORFs=1;extra_copy_number=0;copy_num_ID=scaffold3.g70_0
ptg000002l	Liftoff	mRNA	248997	250641	.	-	.	ID=scaffold3.t70;Parent=scaffold3.g70;matches_ref_protein=True;valid_ORF=True;extra_copy_number=0
ptg000002l	Liftoff	exon	248997	250394	.	-	.	ID=scaffold3.t70.exon2;Parent=scaffold3.t70;extra_copy_number=0
ptg000002l	Liftoff	exon	250465	250641	.	-	.	ID=scaffold3.t70.exon1;Parent=scaffold3.t70;extra_copy_number=0
ptg000002l	Liftoff	CDS	248997	250394	.	-	.	ID=scaffold3.t70.cds2;Parent=scaffold3.t70;extra_copy_number=0
ptg000002l	Liftoff	CDS	250465	250641	.	-	.	ID=scaffold3.t70.cds1;Parent=scaffold3.t70;extra_copy_number=0
ptg000002l	Liftoff	gene	251161	252034	.	+	.	ID=scaffold3.g71;coverage=1.0;sequence_ID=1.0;valid_ORFs=1;extra_copy_number=0;copy_num_ID=scaffold3.g71_0
ptg000002l	Liftoff	mRNA	251161	252034	.	+	.	ID=scaffold3.t71;Parent=scaffold3.g71;matches_ref_protein=True;valid_ORF=True;extra_copy_number=0
ptg000002l	Liftoff	exon	251161	251224	.	+	.	ID=scaffold3.t71.exon1;Parent=scaffold3.t71;extra_copy_number=0
ptg000002l	Liftoff	exon	251278	251345	.	+	.	ID=scaffold3.t71.exon2;Parent=scaffold3.t71;extra_copy_number=0
ptg000002l	Liftoff	exon	251402	252034	.	+	.	ID=scaffold3.t71.exon3;Parent=scaffold3.t71;extra_copy_number=0
ptg000002l	Liftoff	CDS	251161	251224	.	+	.	ID=scaffold3.t71.cds1;Parent=scaffold3.t71;extra_copy_number=0
ptg000002l	Liftoff	CDS	251278	251345	.	+	.	ID=scaffold3.t71.cds2;Parent=scaffold3.t71;extra_copy_number=0
ptg000002l	Liftoff	CDS	251402	252034	.	+	.	ID=scaffold3.t71.cds3;Parent=scaffold3.t71;extra_copy_number=0
ptg000002l	Liftoff	gene	252751	254527	.	+	.	ID=scaffold3.g72;coverage=1.0;sequence_ID=1.0;valid_ORFs=1;extra_copy_number=0;copy_num_ID=scaffold3.g72_0
ptg000002l	Liftoff	mRNA	252751	254527	.	+	.	ID=scaffold3.t72;Parent=scaffold3.g72;matches_ref_protein=True;valid_ORF=True;extra_copy_number=0
ptg000002l	Liftoff	exon	252751	252952	.	+	.	ID=scaffold3.t72.exon1;Parent=scaffold3.t72;extra_copy_number=0
ptg000002l	Liftoff	exon	253001	253092	.	+	.	ID=scaffold3.t72.exon2;Parent=scaffold3.t72;extra_copy_number=0
ptg000002l	Liftoff	exon	253148	253411	.	+	.	ID=scaffold3.t72.exon3;Parent=scaffold3.t72;extra_copy_number=0
ptg000002l	Liftoff	exon	253463	254083	.	+	.	ID=scaffold3.t72.exon4;Parent=scaffold3.t72;extra_copy_number=0
ptg000002l	Liftoff	exon	254138	254272	.	+	.	ID=scaffold3.t72.exon5;Parent=scaffold3.t72;extra_copy_number=0
ptg000002l	Liftoff	exon	254330	254527	.	+	.	ID=scaffold3.t72.exon6;Parent=scaffold3.t72;extra_copy_number=0
ptg000002l	Liftoff	CDS	252751	252952	.	+	.	ID=scaffold3.t72.cds1;Parent=scaffold3.t72;extra_copy_number=0
ptg000002l	Liftoff	CDS	253001	253092	.	+	.	ID=scaffold3.t72.cds2;Parent=scaffold3.t72;extra_copy_number=0
ptg000002l	Liftoff	CDS	253148	253411	.	+	.	ID=scaffold3.t72.cds3;Parent=scaffold3.t72;extra_copy_number=0
ptg000002l	Liftoff	CDS	253463	254083	.	+	.	ID=scaffold3.t72.cds4;Parent=scaffold3.t72;extra_copy_number=0
ptg000002l	Liftoff	CDS	254138	254272	.	+	.	ID=scaffold3.t72.cds5;Parent=scaffold3.t72;extra_copy_number=0
ptg000002l	Liftoff	CDS	254330	254527	.	+	.	ID=scaffold3.t72.cds6;Parent=scaffold3.t72;extra_copy_number=0
ptg000002l	Liftoff	gene	254576	257033	.	-	.	ID=scaffold3.g73;coverage=1.0;sequence_ID=1.0;valid_ORFs=1;extra_copy_number=0;copy_num_ID=scaffold3.g73_0
ptg000002l	Liftoff	mRNA	254576	257033	.	-	.	ID=scaffold3.t73;Parent=scaffold3.g73;matches_ref_protein=True;valid_ORF=True;extra_copy_number=0
ptg000002l	Liftoff	exon	254576	254714	.	-	.	ID=scaffold3.t73.exon7;Parent=scaffold3.t73;extra_copy_number=0
ptg000002l	Liftoff	exon	254766	255481	.	-	.	ID=scaffold3.t73.exon6;Parent=scaffold3.t73;extra_copy_number=0
ptg000002l	Liftoff	exon	255533	255790	.	-	.	ID=scaffold3.t73.exon5;Parent=scaffold3.t73;extra_copy_number=0
ptg000002l	Liftoff	exon	255846	256348	.	-	.	ID=scaffold3.t73.exon4;Parent=scaffold3.t73;extra_copy_number=0
ptg000002l	Liftoff	exon	256397	256822	.	-	.	ID=scaffold3.t73.exon3;Parent=scaffold3.t73;extra_copy_number=0
ptg000002l	Liftoff	exon	256879	256891	.	-	.	ID=scaffold3.t73.exon2;Parent=scaffold3.t73;extra_copy_number=0
ptg000002l	Liftoff	exon	256944	257033	.	-	.	ID=scaffold3.t73.exon1;Parent=scaffold3.t73;extra_copy_number=0
ptg000002l	Liftoff	CDS	254576	254714	.	-	.	ID=scaffold3.t73.cds7;Parent=scaffold3.t73;extra_copy_number=0
ptg000002l	Liftoff	CDS	254766	255481	.	-	.	ID=scaffold3.t73.cds6;Parent=scaffold3.t73;extra_copy_number=0
ptg000002l	Liftoff	CDS	255533	255790	.	-	.	ID=scaffold3.t73.cds5;Parent=scaffold3.t73;extra_copy_number=0
ptg000002l	Liftoff	CDS	255846	256348	.	-	.	ID=scaffold3.t73.cds4;Parent=scaffold3.t73;extra_copy_number=0
ptg000002l	Liftoff	CDS	256397	256822	.	-	.	ID=scaffold3.t73.cds3;Parent=scaffold3.t73;extra_copy_number=0
ptg000002l	Liftoff	CDS	256879	256891	.	-	.	ID=scaffold3.t73.cds2;Parent=scaffold3.t73;extra_copy_number=0
ptg000002l	Liftoff	CDS	256944	257033	.	-	.	ID=scaffold3.t73.cds1;Parent=scaffold3.t73;extra_copy_number=0
ptg000002l	Liftoff	gene	257553	258254	.	-	.	ID=scaffold3.g74;coverage=1.0;sequence_ID=1.0;valid_ORFs=1;extra_copy_number=0;copy_num_ID=scaffold3.g74_0
ptg000002l	Liftoff	mRNA	257553	258254	.	-	.	ID=scaffold3.t74;Parent=scaffold3.g74;matches_ref_protein=True;valid_ORF=True;extra_copy_number=0
ptg000002l	Liftoff	exon	257553	258254	.	-	.	ID=scaffold3.t74.exon1;Parent=scaffold3.t74;extra_copy_number=0
ptg000002l	Liftoff	CDS	257553	258254	.	-	.	ID=scaffold3.t74.cds1;Parent=scaffold3.t74;extra_copy_number=0
ptg000002l	Liftoff	gene	261261	262136	.	-	.	ID=scaffold3.g75;coverage=1.0;sequence_ID=1.0;valid_ORFs=1;extra_copy_number=0;copy_num_ID=scaffold3.g75_0
ptg000002l	Liftoff	mRNA	261261	262136	.	-	.	ID=scaffold3.t75;Parent=scaffold3.g75;matches_ref_protein=True;valid_ORF=True;extra_copy_number=0
ptg000002l	Liftoff	exon	261261	261292	.	-	.	ID=scaffold3.t75.exon3;Parent=scaffold3.t75;extra_copy_number=0
ptg000002l	Liftoff	exon	261328	262006	.	-	.	ID=scaffold3.t75.exon2;Parent=scaffold3.t75;extra_copy_number=0
ptg000002l	Liftoff	exon	262065	262136	.	-	.	ID=scaffold3.t75.exon1;Parent=scaffold3.t75;extra_copy_number=0
ptg000002l	Liftoff	CDS	261261	261292	.	-	.	ID=scaffold3.t75.cds3;Parent=scaffold3.t75;extra_copy_number=0
ptg000002l	Liftoff	CDS	261328	262006	.	-	.	ID=scaffold3.t75.cds2;Parent=scaffold3.t75;extra_copy_number=0
ptg000002l	Liftoff	CDS	262065	262136	.	-	.	ID=scaffold3.t75.cds1;Parent=scaffold3.t75;extra_copy_number=0
ptg000002l	Liftoff	gene	263097	263876	.	-	.	ID=scaffold3.g76;coverage=1.0;sequence_ID=1.0;valid_ORFs=1;extra_copy_number=0;copy_num_ID=scaffold3.g76_0
ptg000002l	Liftoff	mRNA	263097	263876	.	-	.	ID=scaffold3.t76;Parent=scaffold3.g76;matches_ref_protein=True;valid_ORF=True;extra_copy_number=0
ptg000002l	Liftoff	exon	263097	263876	.	-	.	ID=scaffold3.t76.exon1;Parent=scaffold3.t76;extra_copy_number=0
ptg000002l	Liftoff	CDS	263097	263876	.	-	.	ID=scaffold3.t76.cds1;Parent=scaffold3.t76;extra_copy_number=0
ptg000002l	Liftoff	gene	264586	265857	.	-	.	ID=scaffold3.g77;coverage=1.0;sequence_ID=1.0;valid_ORFs=1;extra_copy_number=0;copy_num_ID=scaffold3.g77_0
ptg000002l	Liftoff	mRNA	264586	265857	.	-	.	ID=scaffold3.t77;Parent=scaffold3.g77;matches_ref_protein=True;valid_ORF=True;extra_copy_number=0
ptg000002l	Liftoff	exon	264586	264812	.	-	.	ID=scaffold3.t77.exon3;Parent=scaffold3.t77;extra_copy_number=0
ptg000002l	Liftoff	exon	264874	265512	.	-	.	ID=scaffold3.t77.exon2;Parent=scaffold3.t77;extra_copy_number=0
ptg000002l	Liftoff	exon	265572	265857	.	-	.	ID=scaffold3.t77.exon1;Parent=scaffold3.t77;extra_copy_number=0
ptg000002l	Liftoff	CDS	264586	264812	.	-	.	ID=scaffold3.t77.cds3;Parent=scaffold3.t77;extra_copy_number=0
ptg000002l	Liftoff	CDS	264874	265512	.	-	.	ID=scaffold3.t77.cds2;Parent=scaffold3.t77;extra_copy_number=0
ptg000002l	Liftoff	CDS	265572	265857	.	-	.	ID=scaffold3.t77.cds1;Parent=scaffold3.t77;extra_copy_number=0
ptg000002l	Liftoff	gene	266160	268253	.	+	.	ID=scaffold3.g78;coverage=1.0;sequence_ID=1.0;valid_ORFs=1;extra_copy_number=0;copy_num_ID=scaffold3.g78_0
ptg000002l	Liftoff	mRNA	266160	268253	.	+	.	ID=scaffold3.t78;Parent=scaffold3.g78;matches_ref_protein=True;valid_ORF=True;extra_copy_number=0
ptg000002l	Liftoff	exon	266160	266452	.	+	.	ID=scaffold3.t78.exon1;Parent=scaffold3.t78;extra_copy_number=0
ptg000002l	Liftoff	exon	266510	267215	.	+	.	ID=scaffold3.t78.exon2;Parent=scaffold3.t78;extra_copy_number=0
ptg000002l	Liftoff	exon	267278	267379	.	+	.	ID=scaffold3.t78.exon3;Parent=scaffold3.t78;extra_copy_number=0
ptg000002l	Liftoff	exon	267438	267601	.	+	.	ID=scaffold3.t78.exon4;Parent=scaffold3.t78;extra_copy_number=0
ptg000002l	Liftoff	exon	267668	268253	.	+	.	ID=scaffold3.t78.exon5;Parent=scaffold3.t78;extra_copy_number=0
ptg000002l	Liftoff	CDS	266160	266452	.	+	.	ID=scaffold3.t78.cds1;Parent=scaffold3.t78;extra_copy_number=0
ptg000002l	Liftoff	CDS	266510	267215	.	+	.	ID=scaffold3.t78.cds2;Parent=scaffold3.t78;extra_copy_number=0
ptg000002l	Liftoff	CDS	267278	267379	.	+	.	ID=scaffold3.t78.cds3;Parent=scaffold3.t78;extra_copy_number=0
ptg000002l	Liftoff	CDS	267438	267601	.	+	.	ID=scaffold3.t78.cds4;Parent=scaffold3.t78;extra_copy_number=0
ptg000002l	Liftoff	CDS	267668	268253	.	+	.	ID=scaffold3.t78.cds5;Parent=scaffold3.t78;extra_copy_number=0
ptg000002l	Liftoff	gene	285969	287912	.	-	.	ID=scaffold3.g79;coverage=1.0;sequence_ID=1.0;valid_ORFs=1;extra_copy_number=0;copy_num_ID=scaffold3.g79_0
ptg000002l	Liftoff	mRNA	285969	287912	.	-	.	ID=scaffold3.t79;Parent=scaffold3.g79;matches_ref_protein=True;valid_ORF=True;extra_copy_number=0
ptg000002l	Liftoff	exon	285969	287077	.	-	.	ID=scaffold3.t79.exon3;Parent=scaffold3.t79;extra_copy_number=0
ptg000002l	Liftoff	exon	287128	287660	.	-	.	ID=scaffold3.t79.exon2;Parent=scaffold3.t79;extra_copy_number=0
ptg000002l	Liftoff	exon	287716	287912	.	-	.	ID=scaffold3.t79.exon1;Parent=scaffold3.t79;extra_copy_number=0
ptg000002l	Liftoff	CDS	285969	287077	.	-	.	ID=scaffold3.t79.cds3;Parent=scaffold3.t79;extra_copy_number=0
ptg000002l	Liftoff	CDS	287128	287660	.	-	.	ID=scaffold3.t79.cds2;Parent=scaffold3.t79;extra_copy_number=0
ptg000002l	Liftoff	CDS	287716	287912	.	-	.	ID=scaffold3.t79.cds1;Parent=scaffold3.t79;extra_copy_number=0
ptg000002l	Liftoff	gene	288470	291922	.	+	.	ID=scaffold3.g80;coverage=1.0;sequence_ID=1.0;valid_ORFs=1;extra_copy_number=0;copy_num_ID=scaffold3.g80_0
ptg000002l	Liftoff	mRNA	288470	291922	.	+	.	ID=scaffold3.t80;Parent=scaffold3.g80;matches_ref_protein=True;valid_ORF=True;extra_copy_number=0
ptg000002l	Liftoff	exon	288470	288864	.	+	.	ID=scaffold3.t80.exon1;Parent=scaffold3.t80;extra_copy_number=0
ptg000002l	Liftoff	exon	288914	289201	.	+	.	ID=scaffold3.t80.exon2;Parent=scaffold3.t80;extra_copy_number=0
ptg000002l	Liftoff	exon	289264	289282	.	+	.	ID=scaffold3.t80.exon3;Parent=scaffold3.t80;extra_copy_number=0
ptg000002l	Liftoff	exon	289336	290530	.	+	.	ID=scaffold3.t80.exon4;Parent=scaffold3.t80;extra_copy_number=0
ptg000002l	Liftoff	exon	290585	291052	.	+	.	ID=scaffold3.t80.exon5;Parent=scaffold3.t80;extra_copy_number=0
ptg000002l	Liftoff	exon	291099	291922	.	+	.	ID=scaffold3.t80.exon6;Parent=scaffold3.t80;extra_copy_number=0
ptg000002l	Liftoff	CDS	288470	288864	.	+	.	ID=scaffold3.t80.cds1;Parent=scaffold3.t80;extra_copy_number=0
ptg000002l	Liftoff	CDS	288914	289201	.	+	.	ID=scaffold3.t80.cds2;Parent=scaffold3.t80;extra_copy_number=0
ptg000002l	Liftoff	CDS	289264	289282	.	+	.	ID=scaffold3.t80.cds3;Parent=scaffold3.t80;extra_copy_number=0
ptg000002l	Liftoff	CDS	289336	290530	.	+	.	ID=scaffold3.t80.cds4;Parent=scaffold3.t80;extra_copy_number=0
ptg000002l	Liftoff	CDS	290585	291052	.	+	.	ID=scaffold3.t80.cds5;Parent=scaffold3.t80;extra_copy_number=0
ptg000002l	Liftoff	CDS	291099	291922	.	+	.	ID=scaffold3.t80.cds6;Parent=scaffold3.t80;extra_copy_number=0
ptg000002l	Liftoff	gene	297636	298514	.	-	.	ID=scaffold3.g81;coverage=1.0;sequence_ID=1.0;valid_ORFs=1;extra_copy_number=0;copy_num_ID=scaffold3.g81_0
ptg000002l	Liftoff	mRNA	297636	298514	.	-	.	ID=scaffold3.t81;Parent=scaffold3.g81;matches_ref_protein=True;valid_ORF=True;extra_copy_number=0
ptg000002l	Liftoff	exon	297636	298152	.	-	.	ID=scaffold3.t81.exon2;Parent=scaffold3.t81;extra_copy_number=0
ptg000002l	Liftoff	exon	298210	298514	.	-	.	ID=scaffold3.t81.exon1;Parent=scaffold3.t81;extra_copy_number=0
ptg000002l	Liftoff	CDS	297636	298152	.	-	.	ID=scaffold3.t81.cds2;Parent=scaffold3.t81;extra_copy_number=0
ptg000002l	Liftoff	CDS	298210	298514	.	-	.	ID=scaffold3.t81.cds1;Parent=scaffold3.t81;extra_copy_number=0
ptg000002l	Liftoff	gene	299458	300691	.	-	.	ID=scaffold3.g82;coverage=1.0;sequence_ID=1.0;valid_ORFs=1;extra_copy_number=0;copy_num_ID=scaffold3.g82_0
ptg000002l	Liftoff	mRNA	299458	300691	.	-	.	ID=scaffold3.t82;Parent=scaffold3.g82;matches_ref_protein=True;valid_ORF=True;extra_copy_number=0
ptg000002l	Liftoff	exon	299458	300215	.	-	.	ID=scaffold3.t82.exon4;Parent=scaffold3.t82;extra_copy_number=0
ptg000002l	Liftoff	exon	300264	300389	.	-	.	ID=scaffold3.t82.exon3;Parent=scaffold3.t82;extra_copy_number=0
ptg000002l	Liftoff	exon	300442	300518	.	-	.	ID=scaffold3.t82.exon2;Parent=scaffold3.t82;extra_copy_number=0
ptg000002l	Liftoff	exon	300564	300691	.	-	.	ID=scaffold3.t82.exon1;Parent=scaffold3.t82;extra_copy_number=0
ptg000002l	Liftoff	CDS	299458	300215	.	-	.	ID=scaffold3.t82.cds4;Parent=scaffold3.t82;extra_copy_number=0
ptg000002l	Liftoff	CDS	300264	300389	.	-	.	ID=scaffold3.t82.cds3;Parent=scaffold3.t82;extra_copy_number=0
ptg000002l	Liftoff	CDS	300442	300518	.	-	.	ID=scaffold3.t82.cds2;Parent=scaffold3.t82;extra_copy_number=0
ptg000002l	Liftoff	CDS	300564	300691	.	-	.	ID=scaffold3.t82.cds1;Parent=scaffold3.t82;extra_copy_number=0
ptg000002l	Liftoff	gene	300947	302126	.	-	.	ID=scaffold3.g83;coverage=1.0;sequence_ID=1.0;valid_ORFs=1;extra_copy_number=0;copy_num_ID=scaffold3.g83_0
ptg000002l	Liftoff	mRNA	300947	302126	.	-	.	ID=scaffold3.t83;Parent=scaffold3.g83;matches_ref_protein=True;valid_ORF=True;extra_copy_number=0
ptg000002l	Liftoff	exon	300947	301074	.	-	.	ID=scaffold3.t83.exon4;Parent=scaffold3.t83;extra_copy_number=0
ptg000002l	Liftoff	exon	301128	301321	.	-	.	ID=scaffold3.t83.exon3;Parent=scaffold3.t83;extra_copy_number=0
ptg000002l	Liftoff	exon	301372	301426	.	-	.	ID=scaffold3.t83.exon2;Parent=scaffold3.t83;extra_copy_number=0
ptg000002l	Liftoff	exon	301478	302126	.	-	.	ID=scaffold3.t83.exon1;Parent=scaffold3.t83;extra_copy_number=0
ptg000002l	Liftoff	CDS	300947	301074	.	-	.	ID=scaffold3.t83.cds4;Parent=scaffold3.t83;extra_copy_number=0
ptg000002l	Liftoff	CDS	301128	301321	.	-	.	ID=scaffold3.t83.cds3;Parent=scaffold3.t83;extra_copy_number=0
ptg000002l	Liftoff	CDS	301372	301426	.	-	.	ID=scaffold3.t83.cds2;Parent=scaffold3.t83;extra_copy_number=0
ptg000002l	Liftoff	CDS	301478	302126	.	-	.	ID=scaffold3.t83.cds1;Parent=scaffold3.t83;extra_copy_number=0
ptg000002l	Liftoff	gene	302635	304325	.	+	.	ID=scaffold3.g84;coverage=1.0;sequence_ID=1.0;valid_ORFs=1;extra_copy_number=0;copy_num_ID=scaffold3.g84_0
ptg000002l	Liftoff	mRNA	302635	304325	.	+	.	ID=scaffold3.t84;Parent=scaffold3.g84;matches_ref_protein=True;valid_ORF=True;extra_copy_number=0
ptg000002l	Liftoff	exon	302635	303547	.	+	.	ID=scaffold3.t84.exon1;Parent=scaffold3.t84;extra_copy_number=0
ptg000002l	Liftoff	exon	303598	304325	.	+	.	ID=scaffold3.t84.exon2;Parent=scaffold3.t84;extra_copy_number=0
ptg000002l	Liftoff	CDS	302635	303547	.	+	.	ID=scaffold3.t84.cds1;Parent=scaffold3.t84;extra_copy_number=0
ptg000002l	Liftoff	CDS	303598	304325	.	+	.	ID=scaffold3.t84.cds2;Parent=scaffold3.t84;extra_copy_number=0
ptg000002l	Liftoff	gene	305073	306700	.	+	.	ID=scaffold3.g85;coverage=1.0;sequence_ID=1.0;valid_ORFs=1;extra_copy_number=0;copy_num_ID=scaffold3.g85_0
ptg000002l	Liftoff	mRNA	305073	306700	.	+	.	ID=scaffold3.t85;Parent=scaffold3.g85;matches_ref_protein=True;valid_ORF=True;extra_copy_number=0
ptg000002l	Liftoff	exon	305073	305129	.	+	.	ID=scaffold3.t85.exon1;Parent=scaffold3.t85;extra_copy_number=0
ptg000002l	Liftoff	exon	305183	305252	.	+	.	ID=scaffold3.t85.exon2;Parent=scaffold3.t85;extra_copy_number=0
ptg000002l	Liftoff	exon	305314	305747	.	+	.	ID=scaffold3.t85.exon3;Parent=scaffold3.t85;extra_copy_number=0
ptg000002l	Liftoff	exon	305801	306700	.	+	.	ID=scaffold3.t85.exon4;Parent=scaffold3.t85;extra_copy_number=0
ptg000002l	Liftoff	CDS	305073	305129	.	+	.	ID=scaffold3.t85.cds1;Parent=scaffold3.t85;extra_copy_number=0
ptg000002l	Liftoff	CDS	305183	305252	.	+	.	ID=scaffold3.t85.cds2;Parent=scaffold3.t85;extra_copy_number=0
ptg000002l	Liftoff	CDS	305314	305747	.	+	.	ID=scaffold3.t85.cds3;Parent=scaffold3.t85;extra_copy_number=0
ptg000002l	Liftoff	CDS	305801	306700	.	+	.	ID=scaffold3.t85.cds4;Parent=scaffold3.t85;extra_copy_number=0
ptg000002l	Liftoff	gene	306856	308780	.	-	.	ID=scaffold3.g86;coverage=1.0;sequence_ID=1.0;valid_ORFs=1;extra_copy_number=0;copy_num_ID=scaffold3.g86_0
ptg000002l	Liftoff	mRNA	306856	308780	.	-	.	ID=scaffold3.t86;Parent=scaffold3.g86;matches_ref_protein=True;valid_ORF=True;extra_copy_number=0
ptg000002l	Liftoff	exon	306856	307042	.	-	.	ID=scaffold3.t86.exon7;Parent=scaffold3.t86;extra_copy_number=0
ptg000002l	Liftoff	exon	307112	307266	.	-	.	ID=scaffold3.t86.exon6;Parent=scaffold3.t86;extra_copy_number=0
ptg000002l	Liftoff	exon	307350	307611	.	-	.	ID=scaffold3.t86.exon5;Parent=scaffold3.t86;extra_copy_number=0
ptg000002l	Liftoff	exon	307672	307913	.	-	.	ID=scaffold3.t86.exon4;Parent=scaffold3.t86;extra_copy_number=0
ptg000002l	Liftoff	exon	307967	308090	.	-	.	ID=scaffold3.t86.exon3;Parent=scaffold3.t86;extra_copy_number=0
ptg000002l	Liftoff	exon	308145	308499	.	-	.	ID=scaffold3.t86.exon2;Parent=scaffold3.t86;extra_copy_number=0
ptg000002l	Liftoff	exon	308555	308780	.	-	.	ID=scaffold3.t86.exon1;Parent=scaffold3.t86;extra_copy_number=0
ptg000002l	Liftoff	CDS	306856	307042	.	-	.	ID=scaffold3.t86.cds7;Parent=scaffold3.t86;extra_copy_number=0
ptg000002l	Liftoff	CDS	307112	307266	.	-	.	ID=scaffold3.t86.cds6;Parent=scaffold3.t86;extra_copy_number=0
ptg000002l	Liftoff	CDS	307350	307611	.	-	.	ID=scaffold3.t86.cds5;Parent=scaffold3.t86;extra_copy_number=0
ptg000002l	Liftoff	CDS	307672	307913	.	-	.	ID=scaffold3.t86.cds4;Parent=scaffold3.t86;extra_copy_number=0
ptg000002l	Liftoff	CDS	307967	308090	.	-	.	ID=scaffold3.t86.cds3;Parent=scaffold3.t86;extra_copy_number=0
ptg000002l	Liftoff	CDS	308145	308499	.	-	.	ID=scaffold3.t86.cds2;Parent=scaffold3.t86;extra_copy_number=0
ptg000002l	Liftoff	CDS	308555	308780	.	-	.	ID=scaffold3.t86.cds1;Parent=scaffold3.t86;extra_copy_number=0
ptg000002l	Liftoff	gene	309238	310655	.	+	.	ID=scaffold3.g87;coverage=1.0;sequence_ID=1.0;valid_ORFs=1;extra_copy_number=0;copy_num_ID=scaffold3.g87_0
ptg000002l	Liftoff	mRNA	309238	310655	.	+	.	ID=scaffold3.t87;Parent=scaffold3.g87;matches_ref_protein=True;valid_ORF=True;extra_copy_number=0
ptg000002l	Liftoff	exon	309238	309528	.	+	.	ID=scaffold3.t87.exon1;Parent=scaffold3.t87;extra_copy_number=0
ptg000002l	Liftoff	exon	309551	310256	.	+	.	ID=scaffold3.t87.exon2;Parent=scaffold3.t87;extra_copy_number=0
ptg000002l	Liftoff	exon	310330	310655	.	+	.	ID=scaffold3.t87.exon3;Parent=scaffold3.t87;extra_copy_number=0
ptg000002l	Liftoff	CDS	309238	309528	.	+	.	ID=scaffold3.t87.cds1;Parent=scaffold3.t87;extra_copy_number=0
ptg000002l	Liftoff	CDS	309551	310256	.	+	.	ID=scaffold3.t87.cds2;Parent=scaffold3.t87;extra_copy_number=0
ptg000002l	Liftoff	CDS	310330	310655	.	+	.	ID=scaffold3.t87.cds3;Parent=scaffold3.t87;extra_copy_number=0
ptg000002l	Liftoff	gene	311151	316381	.	-	.	ID=scaffold3.g88;coverage=1.0;sequence_ID=1.0;valid_ORFs=1;extra_copy_number=0;copy_num_ID=scaffold3.g88_0
ptg000002l	Liftoff	mRNA	311151	316381	.	-	.	ID=scaffold3.t88;Parent=scaffold3.g88;matches_ref_protein=True;valid_ORF=True;extra_copy_number=0
ptg000002l	Liftoff	exon	311151	312137	.	-	.	ID=scaffold3.t88.exon4;Parent=scaffold3.t88;extra_copy_number=0
ptg000002l	Liftoff	exon	312219	313373	.	-	.	ID=scaffold3.t88.exon3;Parent=scaffold3.t88;extra_copy_number=0
ptg000002l	Liftoff	exon	313427	313698	.	-	.	ID=scaffold3.t88.exon2;Parent=scaffold3.t88;extra_copy_number=0
ptg000002l	Liftoff	exon	314767	316381	.	-	.	ID=scaffold3.t88.exon1;Parent=scaffold3.t88;extra_copy_number=0
ptg000002l	Liftoff	CDS	311151	312137	.	-	.	ID=scaffold3.t88.cds4;Parent=scaffold3.t88;extra_copy_number=0
ptg000002l	Liftoff	CDS	312219	313373	.	-	.	ID=scaffold3.t88.cds3;Parent=scaffold3.t88;extra_copy_number=0
ptg000002l	Liftoff	CDS	313427	313698	.	-	.	ID=scaffold3.t88.cds2;Parent=scaffold3.t88;extra_copy_number=0
ptg000002l	Liftoff	CDS	314767	316381	.	-	.	ID=scaffold3.t88.cds1;Parent=scaffold3.t88;extra_copy_number=0
ptg000002l	Liftoff	gene	317402	321384	.	+	.	ID=scaffold3.g89;coverage=1.0;sequence_ID=1.0;valid_ORFs=1;extra_copy_number=0;copy_num_ID=scaffold3.g89_0
ptg000002l	Liftoff	mRNA	317402	321384	.	+	.	ID=scaffold3.t89;Parent=scaffold3.g89;matches_ref_protein=True;valid_ORF=True;extra_copy_number=0
ptg000002l	Liftoff	exon	317402	318122	.	+	.	ID=scaffold3.t89.exon1;Parent=scaffold3.t89;extra_copy_number=0
ptg000002l	Liftoff	exon	318188	318612	.	+	.	ID=scaffold3.t89.exon2;Parent=scaffold3.t89;extra_copy_number=0
ptg000002l	Liftoff	exon	318672	319259	.	+	.	ID=scaffold3.t89.exon3;Parent=scaffold3.t89;extra_copy_number=0
ptg000002l	Liftoff	exon	319323	319405	.	+	.	ID=scaffold3.t89.exon4;Parent=scaffold3.t89;extra_copy_number=0
ptg000002l	Liftoff	exon	319464	319493	.	+	.	ID=scaffold3.t89.exon5;Parent=scaffold3.t89;extra_copy_number=0
ptg000002l	Liftoff	exon	319553	319607	.	+	.	ID=scaffold3.t89.exon6;Parent=scaffold3.t89;extra_copy_number=0
ptg000002l	Liftoff	exon	319659	320421	.	+	.	ID=scaffold3.t89.exon7;Parent=scaffold3.t89;extra_copy_number=0
ptg000002l	Liftoff	exon	320485	320774	.	+	.	ID=scaffold3.t89.exon8;Parent=scaffold3.t89;extra_copy_number=0
ptg000002l	Liftoff	exon	320826	320910	.	+	.	ID=scaffold3.t89.exon9;Parent=scaffold3.t89;extra_copy_number=0
ptg000002l	Liftoff	exon	320970	321201	.	+	.	ID=scaffold3.t89.exon10;Parent=scaffold3.t89;extra_copy_number=0
ptg000002l	Liftoff	exon	321258	321384	.	+	.	ID=scaffold3.t89.exon11;Parent=scaffold3.t89;extra_copy_number=0
ptg000002l	Liftoff	CDS	317402	318122	.	+	.	ID=scaffold3.t89.cds1;Parent=scaffold3.t89;extra_copy_number=0
ptg000002l	Liftoff	CDS	318188	318612	.	+	.	ID=scaffold3.t89.cds2;Parent=scaffold3.t89;extra_copy_number=0
ptg000002l	Liftoff	CDS	318672	319259	.	+	.	ID=scaffold3.t89.cds3;Parent=scaffold3.t89;extra_copy_number=0
ptg000002l	Liftoff	CDS	319323	319405	.	+	.	ID=scaffold3.t89.cds4;Parent=scaffold3.t89;extra_copy_number=0
ptg000002l	Liftoff	CDS	319464	319493	.	+	.	ID=scaffold3.t89.cds5;Parent=scaffold3.t89;extra_copy_number=0
ptg000002l	Liftoff	CDS	319553	319607	.	+	.	ID=scaffold3.t89.cds6;Parent=scaffold3.t89;extra_copy_number=0
ptg000002l	Liftoff	CDS	319659	320421	.	+	.	ID=scaffold3.t89.cds7;Parent=scaffold3.t89;extra_copy_number=0
ptg000002l	Liftoff	CDS	320485	320774	.	+	.	ID=scaffold3.t89.cds8;Parent=scaffold3.t89;extra_copy_number=0
ptg000002l	Liftoff	CDS	320826	320910	.	+	.	ID=scaffold3.t89.cds9;Parent=scaffold3.t89;extra_copy_number=0
ptg000002l	Liftoff	CDS	320970	321201	.	+	.	ID=scaffold3.t89.cds10;Parent=scaffold3.t89;extra_copy_number=0
ptg000002l	Liftoff	CDS	321258	321384	.	+	.	ID=scaffold3.t89.cds11;Parent=scaffold3.t89;extra_copy_number=0
ptg000002l	Liftoff	gene	322353	322679	.	+	.	ID=scaffold3.g90;coverage=1.0;sequence_ID=1.0;valid_ORFs=1;extra_copy_number=0;copy_num_ID=scaffold3.g90_0
ptg000002l	Liftoff	mRNA	322353	322679	.	+	.	ID=scaffold3.t90;Parent=scaffold3.g90;matches_ref_protein=True;valid_ORF=True;extra_copy_number=0
ptg000002l	Liftoff	exon	322353	322679	.	+	.	ID=scaffold3.t90.exon1;Parent=scaffold3.t90;extra_copy_number=0
ptg000002l	Liftoff	CDS	322353	322679	.	+	.	ID=scaffold3.t90.cds1;Parent=scaffold3.t90;extra_copy_number=0
ptg000002l	Liftoff	gene	326469	328316	.	+	.	ID=scaffold3.g91;coverage=1.0;sequence_ID=1.0;valid_ORFs=1;extra_copy_number=0;copy_num_ID=scaffold3.g91_0
ptg000002l	Liftoff	mRNA	326469	328316	.	+	.	ID=scaffold3.t91;Parent=scaffold3.g91;matches_ref_protein=True;valid_ORF=True;extra_copy_number=0
ptg000002l	Liftoff	exon	326469	328316	.	+	.	ID=scaffold3.t91.exon1;Parent=scaffold3.t91;extra_copy_number=0
ptg000002l	Liftoff	CDS	326469	328316	.	+	.	ID=scaffold3.t91.cds1;Parent=scaffold3.t91;extra_copy_number=0
ptg000002l	Liftoff	gene	330204	330907	.	-	.	ID=scaffold3.g92;coverage=1.0;sequence_ID=1.0;valid_ORFs=1;extra_copy_number=0;copy_num_ID=scaffold3.g92_0
ptg000002l	Liftoff	mRNA	330204	330907	.	-	.	ID=scaffold3.t92;Parent=scaffold3.g92;matches_ref_protein=True;valid_ORF=True;extra_copy_number=0
ptg000002l	Liftoff	exon	330204	330786	.	-	.	ID=scaffold3.t92.exon2;Parent=scaffold3.t92;extra_copy_number=0
ptg000002l	Liftoff	exon	330846	330907	.	-	.	ID=scaffold3.t92.exon1;Parent=scaffold3.t92;extra_copy_number=0
ptg000002l	Liftoff	CDS	330204	330786	.	-	.	ID=scaffold3.t92.cds2;Parent=scaffold3.t92;extra_copy_number=0
ptg000002l	Liftoff	CDS	330846	330907	.	-	.	ID=scaffold3.t92.cds1;Parent=scaffold3.t92;extra_copy_number=0
ptg000002l	Liftoff	gene	331304	334541	.	-	.	ID=scaffold3.g93;coverage=1.0;sequence_ID=1.0;valid_ORFs=1;extra_copy_number=0;copy_num_ID=scaffold3.g93_0
ptg000002l	Liftoff	mRNA	331304	334541	.	-	.	ID=scaffold3.t93;Parent=scaffold3.g93;matches_ref_protein=True;valid_ORF=True;extra_copy_number=0
ptg000002l	Liftoff	exon	331304	331629	.	-	.	ID=scaffold3.t93.exon6;Parent=scaffold3.t93;extra_copy_number=0
ptg000002l	Liftoff	exon	331691	331828	.	-	.	ID=scaffold3.t93.exon5;Parent=scaffold3.t93;extra_copy_number=0
ptg000002l	Liftoff	exon	331888	332217	.	-	.	ID=scaffold3.t93.exon4;Parent=scaffold3.t93;extra_copy_number=0
ptg000002l	Liftoff	exon	332273	332471	.	-	.	ID=scaffold3.t93.exon3;Parent=scaffold3.t93;extra_copy_number=0
ptg000002l	Liftoff	exon	332523	333190	.	-	.	ID=scaffold3.t93.exon2;Parent=scaffold3.t93;extra_copy_number=0
ptg000002l	Liftoff	exon	334214	334541	.	-	.	ID=scaffold3.t93.exon1;Parent=scaffold3.t93;extra_copy_number=0
ptg000002l	Liftoff	CDS	331304	331629	.	-	.	ID=scaffold3.t93.cds6;Parent=scaffold3.t93;extra_copy_number=0
ptg000002l	Liftoff	CDS	331691	331828	.	-	.	ID=scaffold3.t93.cds5;Parent=scaffold3.t93;extra_copy_number=0
ptg000002l	Liftoff	CDS	331888	332217	.	-	.	ID=scaffold3.t93.cds4;Parent=scaffold3.t93;extra_copy_number=0
ptg000002l	Liftoff	CDS	332273	332471	.	-	.	ID=scaffold3.t93.cds3;Parent=scaffold3.t93;extra_copy_number=0
ptg000002l	Liftoff	CDS	332523	333190	.	-	.	ID=scaffold3.t93.cds2;Parent=scaffold3.t93;extra_copy_number=0
ptg000002l	Liftoff	CDS	334214	334541	.	-	.	ID=scaffold3.t93.cds1;Parent=scaffold3.t93;extra_copy_number=0
ptg000002l	Liftoff	gene	334934	335842	.	+	.	ID=scaffold3.g94;coverage=1.0;sequence_ID=1.0;valid_ORFs=1;extra_copy_number=0;copy_num_ID=scaffold3.g94_0
ptg000002l	Liftoff	mRNA	334934	335842	.	+	.	ID=scaffold3.t94;Parent=scaffold3.g94;matches_ref_protein=True;valid_ORF=True;extra_copy_number=0
ptg000002l	Liftoff	exon	334934	335842	.	+	.	ID=scaffold3.t94.exon1;Parent=scaffold3.t94;extra_copy_number=0
ptg000002l	Liftoff	CDS	334934	335842	.	+	.	ID=scaffold3.t94.cds1;Parent=scaffold3.t94;extra_copy_number=0
ptg000002l	Liftoff	gene	336050	337145	.	-	.	ID=scaffold3.g95;coverage=1.0;sequence_ID=1.0;valid_ORFs=1;extra_copy_number=0;copy_num_ID=scaffold3.g95_0
ptg000002l	Liftoff	mRNA	336050	337145	.	-	.	ID=scaffold3.t95;Parent=scaffold3.g95;matches_ref_protein=True;valid_ORF=True;extra_copy_number=0
ptg000002l	Liftoff	exon	336050	336301	.	-	.	ID=scaffold3.t95.exon3;Parent=scaffold3.t95;extra_copy_number=0
ptg000002l	Liftoff	exon	336353	336574	.	-	.	ID=scaffold3.t95.exon2;Parent=scaffold3.t95;extra_copy_number=0
ptg000002l	Liftoff	exon	336768	337145	.	-	.	ID=scaffold3.t95.exon1;Parent=scaffold3.t95;extra_copy_number=0
ptg000002l	Liftoff	CDS	336050	336301	.	-	.	ID=scaffold3.t95.cds3;Parent=scaffold3.t95;extra_copy_number=0
ptg000002l	Liftoff	CDS	336353	336574	.	-	.	ID=scaffold3.t95.cds2;Parent=scaffold3.t95;extra_copy_number=0
ptg000002l	Liftoff	CDS	336768	337145	.	-	.	ID=scaffold3.t95.cds1;Parent=scaffold3.t95;extra_copy_number=0
ptg000002l	Liftoff	gene	337887	339274	.	+	.	ID=scaffold3.g96;coverage=1.0;sequence_ID=1.0;valid_ORFs=1;extra_copy_number=0;copy_num_ID=scaffold3.g96_0
ptg000002l	Liftoff	mRNA	337887	339274	.	+	.	ID=scaffold3.t96;Parent=scaffold3.g96;matches_ref_protein=True;valid_ORF=True;extra_copy_number=0
ptg000002l	Liftoff	exon	337887	338067	.	+	.	ID=scaffold3.t96.exon1;Parent=scaffold3.t96;extra_copy_number=0
ptg000002l	Liftoff	exon	338123	338790	.	+	.	ID=scaffold3.t96.exon2;Parent=scaffold3.t96;extra_copy_number=0
ptg000002l	Liftoff	exon	338846	339184	.	+	.	ID=scaffold3.t96.exon3;Parent=scaffold3.t96;extra_copy_number=0
ptg000002l	Liftoff	exon	339233	339274	.	+	.	ID=scaffold3.t96.exon4;Parent=scaffold3.t96;extra_copy_number=0
ptg000002l	Liftoff	CDS	337887	338067	.	+	.	ID=scaffold3.t96.cds1;Parent=scaffold3.t96;extra_copy_number=0
ptg000002l	Liftoff	CDS	338123	338790	.	+	.	ID=scaffold3.t96.cds2;Parent=scaffold3.t96;extra_copy_number=0
ptg000002l	Liftoff	CDS	338846	339184	.	+	.	ID=scaffold3.t96.cds3;Parent=scaffold3.t96;extra_copy_number=0
ptg000002l	Liftoff	CDS	339233	339274	.	+	.	ID=scaffold3.t96.cds4;Parent=scaffold3.t96;extra_copy_number=0
ptg000002l	Liftoff	gene	340086	340921	.	-	.	ID=scaffold3.g97;coverage=1.0;sequence_ID=1.0;valid_ORFs=1;extra_copy_number=0;copy_num_ID=scaffold3.g97_0
ptg000002l	Liftoff	mRNA	340086	340921	.	-	.	ID=scaffold3.t97;Parent=scaffold3.g97;matches_ref_protein=True;valid_ORF=True;extra_copy_number=0
ptg000002l	Liftoff	exon	340086	340601	.	-	.	ID=scaffold3.t97.exon2;Parent=scaffold3.t97;extra_copy_number=0
ptg000002l	Liftoff	exon	340634	340921	.	-	.	ID=scaffold3.t97.exon1;Parent=scaffold3.t97;extra_copy_number=0
ptg000002l	Liftoff	CDS	340086	340601	.	-	.	ID=scaffold3.t97.cds2;Parent=scaffold3.t97;extra_copy_number=0
ptg000002l	Liftoff	CDS	340634	340921	.	-	.	ID=scaffold3.t97.cds1;Parent=scaffold3.t97;extra_copy_number=0
ptg000002l	Liftoff	gene	345405	346541	.	-	.	ID=scaffold3.g98;coverage=1.0;sequence_ID=1.0;valid_ORFs=1;extra_copy_number=0;copy_num_ID=scaffold3.g98_0
ptg000002l	Liftoff	mRNA	345405	346541	.	-	.	ID=scaffold3.t98;Parent=scaffold3.g98;matches_ref_protein=True;valid_ORF=True;extra_copy_number=0
ptg000002l	Liftoff	exon	345405	346541	.	-	.	ID=scaffold3.t98.exon1;Parent=scaffold3.t98;extra_copy_number=0
ptg000002l	Liftoff	CDS	345405	346541	.	-	.	ID=scaffold3.t98.cds1;Parent=scaffold3.t98;extra_copy_number=0
ptg000002l	Liftoff	gene	347004	347177	.	+	.	ID=scaffold3.g99;coverage=1.0;sequence_ID=1.0;valid_ORFs=1;extra_copy_number=0;copy_num_ID=scaffold3.g99_0
ptg000002l	Liftoff	mRNA	347004	347177	.	+	.	ID=scaffold3.t99;Parent=scaffold3.g99;matches_ref_protein=True;valid_ORF=True;extra_copy_number=0
ptg000002l	Liftoff	exon	347004	347177	.	+	.	ID=scaffold3.t99.exon1;Parent=scaffold3.t99;extra_copy_number=0
ptg000002l	Liftoff	CDS	347004	347177	.	+	.	ID=scaffold3.t99.cds1;Parent=scaffold3.t99;extra_copy_number=0
ptg000002l	Liftoff	gene	347639	351064	.	+	.	ID=scaffold3.g100;coverage=1.0;sequence_ID=1.0;valid_ORFs=1;extra_copy_number=0;copy_num_ID=scaffold3.g100_0
ptg000002l	Liftoff	mRNA	347639	351064	.	+	.	ID=scaffold3.t100;Parent=scaffold3.g100;matches_ref_protein=True;valid_ORF=True;extra_copy_number=0
ptg000002l	Liftoff	exon	347639	347707	.	+	.	ID=scaffold3.t100.exon1;Parent=scaffold3.t100;extra_copy_number=0
ptg000002l	Liftoff	exon	347786	347871	.	+	.	ID=scaffold3.t100.exon2;Parent=scaffold3.t100;extra_copy_number=0
ptg000002l	Liftoff	exon	347919	348213	.	+	.	ID=scaffold3.t100.exon3;Parent=scaffold3.t100;extra_copy_number=0
ptg000002l	Liftoff	exon	348261	348560	.	+	.	ID=scaffold3.t100.exon4;Parent=scaffold3.t100;extra_copy_number=0
ptg000002l	Liftoff	exon	348613	348819	.	+	.	ID=scaffold3.t100.exon5;Parent=scaffold3.t100;extra_copy_number=0
ptg000002l	Liftoff	exon	348866	349218	.	+	.	ID=scaffold3.t100.exon6;Parent=scaffold3.t100;extra_copy_number=0
ptg000002l	Liftoff	exon	349411	351064	.	+	.	ID=scaffold3.t100.exon7;Parent=scaffold3.t100;extra_copy_number=0
ptg000002l	Liftoff	CDS	347639	347707	.	+	.	ID=scaffold3.t100.cds1;Parent=scaffold3.t100;extra_copy_number=0
ptg000002l	Liftoff	CDS	347786	347871	.	+	.	ID=scaffold3.t100.cds2;Parent=scaffold3.t100;extra_copy_number=0
ptg000002l	Liftoff	CDS	347919	348213	.	+	.	ID=scaffold3.t100.cds3;Parent=scaffold3.t100;extra_copy_number=0
ptg000002l	Liftoff	CDS	348261	348560	.	+	.	ID=scaffold3.t100.cds4;Parent=scaffold3.t100;extra_copy_number=0
ptg000002l	Liftoff	CDS	348613	348819	.	+	.	ID=scaffold3.t100.cds5;Parent=scaffold3.t100;extra_copy_number=0
ptg000002l	Liftoff	CDS	348866	349218	.	+	.	ID=scaffold3.t100.cds6;Parent=scaffold3.t100;extra_copy_number=0
ptg000002l	Liftoff	CDS	349411	351064	.	+	.	ID=scaffold3.t100.cds7;Parent=scaffold3.t100;extra_copy_number=0
ptg000002l	Liftoff	gene	353103	354340	.	-	.	ID=scaffold3.g101;coverage=1.0;sequence_ID=1.0;valid_ORFs=1;extra_copy_number=0;copy_num_ID=scaffold3.g101_0
ptg000002l	Liftoff	mRNA	353103	354340	.	-	.	ID=scaffold3.t101;Parent=scaffold3.g101;matches_ref_protein=True;valid_ORF=True;extra_copy_number=0
ptg000002l	Liftoff	exon	353103	354117	.	-	.	ID=scaffold3.t101.exon2;Parent=scaffold3.t101;extra_copy_number=0
ptg000002l	Liftoff	exon	354177	354340	.	-	.	ID=scaffold3.t101.exon1;Parent=scaffold3.t101;extra_copy_number=0
ptg000002l	Liftoff	CDS	353103	354117	.	-	.	ID=scaffold3.t101.cds2;Parent=scaffold3.t101;extra_copy_number=0
ptg000002l	Liftoff	CDS	354177	354340	.	-	.	ID=scaffold3.t101.cds1;Parent=scaffold3.t101;extra_copy_number=0
ptg000002l	Liftoff	gene	357890	362757	.	+	.	ID=scaffold3.g102;coverage=1.0;sequence_ID=1.0;valid_ORFs=1;extra_copy_number=0;copy_num_ID=scaffold3.g102_0
ptg000002l	Liftoff	mRNA	357890	362757	.	+	.	ID=scaffold3.t102;Parent=scaffold3.g102;matches_ref_protein=True;valid_ORF=True;extra_copy_number=0
ptg000002l	Liftoff	exon	357890	358152	.	+	.	ID=scaffold3.t102.exon1;Parent=scaffold3.t102;extra_copy_number=0
ptg000002l	Liftoff	exon	358206	358327	.	+	.	ID=scaffold3.t102.exon2;Parent=scaffold3.t102;extra_copy_number=0
ptg000002l	Liftoff	exon	358378	358733	.	+	.	ID=scaffold3.t102.exon3;Parent=scaffold3.t102;extra_copy_number=0
ptg000002l	Liftoff	exon	358786	358899	.	+	.	ID=scaffold3.t102.exon4;Parent=scaffold3.t102;extra_copy_number=0
ptg000002l	Liftoff	exon	359503	361015	.	+	.	ID=scaffold3.t102.exon5;Parent=scaffold3.t102;extra_copy_number=0
ptg000002l	Liftoff	exon	361113	362004	.	+	.	ID=scaffold3.t102.exon6;Parent=scaffold3.t102;extra_copy_number=0
ptg000002l	Liftoff	exon	362055	362757	.	+	.	ID=scaffold3.t102.exon7;Parent=scaffold3.t102;extra_copy_number=0
ptg000002l	Liftoff	CDS	357890	358152	.	+	.	ID=scaffold3.t102.cds1;Parent=scaffold3.t102;extra_copy_number=0
ptg000002l	Liftoff	CDS	358206	358327	.	+	.	ID=scaffold3.t102.cds2;Parent=scaffold3.t102;extra_copy_number=0
ptg000002l	Liftoff	CDS	358378	358733	.	+	.	ID=scaffold3.t102.cds3;Parent=scaffold3.t102;extra_copy_number=0
ptg000002l	Liftoff	CDS	358786	358899	.	+	.	ID=scaffold3.t102.cds4;Parent=scaffold3.t102;extra_copy_number=0
ptg000002l	Liftoff	CDS	359503	361015	.	+	.	ID=scaffold3.t102.cds5;Parent=scaffold3.t102;extra_copy_number=0
ptg000002l	Liftoff	CDS	361113	362004	.	+	.	ID=scaffold3.t102.cds6;Parent=scaffold3.t102;extra_copy_number=0
ptg000002l	Liftoff	CDS	362055	362757	.	+	.	ID=scaffold3.t102.cds7;Parent=scaffold3.t102;extra_copy_number=0
ptg000002l	Liftoff	gene	363721	364687	.	-	.	ID=scaffold3.g103;coverage=1.0;sequence_ID=1.0;valid_ORFs=1;extra_copy_number=0;copy_num_ID=scaffold3.g103_0
ptg000002l	Liftoff	mRNA	363721	364687	.	-	.	ID=scaffold3.t103;Parent=scaffold3.g103;matches_ref_protein=True;valid_ORF=True;extra_copy_number=0
ptg000002l	Liftoff	exon	363721	363992	.	-	.	ID=scaffold3.t103.exon3;Parent=scaffold3.t103;extra_copy_number=0
ptg000002l	Liftoff	exon	364045	364424	.	-	.	ID=scaffold3.t103.exon2;Parent=scaffold3.t103;extra_copy_number=0
ptg000002l	Liftoff	exon	364488	364687	.	-	.	ID=scaffold3.t103.exon1;Parent=scaffold3.t103;extra_copy_number=0
ptg000002l	Liftoff	CDS	363721	363992	.	-	.	ID=scaffold3.t103.cds3;Parent=scaffold3.t103;extra_copy_number=0
ptg000002l	Liftoff	CDS	364045	364424	.	-	.	ID=scaffold3.t103.cds2;Parent=scaffold3.t103;extra_copy_number=0
ptg000002l	Liftoff	CDS	364488	364687	.	-	.	ID=scaffold3.t103.cds1;Parent=scaffold3.t103;extra_copy_number=0
ptg000002l	Liftoff	gene	365397	366678	.	+	.	ID=scaffold3.g104;coverage=1.0;sequence_ID=1.0;valid_ORFs=1;extra_copy_number=0;copy_num_ID=scaffold3.g104_0
ptg000002l	Liftoff	mRNA	365397	366678	.	+	.	ID=scaffold3.t104;Parent=scaffold3.g104;matches_ref_protein=True;valid_ORF=True;extra_copy_number=0
ptg000002l	Liftoff	exon	365397	365492	.	+	.	ID=scaffold3.t104.exon1;Parent=scaffold3.t104;extra_copy_number=0
ptg000002l	Liftoff	exon	365539	366678	.	+	.	ID=scaffold3.t104.exon2;Parent=scaffold3.t104;extra_copy_number=0
ptg000002l	Liftoff	CDS	365397	365492	.	+	.	ID=scaffold3.t104.cds1;Parent=scaffold3.t104;extra_copy_number=0
ptg000002l	Liftoff	CDS	365539	366678	.	+	.	ID=scaffold3.t104.cds2;Parent=scaffold3.t104;extra_copy_number=0
ptg000002l	Liftoff	gene	367170	368514	.	-	.	ID=scaffold3.g105;coverage=1.0;sequence_ID=1.0;valid_ORFs=1;extra_copy_number=0;copy_num_ID=scaffold3.g105_0
ptg000002l	Liftoff	mRNA	367170	368514	.	-	.	ID=scaffold3.t105;Parent=scaffold3.g105;matches_ref_protein=True;valid_ORF=True;extra_copy_number=0
ptg000002l	Liftoff	exon	367170	367200	.	-	.	ID=scaffold3.t105.exon4;Parent=scaffold3.t105;extra_copy_number=0
ptg000002l	Liftoff	exon	367278	367589	.	-	.	ID=scaffold3.t105.exon3;Parent=scaffold3.t105;extra_copy_number=0
ptg000002l	Liftoff	exon	367645	368342	.	-	.	ID=scaffold3.t105.exon2;Parent=scaffold3.t105;extra_copy_number=0
ptg000002l	Liftoff	exon	368446	368514	.	-	.	ID=scaffold3.t105.exon1;Parent=scaffold3.t105;extra_copy_number=0
ptg000002l	Liftoff	CDS	367170	367200	.	-	.	ID=scaffold3.t105.cds4;Parent=scaffold3.t105;extra_copy_number=0
ptg000002l	Liftoff	CDS	367278	367589	.	-	.	ID=scaffold3.t105.cds3;Parent=scaffold3.t105;extra_copy_number=0
ptg000002l	Liftoff	CDS	367645	368342	.	-	.	ID=scaffold3.t105.cds2;Parent=scaffold3.t105;extra_copy_number=0
ptg000002l	Liftoff	CDS	368446	368514	.	-	.	ID=scaffold3.t105.cds1;Parent=scaffold3.t105;extra_copy_number=0
ptg000002l	Liftoff	gene	369033	370051	.	+	.	ID=scaffold3.g106;coverage=1.0;sequence_ID=1.0;valid_ORFs=1;extra_copy_number=0;copy_num_ID=scaffold3.g106_0
ptg000002l	Liftoff	mRNA	369033	370051	.	+	.	ID=scaffold3.t106;Parent=scaffold3.g106;matches_ref_protein=True;valid_ORF=True;extra_copy_number=0
ptg000002l	Liftoff	exon	369033	369213	.	+	.	ID=scaffold3.t106.exon1;Parent=scaffold3.t106;extra_copy_number=0
ptg000002l	Liftoff	exon	369269	369520	.	+	.	ID=scaffold3.t106.exon2;Parent=scaffold3.t106;extra_copy_number=0
ptg000002l	Liftoff	exon	369591	370051	.	+	.	ID=scaffold3.t106.exon3;Parent=scaffold3.t106;extra_copy_number=0
ptg000002l	Liftoff	CDS	369033	369213	.	+	.	ID=scaffold3.t106.cds1;Parent=scaffold3.t106;extra_copy_number=0
ptg000002l	Liftoff	CDS	369269	369520	.	+	.	ID=scaffold3.t106.cds2;Parent=scaffold3.t106;extra_copy_number=0
ptg000002l	Liftoff	CDS	369591	370051	.	+	.	ID=scaffold3.t106.cds3;Parent=scaffold3.t106;extra_copy_number=0
ptg000002l	Liftoff	gene	370460	371627	.	-	.	ID=scaffold3.g107;coverage=1.0;sequence_ID=1.0;valid_ORFs=1;extra_copy_number=0;copy_num_ID=scaffold3.g107_0
ptg000002l	Liftoff	mRNA	370460	371627	.	-	.	ID=scaffold3.t107;Parent=scaffold3.g107;matches_ref_protein=True;valid_ORF=True;extra_copy_number=0
ptg000002l	Liftoff	exon	370460	371099	.	-	.	ID=scaffold3.t107.exon4;Parent=scaffold3.t107;extra_copy_number=0
ptg000002l	Liftoff	exon	371148	371220	.	-	.	ID=scaffold3.t107.exon3;Parent=scaffold3.t107;extra_copy_number=0
ptg000002l	Liftoff	exon	371270	371499	.	-	.	ID=scaffold3.t107.exon2;Parent=scaffold3.t107;extra_copy_number=0
ptg000002l	Liftoff	exon	371551	371627	.	-	.	ID=scaffold3.t107.exon1;Parent=scaffold3.t107;extra_copy_number=0
ptg000002l	Liftoff	CDS	370460	371099	.	-	.	ID=scaffold3.t107.cds4;Parent=scaffold3.t107;extra_copy_number=0
ptg000002l	Liftoff	CDS	371148	371220	.	-	.	ID=scaffold3.t107.cds3;Parent=scaffold3.t107;extra_copy_number=0
ptg000002l	Liftoff	CDS	371270	371499	.	-	.	ID=scaffold3.t107.cds2;Parent=scaffold3.t107;extra_copy_number=0
ptg000002l	Liftoff	CDS	371551	371627	.	-	.	ID=scaffold3.t107.cds1;Parent=scaffold3.t107;extra_copy_number=0
ptg000002l	Liftoff	gene	371975	373294	.	+	.	ID=scaffold3.g108;coverage=1.0;sequence_ID=1.0;valid_ORFs=1;extra_copy_number=0;copy_num_ID=scaffold3.g108_0
ptg000002l	Liftoff	mRNA	371975	373294	.	+	.	ID=scaffold3.t108;Parent=scaffold3.g108;matches_ref_protein=True;valid_ORF=True;extra_copy_number=0
ptg000002l	Liftoff	exon	371975	373294	.	+	.	ID=scaffold3.t108.exon1;Parent=scaffold3.t108;extra_copy_number=0
ptg000002l	Liftoff	CDS	371975	373294	.	+	.	ID=scaffold3.t108.cds1;Parent=scaffold3.t108;extra_copy_number=0
ptg000002l	Liftoff	gene	373949	374410	.	+	.	ID=scaffold3.g109;coverage=1.0;sequence_ID=1.0;valid_ORFs=1;extra_copy_number=0;copy_num_ID=scaffold3.g109_0
ptg000002l	Liftoff	mRNA	373949	374410	.	+	.	ID=scaffold3.t109;Parent=scaffold3.g109;matches_ref_protein=True;valid_ORF=True;extra_copy_number=0
ptg000002l	Liftoff	exon	373949	374076	.	+	.	ID=scaffold3.t109.exon1;Parent=scaffold3.t109;extra_copy_number=0
ptg000002l	Liftoff	exon	374137	374410	.	+	.	ID=scaffold3.t109.exon2;Parent=scaffold3.t109;extra_copy_number=0
ptg000002l	Liftoff	CDS	373949	374076	.	+	.	ID=scaffold3.t109.cds1;Parent=scaffold3.t109;extra_copy_number=0
ptg000002l	Liftoff	CDS	374137	374410	.	+	.	ID=scaffold3.t109.cds2;Parent=scaffold3.t109;extra_copy_number=0
ptg000002l	Liftoff	gene	374629	374968	.	-	.	ID=scaffold3.g110;coverage=1.0;sequence_ID=1.0;valid_ORFs=1;extra_copy_number=0;copy_num_ID=scaffold3.g110_0
ptg000002l	Liftoff	mRNA	374629	374968	.	-	.	ID=scaffold3.t110;Parent=scaffold3.g110;matches_ref_protein=True;valid_ORF=True;extra_copy_number=0
ptg000002l	Liftoff	exon	374629	374661	.	-	.	ID=scaffold3.t110.exon3;Parent=scaffold3.t110;extra_copy_number=0
ptg000002l	Liftoff	exon	374711	374833	.	-	.	ID=scaffold3.t110.exon2;Parent=scaffold3.t110;extra_copy_number=0
ptg000002l	Liftoff	exon	374885	374968	.	-	.	ID=scaffold3.t110.exon1;Parent=scaffold3.t110;extra_copy_number=0
ptg000002l	Liftoff	CDS	374629	374661	.	-	.	ID=scaffold3.t110.cds3;Parent=scaffold3.t110;extra_copy_number=0
ptg000002l	Liftoff	CDS	374711	374833	.	-	.	ID=scaffold3.t110.cds2;Parent=scaffold3.t110;extra_copy_number=0
ptg000002l	Liftoff	CDS	374885	374968	.	-	.	ID=scaffold3.t110.cds1;Parent=scaffold3.t110;extra_copy_number=0
ptg000002l	Liftoff	gene	375930	376523	.	-	.	ID=scaffold3.g111;coverage=1.0;sequence_ID=1.0;valid_ORFs=1;extra_copy_number=0;copy_num_ID=scaffold3.g111_0
ptg000002l	Liftoff	mRNA	375930	376523	.	-	.	ID=scaffold3.t111;Parent=scaffold3.g111;matches_ref_protein=True;valid_ORF=True;extra_copy_number=0
ptg000002l	Liftoff	exon	375930	376523	.	-	.	ID=scaffold3.t111.exon1;Parent=scaffold3.t111;extra_copy_number=0
ptg000002l	Liftoff	CDS	375930	376523	.	-	.	ID=scaffold3.t111.cds1;Parent=scaffold3.t111;extra_copy_number=0
ptg000002l	Liftoff	gene	377454	380858	.	-	.	ID=scaffold3.g112;coverage=1.0;sequence_ID=1.0;valid_ORFs=1;extra_copy_number=0;copy_num_ID=scaffold3.g112_0
ptg000002l	Liftoff	mRNA	377454	380858	.	-	.	ID=scaffold3.t112;Parent=scaffold3.g112;matches_ref_protein=True;valid_ORF=True;extra_copy_number=0
ptg000002l	Liftoff	exon	377454	380858	.	-	.	ID=scaffold3.t112.exon1;Parent=scaffold3.t112;extra_copy_number=0
ptg000002l	Liftoff	CDS	377454	380858	.	-	.	ID=scaffold3.t112.cds1;Parent=scaffold3.t112;extra_copy_number=0
ptg000002l	Liftoff	gene	384790	387759	.	+	.	ID=scaffold3.g113;coverage=1.0;sequence_ID=1.0;valid_ORFs=1;extra_copy_number=0;copy_num_ID=scaffold3.g113_0
ptg000002l	Liftoff	mRNA	384790	387759	.	+	.	ID=scaffold3.t113;Parent=scaffold3.g113;matches_ref_protein=True;valid_ORF=True;extra_copy_number=0
ptg000002l	Liftoff	exon	384790	385040	.	+	.	ID=scaffold3.t113.exon1;Parent=scaffold3.t113;extra_copy_number=0
ptg000002l	Liftoff	exon	385155	385467	.	+	.	ID=scaffold3.t113.exon2;Parent=scaffold3.t113;extra_copy_number=0
ptg000002l	Liftoff	exon	385518	385932	.	+	.	ID=scaffold3.t113.exon3;Parent=scaffold3.t113;extra_copy_number=0
ptg000002l	Liftoff	exon	385986	386074	.	+	.	ID=scaffold3.t113.exon4;Parent=scaffold3.t113;extra_copy_number=0
ptg000002l	Liftoff	exon	386125	386156	.	+	.	ID=scaffold3.t113.exon5;Parent=scaffold3.t113;extra_copy_number=0
ptg000002l	Liftoff	exon	386206	386235	.	+	.	ID=scaffold3.t113.exon6;Parent=scaffold3.t113;extra_copy_number=0
ptg000002l	Liftoff	exon	386290	386342	.	+	.	ID=scaffold3.t113.exon7;Parent=scaffold3.t113;extra_copy_number=0
ptg000002l	Liftoff	exon	386390	386473	.	+	.	ID=scaffold3.t113.exon8;Parent=scaffold3.t113;extra_copy_number=0
ptg000002l	Liftoff	exon	386518	386866	.	+	.	ID=scaffold3.t113.exon9;Parent=scaffold3.t113;extra_copy_number=0
ptg000002l	Liftoff	exon	386920	387095	.	+	.	ID=scaffold3.t113.exon10;Parent=scaffold3.t113;extra_copy_number=0
ptg000002l	Liftoff	exon	387145	387346	.	+	.	ID=scaffold3.t113.exon11;Parent=scaffold3.t113;extra_copy_number=0
ptg000002l	Liftoff	exon	387395	387617	.	+	.	ID=scaffold3.t113.exon12;Parent=scaffold3.t113;extra_copy_number=0
ptg000002l	Liftoff	exon	387670	387759	.	+	.	ID=scaffold3.t113.exon13;Parent=scaffold3.t113;extra_copy_number=0
ptg000002l	Liftoff	CDS	384790	385040	.	+	.	ID=scaffold3.t113.cds1;Parent=scaffold3.t113;extra_copy_number=0
ptg000002l	Liftoff	CDS	385155	385467	.	+	.	ID=scaffold3.t113.cds2;Parent=scaffold3.t113;extra_copy_number=0
ptg000002l	Liftoff	CDS	385518	385932	.	+	.	ID=scaffold3.t113.cds3;Parent=scaffold3.t113;extra_copy_number=0
ptg000002l	Liftoff	CDS	385986	386074	.	+	.	ID=scaffold3.t113.cds4;Parent=scaffold3.t113;extra_copy_number=0
ptg000002l	Liftoff	CDS	386125	386156	.	+	.	ID=scaffold3.t113.cds5;Parent=scaffold3.t113;extra_copy_number=0
ptg000002l	Liftoff	CDS	386206	386235	.	+	.	ID=scaffold3.t113.cds6;Parent=scaffold3.t113;extra_copy_number=0
ptg000002l	Liftoff	CDS	386290	386342	.	+	.	ID=scaffold3.t113.cds7;Parent=scaffold3.t113;extra_copy_number=0
ptg000002l	Liftoff	CDS	386390	386473	.	+	.	ID=scaffold3.t113.cds8;Parent=scaffold3.t113;extra_copy_number=0
ptg000002l	Liftoff	CDS	386518	386866	.	+	.	ID=scaffold3.t113.cds9;Parent=scaffold3.t113;extra_copy_number=0
ptg000002l	Liftoff	CDS	386920	387095	.	+	.	ID=scaffold3.t113.cds10;Parent=scaffold3.t113;extra_copy_number=0
ptg000002l	Liftoff	CDS	387145	387346	.	+	.	ID=scaffold3.t113.cds11;Parent=scaffold3.t113;extra_copy_number=0
ptg000002l	Liftoff	CDS	387395	387617	.	+	.	ID=scaffold3.t113.cds12;Parent=scaffold3.t113;extra_copy_number=0
ptg000002l	Liftoff	CDS	387670	387759	.	+	.	ID=scaffold3.t113.cds13;Parent=scaffold3.t113;extra_copy_number=0
ptg000002l	Liftoff	gene	388269	390217	.	+	.	ID=scaffold3.g114;coverage=1.0;sequence_ID=1.0;valid_ORFs=1;extra_copy_number=0;copy_num_ID=scaffold3.g114_0
ptg000002l	Liftoff	mRNA	388269	390217	.	+	.	ID=scaffold3.t114;Parent=scaffold3.g114;matches_ref_protein=True;valid_ORF=True;extra_copy_number=0
ptg000002l	Liftoff	exon	388269	389661	.	+	.	ID=scaffold3.t114.exon1;Parent=scaffold3.t114;extra_copy_number=0
ptg000002l	Liftoff	exon	389718	390217	.	+	.	ID=scaffold3.t114.exon2;Parent=scaffold3.t114;extra_copy_number=0
ptg000002l	Liftoff	CDS	388269	389661	.	+	.	ID=scaffold3.t114.cds1;Parent=scaffold3.t114;extra_copy_number=0
ptg000002l	Liftoff	CDS	389718	390217	.	+	.	ID=scaffold3.t114.cds2;Parent=scaffold3.t114;extra_copy_number=0
ptg000002l	Liftoff	gene	392663	393828	.	-	.	ID=scaffold3.g115;coverage=1.0;sequence_ID=1.0;valid_ORFs=1;extra_copy_number=0;copy_num_ID=scaffold3.g115_0
ptg000002l	Liftoff	mRNA	392663	393828	.	-	.	ID=scaffold3.t115;Parent=scaffold3.g115;matches_ref_protein=True;valid_ORF=True;extra_copy_number=0
ptg000002l	Liftoff	exon	392663	393591	.	-	.	ID=scaffold3.t115.exon3;Parent=scaffold3.t115;extra_copy_number=0
ptg000002l	Liftoff	exon	393641	393734	.	-	.	ID=scaffold3.t115.exon2;Parent=scaffold3.t115;extra_copy_number=0
ptg000002l	Liftoff	exon	393781	393828	.	-	.	ID=scaffold3.t115.exon1;Parent=scaffold3.t115;extra_copy_number=0
ptg000002l	Liftoff	CDS	392663	393591	.	-	.	ID=scaffold3.t115.cds3;Parent=scaffold3.t115;extra_copy_number=0
ptg000002l	Liftoff	CDS	393641	393734	.	-	.	ID=scaffold3.t115.cds2;Parent=scaffold3.t115;extra_copy_number=0
ptg000002l	Liftoff	CDS	393781	393828	.	-	.	ID=scaffold3.t115.cds1;Parent=scaffold3.t115;extra_copy_number=0
ptg000002l	Liftoff	gene	395296	396021	.	-	.	ID=scaffold3.g116;coverage=1.0;sequence_ID=1.0;valid_ORFs=1;extra_copy_number=0;copy_num_ID=scaffold3.g116_0
ptg000002l	Liftoff	mRNA	395296	396021	.	-	.	ID=scaffold3.t116;Parent=scaffold3.g116;matches_ref_protein=True;valid_ORF=True;extra_copy_number=0
ptg000002l	Liftoff	exon	395296	395897	.	-	.	ID=scaffold3.t116.exon2;Parent=scaffold3.t116;extra_copy_number=0
ptg000002l	Liftoff	exon	395949	396021	.	-	.	ID=scaffold3.t116.exon1;Parent=scaffold3.t116;extra_copy_number=0
ptg000002l	Liftoff	CDS	395296	395897	.	-	.	ID=scaffold3.t116.cds2;Parent=scaffold3.t116;extra_copy_number=0
ptg000002l	Liftoff	CDS	395949	396021	.	-	.	ID=scaffold3.t116.cds1;Parent=scaffold3.t116;extra_copy_number=0
ptg000002l	Liftoff	gene	396961	398167	.	-	.	ID=scaffold3.g117;coverage=1.0;sequence_ID=1.0;valid_ORFs=1;extra_copy_number=0;copy_num_ID=scaffold3.g117_0
ptg000002l	Liftoff	mRNA	396961	398167	.	-	.	ID=scaffold3.t117;Parent=scaffold3.g117;matches_ref_protein=True;valid_ORF=True;extra_copy_number=0
ptg000002l	Liftoff	exon	396961	397372	.	-	.	ID=scaffold3.t117.exon3;Parent=scaffold3.t117;extra_copy_number=0
ptg000002l	Liftoff	exon	397423	397828	.	-	.	ID=scaffold3.t117.exon2;Parent=scaffold3.t117;extra_copy_number=0
ptg000002l	Liftoff	exon	397879	398167	.	-	.	ID=scaffold3.t117.exon1;Parent=scaffold3.t117;extra_copy_number=0
ptg000002l	Liftoff	CDS	396961	397372	.	-	.	ID=scaffold3.t117.cds3;Parent=scaffold3.t117;extra_copy_number=0
ptg000002l	Liftoff	CDS	397423	397828	.	-	.	ID=scaffold3.t117.cds2;Parent=scaffold3.t117;extra_copy_number=0
ptg000002l	Liftoff	CDS	397879	398167	.	-	.	ID=scaffold3.t117.cds1;Parent=scaffold3.t117;extra_copy_number=0
ptg000002l	Liftoff	gene	401769	403607	.	-	.	ID=scaffold3.g118;coverage=1.0;sequence_ID=1.0;valid_ORFs=1;extra_copy_number=0;copy_num_ID=scaffold3.g118_0
ptg000002l	Liftoff	mRNA	401769	403607	.	-	.	ID=scaffold3.t118;Parent=scaffold3.g118;matches_ref_protein=True;valid_ORF=True;extra_copy_number=0
ptg000002l	Liftoff	exon	401769	403607	.	-	.	ID=scaffold3.t118.exon1;Parent=scaffold3.t118;extra_copy_number=0
ptg000002l	Liftoff	CDS	401769	403607	.	-	.	ID=scaffold3.t118.cds1;Parent=scaffold3.t118;extra_copy_number=0
ptg000002l	Liftoff	gene	404440	405602	.	+	.	ID=scaffold3.g119;coverage=1.0;sequence_ID=1.0;valid_ORFs=1;extra_copy_number=0;copy_num_ID=scaffold3.g119_0
ptg000002l	Liftoff	mRNA	404440	405602	.	+	.	ID=scaffold3.t119;Parent=scaffold3.g119;matches_ref_protein=True;valid_ORF=True;extra_copy_number=0
ptg000002l	Liftoff	exon	404440	404594	.	+	.	ID=scaffold3.t119.exon1;Parent=scaffold3.t119;extra_copy_number=0
ptg000002l	Liftoff	exon	404651	404959	.	+	.	ID=scaffold3.t119.exon2;Parent=scaffold3.t119;extra_copy_number=0
ptg000002l	Liftoff	exon	405008	405602	.	+	.	ID=scaffold3.t119.exon3;Parent=scaffold3.t119;extra_copy_number=0
ptg000002l	Liftoff	CDS	404440	404594	.	+	.	ID=scaffold3.t119.cds1;Parent=scaffold3.t119;extra_copy_number=0
ptg000002l	Liftoff	CDS	404651	404959	.	+	.	ID=scaffold3.t119.cds2;Parent=scaffold3.t119;extra_copy_number=0
ptg000002l	Liftoff	CDS	405008	405602	.	+	.	ID=scaffold3.t119.cds3;Parent=scaffold3.t119;extra_copy_number=0
ptg000002l	Liftoff	gene	407646	410957	.	+	.	ID=scaffold3.g120;coverage=1.0;sequence_ID=1.0;valid_ORFs=1;extra_copy_number=0;copy_num_ID=scaffold3.g120_0
ptg000002l	Liftoff	mRNA	407646	410957	.	+	.	ID=scaffold3.t120;Parent=scaffold3.g120;matches_ref_protein=True;valid_ORF=True;extra_copy_number=0
ptg000002l	Liftoff	exon	407646	409730	.	+	.	ID=scaffold3.t120.exon1;Parent=scaffold3.t120;extra_copy_number=0
ptg000002l	Liftoff	exon	409802	409848	.	+	.	ID=scaffold3.t120.exon2;Parent=scaffold3.t120;extra_copy_number=0
ptg000002l	Liftoff	exon	409909	410047	.	+	.	ID=scaffold3.t120.exon3;Parent=scaffold3.t120;extra_copy_number=0
ptg000002l	Liftoff	exon	410111	410587	.	+	.	ID=scaffold3.t120.exon4;Parent=scaffold3.t120;extra_copy_number=0
ptg000002l	Liftoff	exon	410640	410957	.	+	.	ID=scaffold3.t120.exon5;Parent=scaffold3.t120;extra_copy_number=0
ptg000002l	Liftoff	CDS	407646	409730	.	+	.	ID=scaffold3.t120.cds1;Parent=scaffold3.t120;extra_copy_number=0
ptg000002l	Liftoff	CDS	409802	409848	.	+	.	ID=scaffold3.t120.cds2;Parent=scaffold3.t120;extra_copy_number=0
ptg000002l	Liftoff	CDS	409909	410047	.	+	.	ID=scaffold3.t120.cds3;Parent=scaffold3.t120;extra_copy_number=0
ptg000002l	Liftoff	CDS	410111	410587	.	+	.	ID=scaffold3.t120.cds4;Parent=scaffold3.t120;extra_copy_number=0
ptg000002l	Liftoff	CDS	410640	410957	.	+	.	ID=scaffold3.t120.cds5;Parent=scaffold3.t120;extra_copy_number=0
ptg000002l	Liftoff	gene	413940	414966	.	+	.	ID=scaffold3.g121;coverage=1.0;sequence_ID=1.0;valid_ORFs=1;extra_copy_number=0;copy_num_ID=scaffold3.g121_0
ptg000002l	Liftoff	mRNA	413940	414966	.	+	.	ID=scaffold3.t121;Parent=scaffold3.g121;matches_ref_protein=True;valid_ORF=True;extra_copy_number=0
ptg000002l	Liftoff	exon	413940	414344	.	+	.	ID=scaffold3.t121.exon1;Parent=scaffold3.t121;extra_copy_number=0
ptg000002l	Liftoff	exon	414379	414966	.	+	.	ID=scaffold3.t121.exon2;Parent=scaffold3.t121;extra_copy_number=0
ptg000002l	Liftoff	CDS	413940	414344	.	+	.	ID=scaffold3.t121.cds1;Parent=scaffold3.t121;extra_copy_number=0
ptg000002l	Liftoff	CDS	414379	414966	.	+	.	ID=scaffold3.t121.cds2;Parent=scaffold3.t121;extra_copy_number=0
ptg000002l	Liftoff	gene	415351	417041	.	-	.	ID=scaffold3.g122;coverage=1.0;sequence_ID=1.0;valid_ORFs=1;extra_copy_number=0;copy_num_ID=scaffold3.g122_0
ptg000002l	Liftoff	mRNA	415351	417041	.	-	.	ID=scaffold3.t122;Parent=scaffold3.g122;matches_ref_protein=True;valid_ORF=True;extra_copy_number=0
ptg000002l	Liftoff	exon	415351	415731	.	-	.	ID=scaffold3.t122.exon2;Parent=scaffold3.t122;extra_copy_number=0
ptg000002l	Liftoff	exon	415776	417041	.	-	.	ID=scaffold3.t122.exon1;Parent=scaffold3.t122;extra_copy_number=0
ptg000002l	Liftoff	CDS	415351	415731	.	-	.	ID=scaffold3.t122.cds2;Parent=scaffold3.t122;extra_copy_number=0
ptg000002l	Liftoff	CDS	415776	417041	.	-	.	ID=scaffold3.t122.cds1;Parent=scaffold3.t122;extra_copy_number=0
ptg000002l	Liftoff	gene	417122	417826	.	-	.	ID=scaffold3.g123;coverage=1.0;sequence_ID=1.0;valid_ORFs=1;extra_copy_number=0;copy_num_ID=scaffold3.g123_0
ptg000002l	Liftoff	mRNA	417122	417826	.	-	.	ID=scaffold3.t123;Parent=scaffold3.g123;matches_ref_protein=True;valid_ORF=True;extra_copy_number=0
ptg000002l	Liftoff	exon	417122	417826	.	-	.	ID=scaffold3.t123.exon1;Parent=scaffold3.t123;extra_copy_number=0
ptg000002l	Liftoff	CDS	417122	417826	.	-	.	ID=scaffold3.t123.cds1;Parent=scaffold3.t123;extra_copy_number=0
ptg000002l	Liftoff	gene	418252	418725	.	-	.	ID=scaffold3.g124;coverage=1.0;sequence_ID=1.0;valid_ORFs=1;extra_copy_number=0;copy_num_ID=scaffold3.g124_0
ptg000002l	Liftoff	mRNA	418252	418725	.	-	.	ID=scaffold3.t124;Parent=scaffold3.g124;matches_ref_protein=True;valid_ORF=True;extra_copy_number=0
ptg000002l	Liftoff	exon	418252	418403	.	-	.	ID=scaffold3.t124.exon3;Parent=scaffold3.t124;extra_copy_number=0
ptg000002l	Liftoff	exon	418454	418604	.	-	.	ID=scaffold3.t124.exon2;Parent=scaffold3.t124;extra_copy_number=0
ptg000002l	Liftoff	exon	418663	418725	.	-	.	ID=scaffold3.t124.exon1;Parent=scaffold3.t124;extra_copy_number=0
ptg000002l	Liftoff	CDS	418252	418403	.	-	.	ID=scaffold3.t124.cds3;Parent=scaffold3.t124;extra_copy_number=0
ptg000002l	Liftoff	CDS	418454	418604	.	-	.	ID=scaffold3.t124.cds2;Parent=scaffold3.t124;extra_copy_number=0
ptg000002l	Liftoff	CDS	418663	418725	.	-	.	ID=scaffold3.t124.cds1;Parent=scaffold3.t124;extra_copy_number=0
ptg000002l	Liftoff	gene	419064	421453	.	-	.	ID=scaffold3.g125;coverage=1.0;sequence_ID=1.0;valid_ORFs=1;extra_copy_number=0;copy_num_ID=scaffold3.g125_0
ptg000002l	Liftoff	mRNA	419064	421453	.	-	.	ID=scaffold3.t125;Parent=scaffold3.g125;matches_ref_protein=True;valid_ORF=True;extra_copy_number=0
ptg000002l	Liftoff	exon	419064	420249	.	-	.	ID=scaffold3.t125.exon4;Parent=scaffold3.t125;extra_copy_number=0
ptg000002l	Liftoff	exon	420296	420743	.	-	.	ID=scaffold3.t125.exon3;Parent=scaffold3.t125;extra_copy_number=0
ptg000002l	Liftoff	exon	420791	420909	.	-	.	ID=scaffold3.t125.exon2;Parent=scaffold3.t125;extra_copy_number=0
ptg000002l	Liftoff	exon	420954	421453	.	-	.	ID=scaffold3.t125.exon1;Parent=scaffold3.t125;extra_copy_number=0
ptg000002l	Liftoff	CDS	419064	420249	.	-	.	ID=scaffold3.t125.cds4;Parent=scaffold3.t125;extra_copy_number=0
ptg000002l	Liftoff	CDS	420296	420743	.	-	.	ID=scaffold3.t125.cds3;Parent=scaffold3.t125;extra_copy_number=0
ptg000002l	Liftoff	CDS	420791	420909	.	-	.	ID=scaffold3.t125.cds2;Parent=scaffold3.t125;extra_copy_number=0
ptg000002l	Liftoff	CDS	420954	421453	.	-	.	ID=scaffold3.t125.cds1;Parent=scaffold3.t125;extra_copy_number=0
ptg000002l	Liftoff	gene	422085	423712	.	+	.	ID=scaffold3.g126;coverage=1.0;sequence_ID=1.0;valid_ORFs=1;extra_copy_number=0;copy_num_ID=scaffold3.g126_0
ptg000002l	Liftoff	mRNA	422085	423712	.	+	.	ID=scaffold3.t126;Parent=scaffold3.g126;matches_ref_protein=True;valid_ORF=True;extra_copy_number=0
ptg000002l	Liftoff	exon	422085	422279	.	+	.	ID=scaffold3.t126.exon1;Parent=scaffold3.t126;extra_copy_number=0
ptg000002l	Liftoff	exon	422327	422438	.	+	.	ID=scaffold3.t126.exon2;Parent=scaffold3.t126;extra_copy_number=0
ptg000002l	Liftoff	exon	422487	423712	.	+	.	ID=scaffold3.t126.exon3;Parent=scaffold3.t126;extra_copy_number=0
ptg000002l	Liftoff	CDS	422085	422279	.	+	.	ID=scaffold3.t126.cds1;Parent=scaffold3.t126;extra_copy_number=0
ptg000002l	Liftoff	CDS	422327	422438	.	+	.	ID=scaffold3.t126.cds2;Parent=scaffold3.t126;extra_copy_number=0
ptg000002l	Liftoff	CDS	422487	423712	.	+	.	ID=scaffold3.t126.cds3;Parent=scaffold3.t126;extra_copy_number=0
ptg000002l	Liftoff	gene	425443	427100	.	+	.	ID=scaffold3.g127;coverage=1.0;sequence_ID=1.0;valid_ORFs=1;extra_copy_number=0;copy_num_ID=scaffold3.g127_0
ptg000002l	Liftoff	mRNA	425443	427100	.	+	.	ID=scaffold3.t127;Parent=scaffold3.g127;matches_ref_protein=True;valid_ORF=True;extra_copy_number=0
ptg000002l	Liftoff	exon	425443	425748	.	+	.	ID=scaffold3.t127.exon1;Parent=scaffold3.t127;extra_copy_number=0
ptg000002l	Liftoff	exon	425800	426009	.	+	.	ID=scaffold3.t127.exon2;Parent=scaffold3.t127;extra_copy_number=0
ptg000002l	Liftoff	exon	426065	426527	.	+	.	ID=scaffold3.t127.exon3;Parent=scaffold3.t127;extra_copy_number=0
ptg000002l	Liftoff	exon	426577	427100	.	+	.	ID=scaffold3.t127.exon4;Parent=scaffold3.t127;extra_copy_number=0
ptg000002l	Liftoff	CDS	425443	425748	.	+	.	ID=scaffold3.t127.cds1;Parent=scaffold3.t127;extra_copy_number=0
ptg000002l	Liftoff	CDS	425800	426009	.	+	.	ID=scaffold3.t127.cds2;Parent=scaffold3.t127;extra_copy_number=0
ptg000002l	Liftoff	CDS	426065	426527	.	+	.	ID=scaffold3.t127.cds3;Parent=scaffold3.t127;extra_copy_number=0
ptg000002l	Liftoff	CDS	426577	427100	.	+	.	ID=scaffold3.t127.cds4;Parent=scaffold3.t127;extra_copy_number=0
ptg000002l	Liftoff	gene	427328	429860	.	-	.	ID=scaffold3.g128;coverage=1.0;sequence_ID=1.0;valid_ORFs=1;extra_copy_number=0;copy_num_ID=scaffold3.g128_0
ptg000002l	Liftoff	mRNA	427328	429860	.	-	.	ID=scaffold3.t128;Parent=scaffold3.g128;matches_ref_protein=True;valid_ORF=True;extra_copy_number=0
ptg000002l	Liftoff	exon	427328	428129	.	-	.	ID=scaffold3.t128.exon4;Parent=scaffold3.t128;extra_copy_number=0
ptg000002l	Liftoff	exon	428189	428877	.	-	.	ID=scaffold3.t128.exon3;Parent=scaffold3.t128;extra_copy_number=0
ptg000002l	Liftoff	exon	428930	429569	.	-	.	ID=scaffold3.t128.exon2;Parent=scaffold3.t128;extra_copy_number=0
ptg000002l	Liftoff	exon	429625	429860	.	-	.	ID=scaffold3.t128.exon1;Parent=scaffold3.t128;extra_copy_number=0
ptg000002l	Liftoff	CDS	427328	428129	.	-	.	ID=scaffold3.t128.cds4;Parent=scaffold3.t128;extra_copy_number=0
ptg000002l	Liftoff	CDS	428189	428877	.	-	.	ID=scaffold3.t128.cds3;Parent=scaffold3.t128;extra_copy_number=0
ptg000002l	Liftoff	CDS	428930	429569	.	-	.	ID=scaffold3.t128.cds2;Parent=scaffold3.t128;extra_copy_number=0
ptg000002l	Liftoff	CDS	429625	429860	.	-	.	ID=scaffold3.t128.cds1;Parent=scaffold3.t128;extra_copy_number=0
ptg000002l	Liftoff	gene	430800	431921	.	-	.	ID=scaffold3.g129;coverage=1.0;sequence_ID=1.0;valid_ORFs=1;extra_copy_number=0;copy_num_ID=scaffold3.g129_0
ptg000002l	Liftoff	mRNA	430800	431921	.	-	.	ID=scaffold3.t129;Parent=scaffold3.g129;matches_ref_protein=True;valid_ORF=True;extra_copy_number=0
ptg000002l	Liftoff	exon	430800	431921	.	-	.	ID=scaffold3.t129.exon1;Parent=scaffold3.t129;extra_copy_number=0
ptg000002l	Liftoff	CDS	430800	431921	.	-	.	ID=scaffold3.t129.cds1;Parent=scaffold3.t129;extra_copy_number=0
ptg000002l	Liftoff	gene	434306	437675	.	-	.	ID=scaffold3.g130;coverage=1.0;sequence_ID=1.0;valid_ORFs=1;extra_copy_number=0;copy_num_ID=scaffold3.g130_0
ptg000002l	Liftoff	mRNA	434306	437675	.	-	.	ID=scaffold3.t130;Parent=scaffold3.g130;matches_ref_protein=True;valid_ORF=True;extra_copy_number=0
ptg000002l	Liftoff	exon	434306	437198	.	-	.	ID=scaffold3.t130.exon2;Parent=scaffold3.t130;extra_copy_number=0
ptg000002l	Liftoff	exon	437251	437675	.	-	.	ID=scaffold3.t130.exon1;Parent=scaffold3.t130;extra_copy_number=0
ptg000002l	Liftoff	CDS	434306	437198	.	-	.	ID=scaffold3.t130.cds2;Parent=scaffold3.t130;extra_copy_number=0
ptg000002l	Liftoff	CDS	437251	437675	.	-	.	ID=scaffold3.t130.cds1;Parent=scaffold3.t130;extra_copy_number=0
ptg000002l	Liftoff	gene	438657	440153	.	-	.	ID=scaffold3.g131;coverage=1.0;sequence_ID=1.0;valid_ORFs=1;extra_copy_number=0;copy_num_ID=scaffold3.g131_0
ptg000002l	Liftoff	mRNA	438657	440153	.	-	.	ID=scaffold3.t131;Parent=scaffold3.g131;matches_ref_protein=True;valid_ORF=True;extra_copy_number=0
ptg000002l	Liftoff	exon	438657	439433	.	-	.	ID=scaffold3.t131.exon3;Parent=scaffold3.t131;extra_copy_number=0
ptg000002l	Liftoff	exon	439480	439708	.	-	.	ID=scaffold3.t131.exon2;Parent=scaffold3.t131;extra_copy_number=0
ptg000002l	Liftoff	exon	439762	440153	.	-	.	ID=scaffold3.t131.exon1;Parent=scaffold3.t131;extra_copy_number=0
ptg000002l	Liftoff	CDS	438657	439433	.	-	.	ID=scaffold3.t131.cds3;Parent=scaffold3.t131;extra_copy_number=0
ptg000002l	Liftoff	CDS	439480	439708	.	-	.	ID=scaffold3.t131.cds2;Parent=scaffold3.t131;extra_copy_number=0
ptg000002l	Liftoff	CDS	439762	440153	.	-	.	ID=scaffold3.t131.cds1;Parent=scaffold3.t131;extra_copy_number=0
ptg000002l	Liftoff	gene	441003	442415	.	+	.	ID=scaffold3.g132;coverage=1.0;sequence_ID=1.0;valid_ORFs=1;extra_copy_number=0;copy_num_ID=scaffold3.g132_0
ptg000002l	Liftoff	mRNA	441003	442415	.	+	.	ID=scaffold3.t132;Parent=scaffold3.g132;matches_ref_protein=True;valid_ORF=True;extra_copy_number=0
ptg000002l	Liftoff	exon	441003	441089	.	+	.	ID=scaffold3.t132.exon1;Parent=scaffold3.t132;extra_copy_number=0
ptg000002l	Liftoff	exon	441137	441553	.	+	.	ID=scaffold3.t132.exon2;Parent=scaffold3.t132;extra_copy_number=0
ptg000002l	Liftoff	exon	441598	442054	.	+	.	ID=scaffold3.t132.exon3;Parent=scaffold3.t132;extra_copy_number=0
ptg000002l	Liftoff	exon	442102	442415	.	+	.	ID=scaffold3.t132.exon4;Parent=scaffold3.t132;extra_copy_number=0
ptg000002l	Liftoff	CDS	441003	441089	.	+	.	ID=scaffold3.t132.cds1;Parent=scaffold3.t132;extra_copy_number=0
ptg000002l	Liftoff	CDS	441137	441553	.	+	.	ID=scaffold3.t132.cds2;Parent=scaffold3.t132;extra_copy_number=0
ptg000002l	Liftoff	CDS	441598	442054	.	+	.	ID=scaffold3.t132.cds3;Parent=scaffold3.t132;extra_copy_number=0
ptg000002l	Liftoff	CDS	442102	442415	.	+	.	ID=scaffold3.t132.cds4;Parent=scaffold3.t132;extra_copy_number=0
ptg000002l	Liftoff	gene	443113	445113	.	+	.	ID=scaffold3.g133;coverage=1.0;sequence_ID=1.0;valid_ORFs=1;extra_copy_number=0;copy_num_ID=scaffold3.g133_0
ptg000002l	Liftoff	mRNA	443113	445113	.	+	.	ID=scaffold3.t133;Parent=scaffold3.g133;matches_ref_protein=True;valid_ORF=True;extra_copy_number=0
ptg000002l	Liftoff	exon	443113	445113	.	+	.	ID=scaffold3.t133.exon1;Parent=scaffold3.t133;extra_copy_number=0
ptg000002l	Liftoff	CDS	443113	445113	.	+	.	ID=scaffold3.t133.cds1;Parent=scaffold3.t133;extra_copy_number=0
ptg000002l	Liftoff	gene	445214	447431	.	-	.	ID=scaffold3.g134;coverage=1.0;sequence_ID=1.0;valid_ORFs=1;extra_copy_number=0;copy_num_ID=scaffold3.g134_0
ptg000002l	Liftoff	mRNA	445214	447431	.	-	.	ID=scaffold3.t134;Parent=scaffold3.g134;matches_ref_protein=True;valid_ORF=True;extra_copy_number=0
ptg000002l	Liftoff	exon	445214	445228	.	-	.	ID=scaffold3.t134.exon3;Parent=scaffold3.t134;extra_copy_number=0
ptg000002l	Liftoff	exon	445276	445554	.	-	.	ID=scaffold3.t134.exon2;Parent=scaffold3.t134;extra_copy_number=0
ptg000002l	Liftoff	exon	445605	447431	.	-	.	ID=scaffold3.t134.exon1;Parent=scaffold3.t134;extra_copy_number=0
ptg000002l	Liftoff	CDS	445214	445228	.	-	.	ID=scaffold3.t134.cds3;Parent=scaffold3.t134;extra_copy_number=0
ptg000002l	Liftoff	CDS	445276	445554	.	-	.	ID=scaffold3.t134.cds2;Parent=scaffold3.t134;extra_copy_number=0
ptg000002l	Liftoff	CDS	445605	447431	.	-	.	ID=scaffold3.t134.cds1;Parent=scaffold3.t134;extra_copy_number=0
ptg000002l	Liftoff	gene	447800	448462	.	-	.	ID=scaffold3.g135;coverage=1.0;sequence_ID=1.0;valid_ORFs=1;extra_copy_number=0;copy_num_ID=scaffold3.g135_0
ptg000002l	Liftoff	mRNA	447800	448462	.	-	.	ID=scaffold3.t135;Parent=scaffold3.g135;matches_ref_protein=True;valid_ORF=True;extra_copy_number=0
ptg000002l	Liftoff	exon	447800	448462	.	-	.	ID=scaffold3.t135.exon1;Parent=scaffold3.t135;extra_copy_number=0
ptg000002l	Liftoff	CDS	447800	448462	.	-	.	ID=scaffold3.t135.cds1;Parent=scaffold3.t135;extra_copy_number=0
ptg000002l	Liftoff	gene	449108	450698	.	-	.	ID=scaffold3.g136;coverage=1.0;sequence_ID=1.0;valid_ORFs=1;extra_copy_number=0;copy_num_ID=scaffold3.g136_0
ptg000002l	Liftoff	mRNA	449108	450698	.	-	.	ID=scaffold3.t136;Parent=scaffold3.g136;matches_ref_protein=True;valid_ORF=True;extra_copy_number=0
ptg000002l	Liftoff	exon	449108	450092	.	-	.	ID=scaffold3.t136.exon3;Parent=scaffold3.t136;extra_copy_number=0
ptg000002l	Liftoff	exon	450144	450594	.	-	.	ID=scaffold3.t136.exon2;Parent=scaffold3.t136;extra_copy_number=0
ptg000002l	Liftoff	exon	450653	450698	.	-	.	ID=scaffold3.t136.exon1;Parent=scaffold3.t136;extra_copy_number=0
ptg000002l	Liftoff	CDS	449108	450092	.	-	.	ID=scaffold3.t136.cds3;Parent=scaffold3.t136;extra_copy_number=0
ptg000002l	Liftoff	CDS	450144	450594	.	-	.	ID=scaffold3.t136.cds2;Parent=scaffold3.t136;extra_copy_number=0
ptg000002l	Liftoff	CDS	450653	450698	.	-	.	ID=scaffold3.t136.cds1;Parent=scaffold3.t136;extra_copy_number=0
ptg000002l	Liftoff	gene	451693	453851	.	-	.	ID=scaffold3.g137;coverage=1.0;sequence_ID=1.0;valid_ORFs=1;extra_copy_number=0;copy_num_ID=scaffold3.g137_0
ptg000002l	Liftoff	mRNA	451693	453851	.	-	.	ID=scaffold3.t137;Parent=scaffold3.g137;matches_ref_protein=True;valid_ORF=True;extra_copy_number=0
ptg000002l	Liftoff	exon	451693	452676	.	-	.	ID=scaffold3.t137.exon4;Parent=scaffold3.t137;extra_copy_number=0
ptg000002l	Liftoff	exon	452723	452848	.	-	.	ID=scaffold3.t137.exon3;Parent=scaffold3.t137;extra_copy_number=0
ptg000002l	Liftoff	exon	452896	453469	.	-	.	ID=scaffold3.t137.exon2;Parent=scaffold3.t137;extra_copy_number=0
ptg000002l	Liftoff	exon	453517	453851	.	-	.	ID=scaffold3.t137.exon1;Parent=scaffold3.t137;extra_copy_number=0
ptg000002l	Liftoff	CDS	451693	452676	.	-	.	ID=scaffold3.t137.cds4;Parent=scaffold3.t137;extra_copy_number=0
ptg000002l	Liftoff	CDS	452723	452848	.	-	.	ID=scaffold3.t137.cds3;Parent=scaffold3.t137;extra_copy_number=0
ptg000002l	Liftoff	CDS	452896	453469	.	-	.	ID=scaffold3.t137.cds2;Parent=scaffold3.t137;extra_copy_number=0
ptg000002l	Liftoff	CDS	453517	453851	.	-	.	ID=scaffold3.t137.cds1;Parent=scaffold3.t137;extra_copy_number=0
ptg000002l	Liftoff	gene	454278	456081	.	+	.	ID=scaffold3.g138;coverage=1.0;sequence_ID=1.0;valid_ORFs=1;extra_copy_number=0;copy_num_ID=scaffold3.g138_0
ptg000002l	Liftoff	mRNA	454278	456081	.	+	.	ID=scaffold3.t138;Parent=scaffold3.g138;matches_ref_protein=True;valid_ORF=True;extra_copy_number=0
ptg000002l	Liftoff	exon	454278	454528	.	+	.	ID=scaffold3.t138.exon1;Parent=scaffold3.t138;extra_copy_number=0
ptg000002l	Liftoff	exon	454573	454649	.	+	.	ID=scaffold3.t138.exon2;Parent=scaffold3.t138;extra_copy_number=0
ptg000002l	Liftoff	exon	454725	455000	.	+	.	ID=scaffold3.t138.exon3;Parent=scaffold3.t138;extra_copy_number=0
ptg000002l	Liftoff	exon	455049	455217	.	+	.	ID=scaffold3.t138.exon4;Parent=scaffold3.t138;extra_copy_number=0
ptg000002l	Liftoff	exon	455265	456081	.	+	.	ID=scaffold3.t138.exon5;Parent=scaffold3.t138;extra_copy_number=0
ptg000002l	Liftoff	CDS	454278	454528	.	+	.	ID=scaffold3.t138.cds1;Parent=scaffold3.t138;extra_copy_number=0
ptg000002l	Liftoff	CDS	454573	454649	.	+	.	ID=scaffold3.t138.cds2;Parent=scaffold3.t138;extra_copy_number=0
ptg000002l	Liftoff	CDS	454725	455000	.	+	.	ID=scaffold3.t138.cds3;Parent=scaffold3.t138;extra_copy_number=0
ptg000002l	Liftoff	CDS	455049	455217	.	+	.	ID=scaffold3.t138.cds4;Parent=scaffold3.t138;extra_copy_number=0
ptg000002l	Liftoff	CDS	455265	456081	.	+	.	ID=scaffold3.t138.cds5;Parent=scaffold3.t138;extra_copy_number=0
ptg000002l	Liftoff	gene	456312	458630	.	-	.	ID=scaffold3.g139;coverage=1.0;sequence_ID=1.0;valid_ORFs=1;extra_copy_number=0;copy_num_ID=scaffold3.g139_0
ptg000002l	Liftoff	mRNA	456312	458630	.	-	.	ID=scaffold3.t139;Parent=scaffold3.g139;matches_ref_protein=True;valid_ORF=True;extra_copy_number=0
ptg000002l	Liftoff	exon	456312	457250	.	-	.	ID=scaffold3.t139.exon5;Parent=scaffold3.t139;extra_copy_number=0
ptg000002l	Liftoff	exon	457300	457551	.	-	.	ID=scaffold3.t139.exon4;Parent=scaffold3.t139;extra_copy_number=0
ptg000002l	Liftoff	exon	457597	458278	.	-	.	ID=scaffold3.t139.exon3;Parent=scaffold3.t139;extra_copy_number=0
ptg000002l	Liftoff	exon	458325	458486	.	-	.	ID=scaffold3.t139.exon2;Parent=scaffold3.t139;extra_copy_number=0
ptg000002l	Liftoff	exon	458536	458630	.	-	.	ID=scaffold3.t139.exon1;Parent=scaffold3.t139;extra_copy_number=0
ptg000002l	Liftoff	CDS	456312	457250	.	-	.	ID=scaffold3.t139.cds5;Parent=scaffold3.t139;extra_copy_number=0
ptg000002l	Liftoff	CDS	457300	457551	.	-	.	ID=scaffold3.t139.cds4;Parent=scaffold3.t139;extra_copy_number=0
ptg000002l	Liftoff	CDS	457597	458278	.	-	.	ID=scaffold3.t139.cds3;Parent=scaffold3.t139;extra_copy_number=0
ptg000002l	Liftoff	CDS	458325	458486	.	-	.	ID=scaffold3.t139.cds2;Parent=scaffold3.t139;extra_copy_number=0
ptg000002l	Liftoff	CDS	458536	458630	.	-	.	ID=scaffold3.t139.cds1;Parent=scaffold3.t139;extra_copy_number=0
ptg000002l	Liftoff	gene	459451	460808	.	+	.	ID=scaffold3.g140;coverage=1.0;sequence_ID=1.0;valid_ORFs=1;extra_copy_number=0;copy_num_ID=scaffold3.g140_0
ptg000002l	Liftoff	mRNA	459451	460808	.	+	.	ID=scaffold3.t140;Parent=scaffold3.g140;matches_ref_protein=True;valid_ORF=True;extra_copy_number=0
ptg000002l	Liftoff	exon	459451	460599	.	+	.	ID=scaffold3.t140.exon1;Parent=scaffold3.t140;extra_copy_number=0
ptg000002l	Liftoff	exon	460626	460808	.	+	.	ID=scaffold3.t140.exon2;Parent=scaffold3.t140;extra_copy_number=0
ptg000002l	Liftoff	CDS	459451	460599	.	+	.	ID=scaffold3.t140.cds1;Parent=scaffold3.t140;extra_copy_number=0
ptg000002l	Liftoff	CDS	460626	460808	.	+	.	ID=scaffold3.t140.cds2;Parent=scaffold3.t140;extra_copy_number=0
ptg000002l	Liftoff	gene	460862	461252	.	-	.	ID=scaffold3.g141;coverage=1.0;sequence_ID=1.0;valid_ORFs=1;extra_copy_number=0;copy_num_ID=scaffold3.g141_0
ptg000002l	Liftoff	mRNA	460862	461252	.	-	.	ID=scaffold3.t141;Parent=scaffold3.g141;matches_ref_protein=True;valid_ORF=True;extra_copy_number=0
ptg000002l	Liftoff	exon	460862	461179	.	-	.	ID=scaffold3.t141.exon2;Parent=scaffold3.t141;extra_copy_number=0
ptg000002l	Liftoff	exon	461241	461252	.	-	.	ID=scaffold3.t141.exon1;Parent=scaffold3.t141;extra_copy_number=0
ptg000002l	Liftoff	CDS	460862	461179	.	-	.	ID=scaffold3.t141.cds2;Parent=scaffold3.t141;extra_copy_number=0
ptg000002l	Liftoff	CDS	461241	461252	.	-	.	ID=scaffold3.t141.cds1;Parent=scaffold3.t141;extra_copy_number=0
ptg000002l	Liftoff	gene	461677	462967	.	-	.	ID=scaffold3.g142;coverage=1.0;sequence_ID=1.0;valid_ORFs=1;extra_copy_number=0;copy_num_ID=scaffold3.g142_0
ptg000002l	Liftoff	mRNA	461677	462967	.	-	.	ID=scaffold3.t142;Parent=scaffold3.g142;matches_ref_protein=True;valid_ORF=True;extra_copy_number=0
ptg000002l	Liftoff	exon	461677	462068	.	-	.	ID=scaffold3.t142.exon5;Parent=scaffold3.t142;extra_copy_number=0
ptg000002l	Liftoff	exon	462117	462181	.	-	.	ID=scaffold3.t142.exon4;Parent=scaffold3.t142;extra_copy_number=0
ptg000002l	Liftoff	exon	462232	462349	.	-	.	ID=scaffold3.t142.exon3;Parent=scaffold3.t142;extra_copy_number=0
ptg000002l	Liftoff	exon	462400	462757	.	-	.	ID=scaffold3.t142.exon2;Parent=scaffold3.t142;extra_copy_number=0
ptg000002l	Liftoff	exon	462812	462967	.	-	.	ID=scaffold3.t142.exon1;Parent=scaffold3.t142;extra_copy_number=0
ptg000002l	Liftoff	CDS	461677	462068	.	-	.	ID=scaffold3.t142.cds5;Parent=scaffold3.t142;extra_copy_number=0
ptg000002l	Liftoff	CDS	462117	462181	.	-	.	ID=scaffold3.t142.cds4;Parent=scaffold3.t142;extra_copy_number=0
ptg000002l	Liftoff	CDS	462232	462349	.	-	.	ID=scaffold3.t142.cds3;Parent=scaffold3.t142;extra_copy_number=0
ptg000002l	Liftoff	CDS	462400	462757	.	-	.	ID=scaffold3.t142.cds2;Parent=scaffold3.t142;extra_copy_number=0
ptg000002l	Liftoff	CDS	462812	462967	.	-	.	ID=scaffold3.t142.cds1;Parent=scaffold3.t142;extra_copy_number=0
ptg000002l	Liftoff	gene	464873	465595	.	+	.	ID=scaffold3.g143;coverage=1.0;sequence_ID=1.0;valid_ORFs=1;extra_copy_number=0;copy_num_ID=scaffold3.g143_0
ptg000002l	Liftoff	mRNA	464873	465595	.	+	.	ID=scaffold3.t143;Parent=scaffold3.g143;matches_ref_protein=True;valid_ORF=True;extra_copy_number=0
ptg000002l	Liftoff	exon	464873	465182	.	+	.	ID=scaffold3.t143.exon1;Parent=scaffold3.t143;extra_copy_number=0
ptg000002l	Liftoff	exon	465232	465361	.	+	.	ID=scaffold3.t143.exon2;Parent=scaffold3.t143;extra_copy_number=0
ptg000002l	Liftoff	exon	465409	465595	.	+	.	ID=scaffold3.t143.exon3;Parent=scaffold3.t143;extra_copy_number=0
ptg000002l	Liftoff	CDS	464873	465182	.	+	.	ID=scaffold3.t143.cds1;Parent=scaffold3.t143;extra_copy_number=0
ptg000002l	Liftoff	CDS	465232	465361	.	+	.	ID=scaffold3.t143.cds2;Parent=scaffold3.t143;extra_copy_number=0
ptg000002l	Liftoff	CDS	465409	465595	.	+	.	ID=scaffold3.t143.cds3;Parent=scaffold3.t143;extra_copy_number=0
ptg000002l	Liftoff	gene	465714	466216	.	+	.	ID=scaffold3.g144;coverage=1.0;sequence_ID=1.0;valid_ORFs=1;extra_copy_number=0;copy_num_ID=scaffold3.g144_0
ptg000002l	Liftoff	mRNA	465714	466216	.	+	.	ID=scaffold3.t144;Parent=scaffold3.g144;matches_ref_protein=True;valid_ORF=True;extra_copy_number=0
ptg000002l	Liftoff	exon	465714	465849	.	+	.	ID=scaffold3.t144.exon1;Parent=scaffold3.t144;extra_copy_number=0
ptg000002l	Liftoff	exon	465903	466216	.	+	.	ID=scaffold3.t144.exon2;Parent=scaffold3.t144;extra_copy_number=0
ptg000002l	Liftoff	CDS	465714	465849	.	+	.	ID=scaffold3.t144.cds1;Parent=scaffold3.t144;extra_copy_number=0
ptg000002l	Liftoff	CDS	465903	466216	.	+	.	ID=scaffold3.t144.cds2;Parent=scaffold3.t144;extra_copy_number=0
ptg000002l	Liftoff	gene	466402	467190	.	-	.	ID=scaffold3.g145;coverage=1.0;sequence_ID=1.0;valid_ORFs=1;extra_copy_number=0;copy_num_ID=scaffold3.g145_0
ptg000002l	Liftoff	mRNA	466402	467190	.	-	.	ID=scaffold3.t145;Parent=scaffold3.g145;matches_ref_protein=True;valid_ORF=True;extra_copy_number=0
ptg000002l	Liftoff	exon	466402	467190	.	-	.	ID=scaffold3.t145.exon1;Parent=scaffold3.t145;extra_copy_number=0
ptg000002l	Liftoff	CDS	466402	467190	.	-	.	ID=scaffold3.t145.cds1;Parent=scaffold3.t145;extra_copy_number=0
ptg000002l	Liftoff	gene	468053	468592	.	+	.	ID=scaffold3.g146;coverage=1.0;sequence_ID=1.0;valid_ORFs=1;extra_copy_number=0;copy_num_ID=scaffold3.g146_0
ptg000002l	Liftoff	mRNA	468053	468592	.	+	.	ID=scaffold3.t146;Parent=scaffold3.g146;matches_ref_protein=True;valid_ORF=True;extra_copy_number=0
ptg000002l	Liftoff	exon	468053	468592	.	+	.	ID=scaffold3.t146.exon1;Parent=scaffold3.t146;extra_copy_number=0
ptg000002l	Liftoff	CDS	468053	468592	.	+	.	ID=scaffold3.t146.cds1;Parent=scaffold3.t146;extra_copy_number=0
ptg000002l	Liftoff	gene	470145	471610	.	-	.	ID=scaffold3.g147;coverage=1.0;sequence_ID=1.0;valid_ORFs=1;extra_copy_number=0;copy_num_ID=scaffold3.g147_0
ptg000002l	Liftoff	mRNA	470145	471610	.	-	.	ID=scaffold3.t147;Parent=scaffold3.g147;matches_ref_protein=True;valid_ORF=True;extra_copy_number=0
ptg000002l	Liftoff	exon	470145	470979	.	-	.	ID=scaffold3.t147.exon2;Parent=scaffold3.t147;extra_copy_number=0
ptg000002l	Liftoff	exon	471030	471610	.	-	.	ID=scaffold3.t147.exon1;Parent=scaffold3.t147;extra_copy_number=0
ptg000002l	Liftoff	CDS	470145	470979	.	-	.	ID=scaffold3.t147.cds2;Parent=scaffold3.t147;extra_copy_number=0
ptg000002l	Liftoff	CDS	471030	471610	.	-	.	ID=scaffold3.t147.cds1;Parent=scaffold3.t147;extra_copy_number=0
ptg000002l	Liftoff	gene	472617	474597	.	-	.	ID=scaffold3.g148;coverage=1.0;sequence_ID=1.0;valid_ORFs=1;extra_copy_number=0;copy_num_ID=scaffold3.g148_0
ptg000002l	Liftoff	mRNA	472617	474597	.	-	.	ID=scaffold3.t148;Parent=scaffold3.g148;matches_ref_protein=True;valid_ORF=True;extra_copy_number=0
ptg000002l	Liftoff	exon	472617	473736	.	-	.	ID=scaffold3.t148.exon5;Parent=scaffold3.t148;extra_copy_number=0
ptg000002l	Liftoff	exon	473798	473866	.	-	.	ID=scaffold3.t148.exon4;Parent=scaffold3.t148;extra_copy_number=0
ptg000002l	Liftoff	exon	473932	474227	.	-	.	ID=scaffold3.t148.exon3;Parent=scaffold3.t148;extra_copy_number=0
ptg000002l	Liftoff	exon	474301	474408	.	-	.	ID=scaffold3.t148.exon2;Parent=scaffold3.t148;extra_copy_number=0
ptg000002l	Liftoff	exon	474478	474597	.	-	.	ID=scaffold3.t148.exon1;Parent=scaffold3.t148;extra_copy_number=0
ptg000002l	Liftoff	CDS	472617	473736	.	-	.	ID=scaffold3.t148.cds5;Parent=scaffold3.t148;extra_copy_number=0
ptg000002l	Liftoff	CDS	473798	473866	.	-	.	ID=scaffold3.t148.cds4;Parent=scaffold3.t148;extra_copy_number=0
ptg000002l	Liftoff	CDS	473932	474227	.	-	.	ID=scaffold3.t148.cds3;Parent=scaffold3.t148;extra_copy_number=0
ptg000002l	Liftoff	CDS	474301	474408	.	-	.	ID=scaffold3.t148.cds2;Parent=scaffold3.t148;extra_copy_number=0
ptg000002l	Liftoff	CDS	474478	474597	.	-	.	ID=scaffold3.t148.cds1;Parent=scaffold3.t148;extra_copy_number=0
ptg000002l	Liftoff	gene	475166	476364	.	+	.	ID=scaffold3.g149;coverage=1.0;sequence_ID=1.0;valid_ORFs=1;extra_copy_number=0;copy_num_ID=scaffold3.g149_0
ptg000002l	Liftoff	mRNA	475166	476364	.	+	.	ID=scaffold3.t149;Parent=scaffold3.g149;matches_ref_protein=True;valid_ORF=True;extra_copy_number=0
ptg000002l	Liftoff	exon	475166	475229	.	+	.	ID=scaffold3.t149.exon1;Parent=scaffold3.t149;extra_copy_number=0
ptg000002l	Liftoff	exon	475289	475300	.	+	.	ID=scaffold3.t149.exon2;Parent=scaffold3.t149;extra_copy_number=0
ptg000002l	Liftoff	exon	475357	475451	.	+	.	ID=scaffold3.t149.exon3;Parent=scaffold3.t149;extra_copy_number=0
ptg000002l	Liftoff	exon	475514	475549	.	+	.	ID=scaffold3.t149.exon4;Parent=scaffold3.t149;extra_copy_number=0
ptg000002l	Liftoff	exon	475605	476236	.	+	.	ID=scaffold3.t149.exon5;Parent=scaffold3.t149;extra_copy_number=0
ptg000002l	Liftoff	exon	476301	476364	.	+	.	ID=scaffold3.t149.exon6;Parent=scaffold3.t149;extra_copy_number=0
ptg000002l	Liftoff	CDS	475166	475229	.	+	.	ID=scaffold3.t149.cds1;Parent=scaffold3.t149;extra_copy_number=0
ptg000002l	Liftoff	CDS	475289	475300	.	+	.	ID=scaffold3.t149.cds2;Parent=scaffold3.t149;extra_copy_number=0
ptg000002l	Liftoff	CDS	475357	475451	.	+	.	ID=scaffold3.t149.cds3;Parent=scaffold3.t149;extra_copy_number=0
ptg000002l	Liftoff	CDS	475514	475549	.	+	.	ID=scaffold3.t149.cds4;Parent=scaffold3.t149;extra_copy_number=0
ptg000002l	Liftoff	CDS	475605	476236	.	+	.	ID=scaffold3.t149.cds5;Parent=scaffold3.t149;extra_copy_number=0
ptg000002l	Liftoff	CDS	476301	476364	.	+	.	ID=scaffold3.t149.cds6;Parent=scaffold3.t149;extra_copy_number=0
ptg000002l	Liftoff	gene	476489	479135	.	-	.	ID=scaffold3.g150;coverage=1.0;sequence_ID=1.0;valid_ORFs=1;extra_copy_number=0;copy_num_ID=scaffold3.g150_0
ptg000002l	Liftoff	mRNA	476489	479135	.	-	.	ID=scaffold3.t150;Parent=scaffold3.g150;matches_ref_protein=True;valid_ORF=True;extra_copy_number=0
ptg000002l	Liftoff	exon	476489	477039	.	-	.	ID=scaffold3.t150.exon10;Parent=scaffold3.t150;extra_copy_number=0
ptg000002l	Liftoff	exon	477096	477276	.	-	.	ID=scaffold3.t150.exon9;Parent=scaffold3.t150;extra_copy_number=0
ptg000002l	Liftoff	exon	477335	477510	.	-	.	ID=scaffold3.t150.exon8;Parent=scaffold3.t150;extra_copy_number=0
ptg000002l	Liftoff	exon	477560	477708	.	-	.	ID=scaffold3.t150.exon7;Parent=scaffold3.t150;extra_copy_number=0
ptg000002l	Liftoff	exon	477767	477891	.	-	.	ID=scaffold3.t150.exon6;Parent=scaffold3.t150;extra_copy_number=0
ptg000002l	Liftoff	exon	477955	478517	.	-	.	ID=scaffold3.t150.exon5;Parent=scaffold3.t150;extra_copy_number=0
ptg000002l	Liftoff	exon	478582	478683	.	-	.	ID=scaffold3.t150.exon4;Parent=scaffold3.t150;extra_copy_number=0
ptg000002l	Liftoff	exon	478742	478803	.	-	.	ID=scaffold3.t150.exon3;Parent=scaffold3.t150;extra_copy_number=0
ptg000002l	Liftoff	exon	478887	479006	.	-	.	ID=scaffold3.t150.exon2;Parent=scaffold3.t150;extra_copy_number=0
ptg000002l	Liftoff	exon	479092	479135	.	-	.	ID=scaffold3.t150.exon1;Parent=scaffold3.t150;extra_copy_number=0
ptg000002l	Liftoff	CDS	476489	477039	.	-	.	ID=scaffold3.t150.cds10;Parent=scaffold3.t150;extra_copy_number=0
ptg000002l	Liftoff	CDS	477096	477276	.	-	.	ID=scaffold3.t150.cds9;Parent=scaffold3.t150;extra_copy_number=0
ptg000002l	Liftoff	CDS	477335	477510	.	-	.	ID=scaffold3.t150.cds8;Parent=scaffold3.t150;extra_copy_number=0
ptg000002l	Liftoff	CDS	477560	477708	.	-	.	ID=scaffold3.t150.cds7;Parent=scaffold3.t150;extra_copy_number=0
ptg000002l	Liftoff	CDS	477767	477891	.	-	.	ID=scaffold3.t150.cds6;Parent=scaffold3.t150;extra_copy_number=0
ptg000002l	Liftoff	CDS	477955	478517	.	-	.	ID=scaffold3.t150.cds5;Parent=scaffold3.t150;extra_copy_number=0
ptg000002l	Liftoff	CDS	478582	478683	.	-	.	ID=scaffold3.t150.cds4;Parent=scaffold3.t150;extra_copy_number=0
ptg000002l	Liftoff	CDS	478742	478803	.	-	.	ID=scaffold3.t150.cds3;Parent=scaffold3.t150;extra_copy_number=0
ptg000002l	Liftoff	CDS	478887	479006	.	-	.	ID=scaffold3.t150.cds2;Parent=scaffold3.t150;extra_copy_number=0
ptg000002l	Liftoff	CDS	479092	479135	.	-	.	ID=scaffold3.t150.cds1;Parent=scaffold3.t150;extra_copy_number=0
ptg000002l	Liftoff	gene	479527	481189	.	-	.	ID=scaffold3.g151;coverage=1.0;sequence_ID=1.0;valid_ORFs=1;extra_copy_number=0;copy_num_ID=scaffold3.g151_0
ptg000002l	Liftoff	mRNA	479527	481189	.	-	.	ID=scaffold3.t151;Parent=scaffold3.g151;matches_ref_protein=True;valid_ORF=True;extra_copy_number=0
ptg000002l	Liftoff	exon	479527	480751	.	-	.	ID=scaffold3.t151.exon3;Parent=scaffold3.t151;extra_copy_number=0
ptg000002l	Liftoff	exon	480798	481126	.	-	.	ID=scaffold3.t151.exon2;Parent=scaffold3.t151;extra_copy_number=0
ptg000002l	Liftoff	exon	481187	481189	.	-	.	ID=scaffold3.t151.exon1;Parent=scaffold3.t151;extra_copy_number=0
ptg000002l	Liftoff	CDS	479527	480751	.	-	.	ID=scaffold3.t151.cds3;Parent=scaffold3.t151;extra_copy_number=0
ptg000002l	Liftoff	CDS	480798	481126	.	-	.	ID=scaffold3.t151.cds2;Parent=scaffold3.t151;extra_copy_number=0
ptg000002l	Liftoff	CDS	481187	481189	.	-	.	ID=scaffold3.t151.cds1;Parent=scaffold3.t151;extra_copy_number=0
ptg000002l	Liftoff	gene	481770	483239	.	+	.	ID=scaffold3.g152;coverage=1.0;sequence_ID=1.0;valid_ORFs=1;extra_copy_number=0;copy_num_ID=scaffold3.g152_0
ptg000002l	Liftoff	mRNA	481770	483239	.	+	.	ID=scaffold3.t152;Parent=scaffold3.g152;matches_ref_protein=True;valid_ORF=True;extra_copy_number=0
ptg000002l	Liftoff	exon	481770	482090	.	+	.	ID=scaffold3.t152.exon1;Parent=scaffold3.t152;extra_copy_number=0
ptg000002l	Liftoff	exon	482149	482629	.	+	.	ID=scaffold3.t152.exon2;Parent=scaffold3.t152;extra_copy_number=0
ptg000002l	Liftoff	exon	482679	482921	.	+	.	ID=scaffold3.t152.exon3;Parent=scaffold3.t152;extra_copy_number=0
ptg000002l	Liftoff	exon	482977	483066	.	+	.	ID=scaffold3.t152.exon4;Parent=scaffold3.t152;extra_copy_number=0
ptg000002l	Liftoff	exon	483118	483239	.	+	.	ID=scaffold3.t152.exon5;Parent=scaffold3.t152;extra_copy_number=0
ptg000002l	Liftoff	CDS	481770	482090	.	+	.	ID=scaffold3.t152.cds1;Parent=scaffold3.t152;extra_copy_number=0
ptg000002l	Liftoff	CDS	482149	482629	.	+	.	ID=scaffold3.t152.cds2;Parent=scaffold3.t152;extra_copy_number=0
ptg000002l	Liftoff	CDS	482679	482921	.	+	.	ID=scaffold3.t152.cds3;Parent=scaffold3.t152;extra_copy_number=0
ptg000002l	Liftoff	CDS	482977	483066	.	+	.	ID=scaffold3.t152.cds4;Parent=scaffold3.t152;extra_copy_number=0
ptg000002l	Liftoff	CDS	483118	483239	.	+	.	ID=scaffold3.t152.cds5;Parent=scaffold3.t152;extra_copy_number=0
ptg000002l	Liftoff	gene	483613	487318	.	-	.	ID=scaffold3.g153;coverage=1.0;sequence_ID=1.0;valid_ORFs=1;extra_copy_number=0;copy_num_ID=scaffold3.g153_0
ptg000002l	Liftoff	mRNA	483613	487318	.	-	.	ID=scaffold3.t153;Parent=scaffold3.g153;matches_ref_protein=True;valid_ORF=True;extra_copy_number=0
ptg000002l	Liftoff	exon	483613	484576	.	-	.	ID=scaffold3.t153.exon9;Parent=scaffold3.t153;extra_copy_number=0
ptg000002l	Liftoff	exon	484619	484789	.	-	.	ID=scaffold3.t153.exon8;Parent=scaffold3.t153;extra_copy_number=0
ptg000002l	Liftoff	exon	484846	485426	.	-	.	ID=scaffold3.t153.exon7;Parent=scaffold3.t153;extra_copy_number=0
ptg000002l	Liftoff	exon	485473	485582	.	-	.	ID=scaffold3.t153.exon6;Parent=scaffold3.t153;extra_copy_number=0
ptg000002l	Liftoff	exon	485631	485734	.	-	.	ID=scaffold3.t153.exon5;Parent=scaffold3.t153;extra_copy_number=0
ptg000002l	Liftoff	exon	485782	485884	.	-	.	ID=scaffold3.t153.exon4;Parent=scaffold3.t153;extra_copy_number=0
ptg000002l	Liftoff	exon	485948	486040	.	-	.	ID=scaffold3.t153.exon3;Parent=scaffold3.t153;extra_copy_number=0
ptg000002l	Liftoff	exon	486473	487083	.	-	.	ID=scaffold3.t153.exon2;Parent=scaffold3.t153;extra_copy_number=0
ptg000002l	Liftoff	exon	487134	487318	.	-	.	ID=scaffold3.t153.exon1;Parent=scaffold3.t153;extra_copy_number=0
ptg000002l	Liftoff	CDS	483613	484576	.	-	.	ID=scaffold3.t153.cds9;Parent=scaffold3.t153;extra_copy_number=0
ptg000002l	Liftoff	CDS	484619	484789	.	-	.	ID=scaffold3.t153.cds8;Parent=scaffold3.t153;extra_copy_number=0
ptg000002l	Liftoff	CDS	484846	485426	.	-	.	ID=scaffold3.t153.cds7;Parent=scaffold3.t153;extra_copy_number=0
ptg000002l	Liftoff	CDS	485473	485582	.	-	.	ID=scaffold3.t153.cds6;Parent=scaffold3.t153;extra_copy_number=0
ptg000002l	Liftoff	CDS	485631	485734	.	-	.	ID=scaffold3.t153.cds5;Parent=scaffold3.t153;extra_copy_number=0
ptg000002l	Liftoff	CDS	485782	485884	.	-	.	ID=scaffold3.t153.cds4;Parent=scaffold3.t153;extra_copy_number=0
ptg000002l	Liftoff	CDS	485948	486040	.	-	.	ID=scaffold3.t153.cds3;Parent=scaffold3.t153;extra_copy_number=0
ptg000002l	Liftoff	CDS	486473	487083	.	-	.	ID=scaffold3.t153.cds2;Parent=scaffold3.t153;extra_copy_number=0
ptg000002l	Liftoff	CDS	487134	487318	.	-	.	ID=scaffold3.t153.cds1;Parent=scaffold3.t153;extra_copy_number=0
ptg000002l	Liftoff	gene	488314	489317	.	-	.	ID=scaffold3.g154;coverage=1.0;sequence_ID=1.0;valid_ORFs=1;extra_copy_number=0;copy_num_ID=scaffold3.g154_0
ptg000002l	Liftoff	mRNA	488314	489317	.	-	.	ID=scaffold3.t154;Parent=scaffold3.g154;matches_ref_protein=True;valid_ORF=True;extra_copy_number=0
ptg000002l	Liftoff	exon	488314	488868	.	-	.	ID=scaffold3.t154.exon2;Parent=scaffold3.t154;extra_copy_number=0
ptg000002l	Liftoff	exon	488919	489317	.	-	.	ID=scaffold3.t154.exon1;Parent=scaffold3.t154;extra_copy_number=0
ptg000002l	Liftoff	CDS	488314	488868	.	-	.	ID=scaffold3.t154.cds2;Parent=scaffold3.t154;extra_copy_number=0
ptg000002l	Liftoff	CDS	488919	489317	.	-	.	ID=scaffold3.t154.cds1;Parent=scaffold3.t154;extra_copy_number=0
ptg000002l	Liftoff	gene	490925	492589	.	+	.	ID=scaffold3.g155;coverage=1.0;sequence_ID=1.0;valid_ORFs=1;extra_copy_number=0;copy_num_ID=scaffold3.g155_0
ptg000002l	Liftoff	mRNA	490925	492589	.	+	.	ID=scaffold3.t155;Parent=scaffold3.g155;matches_ref_protein=True;valid_ORF=True;extra_copy_number=0
ptg000002l	Liftoff	exon	490925	492589	.	+	.	ID=scaffold3.t155.exon1;Parent=scaffold3.t155;extra_copy_number=0
ptg000002l	Liftoff	CDS	490925	492589	.	+	.	ID=scaffold3.t155.cds1;Parent=scaffold3.t155;extra_copy_number=0
ptg000002l	Liftoff	gene	494336	496203	.	+	.	ID=scaffold3.g156;coverage=1.0;sequence_ID=1.0;valid_ORFs=1;extra_copy_number=0;copy_num_ID=scaffold3.g156_0
ptg000002l	Liftoff	mRNA	494336	496203	.	+	.	ID=scaffold3.t156;Parent=scaffold3.g156;matches_ref_protein=True;valid_ORF=True;extra_copy_number=0
ptg000002l	Liftoff	exon	494336	494697	.	+	.	ID=scaffold3.t156.exon1;Parent=scaffold3.t156;extra_copy_number=0
ptg000002l	Liftoff	exon	494745	494861	.	+	.	ID=scaffold3.t156.exon2;Parent=scaffold3.t156;extra_copy_number=0
ptg000002l	Liftoff	exon	494909	495518	.	+	.	ID=scaffold3.t156.exon3;Parent=scaffold3.t156;extra_copy_number=0
ptg000002l	Liftoff	exon	495568	496203	.	+	.	ID=scaffold3.t156.exon4;Parent=scaffold3.t156;extra_copy_number=0
ptg000002l	Liftoff	CDS	494336	494697	.	+	.	ID=scaffold3.t156.cds1;Parent=scaffold3.t156;extra_copy_number=0
ptg000002l	Liftoff	CDS	494745	494861	.	+	.	ID=scaffold3.t156.cds2;Parent=scaffold3.t156;extra_copy_number=0
ptg000002l	Liftoff	CDS	494909	495518	.	+	.	ID=scaffold3.t156.cds3;Parent=scaffold3.t156;extra_copy_number=0
ptg000002l	Liftoff	CDS	495568	496203	.	+	.	ID=scaffold3.t156.cds4;Parent=scaffold3.t156;extra_copy_number=0
ptg000002l	Liftoff	gene	497723	499186	.	+	.	ID=scaffold3.g157;coverage=1.0;sequence_ID=1.0;valid_ORFs=1;extra_copy_number=0;copy_num_ID=scaffold3.g157_0
ptg000002l	Liftoff	mRNA	497723	499186	.	+	.	ID=scaffold3.t157;Parent=scaffold3.g157;matches_ref_protein=True;valid_ORF=True;extra_copy_number=0
ptg000002l	Liftoff	exon	497723	498083	.	+	.	ID=scaffold3.t157.exon1;Parent=scaffold3.t157;extra_copy_number=0
ptg000002l	Liftoff	exon	498138	499186	.	+	.	ID=scaffold3.t157.exon2;Parent=scaffold3.t157;extra_copy_number=0
ptg000002l	Liftoff	CDS	497723	498083	.	+	.	ID=scaffold3.t157.cds1;Parent=scaffold3.t157;extra_copy_number=0
ptg000002l	Liftoff	CDS	498138	499186	.	+	.	ID=scaffold3.t157.cds2;Parent=scaffold3.t157;extra_copy_number=0
ptg000002l	Liftoff	gene	499615	502059	.	+	.	ID=scaffold3.g158;coverage=1.0;sequence_ID=1.0;valid_ORFs=1;extra_copy_number=0;copy_num_ID=scaffold3.g158_0
ptg000002l	Liftoff	mRNA	499615	502059	.	+	.	ID=scaffold3.t158;Parent=scaffold3.g158;matches_ref_protein=True;valid_ORF=True;extra_copy_number=0
ptg000002l	Liftoff	exon	499615	501468	.	+	.	ID=scaffold3.t158.exon1;Parent=scaffold3.t158;extra_copy_number=0
ptg000002l	Liftoff	exon	501535	502059	.	+	.	ID=scaffold3.t158.exon2;Parent=scaffold3.t158;extra_copy_number=0
ptg000002l	Liftoff	CDS	499615	501468	.	+	.	ID=scaffold3.t158.cds1;Parent=scaffold3.t158;extra_copy_number=0
ptg000002l	Liftoff	CDS	501535	502059	.	+	.	ID=scaffold3.t158.cds2;Parent=scaffold3.t158;extra_copy_number=0
ptg000002l	Liftoff	gene	502829	504688	.	-	.	ID=scaffold3.g159;coverage=1.0;sequence_ID=1.0;valid_ORFs=1;extra_copy_number=0;copy_num_ID=scaffold3.g159_0
ptg000002l	Liftoff	mRNA	502829	504688	.	-	.	ID=scaffold3.t159;Parent=scaffold3.g159;matches_ref_protein=True;valid_ORF=True;extra_copy_number=0
ptg000002l	Liftoff	exon	502829	503074	.	-	.	ID=scaffold3.t159.exon7;Parent=scaffold3.t159;extra_copy_number=0
ptg000002l	Liftoff	exon	503123	503227	.	-	.	ID=scaffold3.t159.exon6;Parent=scaffold3.t159;extra_copy_number=0
ptg000002l	Liftoff	exon	503277	504020	.	-	.	ID=scaffold3.t159.exon5;Parent=scaffold3.t159;extra_copy_number=0
ptg000002l	Liftoff	exon	504074	504365	.	-	.	ID=scaffold3.t159.exon4;Parent=scaffold3.t159;extra_copy_number=0
ptg000002l	Liftoff	exon	504418	504488	.	-	.	ID=scaffold3.t159.exon3;Parent=scaffold3.t159;extra_copy_number=0
ptg000002l	Liftoff	exon	504535	504590	.	-	.	ID=scaffold3.t159.exon2;Parent=scaffold3.t159;extra_copy_number=0
ptg000002l	Liftoff	exon	504643	504688	.	-	.	ID=scaffold3.t159.exon1;Parent=scaffold3.t159;extra_copy_number=0
ptg000002l	Liftoff	CDS	502829	503074	.	-	.	ID=scaffold3.t159.cds7;Parent=scaffold3.t159;extra_copy_number=0
ptg000002l	Liftoff	CDS	503123	503227	.	-	.	ID=scaffold3.t159.cds6;Parent=scaffold3.t159;extra_copy_number=0
ptg000002l	Liftoff	CDS	503277	504020	.	-	.	ID=scaffold3.t159.cds5;Parent=scaffold3.t159;extra_copy_number=0
ptg000002l	Liftoff	CDS	504074	504365	.	-	.	ID=scaffold3.t159.cds4;Parent=scaffold3.t159;extra_copy_number=0
ptg000002l	Liftoff	CDS	504418	504488	.	-	.	ID=scaffold3.t159.cds3;Parent=scaffold3.t159;extra_copy_number=0
ptg000002l	Liftoff	CDS	504535	504590	.	-	.	ID=scaffold3.t159.cds2;Parent=scaffold3.t159;extra_copy_number=0
ptg000002l	Liftoff	CDS	504643	504688	.	-	.	ID=scaffold3.t159.cds1;Parent=scaffold3.t159;extra_copy_number=0
ptg000002l	Liftoff	gene	504984	506512	.	-	.	ID=scaffold3.g160;coverage=1.0;sequence_ID=1.0;valid_ORFs=1;extra_copy_number=0;copy_num_ID=scaffold3.g160_0
ptg000002l	Liftoff	mRNA	504984	506512	.	-	.	ID=scaffold3.t160;Parent=scaffold3.g160;matches_ref_protein=True;valid_ORF=True;extra_copy_number=0
ptg000002l	Liftoff	exon	504984	505742	.	-	.	ID=scaffold3.t160.exon3;Parent=scaffold3.t160;extra_copy_number=0
ptg000002l	Liftoff	exon	505800	506068	.	-	.	ID=scaffold3.t160.exon2;Parent=scaffold3.t160;extra_copy_number=0
ptg000002l	Liftoff	exon	506113	506512	.	-	.	ID=scaffold3.t160.exon1;Parent=scaffold3.t160;extra_copy_number=0
ptg000002l	Liftoff	CDS	504984	505742	.	-	.	ID=scaffold3.t160.cds3;Parent=scaffold3.t160;extra_copy_number=0
ptg000002l	Liftoff	CDS	505800	506068	.	-	.	ID=scaffold3.t160.cds2;Parent=scaffold3.t160;extra_copy_number=0
ptg000002l	Liftoff	CDS	506113	506512	.	-	.	ID=scaffold3.t160.cds1;Parent=scaffold3.t160;extra_copy_number=0
ptg000002l	Liftoff	gene	506773	508371	.	-	.	ID=scaffold3.g161;coverage=1.0;sequence_ID=1.0;valid_ORFs=1;extra_copy_number=0;copy_num_ID=scaffold3.g161_0
ptg000002l	Liftoff	mRNA	506773	508371	.	-	.	ID=scaffold3.t161;Parent=scaffold3.g161;matches_ref_protein=True;valid_ORF=True;extra_copy_number=0
ptg000002l	Liftoff	exon	506773	508371	.	-	.	ID=scaffold3.t161.exon1;Parent=scaffold3.t161;extra_copy_number=0
ptg000002l	Liftoff	CDS	506773	508371	.	-	.	ID=scaffold3.t161.cds1;Parent=scaffold3.t161;extra_copy_number=0
ptg000002l	Liftoff	gene	509454	510231	.	+	.	ID=scaffold3.g162;coverage=1.0;sequence_ID=1.0;valid_ORFs=1;extra_copy_number=0;copy_num_ID=scaffold3.g162_0
ptg000002l	Liftoff	mRNA	509454	510231	.	+	.	ID=scaffold3.t162;Parent=scaffold3.g162;matches_ref_protein=True;valid_ORF=True;extra_copy_number=0
ptg000002l	Liftoff	exon	509454	509520	.	+	.	ID=scaffold3.t162.exon1;Parent=scaffold3.t162;extra_copy_number=0
ptg000002l	Liftoff	exon	509567	510231	.	+	.	ID=scaffold3.t162.exon2;Parent=scaffold3.t162;extra_copy_number=0
ptg000002l	Liftoff	CDS	509454	509520	.	+	.	ID=scaffold3.t162.cds1;Parent=scaffold3.t162;extra_copy_number=0
ptg000002l	Liftoff	CDS	509567	510231	.	+	.	ID=scaffold3.t162.cds2;Parent=scaffold3.t162;extra_copy_number=0
ptg000002l	Liftoff	gene	510711	511873	.	+	.	ID=scaffold3.g163;coverage=1.0;sequence_ID=1.0;valid_ORFs=1;extra_copy_number=0;copy_num_ID=scaffold3.g163_0
ptg000002l	Liftoff	mRNA	510711	511873	.	+	.	ID=scaffold3.t163;Parent=scaffold3.g163;matches_ref_protein=True;valid_ORF=True;extra_copy_number=0
ptg000002l	Liftoff	exon	510711	510917	.	+	.	ID=scaffold3.t163.exon1;Parent=scaffold3.t163;extra_copy_number=0
ptg000002l	Liftoff	exon	510979	511054	.	+	.	ID=scaffold3.t163.exon2;Parent=scaffold3.t163;extra_copy_number=0
ptg000002l	Liftoff	exon	511098	511873	.	+	.	ID=scaffold3.t163.exon3;Parent=scaffold3.t163;extra_copy_number=0
ptg000002l	Liftoff	CDS	510711	510917	.	+	.	ID=scaffold3.t163.cds1;Parent=scaffold3.t163;extra_copy_number=0
ptg000002l	Liftoff	CDS	510979	511054	.	+	.	ID=scaffold3.t163.cds2;Parent=scaffold3.t163;extra_copy_number=0
ptg000002l	Liftoff	CDS	511098	511873	.	+	.	ID=scaffold3.t163.cds3;Parent=scaffold3.t163;extra_copy_number=0
ptg000002l	Liftoff	gene	512630	513824	.	+	.	ID=scaffold3.g164;coverage=1.0;sequence_ID=1.0;valid_ORFs=1;extra_copy_number=0;copy_num_ID=scaffold3.g164_0
ptg000002l	Liftoff	mRNA	512630	513824	.	+	.	ID=scaffold3.t164;Parent=scaffold3.g164;matches_ref_protein=True;valid_ORF=True;extra_copy_number=0
ptg000002l	Liftoff	exon	512630	512698	.	+	.	ID=scaffold3.t164.exon1;Parent=scaffold3.t164;extra_copy_number=0
ptg000002l	Liftoff	exon	512750	512948	.	+	.	ID=scaffold3.t164.exon2;Parent=scaffold3.t164;extra_copy_number=0
ptg000002l	Liftoff	exon	513005	513015	.	+	.	ID=scaffold3.t164.exon3;Parent=scaffold3.t164;extra_copy_number=0
ptg000002l	Liftoff	exon	513069	513411	.	+	.	ID=scaffold3.t164.exon4;Parent=scaffold3.t164;extra_copy_number=0
ptg000002l	Liftoff	exon	513469	513824	.	+	.	ID=scaffold3.t164.exon5;Parent=scaffold3.t164;extra_copy_number=0
ptg000002l	Liftoff	CDS	512630	512698	.	+	.	ID=scaffold3.t164.cds1;Parent=scaffold3.t164;extra_copy_number=0
ptg000002l	Liftoff	CDS	512750	512948	.	+	.	ID=scaffold3.t164.cds2;Parent=scaffold3.t164;extra_copy_number=0
ptg000002l	Liftoff	CDS	513005	513015	.	+	.	ID=scaffold3.t164.cds3;Parent=scaffold3.t164;extra_copy_number=0
ptg000002l	Liftoff	CDS	513069	513411	.	+	.	ID=scaffold3.t164.cds4;Parent=scaffold3.t164;extra_copy_number=0
ptg000002l	Liftoff	CDS	513469	513824	.	+	.	ID=scaffold3.t164.cds5;Parent=scaffold3.t164;extra_copy_number=0
ptg000002l	Liftoff	gene	514081	514779	.	-	.	ID=scaffold3.g165;coverage=1.0;sequence_ID=1.0;valid_ORFs=1;extra_copy_number=0;copy_num_ID=scaffold3.g165_0
ptg000002l	Liftoff	mRNA	514081	514779	.	-	.	ID=scaffold3.t165;Parent=scaffold3.g165;matches_ref_protein=True;valid_ORF=True;extra_copy_number=0
ptg000002l	Liftoff	exon	514081	514681	.	-	.	ID=scaffold3.t165.exon2;Parent=scaffold3.t165;extra_copy_number=0
ptg000002l	Liftoff	exon	514757	514779	.	-	.	ID=scaffold3.t165.exon1;Parent=scaffold3.t165;extra_copy_number=0
ptg000002l	Liftoff	CDS	514081	514681	.	-	.	ID=scaffold3.t165.cds2;Parent=scaffold3.t165;extra_copy_number=0
ptg000002l	Liftoff	CDS	514757	514779	.	-	.	ID=scaffold3.t165.cds1;Parent=scaffold3.t165;extra_copy_number=0
ptg000002l	Liftoff	gene	515331	517596	.	-	.	ID=scaffold3.g166;coverage=1.0;sequence_ID=1.0;valid_ORFs=1;extra_copy_number=0;copy_num_ID=scaffold3.g166_0
ptg000002l	Liftoff	mRNA	515331	517596	.	-	.	ID=scaffold3.t166;Parent=scaffold3.g166;matches_ref_protein=True;valid_ORF=True;extra_copy_number=0
ptg000002l	Liftoff	exon	515331	515880	.	-	.	ID=scaffold3.t166.exon2;Parent=scaffold3.t166;extra_copy_number=0
ptg000002l	Liftoff	exon	516008	517596	.	-	.	ID=scaffold3.t166.exon1;Parent=scaffold3.t166;extra_copy_number=0
ptg000002l	Liftoff	CDS	515331	515880	.	-	.	ID=scaffold3.t166.cds2;Parent=scaffold3.t166;extra_copy_number=0
ptg000002l	Liftoff	CDS	516008	517596	.	-	.	ID=scaffold3.t166.cds1;Parent=scaffold3.t166;extra_copy_number=0
ptg000002l	Liftoff	gene	518029	519511	.	-	.	ID=scaffold3.g167;coverage=1.0;sequence_ID=1.0;valid_ORFs=1;extra_copy_number=0;copy_num_ID=scaffold3.g167_0
ptg000002l	Liftoff	mRNA	518029	519511	.	-	.	ID=scaffold3.t167;Parent=scaffold3.g167;matches_ref_protein=True;valid_ORF=True;extra_copy_number=0
ptg000002l	Liftoff	exon	518029	518537	.	-	.	ID=scaffold3.t167.exon4;Parent=scaffold3.t167;extra_copy_number=0
ptg000002l	Liftoff	exon	518592	518619	.	-	.	ID=scaffold3.t167.exon3;Parent=scaffold3.t167;extra_copy_number=0
ptg000002l	Liftoff	exon	518865	519393	.	-	.	ID=scaffold3.t167.exon2;Parent=scaffold3.t167;extra_copy_number=0
ptg000002l	Liftoff	exon	519444	519511	.	-	.	ID=scaffold3.t167.exon1;Parent=scaffold3.t167;extra_copy_number=0
ptg000002l	Liftoff	CDS	518029	518537	.	-	.	ID=scaffold3.t167.cds4;Parent=scaffold3.t167;extra_copy_number=0
ptg000002l	Liftoff	CDS	518592	518619	.	-	.	ID=scaffold3.t167.cds3;Parent=scaffold3.t167;extra_copy_number=0
ptg000002l	Liftoff	CDS	518865	519393	.	-	.	ID=scaffold3.t167.cds2;Parent=scaffold3.t167;extra_copy_number=0
ptg000002l	Liftoff	CDS	519444	519511	.	-	.	ID=scaffold3.t167.cds1;Parent=scaffold3.t167;extra_copy_number=0
ptg000002l	Liftoff	gene	519877	521218	.	+	.	ID=scaffold3.g168;coverage=1.0;sequence_ID=1.0;valid_ORFs=1;extra_copy_number=0;copy_num_ID=scaffold3.g168_0
ptg000002l	Liftoff	mRNA	519877	521218	.	+	.	ID=scaffold3.t168;Parent=scaffold3.g168;matches_ref_protein=True;valid_ORF=True;extra_copy_number=0
ptg000002l	Liftoff	exon	519877	520819	.	+	.	ID=scaffold3.t168.exon1;Parent=scaffold3.t168;extra_copy_number=0
ptg000002l	Liftoff	exon	520872	521218	.	+	.	ID=scaffold3.t168.exon2;Parent=scaffold3.t168;extra_copy_number=0
ptg000002l	Liftoff	CDS	519877	520819	.	+	.	ID=scaffold3.t168.cds1;Parent=scaffold3.t168;extra_copy_number=0
ptg000002l	Liftoff	CDS	520872	521218	.	+	.	ID=scaffold3.t168.cds2;Parent=scaffold3.t168;extra_copy_number=0
ptg000002l	Liftoff	gene	521747	522114	.	+	.	ID=scaffold3.g169;coverage=1.0;sequence_ID=1.0;valid_ORFs=1;extra_copy_number=0;copy_num_ID=scaffold3.g169_0
ptg000002l	Liftoff	mRNA	521747	522114	.	+	.	ID=scaffold3.t169;Parent=scaffold3.g169;matches_ref_protein=True;valid_ORF=True;extra_copy_number=0
ptg000002l	Liftoff	exon	521747	521851	.	+	.	ID=scaffold3.t169.exon1;Parent=scaffold3.t169;extra_copy_number=0
ptg000002l	Liftoff	exon	521899	522114	.	+	.	ID=scaffold3.t169.exon2;Parent=scaffold3.t169;extra_copy_number=0
ptg000002l	Liftoff	CDS	521747	521851	.	+	.	ID=scaffold3.t169.cds1;Parent=scaffold3.t169;extra_copy_number=0
ptg000002l	Liftoff	CDS	521899	522114	.	+	.	ID=scaffold3.t169.cds2;Parent=scaffold3.t169;extra_copy_number=0
ptg000002l	Liftoff	gene	522203	524100	.	-	.	ID=scaffold3.g170;coverage=1.0;sequence_ID=1.0;valid_ORFs=1;extra_copy_number=0;copy_num_ID=scaffold3.g170_0
ptg000002l	Liftoff	mRNA	522203	524100	.	-	.	ID=scaffold3.t170;Parent=scaffold3.g170;matches_ref_protein=True;valid_ORF=True;extra_copy_number=0
ptg000002l	Liftoff	exon	522203	522211	.	-	.	ID=scaffold3.t170.exon4;Parent=scaffold3.t170;extra_copy_number=0
ptg000002l	Liftoff	exon	522301	523110	.	-	.	ID=scaffold3.t170.exon3;Parent=scaffold3.t170;extra_copy_number=0
ptg000002l	Liftoff	exon	523156	523407	.	-	.	ID=scaffold3.t170.exon2;Parent=scaffold3.t170;extra_copy_number=0
ptg000002l	Liftoff	exon	523456	524100	.	-	.	ID=scaffold3.t170.exon1;Parent=scaffold3.t170;extra_copy_number=0
ptg000002l	Liftoff	CDS	522203	522211	.	-	.	ID=scaffold3.t170.cds4;Parent=scaffold3.t170;extra_copy_number=0
ptg000002l	Liftoff	CDS	522301	523110	.	-	.	ID=scaffold3.t170.cds3;Parent=scaffold3.t170;extra_copy_number=0
ptg000002l	Liftoff	CDS	523156	523407	.	-	.	ID=scaffold3.t170.cds2;Parent=scaffold3.t170;extra_copy_number=0
ptg000002l	Liftoff	CDS	523456	524100	.	-	.	ID=scaffold3.t170.cds1;Parent=scaffold3.t170;extra_copy_number=0
ptg000002l	Liftoff	gene	524796	526458	.	+	.	ID=scaffold3.g171;coverage=1.0;sequence_ID=1.0;valid_ORFs=1;extra_copy_number=0;copy_num_ID=scaffold3.g171_0
ptg000002l	Liftoff	mRNA	524796	526458	.	+	.	ID=scaffold3.t171;Parent=scaffold3.g171;matches_ref_protein=True;valid_ORF=True;extra_copy_number=0
ptg000002l	Liftoff	exon	524796	525164	.	+	.	ID=scaffold3.t171.exon1;Parent=scaffold3.t171;extra_copy_number=0
ptg000002l	Liftoff	exon	525217	526093	.	+	.	ID=scaffold3.t171.exon2;Parent=scaffold3.t171;extra_copy_number=0
ptg000002l	Liftoff	exon	526145	526458	.	+	.	ID=scaffold3.t171.exon3;Parent=scaffold3.t171;extra_copy_number=0
ptg000002l	Liftoff	CDS	524796	525164	.	+	.	ID=scaffold3.t171.cds1;Parent=scaffold3.t171;extra_copy_number=0
ptg000002l	Liftoff	CDS	525217	526093	.	+	.	ID=scaffold3.t171.cds2;Parent=scaffold3.t171;extra_copy_number=0
ptg000002l	Liftoff	CDS	526145	526458	.	+	.	ID=scaffold3.t171.cds3;Parent=scaffold3.t171;extra_copy_number=0
ptg000002l	Liftoff	gene	526710	527525	.	-	.	ID=scaffold3.g172;coverage=1.0;sequence_ID=1.0;valid_ORFs=1;extra_copy_number=0;copy_num_ID=scaffold3.g172_0
ptg000002l	Liftoff	mRNA	526710	527525	.	-	.	ID=scaffold3.t172;Parent=scaffold3.g172;matches_ref_protein=True;valid_ORF=True;extra_copy_number=0
ptg000002l	Liftoff	exon	526710	527042	.	-	.	ID=scaffold3.t172.exon2;Parent=scaffold3.t172;extra_copy_number=0
ptg000002l	Liftoff	exon	527097	527525	.	-	.	ID=scaffold3.t172.exon1;Parent=scaffold3.t172;extra_copy_number=0
ptg000002l	Liftoff	CDS	526710	527042	.	-	.	ID=scaffold3.t172.cds2;Parent=scaffold3.t172;extra_copy_number=0
ptg000002l	Liftoff	CDS	527097	527525	.	-	.	ID=scaffold3.t172.cds1;Parent=scaffold3.t172;extra_copy_number=0
ptg000002l	Liftoff	gene	527928	528596	.	-	.	ID=scaffold3.g173;coverage=1.0;sequence_ID=1.0;valid_ORFs=1;extra_copy_number=0;copy_num_ID=scaffold3.g173_0
ptg000002l	Liftoff	mRNA	527928	528596	.	-	.	ID=scaffold3.t173;Parent=scaffold3.g173;matches_ref_protein=True;valid_ORF=True;extra_copy_number=0
ptg000002l	Liftoff	exon	527928	528596	.	-	.	ID=scaffold3.t173.exon1;Parent=scaffold3.t173;extra_copy_number=0
ptg000002l	Liftoff	CDS	527928	528596	.	-	.	ID=scaffold3.t173.cds1;Parent=scaffold3.t173;extra_copy_number=0
ptg000002l	Liftoff	gene	528857	531035	.	-	.	ID=scaffold3.g174;coverage=1.0;sequence_ID=1.0;valid_ORFs=1;extra_copy_number=0;copy_num_ID=scaffold3.g174_0
ptg000002l	Liftoff	mRNA	528857	531035	.	-	.	ID=scaffold3.t174;Parent=scaffold3.g174;matches_ref_protein=True;valid_ORF=True;extra_copy_number=0
ptg000002l	Liftoff	exon	528857	529345	.	-	.	ID=scaffold3.t174.exon6;Parent=scaffold3.t174;extra_copy_number=0
ptg000002l	Liftoff	exon	529399	529927	.	-	.	ID=scaffold3.t174.exon5;Parent=scaffold3.t174;extra_copy_number=0
ptg000002l	Liftoff	exon	529972	530257	.	-	.	ID=scaffold3.t174.exon4;Parent=scaffold3.t174;extra_copy_number=0
ptg000002l	Liftoff	exon	530307	530497	.	-	.	ID=scaffold3.t174.exon3;Parent=scaffold3.t174;extra_copy_number=0
ptg000002l	Liftoff	exon	530547	530926	.	-	.	ID=scaffold3.t174.exon2;Parent=scaffold3.t174;extra_copy_number=0
ptg000002l	Liftoff	exon	530979	531035	.	-	.	ID=scaffold3.t174.exon1;Parent=scaffold3.t174;extra_copy_number=0
ptg000002l	Liftoff	CDS	528857	529345	.	-	.	ID=scaffold3.t174.cds6;Parent=scaffold3.t174;extra_copy_number=0
ptg000002l	Liftoff	CDS	529399	529927	.	-	.	ID=scaffold3.t174.cds5;Parent=scaffold3.t174;extra_copy_number=0
ptg000002l	Liftoff	CDS	529972	530257	.	-	.	ID=scaffold3.t174.cds4;Parent=scaffold3.t174;extra_copy_number=0
ptg000002l	Liftoff	CDS	530307	530497	.	-	.	ID=scaffold3.t174.cds3;Parent=scaffold3.t174;extra_copy_number=0
ptg000002l	Liftoff	CDS	530547	530926	.	-	.	ID=scaffold3.t174.cds2;Parent=scaffold3.t174;extra_copy_number=0
ptg000002l	Liftoff	CDS	530979	531035	.	-	.	ID=scaffold3.t174.cds1;Parent=scaffold3.t174;extra_copy_number=0
ptg000002l	Liftoff	gene	531581	533399	.	+	.	ID=scaffold3.g175;coverage=1.0;sequence_ID=1.0;valid_ORFs=1;extra_copy_number=0;copy_num_ID=scaffold3.g175_0
ptg000002l	Liftoff	mRNA	531581	533399	.	+	.	ID=scaffold3.t175;Parent=scaffold3.g175;matches_ref_protein=True;valid_ORF=True;extra_copy_number=0
ptg000002l	Liftoff	exon	531581	531830	.	+	.	ID=scaffold3.t175.exon1;Parent=scaffold3.t175;extra_copy_number=0
ptg000002l	Liftoff	exon	531878	531966	.	+	.	ID=scaffold3.t175.exon2;Parent=scaffold3.t175;extra_copy_number=0
ptg000002l	Liftoff	exon	532017	532371	.	+	.	ID=scaffold3.t175.exon3;Parent=scaffold3.t175;extra_copy_number=0
ptg000002l	Liftoff	exon	532420	532574	.	+	.	ID=scaffold3.t175.exon4;Parent=scaffold3.t175;extra_copy_number=0
ptg000002l	Liftoff	exon	532622	532731	.	+	.	ID=scaffold3.t175.exon5;Parent=scaffold3.t175;extra_copy_number=0
ptg000002l	Liftoff	exon	532780	532867	.	+	.	ID=scaffold3.t175.exon6;Parent=scaffold3.t175;extra_copy_number=0
ptg000002l	Liftoff	exon	532918	533029	.	+	.	ID=scaffold3.t175.exon7;Parent=scaffold3.t175;extra_copy_number=0
ptg000002l	Liftoff	exon	533083	533399	.	+	.	ID=scaffold3.t175.exon8;Parent=scaffold3.t175;extra_copy_number=0
ptg000002l	Liftoff	CDS	531581	531830	.	+	.	ID=scaffold3.t175.cds1;Parent=scaffold3.t175;extra_copy_number=0
ptg000002l	Liftoff	CDS	531878	531966	.	+	.	ID=scaffold3.t175.cds2;Parent=scaffold3.t175;extra_copy_number=0
ptg000002l	Liftoff	CDS	532017	532371	.	+	.	ID=scaffold3.t175.cds3;Parent=scaffold3.t175;extra_copy_number=0
ptg000002l	Liftoff	CDS	532420	532574	.	+	.	ID=scaffold3.t175.cds4;Parent=scaffold3.t175;extra_copy_number=0
ptg000002l	Liftoff	CDS	532622	532731	.	+	.	ID=scaffold3.t175.cds5;Parent=scaffold3.t175;extra_copy_number=0
ptg000002l	Liftoff	CDS	532780	532867	.	+	.	ID=scaffold3.t175.cds6;Parent=scaffold3.t175;extra_copy_number=0
ptg000002l	Liftoff	CDS	532918	533029	.	+	.	ID=scaffold3.t175.cds7;Parent=scaffold3.t175;extra_copy_number=0
ptg000002l	Liftoff	CDS	533083	533399	.	+	.	ID=scaffold3.t175.cds8;Parent=scaffold3.t175;extra_copy_number=0
ptg000002l	Liftoff	gene	534020	535417	.	+	.	ID=scaffold3.g176;coverage=1.0;sequence_ID=1.0;valid_ORFs=1;extra_copy_number=0;copy_num_ID=scaffold3.g176_0
ptg000002l	Liftoff	mRNA	534020	535417	.	+	.	ID=scaffold3.t176;Parent=scaffold3.g176;matches_ref_protein=True;valid_ORF=True;extra_copy_number=0
ptg000002l	Liftoff	exon	534020	535417	.	+	.	ID=scaffold3.t176.exon1;Parent=scaffold3.t176;extra_copy_number=0
ptg000002l	Liftoff	CDS	534020	535417	.	+	.	ID=scaffold3.t176.cds1;Parent=scaffold3.t176;extra_copy_number=0
ptg000002l	Liftoff	gene	537362	538258	.	-	.	ID=scaffold3.g177;coverage=1.0;sequence_ID=1.0;valid_ORFs=1;extra_copy_number=0;copy_num_ID=scaffold3.g177_0
ptg000002l	Liftoff	mRNA	537362	538258	.	-	.	ID=scaffold3.t177;Parent=scaffold3.g177;matches_ref_protein=True;valid_ORF=True;extra_copy_number=0
ptg000002l	Liftoff	exon	537362	537666	.	-	.	ID=scaffold3.t177.exon2;Parent=scaffold3.t177;extra_copy_number=0
ptg000002l	Liftoff	exon	537799	538258	.	-	.	ID=scaffold3.t177.exon1;Parent=scaffold3.t177;extra_copy_number=0
ptg000002l	Liftoff	CDS	537362	537666	.	-	.	ID=scaffold3.t177.cds2;Parent=scaffold3.t177;extra_copy_number=0
ptg000002l	Liftoff	CDS	537799	538258	.	-	.	ID=scaffold3.t177.cds1;Parent=scaffold3.t177;extra_copy_number=0
ptg000002l	Liftoff	gene	538681	540889	.	-	.	ID=scaffold3.g178;coverage=1.0;sequence_ID=1.0;valid_ORFs=1;extra_copy_number=0;copy_num_ID=scaffold3.g178_0
ptg000002l	Liftoff	mRNA	538681	540889	.	-	.	ID=scaffold3.t178;Parent=scaffold3.g178;matches_ref_protein=True;valid_ORF=True;extra_copy_number=0
ptg000002l	Liftoff	exon	538681	538951	.	-	.	ID=scaffold3.t178.exon5;Parent=scaffold3.t178;extra_copy_number=0
ptg000002l	Liftoff	exon	539000	539787	.	-	.	ID=scaffold3.t178.exon4;Parent=scaffold3.t178;extra_copy_number=0
ptg000002l	Liftoff	exon	539842	540571	.	-	.	ID=scaffold3.t178.exon3;Parent=scaffold3.t178;extra_copy_number=0
ptg000002l	Liftoff	exon	540623	540744	.	-	.	ID=scaffold3.t178.exon2;Parent=scaffold3.t178;extra_copy_number=0
ptg000002l	Liftoff	exon	540800	540889	.	-	.	ID=scaffold3.t178.exon1;Parent=scaffold3.t178;extra_copy_number=0
ptg000002l	Liftoff	CDS	538681	538951	.	-	.	ID=scaffold3.t178.cds5;Parent=scaffold3.t178;extra_copy_number=0
ptg000002l	Liftoff	CDS	539000	539787	.	-	.	ID=scaffold3.t178.cds4;Parent=scaffold3.t178;extra_copy_number=0
ptg000002l	Liftoff	CDS	539842	540571	.	-	.	ID=scaffold3.t178.cds3;Parent=scaffold3.t178;extra_copy_number=0
ptg000002l	Liftoff	CDS	540623	540744	.	-	.	ID=scaffold3.t178.cds2;Parent=scaffold3.t178;extra_copy_number=0
ptg000002l	Liftoff	CDS	540800	540889	.	-	.	ID=scaffold3.t178.cds1;Parent=scaffold3.t178;extra_copy_number=0
ptg000002l	Liftoff	gene	541090	542152	.	-	.	ID=scaffold3.g179;coverage=1.0;sequence_ID=1.0;valid_ORFs=1;extra_copy_number=0;copy_num_ID=scaffold3.g179_0
ptg000002l	Liftoff	mRNA	541090	542152	.	-	.	ID=scaffold3.t179;Parent=scaffold3.g179;matches_ref_protein=True;valid_ORF=True;extra_copy_number=0
ptg000002l	Liftoff	exon	541090	541928	.	-	.	ID=scaffold3.t179.exon2;Parent=scaffold3.t179;extra_copy_number=0
ptg000002l	Liftoff	exon	541975	542152	.	-	.	ID=scaffold3.t179.exon1;Parent=scaffold3.t179;extra_copy_number=0
ptg000002l	Liftoff	CDS	541090	541928	.	-	.	ID=scaffold3.t179.cds2;Parent=scaffold3.t179;extra_copy_number=0
ptg000002l	Liftoff	CDS	541975	542152	.	-	.	ID=scaffold3.t179.cds1;Parent=scaffold3.t179;extra_copy_number=0
ptg000002l	Liftoff	gene	542559	544349	.	-	.	ID=scaffold3.g180;coverage=1.0;sequence_ID=1.0;valid_ORFs=1;extra_copy_number=0;copy_num_ID=scaffold3.g180_0
ptg000002l	Liftoff	mRNA	542559	544349	.	-	.	ID=scaffold3.t180;Parent=scaffold3.g180;matches_ref_protein=True;valid_ORF=True;extra_copy_number=0
ptg000002l	Liftoff	exon	542559	544349	.	-	.	ID=scaffold3.t180.exon1;Parent=scaffold3.t180;extra_copy_number=0
ptg000002l	Liftoff	CDS	542559	544349	.	-	.	ID=scaffold3.t180.cds1;Parent=scaffold3.t180;extra_copy_number=0
ptg000002l	Liftoff	gene	544593	546242	.	-	.	ID=scaffold3.g181;coverage=1.0;sequence_ID=1.0;valid_ORFs=1;extra_copy_number=0;copy_num_ID=scaffold3.g181_0
ptg000002l	Liftoff	mRNA	544593	546242	.	-	.	ID=scaffold3.t181;Parent=scaffold3.g181;matches_ref_protein=True;valid_ORF=True;extra_copy_number=0
ptg000002l	Liftoff	exon	544593	544788	.	-	.	ID=scaffold3.t181.exon5;Parent=scaffold3.t181;extra_copy_number=0
ptg000002l	Liftoff	exon	544839	545478	.	-	.	ID=scaffold3.t181.exon4;Parent=scaffold3.t181;extra_copy_number=0
ptg000002l	Liftoff	exon	545523	545791	.	-	.	ID=scaffold3.t181.exon3;Parent=scaffold3.t181;extra_copy_number=0
ptg000002l	Liftoff	exon	545842	546074	.	-	.	ID=scaffold3.t181.exon2;Parent=scaffold3.t181;extra_copy_number=0
ptg000002l	Liftoff	exon	546135	546242	.	-	.	ID=scaffold3.t181.exon1;Parent=scaffold3.t181;extra_copy_number=0
ptg000002l	Liftoff	CDS	544593	544788	.	-	.	ID=scaffold3.t181.cds5;Parent=scaffold3.t181;extra_copy_number=0
ptg000002l	Liftoff	CDS	544839	545478	.	-	.	ID=scaffold3.t181.cds4;Parent=scaffold3.t181;extra_copy_number=0
ptg000002l	Liftoff	CDS	545523	545791	.	-	.	ID=scaffold3.t181.cds3;Parent=scaffold3.t181;extra_copy_number=0
ptg000002l	Liftoff	CDS	545842	546074	.	-	.	ID=scaffold3.t181.cds2;Parent=scaffold3.t181;extra_copy_number=0
ptg000002l	Liftoff	CDS	546135	546242	.	-	.	ID=scaffold3.t181.cds1;Parent=scaffold3.t181;extra_copy_number=0
ptg000002l	Liftoff	gene	547050	551484	.	-	.	ID=scaffold3.g182;coverage=1.0;sequence_ID=1.0;valid_ORFs=1;extra_copy_number=0;copy_num_ID=scaffold3.g182_0
ptg000002l	Liftoff	mRNA	547050	551484	.	-	.	ID=scaffold3.t182;Parent=scaffold3.g182;matches_ref_protein=True;valid_ORF=True;extra_copy_number=0
ptg000002l	Liftoff	exon	547050	547745	.	-	.	ID=scaffold3.t182.exon3;Parent=scaffold3.t182;extra_copy_number=0
ptg000002l	Liftoff	exon	547827	547981	.	-	.	ID=scaffold3.t182.exon2;Parent=scaffold3.t182;extra_copy_number=0
ptg000002l	Liftoff	exon	548052	551484	.	-	.	ID=scaffold3.t182.exon1;Parent=scaffold3.t182;extra_copy_number=0
ptg000002l	Liftoff	CDS	547050	547745	.	-	.	ID=scaffold3.t182.cds3;Parent=scaffold3.t182;extra_copy_number=0
ptg000002l	Liftoff	CDS	547827	547981	.	-	.	ID=scaffold3.t182.cds2;Parent=scaffold3.t182;extra_copy_number=0
ptg000002l	Liftoff	CDS	548052	551484	.	-	.	ID=scaffold3.t182.cds1;Parent=scaffold3.t182;extra_copy_number=0
ptg000002l	Liftoff	gene	552447	555251	.	+	.	ID=scaffold3.g183;coverage=1.0;sequence_ID=1.0;valid_ORFs=1;extra_copy_number=0;copy_num_ID=scaffold3.g183_0
ptg000002l	Liftoff	mRNA	552447	555251	.	+	.	ID=scaffold3.t183;Parent=scaffold3.g183;matches_ref_protein=True;valid_ORF=True;extra_copy_number=0
ptg000002l	Liftoff	exon	552447	552759	.	+	.	ID=scaffold3.t183.exon1;Parent=scaffold3.t183;extra_copy_number=0
ptg000002l	Liftoff	exon	552814	552942	.	+	.	ID=scaffold3.t183.exon2;Parent=scaffold3.t183;extra_copy_number=0
ptg000002l	Liftoff	exon	552994	553102	.	+	.	ID=scaffold3.t183.exon3;Parent=scaffold3.t183;extra_copy_number=0
ptg000002l	Liftoff	exon	553167	553399	.	+	.	ID=scaffold3.t183.exon4;Parent=scaffold3.t183;extra_copy_number=0
ptg000002l	Liftoff	exon	553463	553609	.	+	.	ID=scaffold3.t183.exon5;Parent=scaffold3.t183;extra_copy_number=0
ptg000002l	Liftoff	exon	553669	553953	.	+	.	ID=scaffold3.t183.exon6;Parent=scaffold3.t183;extra_copy_number=0
ptg000002l	Liftoff	exon	554008	554185	.	+	.	ID=scaffold3.t183.exon7;Parent=scaffold3.t183;extra_copy_number=0
ptg000002l	Liftoff	exon	554234	554546	.	+	.	ID=scaffold3.t183.exon8;Parent=scaffold3.t183;extra_copy_number=0
ptg000002l	Liftoff	exon	554598	554937	.	+	.	ID=scaffold3.t183.exon9;Parent=scaffold3.t183;extra_copy_number=0
ptg000002l	Liftoff	exon	554986	555251	.	+	.	ID=scaffold3.t183.exon10;Parent=scaffold3.t183;extra_copy_number=0
ptg000002l	Liftoff	CDS	552447	552759	.	+	.	ID=scaffold3.t183.cds1;Parent=scaffold3.t183;extra_copy_number=0
ptg000002l	Liftoff	CDS	552814	552942	.	+	.	ID=scaffold3.t183.cds2;Parent=scaffold3.t183;extra_copy_number=0
ptg000002l	Liftoff	CDS	552994	553102	.	+	.	ID=scaffold3.t183.cds3;Parent=scaffold3.t183;extra_copy_number=0
ptg000002l	Liftoff	CDS	553167	553399	.	+	.	ID=scaffold3.t183.cds4;Parent=scaffold3.t183;extra_copy_number=0
ptg000002l	Liftoff	CDS	553463	553609	.	+	.	ID=scaffold3.t183.cds5;Parent=scaffold3.t183;extra_copy_number=0
ptg000002l	Liftoff	CDS	553669	553953	.	+	.	ID=scaffold3.t183.cds6;Parent=scaffold3.t183;extra_copy_number=0
ptg000002l	Liftoff	CDS	554008	554185	.	+	.	ID=scaffold3.t183.cds7;Parent=scaffold3.t183;extra_copy_number=0
ptg000002l	Liftoff	CDS	554234	554546	.	+	.	ID=scaffold3.t183.cds8;Parent=scaffold3.t183;extra_copy_number=0
ptg000002l	Liftoff	CDS	554598	554937	.	+	.	ID=scaffold3.t183.cds9;Parent=scaffold3.t183;extra_copy_number=0
ptg000002l	Liftoff	CDS	554986	555251	.	+	.	ID=scaffold3.t183.cds10;Parent=scaffold3.t183;extra_copy_number=0
ptg000002l	Liftoff	gene	555300	556024	.	-	.	ID=scaffold3.g184;coverage=1.0;sequence_ID=1.0;valid_ORFs=1;extra_copy_number=0;copy_num_ID=scaffold3.g184_0
ptg000002l	Liftoff	mRNA	555300	556024	.	-	.	ID=scaffold3.t184;Parent=scaffold3.g184;matches_ref_protein=True;valid_ORF=True;extra_copy_number=0
ptg000002l	Liftoff	exon	555300	555606	.	-	.	ID=scaffold3.t184.exon2;Parent=scaffold3.t184;extra_copy_number=0
ptg000002l	Liftoff	exon	555657	556024	.	-	.	ID=scaffold3.t184.exon1;Parent=scaffold3.t184;extra_copy_number=0
ptg000002l	Liftoff	CDS	555300	555606	.	-	.	ID=scaffold3.t184.cds2;Parent=scaffold3.t184;extra_copy_number=0
ptg000002l	Liftoff	CDS	555657	556024	.	-	.	ID=scaffold3.t184.cds1;Parent=scaffold3.t184;extra_copy_number=0
ptg000002l	Liftoff	gene	557069	559126	.	+	.	ID=scaffold3.g185;coverage=1.0;sequence_ID=1.0;valid_ORFs=1;extra_copy_number=0;copy_num_ID=scaffold3.g185_0
ptg000002l	Liftoff	mRNA	557069	559126	.	+	.	ID=scaffold3.t185;Parent=scaffold3.g185;matches_ref_protein=True;valid_ORF=True;extra_copy_number=0
ptg000002l	Liftoff	exon	557069	559126	.	+	.	ID=scaffold3.t185.exon1;Parent=scaffold3.t185;extra_copy_number=0
ptg000002l	Liftoff	CDS	557069	559126	.	+	.	ID=scaffold3.t185.cds1;Parent=scaffold3.t185;extra_copy_number=0
ptg000002l	Liftoff	gene	559471	559992	.	+	.	ID=scaffold3.g186;coverage=1.0;sequence_ID=1.0;valid_ORFs=1;extra_copy_number=0;copy_num_ID=scaffold3.g186_0
ptg000002l	Liftoff	mRNA	559471	559992	.	+	.	ID=scaffold3.t186;Parent=scaffold3.g186;matches_ref_protein=True;valid_ORF=True;extra_copy_number=0
ptg000002l	Liftoff	exon	559471	559992	.	+	.	ID=scaffold3.t186.exon1;Parent=scaffold3.t186;extra_copy_number=0
ptg000002l	Liftoff	CDS	559471	559992	.	+	.	ID=scaffold3.t186.cds1;Parent=scaffold3.t186;extra_copy_number=0
ptg000002l	Liftoff	gene	560541	561369	.	+	.	ID=scaffold3.g187;coverage=1.0;sequence_ID=1.0;valid_ORFs=1;extra_copy_number=0;copy_num_ID=scaffold3.g187_0
ptg000002l	Liftoff	mRNA	560541	561369	.	+	.	ID=scaffold3.t187;Parent=scaffold3.g187;matches_ref_protein=True;valid_ORF=True;extra_copy_number=0
ptg000002l	Liftoff	exon	560541	560937	.	+	.	ID=scaffold3.t187.exon1;Parent=scaffold3.t187;extra_copy_number=0
ptg000002l	Liftoff	exon	561200	561369	.	+	.	ID=scaffold3.t187.exon2;Parent=scaffold3.t187;extra_copy_number=0
ptg000002l	Liftoff	CDS	560541	560937	.	+	.	ID=scaffold3.t187.cds1;Parent=scaffold3.t187;extra_copy_number=0
ptg000002l	Liftoff	CDS	561200	561369	.	+	.	ID=scaffold3.t187.cds2;Parent=scaffold3.t187;extra_copy_number=0
ptg000002l	Liftoff	gene	561921	563075	.	-	.	ID=scaffold3.g188;coverage=1.0;sequence_ID=1.0;valid_ORFs=1;extra_copy_number=0;copy_num_ID=scaffold3.g188_0
ptg000002l	Liftoff	mRNA	561921	563075	.	-	.	ID=scaffold3.t188;Parent=scaffold3.g188;matches_ref_protein=True;valid_ORF=True;extra_copy_number=0
ptg000002l	Liftoff	exon	561921	563075	.	-	.	ID=scaffold3.t188.exon1;Parent=scaffold3.t188;extra_copy_number=0
ptg000002l	Liftoff	CDS	561921	563075	.	-	.	ID=scaffold3.t188.cds1;Parent=scaffold3.t188;extra_copy_number=0
ptg000002l	Liftoff	gene	563787	564709	.	-	.	ID=scaffold3.g189;coverage=1.0;sequence_ID=1.0;valid_ORFs=1;extra_copy_number=0;copy_num_ID=scaffold3.g189_0
ptg000002l	Liftoff	mRNA	563787	564709	.	-	.	ID=scaffold3.t189;Parent=scaffold3.g189;matches_ref_protein=True;valid_ORF=True;extra_copy_number=0
ptg000002l	Liftoff	exon	563787	563917	.	-	.	ID=scaffold3.t189.exon2;Parent=scaffold3.t189;extra_copy_number=0
ptg000002l	Liftoff	exon	563962	564709	.	-	.	ID=scaffold3.t189.exon1;Parent=scaffold3.t189;extra_copy_number=0
ptg000002l	Liftoff	CDS	563787	563917	.	-	.	ID=scaffold3.t189.cds2;Parent=scaffold3.t189;extra_copy_number=0
ptg000002l	Liftoff	CDS	563962	564709	.	-	.	ID=scaffold3.t189.cds1;Parent=scaffold3.t189;extra_copy_number=0
ptg000002l	Liftoff	gene	565527	566649	.	+	.	ID=scaffold3.g190;coverage=1.0;sequence_ID=1.0;valid_ORFs=1;extra_copy_number=0;copy_num_ID=scaffold3.g190_0
ptg000002l	Liftoff	mRNA	565527	566649	.	+	.	ID=scaffold3.t190;Parent=scaffold3.g190;matches_ref_protein=True;valid_ORF=True;extra_copy_number=0
ptg000002l	Liftoff	exon	565527	565694	.	+	.	ID=scaffold3.t190.exon1;Parent=scaffold3.t190;extra_copy_number=0
ptg000002l	Liftoff	exon	565741	566649	.	+	.	ID=scaffold3.t190.exon2;Parent=scaffold3.t190;extra_copy_number=0
ptg000002l	Liftoff	CDS	565527	565694	.	+	.	ID=scaffold3.t190.cds1;Parent=scaffold3.t190;extra_copy_number=0
ptg000002l	Liftoff	CDS	565741	566649	.	+	.	ID=scaffold3.t190.cds2;Parent=scaffold3.t190;extra_copy_number=0
ptg000002l	Liftoff	gene	568554	569801	.	+	.	ID=scaffold3.g191;coverage=1.0;sequence_ID=1.0;valid_ORFs=1;extra_copy_number=0;copy_num_ID=scaffold3.g191_0
ptg000002l	Liftoff	mRNA	568554	569801	.	+	.	ID=scaffold3.t191;Parent=scaffold3.g191;matches_ref_protein=True;valid_ORF=True;extra_copy_number=0
ptg000002l	Liftoff	exon	568554	569801	.	+	.	ID=scaffold3.t191.exon1;Parent=scaffold3.t191;extra_copy_number=0
ptg000002l	Liftoff	CDS	568554	569801	.	+	.	ID=scaffold3.t191.cds1;Parent=scaffold3.t191;extra_copy_number=0
ptg000002l	Liftoff	gene	569964	570472	.	-	.	ID=scaffold3.g192;coverage=1.0;sequence_ID=1.0;valid_ORFs=1;extra_copy_number=0;copy_num_ID=scaffold3.g192_0
ptg000002l	Liftoff	mRNA	569964	570472	.	-	.	ID=scaffold3.t192;Parent=scaffold3.g192;matches_ref_protein=True;valid_ORF=True;extra_copy_number=0
ptg000002l	Liftoff	exon	569964	570159	.	-	.	ID=scaffold3.t192.exon3;Parent=scaffold3.t192;extra_copy_number=0
ptg000002l	Liftoff	exon	570218	570340	.	-	.	ID=scaffold3.t192.exon2;Parent=scaffold3.t192;extra_copy_number=0
ptg000002l	Liftoff	exon	570423	570472	.	-	.	ID=scaffold3.t192.exon1;Parent=scaffold3.t192;extra_copy_number=0
ptg000002l	Liftoff	CDS	569964	570159	.	-	.	ID=scaffold3.t192.cds3;Parent=scaffold3.t192;extra_copy_number=0
ptg000002l	Liftoff	CDS	570218	570340	.	-	.	ID=scaffold3.t192.cds2;Parent=scaffold3.t192;extra_copy_number=0
ptg000002l	Liftoff	CDS	570423	570472	.	-	.	ID=scaffold3.t192.cds1;Parent=scaffold3.t192;extra_copy_number=0
ptg000002l	Liftoff	gene	571376	572542	.	+	.	ID=scaffold3.g193;coverage=1.0;sequence_ID=1.0;valid_ORFs=1;extra_copy_number=0;copy_num_ID=scaffold3.g193_0
ptg000002l	Liftoff	mRNA	571376	572542	.	+	.	ID=scaffold3.t193;Parent=scaffold3.g193;matches_ref_protein=True;valid_ORF=True;extra_copy_number=0
ptg000002l	Liftoff	exon	571376	572542	.	+	.	ID=scaffold3.t193.exon1;Parent=scaffold3.t193;extra_copy_number=0
ptg000002l	Liftoff	CDS	571376	572542	.	+	.	ID=scaffold3.t193.cds1;Parent=scaffold3.t193;extra_copy_number=0
ptg000002l	Liftoff	gene	574141	575813	.	-	.	ID=scaffold3.g194;coverage=1.0;sequence_ID=1.0;valid_ORFs=1;extra_copy_number=0;copy_num_ID=scaffold3.g194_0
ptg000002l	Liftoff	mRNA	574141	575813	.	-	.	ID=scaffold3.t194;Parent=scaffold3.g194;matches_ref_protein=True;valid_ORF=True;extra_copy_number=0
ptg000002l	Liftoff	exon	574141	574377	.	-	.	ID=scaffold3.t194.exon2;Parent=scaffold3.t194;extra_copy_number=0
ptg000002l	Liftoff	exon	574428	575813	.	-	.	ID=scaffold3.t194.exon1;Parent=scaffold3.t194;extra_copy_number=0
ptg000002l	Liftoff	CDS	574141	574377	.	-	.	ID=scaffold3.t194.cds2;Parent=scaffold3.t194;extra_copy_number=0
ptg000002l	Liftoff	CDS	574428	575813	.	-	.	ID=scaffold3.t194.cds1;Parent=scaffold3.t194;extra_copy_number=0
ptg000002l	Liftoff	gene	578529	579615	.	+	.	ID=scaffold3.g195;coverage=1.0;sequence_ID=1.0;valid_ORFs=1;extra_copy_number=0;copy_num_ID=scaffold3.g195_0
ptg000002l	Liftoff	mRNA	578529	579615	.	+	.	ID=scaffold3.t195;Parent=scaffold3.g195;matches_ref_protein=True;valid_ORF=True;extra_copy_number=0
ptg000002l	Liftoff	exon	578529	578606	.	+	.	ID=scaffold3.t195.exon1;Parent=scaffold3.t195;extra_copy_number=0
ptg000002l	Liftoff	exon	578860	579615	.	+	.	ID=scaffold3.t195.exon2;Parent=scaffold3.t195;extra_copy_number=0
ptg000002l	Liftoff	CDS	578529	578606	.	+	.	ID=scaffold3.t195.cds1;Parent=scaffold3.t195;extra_copy_number=0
ptg000002l	Liftoff	CDS	578860	579615	.	+	.	ID=scaffold3.t195.cds2;Parent=scaffold3.t195;extra_copy_number=0
ptg000002l	Liftoff	gene	579929	580697	.	+	.	ID=scaffold3.g196;coverage=1.0;sequence_ID=1.0;valid_ORFs=1;extra_copy_number=0;copy_num_ID=scaffold3.g196_0
ptg000002l	Liftoff	mRNA	579929	580697	.	+	.	ID=scaffold3.t196;Parent=scaffold3.g196;matches_ref_protein=True;valid_ORF=True;extra_copy_number=0
ptg000002l	Liftoff	exon	579929	580120	.	+	.	ID=scaffold3.t196.exon1;Parent=scaffold3.t196;extra_copy_number=0
ptg000002l	Liftoff	exon	580172	580184	.	+	.	ID=scaffold3.t196.exon2;Parent=scaffold3.t196;extra_copy_number=0
ptg000002l	Liftoff	exon	580237	580697	.	+	.	ID=scaffold3.t196.exon3;Parent=scaffold3.t196;extra_copy_number=0
ptg000002l	Liftoff	CDS	579929	580120	.	+	.	ID=scaffold3.t196.cds1;Parent=scaffold3.t196;extra_copy_number=0
ptg000002l	Liftoff	CDS	580172	580184	.	+	.	ID=scaffold3.t196.cds2;Parent=scaffold3.t196;extra_copy_number=0
ptg000002l	Liftoff	CDS	580237	580697	.	+	.	ID=scaffold3.t196.cds3;Parent=scaffold3.t196;extra_copy_number=0
ptg000002l	Liftoff	gene	580890	581567	.	+	.	ID=scaffold3.g197;coverage=1.0;sequence_ID=1.0;valid_ORFs=1;extra_copy_number=0;copy_num_ID=scaffold3.g197_0
ptg000002l	Liftoff	mRNA	580890	581567	.	+	.	ID=scaffold3.t197;Parent=scaffold3.g197;matches_ref_protein=True;valid_ORF=True;extra_copy_number=0
ptg000002l	Liftoff	exon	580890	581567	.	+	.	ID=scaffold3.t197.exon1;Parent=scaffold3.t197;extra_copy_number=0
ptg000002l	Liftoff	CDS	580890	581567	.	+	.	ID=scaffold3.t197.cds1;Parent=scaffold3.t197;extra_copy_number=0
ptg000002l	Liftoff	gene	582755	582969	.	-	.	ID=scaffold3.g198;coverage=1.0;sequence_ID=1.0;valid_ORFs=1;extra_copy_number=0;copy_num_ID=scaffold3.g198_0
ptg000002l	Liftoff	mRNA	582755	582969	.	-	.	ID=scaffold3.t198;Parent=scaffold3.g198;matches_ref_protein=True;valid_ORF=True;extra_copy_number=0
ptg000002l	Liftoff	exon	582755	582776	.	-	.	ID=scaffold3.t198.exon2;Parent=scaffold3.t198;extra_copy_number=0
ptg000002l	Liftoff	exon	582827	582969	.	-	.	ID=scaffold3.t198.exon1;Parent=scaffold3.t198;extra_copy_number=0
ptg000002l	Liftoff	CDS	582755	582776	.	-	.	ID=scaffold3.t198.cds2;Parent=scaffold3.t198;extra_copy_number=0
ptg000002l	Liftoff	CDS	582827	582969	.	-	.	ID=scaffold3.t198.cds1;Parent=scaffold3.t198;extra_copy_number=0
ptg000002l	Liftoff	gene	584621	585141	.	+	.	ID=scaffold3.g199;coverage=1.0;sequence_ID=1.0;valid_ORFs=1;extra_copy_number=0;copy_num_ID=scaffold3.g199_0
ptg000002l	Liftoff	mRNA	584621	585141	.	+	.	ID=scaffold3.t199;Parent=scaffold3.g199;matches_ref_protein=True;valid_ORF=True;extra_copy_number=0
ptg000002l	Liftoff	exon	584621	584826	.	+	.	ID=scaffold3.t199.exon1;Parent=scaffold3.t199;extra_copy_number=0
ptg000002l	Liftoff	exon	584849	584904	.	+	.	ID=scaffold3.t199.exon2;Parent=scaffold3.t199;extra_copy_number=0
ptg000002l	Liftoff	exon	584993	585141	.	+	.	ID=scaffold3.t199.exon3;Parent=scaffold3.t199;extra_copy_number=0
ptg000002l	Liftoff	CDS	584621	584826	.	+	.	ID=scaffold3.t199.cds1;Parent=scaffold3.t199;extra_copy_number=0
ptg000002l	Liftoff	CDS	584849	584904	.	+	.	ID=scaffold3.t199.cds2;Parent=scaffold3.t199;extra_copy_number=0
ptg000002l	Liftoff	CDS	584993	585141	.	+	.	ID=scaffold3.t199.cds3;Parent=scaffold3.t199;extra_copy_number=0
ptg000002l	Liftoff	gene	585196	586623	.	-	.	ID=scaffold3.g200;coverage=1.0;sequence_ID=1.0;valid_ORFs=1;extra_copy_number=0;copy_num_ID=scaffold3.g200_0
ptg000002l	Liftoff	mRNA	585196	586623	.	-	.	ID=scaffold3.t200;Parent=scaffold3.g200;matches_ref_protein=True;valid_ORF=True;extra_copy_number=0
ptg000002l	Liftoff	exon	585196	586623	.	-	.	ID=scaffold3.t200.exon1;Parent=scaffold3.t200;extra_copy_number=0
ptg000002l	Liftoff	CDS	585196	586623	.	-	.	ID=scaffold3.t200.cds1;Parent=scaffold3.t200;extra_copy_number=0
ptg000002l	Liftoff	gene	587390	588572	.	-	.	ID=scaffold3.g201;coverage=1.0;sequence_ID=1.0;valid_ORFs=1;extra_copy_number=0;copy_num_ID=scaffold3.g201_0
ptg000002l	Liftoff	mRNA	587390	588572	.	-	.	ID=scaffold3.t201;Parent=scaffold3.g201;matches_ref_protein=True;valid_ORF=True;extra_copy_number=0
ptg000002l	Liftoff	exon	587390	588525	.	-	.	ID=scaffold3.t201.exon2;Parent=scaffold3.t201;extra_copy_number=0
ptg000002l	Liftoff	exon	588566	588572	.	-	.	ID=scaffold3.t201.exon1;Parent=scaffold3.t201;extra_copy_number=0
ptg000002l	Liftoff	CDS	587390	588525	.	-	.	ID=scaffold3.t201.cds2;Parent=scaffold3.t201;extra_copy_number=0
ptg000002l	Liftoff	CDS	588566	588572	.	-	.	ID=scaffold3.t201.cds1;Parent=scaffold3.t201;extra_copy_number=0
ptg000002l	Liftoff	gene	592665	594459	.	-	.	ID=scaffold3.g202;coverage=1.0;sequence_ID=1.0;valid_ORFs=1;extra_copy_number=0;copy_num_ID=scaffold3.g202_0
ptg000002l	Liftoff	mRNA	592665	594459	.	-	.	ID=scaffold3.t202;Parent=scaffold3.g202;matches_ref_protein=True;valid_ORF=True;extra_copy_number=0
ptg000002l	Liftoff	exon	592665	592871	.	-	.	ID=scaffold3.t202.exon5;Parent=scaffold3.t202;extra_copy_number=0
ptg000002l	Liftoff	exon	592977	593182	.	-	.	ID=scaffold3.t202.exon4;Parent=scaffold3.t202;extra_copy_number=0
ptg000002l	Liftoff	exon	593226	593332	.	-	.	ID=scaffold3.t202.exon3;Parent=scaffold3.t202;extra_copy_number=0
ptg000002l	Liftoff	exon	593377	593910	.	-	.	ID=scaffold3.t202.exon2;Parent=scaffold3.t202;extra_copy_number=0
ptg000002l	Liftoff	exon	593960	594459	.	-	.	ID=scaffold3.t202.exon1;Parent=scaffold3.t202;extra_copy_number=0
ptg000002l	Liftoff	CDS	592665	592871	.	-	.	ID=scaffold3.t202.cds5;Parent=scaffold3.t202;extra_copy_number=0
ptg000002l	Liftoff	CDS	592977	593182	.	-	.	ID=scaffold3.t202.cds4;Parent=scaffold3.t202;extra_copy_number=0
ptg000002l	Liftoff	CDS	593226	593332	.	-	.	ID=scaffold3.t202.cds3;Parent=scaffold3.t202;extra_copy_number=0
ptg000002l	Liftoff	CDS	593377	593910	.	-	.	ID=scaffold3.t202.cds2;Parent=scaffold3.t202;extra_copy_number=0
ptg000002l	Liftoff	CDS	593960	594459	.	-	.	ID=scaffold3.t202.cds1;Parent=scaffold3.t202;extra_copy_number=0
ptg000002l	Liftoff	gene	596310	598358	.	-	.	ID=scaffold3.g203;coverage=1.0;sequence_ID=1.0;valid_ORFs=1;extra_copy_number=0;copy_num_ID=scaffold3.g203_0
ptg000002l	Liftoff	mRNA	596310	598358	.	-	.	ID=scaffold3.t203;Parent=scaffold3.g203;matches_ref_protein=True;valid_ORF=True;extra_copy_number=0
ptg000002l	Liftoff	exon	596310	596516	.	-	.	ID=scaffold3.t203.exon4;Parent=scaffold3.t203;extra_copy_number=0
ptg000002l	Liftoff	exon	596567	598113	.	-	.	ID=scaffold3.t203.exon3;Parent=scaffold3.t203;extra_copy_number=0
ptg000002l	Liftoff	exon	598159	598290	.	-	.	ID=scaffold3.t203.exon2;Parent=scaffold3.t203;extra_copy_number=0
ptg000002l	Liftoff	exon	598337	598358	.	-	.	ID=scaffold3.t203.exon1;Parent=scaffold3.t203;extra_copy_number=0
ptg000002l	Liftoff	CDS	596310	596516	.	-	.	ID=scaffold3.t203.cds4;Parent=scaffold3.t203;extra_copy_number=0
ptg000002l	Liftoff	CDS	596567	598113	.	-	.	ID=scaffold3.t203.cds3;Parent=scaffold3.t203;extra_copy_number=0
ptg000002l	Liftoff	CDS	598159	598290	.	-	.	ID=scaffold3.t203.cds2;Parent=scaffold3.t203;extra_copy_number=0
ptg000002l	Liftoff	CDS	598337	598358	.	-	.	ID=scaffold3.t203.cds1;Parent=scaffold3.t203;extra_copy_number=0
ptg000002l	Liftoff	gene	599905	602689	.	+	.	ID=scaffold3.g204;coverage=1.0;sequence_ID=1.0;valid_ORFs=1;extra_copy_number=0;copy_num_ID=scaffold3.g204_0
ptg000002l	Liftoff	mRNA	599905	602689	.	+	.	ID=scaffold3.t204;Parent=scaffold3.g204;matches_ref_protein=True;valid_ORF=True;extra_copy_number=0
ptg000002l	Liftoff	exon	599905	599922	.	+	.	ID=scaffold3.t204.exon1;Parent=scaffold3.t204;extra_copy_number=0
ptg000002l	Liftoff	exon	600047	600131	.	+	.	ID=scaffold3.t204.exon2;Parent=scaffold3.t204;extra_copy_number=0
ptg000002l	Liftoff	exon	600175	601059	.	+	.	ID=scaffold3.t204.exon3;Parent=scaffold3.t204;extra_copy_number=0
ptg000002l	Liftoff	exon	601108	601687	.	+	.	ID=scaffold3.t204.exon4;Parent=scaffold3.t204;extra_copy_number=0
ptg000002l	Liftoff	exon	601732	602689	.	+	.	ID=scaffold3.t204.exon5;Parent=scaffold3.t204;extra_copy_number=0
ptg000002l	Liftoff	CDS	599905	599922	.	+	.	ID=scaffold3.t204.cds1;Parent=scaffold3.t204;extra_copy_number=0
ptg000002l	Liftoff	CDS	600047	600131	.	+	.	ID=scaffold3.t204.cds2;Parent=scaffold3.t204;extra_copy_number=0
ptg000002l	Liftoff	CDS	600175	601059	.	+	.	ID=scaffold3.t204.cds3;Parent=scaffold3.t204;extra_copy_number=0
ptg000002l	Liftoff	CDS	601108	601687	.	+	.	ID=scaffold3.t204.cds4;Parent=scaffold3.t204;extra_copy_number=0
ptg000002l	Liftoff	CDS	601732	602689	.	+	.	ID=scaffold3.t204.cds5;Parent=scaffold3.t204;extra_copy_number=0
ptg000002l	Liftoff	gene	603249	603764	.	-	.	ID=scaffold3.g205;coverage=1.0;sequence_ID=1.0;valid_ORFs=1;extra_copy_number=0;copy_num_ID=scaffold3.g205_0
ptg000002l	Liftoff	mRNA	603249	603764	.	-	.	ID=scaffold3.t205;Parent=scaffold3.g205;matches_ref_protein=True;valid_ORF=True;extra_copy_number=0
ptg000002l	Liftoff	exon	603249	603535	.	-	.	ID=scaffold3.t205.exon2;Parent=scaffold3.t205;extra_copy_number=0
ptg000002l	Liftoff	exon	603620	603764	.	-	.	ID=scaffold3.t205.exon1;Parent=scaffold3.t205;extra_copy_number=0
ptg000002l	Liftoff	CDS	603249	603535	.	-	.	ID=scaffold3.t205.cds2;Parent=scaffold3.t205;extra_copy_number=0
ptg000002l	Liftoff	CDS	603620	603764	.	-	.	ID=scaffold3.t205.cds1;Parent=scaffold3.t205;extra_copy_number=0
ptg000002l	Liftoff	gene	604206	604930	.	-	.	ID=scaffold3.g206;coverage=1.0;sequence_ID=1.0;valid_ORFs=1;extra_copy_number=0;copy_num_ID=scaffold3.g206_0
ptg000002l	Liftoff	mRNA	604206	604930	.	-	.	ID=scaffold3.t206;Parent=scaffold3.g206;matches_ref_protein=True;valid_ORF=True;extra_copy_number=0
ptg000002l	Liftoff	exon	604206	604239	.	-	.	ID=scaffold3.t206.exon2;Parent=scaffold3.t206;extra_copy_number=0
ptg000002l	Liftoff	exon	604578	604930	.	-	.	ID=scaffold3.t206.exon1;Parent=scaffold3.t206;extra_copy_number=0
ptg000002l	Liftoff	CDS	604206	604239	.	-	.	ID=scaffold3.t206.cds2;Parent=scaffold3.t206;extra_copy_number=0
ptg000002l	Liftoff	CDS	604578	604930	.	-	.	ID=scaffold3.t206.cds1;Parent=scaffold3.t206;extra_copy_number=0
ptg000002l	Liftoff	gene	605785	607205	.	-	.	ID=scaffold3.g207;coverage=1.0;sequence_ID=1.0;valid_ORFs=1;extra_copy_number=0;copy_num_ID=scaffold3.g207_0
ptg000002l	Liftoff	mRNA	605785	607205	.	-	.	ID=scaffold3.t207;Parent=scaffold3.g207;matches_ref_protein=True;valid_ORF=True;extra_copy_number=0
ptg000002l	Liftoff	exon	605785	606720	.	-	.	ID=scaffold3.t207.exon3;Parent=scaffold3.t207;extra_copy_number=0
ptg000002l	Liftoff	exon	606763	607000	.	-	.	ID=scaffold3.t207.exon2;Parent=scaffold3.t207;extra_copy_number=0
ptg000002l	Liftoff	exon	607045	607205	.	-	.	ID=scaffold3.t207.exon1;Parent=scaffold3.t207;extra_copy_number=0
ptg000002l	Liftoff	CDS	605785	606720	.	-	.	ID=scaffold3.t207.cds3;Parent=scaffold3.t207;extra_copy_number=0
ptg000002l	Liftoff	CDS	606763	607000	.	-	.	ID=scaffold3.t207.cds2;Parent=scaffold3.t207;extra_copy_number=0
ptg000002l	Liftoff	CDS	607045	607205	.	-	.	ID=scaffold3.t207.cds1;Parent=scaffold3.t207;extra_copy_number=0
ptg000002l	Liftoff	gene	608457	610214	.	-	.	ID=scaffold3.g208;coverage=1.0;sequence_ID=1.0;valid_ORFs=1;extra_copy_number=0;copy_num_ID=scaffold3.g208_0
ptg000002l	Liftoff	mRNA	608457	610214	.	-	.	ID=scaffold3.t208;Parent=scaffold3.g208;matches_ref_protein=True;valid_ORF=True;extra_copy_number=0
ptg000002l	Liftoff	exon	608457	610214	.	-	.	ID=scaffold3.t208.exon1;Parent=scaffold3.t208;extra_copy_number=0
ptg000002l	Liftoff	CDS	608457	610214	.	-	.	ID=scaffold3.t208.cds1;Parent=scaffold3.t208;extra_copy_number=0
ptg000002l	Liftoff	gene	612662	613258	.	+	.	ID=scaffold3.g209;coverage=1.0;sequence_ID=1.0;valid_ORFs=1;extra_copy_number=0;copy_num_ID=scaffold3.g209_0
ptg000002l	Liftoff	mRNA	612662	613258	.	+	.	ID=scaffold3.t209;Parent=scaffold3.g209;matches_ref_protein=True;valid_ORF=True;extra_copy_number=0
ptg000002l	Liftoff	exon	612662	613258	.	+	.	ID=scaffold3.t209.exon1;Parent=scaffold3.t209;extra_copy_number=0
ptg000002l	Liftoff	CDS	612662	613258	.	+	.	ID=scaffold3.t209.cds1;Parent=scaffold3.t209;extra_copy_number=0
ptg000002l	Liftoff	gene	614789	615591	.	-	.	ID=scaffold3.g210;coverage=1.0;sequence_ID=1.0;valid_ORFs=1;extra_copy_number=0;copy_num_ID=scaffold3.g210_0
ptg000002l	Liftoff	mRNA	614789	615591	.	-	.	ID=scaffold3.t210;Parent=scaffold3.g210;matches_ref_protein=True;valid_ORF=True;extra_copy_number=0
ptg000002l	Liftoff	exon	614789	614838	.	-	.	ID=scaffold3.t210.exon2;Parent=scaffold3.t210;extra_copy_number=0
ptg000002l	Liftoff	exon	614892	615591	.	-	.	ID=scaffold3.t210.exon1;Parent=scaffold3.t210;extra_copy_number=0
ptg000002l	Liftoff	CDS	614789	614838	.	-	.	ID=scaffold3.t210.cds2;Parent=scaffold3.t210;extra_copy_number=0
ptg000002l	Liftoff	CDS	614892	615591	.	-	.	ID=scaffold3.t210.cds1;Parent=scaffold3.t210;extra_copy_number=0
ptg000002l	Liftoff	gene	616718	617743	.	-	.	ID=scaffold3.g211;coverage=1.0;sequence_ID=1.0;valid_ORFs=1;extra_copy_number=0;copy_num_ID=scaffold3.g211_0
ptg000002l	Liftoff	mRNA	616718	617743	.	-	.	ID=scaffold3.t211;Parent=scaffold3.g211;matches_ref_protein=True;valid_ORF=True;extra_copy_number=0
ptg000002l	Liftoff	exon	616718	617743	.	-	.	ID=scaffold3.t211.exon1;Parent=scaffold3.t211;extra_copy_number=0
ptg000002l	Liftoff	CDS	616718	617743	.	-	.	ID=scaffold3.t211.cds1;Parent=scaffold3.t211;extra_copy_number=0
ptg000002l	Liftoff	gene	618523	619458	.	+	.	ID=scaffold3.g212;coverage=1.0;sequence_ID=1.0;valid_ORFs=1;extra_copy_number=0;copy_num_ID=scaffold3.g212_0
ptg000002l	Liftoff	mRNA	618523	619458	.	+	.	ID=scaffold3.t212;Parent=scaffold3.g212;matches_ref_protein=True;valid_ORF=True;extra_copy_number=0
ptg000002l	Liftoff	exon	618523	619458	.	+	.	ID=scaffold3.t212.exon1;Parent=scaffold3.t212;extra_copy_number=0
ptg000002l	Liftoff	CDS	618523	619458	.	+	.	ID=scaffold3.t212.cds1;Parent=scaffold3.t212;extra_copy_number=0
ptg000002l	Liftoff	gene	620430	621957	.	-	.	ID=scaffold3.g213;coverage=1.0;sequence_ID=1.0;valid_ORFs=1;extra_copy_number=0;copy_num_ID=scaffold3.g213_0
ptg000002l	Liftoff	mRNA	620430	621957	.	-	.	ID=scaffold3.t213;Parent=scaffold3.g213;matches_ref_protein=True;valid_ORF=True;extra_copy_number=0
ptg000002l	Liftoff	exon	620430	620557	.	-	.	ID=scaffold3.t213.exon6;Parent=scaffold3.t213;extra_copy_number=0
ptg000002l	Liftoff	exon	620607	620679	.	-	.	ID=scaffold3.t213.exon5;Parent=scaffold3.t213;extra_copy_number=0
ptg000002l	Liftoff	exon	620726	620842	.	-	.	ID=scaffold3.t213.exon4;Parent=scaffold3.t213;extra_copy_number=0
ptg000002l	Liftoff	exon	620887	620999	.	-	.	ID=scaffold3.t213.exon3;Parent=scaffold3.t213;extra_copy_number=0
ptg000002l	Liftoff	exon	621050	621223	.	-	.	ID=scaffold3.t213.exon2;Parent=scaffold3.t213;extra_copy_number=0
ptg000002l	Liftoff	exon	621951	621957	.	-	.	ID=scaffold3.t213.exon1;Parent=scaffold3.t213;extra_copy_number=0
ptg000002l	Liftoff	CDS	620430	620557	.	-	.	ID=scaffold3.t213.cds6;Parent=scaffold3.t213;extra_copy_number=0
ptg000002l	Liftoff	CDS	620607	620679	.	-	.	ID=scaffold3.t213.cds5;Parent=scaffold3.t213;extra_copy_number=0
ptg000002l	Liftoff	CDS	620726	620842	.	-	.	ID=scaffold3.t213.cds4;Parent=scaffold3.t213;extra_copy_number=0
ptg000002l	Liftoff	CDS	620887	620999	.	-	.	ID=scaffold3.t213.cds3;Parent=scaffold3.t213;extra_copy_number=0
ptg000002l	Liftoff	CDS	621050	621223	.	-	.	ID=scaffold3.t213.cds2;Parent=scaffold3.t213;extra_copy_number=0
ptg000002l	Liftoff	CDS	621951	621957	.	-	.	ID=scaffold3.t213.cds1;Parent=scaffold3.t213;extra_copy_number=0
ptg000002l	Liftoff	gene	622212	623303	.	+	.	ID=scaffold3.g214;coverage=1.0;sequence_ID=1.0;valid_ORFs=1;extra_copy_number=0;copy_num_ID=scaffold3.g214_0
ptg000002l	Liftoff	mRNA	622212	623303	.	+	.	ID=scaffold3.t214;Parent=scaffold3.g214;matches_ref_protein=True;valid_ORF=True;extra_copy_number=0
ptg000002l	Liftoff	exon	622212	623303	.	+	.	ID=scaffold3.t214.exon1;Parent=scaffold3.t214;extra_copy_number=0
ptg000002l	Liftoff	CDS	622212	623303	.	+	.	ID=scaffold3.t214.cds1;Parent=scaffold3.t214;extra_copy_number=0
ptg000002l	Liftoff	gene	624562	624873	.	-	.	ID=scaffold3.g215;coverage=1.0;sequence_ID=1.0;valid_ORFs=1;extra_copy_number=0;copy_num_ID=scaffold3.g215_0
ptg000002l	Liftoff	mRNA	624562	624873	.	-	.	ID=scaffold3.t215;Parent=scaffold3.g215;matches_ref_protein=True;valid_ORF=True;extra_copy_number=0
ptg000002l	Liftoff	exon	624562	624873	.	-	.	ID=scaffold3.t215.exon1;Parent=scaffold3.t215;extra_copy_number=0
ptg000002l	Liftoff	CDS	624562	624873	.	-	.	ID=scaffold3.t215.cds1;Parent=scaffold3.t215;extra_copy_number=0
ptg000002l	Liftoff	gene	625205	626016	.	-	.	ID=scaffold3.g216;coverage=1.0;sequence_ID=1.0;valid_ORFs=1;extra_copy_number=0;copy_num_ID=scaffold3.g216_0
ptg000002l	Liftoff	mRNA	625205	626016	.	-	.	ID=scaffold3.t216;Parent=scaffold3.g216;matches_ref_protein=True;valid_ORF=True;extra_copy_number=0
ptg000002l	Liftoff	exon	625205	625234	.	-	.	ID=scaffold3.t216.exon3;Parent=scaffold3.t216;extra_copy_number=0
ptg000002l	Liftoff	exon	625292	625348	.	-	.	ID=scaffold3.t216.exon2;Parent=scaffold3.t216;extra_copy_number=0
ptg000002l	Liftoff	exon	625414	626016	.	-	.	ID=scaffold3.t216.exon1;Parent=scaffold3.t216;extra_copy_number=0
ptg000002l	Liftoff	CDS	625205	625234	.	-	.	ID=scaffold3.t216.cds3;Parent=scaffold3.t216;extra_copy_number=0
ptg000002l	Liftoff	CDS	625292	625348	.	-	.	ID=scaffold3.t216.cds2;Parent=scaffold3.t216;extra_copy_number=0
ptg000002l	Liftoff	CDS	625414	626016	.	-	.	ID=scaffold3.t216.cds1;Parent=scaffold3.t216;extra_copy_number=0
ptg000002l	Liftoff	gene	626760	628868	.	-	.	ID=scaffold3.g217;coverage=1.0;sequence_ID=1.0;valid_ORFs=1;extra_copy_number=0;copy_num_ID=scaffold3.g217_0
ptg000002l	Liftoff	mRNA	626760	628868	.	-	.	ID=scaffold3.t217;Parent=scaffold3.g217;matches_ref_protein=True;valid_ORF=True;extra_copy_number=0
ptg000002l	Liftoff	exon	626760	628535	.	-	.	ID=scaffold3.t217.exon2;Parent=scaffold3.t217;extra_copy_number=0
ptg000002l	Liftoff	exon	628596	628868	.	-	.	ID=scaffold3.t217.exon1;Parent=scaffold3.t217;extra_copy_number=0
ptg000002l	Liftoff	CDS	626760	628535	.	-	.	ID=scaffold3.t217.cds2;Parent=scaffold3.t217;extra_copy_number=0
ptg000002l	Liftoff	CDS	628596	628868	.	-	.	ID=scaffold3.t217.cds1;Parent=scaffold3.t217;extra_copy_number=0
ptg000002l	Liftoff	gene	631679	632575	.	-	.	ID=scaffold3.g218;coverage=1.0;sequence_ID=1.0;valid_ORFs=1;extra_copy_number=0;copy_num_ID=scaffold3.g218_0
ptg000002l	Liftoff	mRNA	631679	632575	.	-	.	ID=scaffold3.t218;Parent=scaffold3.g218;matches_ref_protein=True;valid_ORF=True;extra_copy_number=0
ptg000002l	Liftoff	exon	631679	632470	.	-	.	ID=scaffold3.t218.exon2;Parent=scaffold3.t218;extra_copy_number=0
ptg000002l	Liftoff	exon	632561	632575	.	-	.	ID=scaffold3.t218.exon1;Parent=scaffold3.t218;extra_copy_number=0
ptg000002l	Liftoff	CDS	631679	632470	.	-	.	ID=scaffold3.t218.cds2;Parent=scaffold3.t218;extra_copy_number=0
ptg000002l	Liftoff	CDS	632561	632575	.	-	.	ID=scaffold3.t218.cds1;Parent=scaffold3.t218;extra_copy_number=0
ptg000002l	Liftoff	gene	634528	635537	.	-	.	ID=scaffold3.g219;coverage=1.0;sequence_ID=1.0;valid_ORFs=1;extra_copy_number=0;copy_num_ID=scaffold3.g219_0
ptg000002l	Liftoff	mRNA	634528	635537	.	-	.	ID=scaffold3.t219;Parent=scaffold3.g219;matches_ref_protein=True;valid_ORF=True;extra_copy_number=0
ptg000002l	Liftoff	exon	634528	634899	.	-	.	ID=scaffold3.t219.exon2;Parent=scaffold3.t219;extra_copy_number=0
ptg000002l	Liftoff	exon	634947	635537	.	-	.	ID=scaffold3.t219.exon1;Parent=scaffold3.t219;extra_copy_number=0
ptg000002l	Liftoff	CDS	634528	634899	.	-	.	ID=scaffold3.t219.cds2;Parent=scaffold3.t219;extra_copy_number=0
ptg000002l	Liftoff	CDS	634947	635537	.	-	.	ID=scaffold3.t219.cds1;Parent=scaffold3.t219;extra_copy_number=0
ptg000002l	Liftoff	gene	636254	637368	.	+	.	ID=scaffold3.g220;coverage=1.0;sequence_ID=1.0;valid_ORFs=1;extra_copy_number=0;copy_num_ID=scaffold3.g220_0
ptg000002l	Liftoff	mRNA	636254	637368	.	+	.	ID=scaffold3.t220;Parent=scaffold3.g220;matches_ref_protein=True;valid_ORF=True;extra_copy_number=0
ptg000002l	Liftoff	exon	636254	636581	.	+	.	ID=scaffold3.t220.exon1;Parent=scaffold3.t220;extra_copy_number=0
ptg000002l	Liftoff	exon	636637	636902	.	+	.	ID=scaffold3.t220.exon2;Parent=scaffold3.t220;extra_copy_number=0
ptg000002l	Liftoff	exon	636953	636991	.	+	.	ID=scaffold3.t220.exon3;Parent=scaffold3.t220;extra_copy_number=0
ptg000002l	Liftoff	exon	637063	637368	.	+	.	ID=scaffold3.t220.exon4;Parent=scaffold3.t220;extra_copy_number=0
ptg000002l	Liftoff	CDS	636254	636581	.	+	.	ID=scaffold3.t220.cds1;Parent=scaffold3.t220;extra_copy_number=0
ptg000002l	Liftoff	CDS	636637	636902	.	+	.	ID=scaffold3.t220.cds2;Parent=scaffold3.t220;extra_copy_number=0
ptg000002l	Liftoff	CDS	636953	636991	.	+	.	ID=scaffold3.t220.cds3;Parent=scaffold3.t220;extra_copy_number=0
ptg000002l	Liftoff	CDS	637063	637368	.	+	.	ID=scaffold3.t220.cds4;Parent=scaffold3.t220;extra_copy_number=0
ptg000002l	Liftoff	gene	637983	643538	.	-	.	ID=scaffold3.g221;coverage=1.0;sequence_ID=1.0;valid_ORFs=1;extra_copy_number=0;copy_num_ID=scaffold3.g221_0
ptg000002l	Liftoff	mRNA	637983	643538	.	-	.	ID=scaffold3.t221;Parent=scaffold3.g221;matches_ref_protein=True;valid_ORF=True;extra_copy_number=0
ptg000002l	Liftoff	exon	637983	639117	.	-	.	ID=scaffold3.t221.exon6;Parent=scaffold3.t221;extra_copy_number=0
ptg000002l	Liftoff	exon	639163	641831	.	-	.	ID=scaffold3.t221.exon5;Parent=scaffold3.t221;extra_copy_number=0
ptg000002l	Liftoff	exon	641875	641966	.	-	.	ID=scaffold3.t221.exon4;Parent=scaffold3.t221;extra_copy_number=0
ptg000002l	Liftoff	exon	642132	642944	.	-	.	ID=scaffold3.t221.exon3;Parent=scaffold3.t221;extra_copy_number=0
ptg000002l	Liftoff	exon	642994	643042	.	-	.	ID=scaffold3.t221.exon2;Parent=scaffold3.t221;extra_copy_number=0
ptg000002l	Liftoff	exon	643122	643538	.	-	.	ID=scaffold3.t221.exon1;Parent=scaffold3.t221;extra_copy_number=0
ptg000002l	Liftoff	CDS	637983	639117	.	-	.	ID=scaffold3.t221.cds6;Parent=scaffold3.t221;extra_copy_number=0
ptg000002l	Liftoff	CDS	639163	641831	.	-	.	ID=scaffold3.t221.cds5;Parent=scaffold3.t221;extra_copy_number=0
ptg000002l	Liftoff	CDS	641875	641966	.	-	.	ID=scaffold3.t221.cds4;Parent=scaffold3.t221;extra_copy_number=0
ptg000002l	Liftoff	CDS	642132	642944	.	-	.	ID=scaffold3.t221.cds3;Parent=scaffold3.t221;extra_copy_number=0
ptg000002l	Liftoff	CDS	642994	643042	.	-	.	ID=scaffold3.t221.cds2;Parent=scaffold3.t221;extra_copy_number=0
ptg000002l	Liftoff	CDS	643122	643538	.	-	.	ID=scaffold3.t221.cds1;Parent=scaffold3.t221;extra_copy_number=0
ptg000002l	Liftoff	gene	645584	646594	.	-	.	ID=scaffold3.g222;coverage=1.0;sequence_ID=1.0;valid_ORFs=1;extra_copy_number=0;copy_num_ID=scaffold3.g222_0
ptg000002l	Liftoff	mRNA	645584	646594	.	-	.	ID=scaffold3.t222;Parent=scaffold3.g222;matches_ref_protein=True;valid_ORF=True;extra_copy_number=0
ptg000002l	Liftoff	exon	645584	646307	.	-	.	ID=scaffold3.t222.exon2;Parent=scaffold3.t222;extra_copy_number=0
ptg000002l	Liftoff	exon	646359	646594	.	-	.	ID=scaffold3.t222.exon1;Parent=scaffold3.t222;extra_copy_number=0
ptg000002l	Liftoff	CDS	645584	646307	.	-	.	ID=scaffold3.t222.cds2;Parent=scaffold3.t222;extra_copy_number=0
ptg000002l	Liftoff	CDS	646359	646594	.	-	.	ID=scaffold3.t222.cds1;Parent=scaffold3.t222;extra_copy_number=0
ptg000002l	Liftoff	gene	646814	648364	.	-	.	ID=scaffold3.g223;coverage=1.0;sequence_ID=1.0;valid_ORFs=1;extra_copy_number=0;copy_num_ID=scaffold3.g223_0
ptg000002l	Liftoff	mRNA	646814	648364	.	-	.	ID=scaffold3.t223;Parent=scaffold3.g223;matches_ref_protein=True;valid_ORF=True;extra_copy_number=0
ptg000002l	Liftoff	exon	646814	648226	.	-	.	ID=scaffold3.t223.exon2;Parent=scaffold3.t223;extra_copy_number=0
ptg000002l	Liftoff	exon	648272	648364	.	-	.	ID=scaffold3.t223.exon1;Parent=scaffold3.t223;extra_copy_number=0
ptg000002l	Liftoff	CDS	646814	648226	.	-	.	ID=scaffold3.t223.cds2;Parent=scaffold3.t223;extra_copy_number=0
ptg000002l	Liftoff	CDS	648272	648364	.	-	.	ID=scaffold3.t223.cds1;Parent=scaffold3.t223;extra_copy_number=0
ptg000002l	Liftoff	gene	648666	649963	.	+	.	ID=scaffold3.g224;coverage=1.0;sequence_ID=1.0;valid_ORFs=1;extra_copy_number=0;copy_num_ID=scaffold3.g224_0
ptg000002l	Liftoff	mRNA	648666	649963	.	+	.	ID=scaffold3.t224;Parent=scaffold3.g224;matches_ref_protein=True;valid_ORF=True;extra_copy_number=0
ptg000002l	Liftoff	exon	648666	648774	.	+	.	ID=scaffold3.t224.exon1;Parent=scaffold3.t224;extra_copy_number=0
ptg000002l	Liftoff	exon	648820	649860	.	+	.	ID=scaffold3.t224.exon2;Parent=scaffold3.t224;extra_copy_number=0
ptg000002l	Liftoff	exon	649905	649963	.	+	.	ID=scaffold3.t224.exon3;Parent=scaffold3.t224;extra_copy_number=0
ptg000002l	Liftoff	CDS	648666	648774	.	+	.	ID=scaffold3.t224.cds1;Parent=scaffold3.t224;extra_copy_number=0
ptg000002l	Liftoff	CDS	648820	649860	.	+	.	ID=scaffold3.t224.cds2;Parent=scaffold3.t224;extra_copy_number=0
ptg000002l	Liftoff	CDS	649905	649963	.	+	.	ID=scaffold3.t224.cds3;Parent=scaffold3.t224;extra_copy_number=0
ptg000002l	Liftoff	gene	650799	651275	.	-	.	ID=scaffold3.g225;coverage=1.0;sequence_ID=1.0;valid_ORFs=1;extra_copy_number=0;copy_num_ID=scaffold3.g225_0
ptg000002l	Liftoff	mRNA	650799	651275	.	-	.	ID=scaffold3.t225;Parent=scaffold3.g225;matches_ref_protein=True;valid_ORF=True;extra_copy_number=0
ptg000002l	Liftoff	exon	650799	651044	.	-	.	ID=scaffold3.t225.exon2;Parent=scaffold3.t225;extra_copy_number=0
ptg000002l	Liftoff	exon	651096	651275	.	-	.	ID=scaffold3.t225.exon1;Parent=scaffold3.t225;extra_copy_number=0
ptg000002l	Liftoff	CDS	650799	651044	.	-	.	ID=scaffold3.t225.cds2;Parent=scaffold3.t225;extra_copy_number=0
ptg000002l	Liftoff	CDS	651096	651275	.	-	.	ID=scaffold3.t225.cds1;Parent=scaffold3.t225;extra_copy_number=0
[truncated: 119,548 more rows]
