# Supplementary material for: Long-Read Draft Genome Sequences of Two Fusarium oxysporum f. sp. cubense Isolates from Banana (Musa spp.)
Source: J Fungi (Basel). 2025 May 30;11(6):421. doi: 10.3390/jof11060421 (PMC12193908; doi:10.3390/jof11060421)
Supplement: Supplementary file 1 [file jof-11-00421-s001.zip › Additional file S3 CNSD1 GO_annotation.xls]

protein_id	GO_number	GO_function	GO_ontologies
scaffold1.t2	GO:0008152	metabolic process	Biological Process
scaffold1.t2	GO:0003824	catalytic activity	Molecular Function
scaffold1.t2	GO:0016787	hydrolase activity	Molecular Function
scaffold1.t4	GO:0006810	transport	Biological Process
scaffold1.t4	GO:0009987	cellular process	Biological Process
scaffold1.t4	GO:0055085	transmembrane transport	Biological Process
scaffold1.t4	GO:0044765	single-organism transport	Biological Process
scaffold1.t4	GO:0044763	single-organism cellular process	Biological Process
scaffold1.t4	GO:0051234	establishment of localization	Biological Process
scaffold1.t4	GO:0051179	localization	Biological Process
scaffold1.t4	GO:0044699	single-organism process	Biological Process
scaffold1.t4	GO:0044425	membrane part	Cellular Component
scaffold1.t4	GO:0016021	integral to membrane	Cellular Component
scaffold1.t4	GO:0016020	membrane	Cellular Component
scaffold1.t4	GO:0031224	intrinsic to membrane	Cellular Component
scaffold1.t5	GO:0044238	primary metabolic process	Biological Process
scaffold1.t5	GO:0006468	protein phosphorylation	Biological Process
scaffold1.t5	GO:0044260	cellular macromolecule metabolic process	Biological Process
scaffold1.t5	GO:0044267	cellular protein metabolic process	Biological Process
scaffold1.t5	GO:0019538	protein metabolic process	Biological Process
scaffold1.t5	GO:0016310	phosphorylation	Biological Process
scaffold1.t5	GO:0009987	cellular process	Biological Process
scaffold1.t5	GO:0043412	macromolecule modification	Biological Process
scaffold1.t5	GO:0006464	cellular protein modification process	Biological Process
scaffold1.t5	GO:0043170	macromolecule metabolic process	Biological Process
scaffold1.t5	GO:0071704	organic substance metabolic process	Biological Process
scaffold1.t5	GO:0006796	phosphate-containing compound metabolic process	Biological Process
scaffold1.t5	GO:0036211	protein modification process	Biological Process
scaffold1.t5	GO:0044237	cellular metabolic process	Biological Process
scaffold1.t5	GO:0008152	metabolic process	Biological Process
scaffold1.t5	GO:0006793	phosphorus metabolic process	Biological Process
scaffold1.t5	GO:0035639	purine ribonucleoside triphosphate binding	Molecular Function
scaffold1.t5	GO:0005488	binding	Molecular Function
scaffold1.t5	GO:0000166	nucleotide binding	Molecular Function
scaffold1.t5	GO:1901363	heterocyclic compound binding	Molecular Function
scaffold1.t5	GO:0001883	purine nucleoside binding	Molecular Function
scaffold1.t5	GO:0001882	nucleoside binding	Molecular Function
scaffold1.t5	GO:0043168	anion binding	Molecular Function
scaffold1.t5	GO:0043167	ion binding	Molecular Function
scaffold1.t5	GO:0016740	transferase activity	Molecular Function
scaffold1.t5	GO:1901265	nucleoside phosphate binding	Molecular Function
scaffold1.t5	GO:0032549	ribonucleoside binding	Molecular Function
scaffold1.t5	GO:0017076	purine nucleotide binding	Molecular Function
scaffold1.t5	GO:0004672	protein kinase activity	Molecular Function
scaffold1.t5	GO:0005524	ATP binding	Molecular Function
scaffold1.t5	GO:0016301	kinase activity	Molecular Function
scaffold1.t5	GO:0036094	small molecule binding	Molecular Function
scaffold1.t5	GO:0003824	catalytic activity	Molecular Function
scaffold1.t5	GO:0030554	adenyl nucleotide binding	Molecular Function
scaffold1.t5	GO:0016773	phosphotransferase activity, alcohol group as acceptor	Molecular Function
scaffold1.t5	GO:0016772	transferase activity, transferring phosphorus-containing groups	Molecular Function
scaffold1.t5	GO:0032559	adenyl ribonucleotide binding	Molecular Function
scaffold1.t5	GO:0097159	organic cyclic compound binding	Molecular Function
scaffold1.t5	GO:0032555	purine ribonucleotide binding	Molecular Function
scaffold1.t5	GO:0032550	purine ribonucleoside binding	Molecular Function
scaffold1.t5	GO:0032553	ribonucleotide binding	Molecular Function
scaffold1.t7	GO:0044238	primary metabolic process	Biological Process
scaffold1.t7	GO:0019538	protein metabolic process	Biological Process
scaffold1.t7	GO:0043170	macromolecule metabolic process	Biological Process
scaffold1.t7	GO:0071704	organic substance metabolic process	Biological Process
scaffold1.t7	GO:0008152	metabolic process	Biological Process
scaffold1.t7	GO:0006508	proteolysis	Biological Process
scaffold1.t7	GO:0043169	cation binding	Molecular Function
scaffold1.t7	GO:0043167	ion binding	Molecular Function
scaffold1.t7	GO:0005488	binding	Molecular Function
scaffold1.t7	GO:0046872	metal ion binding	Molecular Function
scaffold1.t7	GO:0005509	calcium ion binding	Molecular Function
scaffold1.t7	GO:0004175	endopeptidase activity	Molecular Function
scaffold1.t7	GO:0004222	metalloendopeptidase activity	Molecular Function
scaffold1.t7	GO:0046914	transition metal ion binding	Molecular Function
scaffold1.t7	GO:0016787	hydrolase activity	Molecular Function
scaffold1.t7	GO:0008270	zinc ion binding	Molecular Function
scaffold1.t7	GO:0003824	catalytic activity	Molecular Function
scaffold1.t7	GO:0070011	peptidase activity, acting on L-amino acid peptides	Molecular Function
scaffold1.t7	GO:0008233	peptidase activity	Molecular Function
scaffold1.t7	GO:0008237	metallopeptidase activity	Molecular Function
scaffold1.t10	GO:0044238	primary metabolic process	Biological Process
scaffold1.t10	GO:0006468	protein phosphorylation	Biological Process
scaffold1.t10	GO:0044260	cellular macromolecule metabolic process	Biological Process
scaffold1.t10	GO:0044267	cellular protein metabolic process	Biological Process
scaffold1.t10	GO:0019538	protein metabolic process	Biological Process
scaffold1.t10	GO:0016310	phosphorylation	Biological Process
scaffold1.t10	GO:0009987	cellular process	Biological Process
scaffold1.t10	GO:0043412	macromolecule modification	Biological Process
scaffold1.t10	GO:0006464	cellular protein modification process	Biological Process
scaffold1.t10	GO:0043170	macromolecule metabolic process	Biological Process
scaffold1.t10	GO:0071704	organic substance metabolic process	Biological Process
scaffold1.t10	GO:0006796	phosphate-containing compound metabolic process	Biological Process
scaffold1.t10	GO:0036211	protein modification process	Biological Process
scaffold1.t10	GO:0044237	cellular metabolic process	Biological Process
scaffold1.t10	GO:0008152	metabolic process	Biological Process
scaffold1.t10	GO:0006793	phosphorus metabolic process	Biological Process
scaffold1.t10	GO:0035639	purine ribonucleoside triphosphate binding	Molecular Function
scaffold1.t10	GO:0005488	binding	Molecular Function
scaffold1.t10	GO:0000166	nucleotide binding	Molecular Function
scaffold1.t10	GO:1901363	heterocyclic compound binding	Molecular Function
scaffold1.t10	GO:0001883	purine nucleoside binding	Molecular Function
scaffold1.t10	GO:0001882	nucleoside binding	Molecular Function
scaffold1.t10	GO:0043168	anion binding	Molecular Function
scaffold1.t10	GO:0043167	ion binding	Molecular Function
scaffold1.t10	GO:0016740	transferase activity	Molecular Function
scaffold1.t10	GO:1901265	nucleoside phosphate binding	Molecular Function
scaffold1.t10	GO:0032549	ribonucleoside binding	Molecular Function
scaffold1.t10	GO:0017076	purine nucleotide binding	Molecular Function
scaffold1.t10	GO:0004672	protein kinase activity	Molecular Function
scaffold1.t10	GO:0005524	ATP binding	Molecular Function
scaffold1.t10	GO:0016301	kinase activity	Molecular Function
scaffold1.t10	GO:0036094	small molecule binding	Molecular Function
scaffold1.t10	GO:0003824	catalytic activity	Molecular Function
scaffold1.t10	GO:0030554	adenyl nucleotide binding	Molecular Function
scaffold1.t10	GO:0016773	phosphotransferase activity, alcohol group as acceptor	Molecular Function
scaffold1.t10	GO:0016772	transferase activity, transferring phosphorus-containing groups	Molecular Function
scaffold1.t10	GO:0032559	adenyl ribonucleotide binding	Molecular Function
scaffold1.t10	GO:0097159	organic cyclic compound binding	Molecular Function
scaffold1.t10	GO:0032555	purine ribonucleotide binding	Molecular Function
scaffold1.t10	GO:0032550	purine ribonucleoside binding	Molecular Function
scaffold1.t10	GO:0032553	ribonucleotide binding	Molecular Function
scaffold1.t11	GO:0008152	metabolic process	Biological Process
scaffold1.t11	GO:0071704	organic substance metabolic process	Biological Process
scaffold1.t11	GO:0044238	primary metabolic process	Biological Process
scaffold1.t11	GO:0019538	protein metabolic process	Biological Process
scaffold1.t11	GO:0043170	macromolecule metabolic process	Biological Process
scaffold1.t11	GO:0006508	proteolysis	Biological Process
scaffold1.t11	GO:0019222	regulation of metabolic process	Biological Process
scaffold1.t11	GO:0050789	regulation of biological process	Biological Process
scaffold1.t11	GO:0043086	negative regulation of catalytic activity	Biological Process
scaffold1.t11	GO:0065007	biological regulation	Biological Process
scaffold1.t11	GO:0044092	negative regulation of molecular function	Biological Process
scaffold1.t11	GO:0065009	regulation of molecular function	Biological Process
scaffold1.t11	GO:0050790	regulation of catalytic activity	Biological Process
scaffold1.t11	GO:0051704	multi-organism process	Biological Process
scaffold1.t11	GO:0009405	pathogenesis	Biological Process
scaffold1.t11	GO:0016787	hydrolase activity	Molecular Function
scaffold1.t11	GO:0004175	endopeptidase activity	Molecular Function
scaffold1.t11	GO:0004252	serine-type endopeptidase activity	Molecular Function
scaffold1.t11	GO:0017171	serine hydrolase activity	Molecular Function
scaffold1.t11	GO:0003824	catalytic activity	Molecular Function
scaffold1.t11	GO:0070011	peptidase activity, acting on L-amino acid peptides	Molecular Function
scaffold1.t11	GO:0008233	peptidase activity	Molecular Function
scaffold1.t11	GO:0008236	serine-type peptidase activity	Molecular Function
scaffold1.t11	GO:0005576	extracellular region	Cellular Component
scaffold1.t13	GO:0055114	oxidation-reduction process	Biological Process
scaffold1.t13	GO:0044710	single-organism metabolic process	Biological Process
scaffold1.t13	GO:0008152	metabolic process	Biological Process
scaffold1.t13	GO:0003824	catalytic activity	Molecular Function
scaffold1.t13	GO:0016491	oxidoreductase activity	Molecular Function
scaffold1.t15	GO:0044710	single-organism metabolic process	Biological Process
scaffold1.t15	GO:0055114	oxidation-reduction process	Biological Process
scaffold1.t15	GO:0008152	metabolic process	Biological Process
scaffold1.t15	GO:0003824	catalytic activity	Molecular Function
scaffold1.t15	GO:0016491	oxidoreductase activity	Molecular Function
scaffold1.t17	GO:0008152	metabolic process	Biological Process
scaffold1.t17	GO:0003824	catalytic activity	Molecular Function
scaffold1.t17	GO:0016740	transferase activity	Molecular Function
scaffold1.t17	GO:0016772	transferase activity, transferring phosphorus-containing groups	Molecular Function
scaffold1.t19	GO:0055114	oxidation-reduction process	Biological Process
scaffold1.t19	GO:0044710	single-organism metabolic process	Biological Process
scaffold1.t19	GO:0008152	metabolic process	Biological Process
scaffold1.t19	GO:0003824	catalytic activity	Molecular Function
scaffold1.t19	GO:0016491	oxidoreductase activity	Molecular Function
scaffold1.t20	GO:0008152	metabolic process	Biological Process
scaffold1.t20	GO:0009987	cellular process	Biological Process
scaffold1.t20	GO:0044237	cellular metabolic process	Biological Process
scaffold1.t20	GO:0055114	oxidation-reduction process	Biological Process
scaffold1.t20	GO:0044710	single-organism metabolic process	Biological Process
scaffold1.t20	GO:0003824	catalytic activity	Molecular Function
scaffold1.t20	GO:0005488	binding	Molecular Function
scaffold1.t20	GO:0050662	coenzyme binding	Molecular Function
scaffold1.t20	GO:0048037	cofactor binding	Molecular Function
scaffold1.t20	GO:0016491	oxidoreductase activity	Molecular Function
scaffold1.t20	GO:0016614	oxidoreductase activity, acting on CH-OH group of donors	Molecular Function
scaffold1.t20	GO:0016616	oxidoreductase activity, acting on the CH-OH group of donors, NAD or NADP as acceptor	Molecular Function
scaffold1.t21	GO:0055114	oxidation-reduction process	Biological Process
scaffold1.t21	GO:0044710	single-organism metabolic process	Biological Process
scaffold1.t21	GO:0008152	metabolic process	Biological Process
scaffold1.t21	GO:0016491	oxidoreductase activity	Molecular Function
scaffold1.t21	GO:0003824	catalytic activity	Molecular Function
scaffold1.t21	GO:0016614	oxidoreductase activity, acting on CH-OH group of donors	Molecular Function
scaffold1.t21	GO:0016616	oxidoreductase activity, acting on the CH-OH group of donors, NAD or NADP as acceptor	Molecular Function
scaffold1.t24	GO:0008152	metabolic process	Biological Process
scaffold1.t24	GO:0009987	cellular process	Biological Process
scaffold1.t24	GO:0044237	cellular metabolic process	Biological Process
scaffold1.t24	GO:0044238	primary metabolic process	Biological Process
scaffold1.t24	GO:0044710	single-organism metabolic process	Biological Process
scaffold1.t24	GO:0006629	lipid metabolic process	Biological Process
scaffold1.t24	GO:1901576	organic substance biosynthetic process	Biological Process
scaffold1.t24	GO:1901360	organic cyclic compound metabolic process	Biological Process
scaffold1.t24	GO:0055114	oxidation-reduction process	Biological Process
scaffold1.t24	GO:0071704	organic substance metabolic process	Biological Process
scaffold1.t24	GO:0009058	biosynthetic process	Biological Process
scaffold1.t24	GO:0006694	steroid biosynthetic process	Biological Process
scaffold1.t24	GO:1901362	organic cyclic compound biosynthetic process	Biological Process
scaffold1.t24	GO:0008202	steroid metabolic process	Biological Process
scaffold1.t24	GO:0008610	lipid biosynthetic process	Biological Process
scaffold1.t24	GO:0003824	catalytic activity	Molecular Function
scaffold1.t24	GO:0050662	coenzyme binding	Molecular Function
scaffold1.t24	GO:0048037	cofactor binding	Molecular Function
scaffold1.t24	GO:0005488	binding	Molecular Function
scaffold1.t24	GO:0016229	steroid dehydrogenase activity	Molecular Function
scaffold1.t24	GO:0016614	oxidoreductase activity, acting on CH-OH group of donors	Molecular Function
scaffold1.t24	GO:0016616	oxidoreductase activity, acting on the CH-OH group of donors, NAD or NADP as acceptor	Molecular Function
scaffold1.t24	GO:0033764	steroid dehydrogenase activity, acting on the CH-OH group of donors, NAD or NADP as acceptor	Molecular Function
scaffold1.t24	GO:0003854	3-beta-hydroxy-delta5-steroid dehydrogenase activity	Molecular Function
scaffold1.t24	GO:0016491	oxidoreductase activity	Molecular Function
scaffold1.t26	GO:0044710	single-organism metabolic process	Biological Process
scaffold1.t26	GO:0055114	oxidation-reduction process	Biological Process
scaffold1.t26	GO:0008152	metabolic process	Biological Process
scaffold1.t26	GO:0043169	cation binding	Molecular Function
scaffold1.t26	GO:0004497	monooxygenase activity	Molecular Function
scaffold1.t26	GO:0046872	metal ion binding	Molecular Function
scaffold1.t26	GO:0046914	transition metal ion binding	Molecular Function
scaffold1.t26	GO:0020037	heme binding	Molecular Function
scaffold1.t26	GO:0046906	tetrapyrrole binding	Molecular Function
scaffold1.t26	GO:0097159	organic cyclic compound binding	Molecular Function
scaffold1.t26	GO:0016705	oxidoreductase activity, acting on paired donors, with incorporation or reduction of molecular oxygen	Molecular Function
scaffold1.t26	GO:0043167	ion binding	Molecular Function
scaffold1.t26	GO:0003824	catalytic activity	Molecular Function
scaffold1.t26	GO:0005488	binding	Molecular Function
scaffold1.t26	GO:0005506	iron ion binding	Molecular Function
scaffold1.t26	GO:0009055	electron carrier activity	Molecular Function
scaffold1.t26	GO:1901363	heterocyclic compound binding	Molecular Function
scaffold1.t26	GO:0016491	oxidoreductase activity	Molecular Function
scaffold1.t27	GO:0008152	metabolic process	Biological Process
scaffold1.t27	GO:0003824	catalytic activity	Molecular Function
scaffold1.t27	GO:0016787	hydrolase activity	Molecular Function
scaffold1.t30	GO:0006357	regulation of transcription from RNA polymerase II promoter	Biological Process
scaffold1.t30	GO:0006366	transcription from RNA polymerase II promoter	Biological Process
scaffold1.t30	GO:0006351	transcription, DNA-dependent	Biological Process
scaffold1.t30	GO:0032774	RNA biosynthetic process	Biological Process
scaffold1.t30	GO:0090304	nucleic acid metabolic process	Biological Process
scaffold1.t30	GO:0044249	cellular biosynthetic process	Biological Process
scaffold1.t30	GO:0034641	cellular nitrogen compound metabolic process	Biological Process
scaffold1.t30	GO:0006807	nitrogen compound metabolic process	Biological Process
scaffold1.t30	GO:0034645	cellular macromolecule biosynthetic process	Biological Process
scaffold1.t30	GO:1901362	organic cyclic compound biosynthetic process	Biological Process
scaffold1.t30	GO:1901360	organic cyclic compound metabolic process	Biological Process
scaffold1.t30	GO:0006139	nucleobase-containing compound metabolic process	Biological Process
scaffold1.t30	GO:0044260	cellular macromolecule metabolic process	Biological Process
scaffold1.t30	GO:0071704	organic substance metabolic process	Biological Process
scaffold1.t30	GO:0010467	gene expression	Biological Process
scaffold1.t30	GO:0018130	heterocycle biosynthetic process	Biological Process
scaffold1.t30	GO:1901576	organic substance biosynthetic process	Biological Process
scaffold1.t30	GO:0006725	cellular aromatic compound metabolic process	Biological Process
scaffold1.t30	GO:0009987	cellular process	Biological Process
scaffold1.t30	GO:0009058	biosynthetic process	Biological Process
scaffold1.t30	GO:0009059	macromolecule biosynthetic process	Biological Process
scaffold1.t30	GO:0008152	metabolic process	Biological Process
scaffold1.t30	GO:0034654	nucleobase-containing compound biosynthetic process	Biological Process
scaffold1.t30	GO:0046483	heterocycle metabolic process	Biological Process
scaffold1.t30	GO:0016070	RNA metabolic process	Biological Process
scaffold1.t30	GO:0044238	primary metabolic process	Biological Process
scaffold1.t30	GO:0044271	cellular nitrogen compound biosynthetic process	Biological Process
scaffold1.t30	GO:0044237	cellular metabolic process	Biological Process
scaffold1.t30	GO:0043170	macromolecule metabolic process	Biological Process
scaffold1.t30	GO:0019438	aromatic compound biosynthetic process	Biological Process
scaffold1.t30	GO:0019222	regulation of metabolic process	Biological Process
scaffold1.t30	GO:0031326	regulation of cellular biosynthetic process	Biological Process
scaffold1.t30	GO:0031323	regulation of cellular metabolic process	Biological Process
scaffold1.t30	GO:0050789	regulation of biological process	Biological Process
scaffold1.t30	GO:0080090	regulation of primary metabolic process	Biological Process
scaffold1.t30	GO:2000112	regulation of cellular macromolecule biosynthetic process	Biological Process
scaffold1.t30	GO:0060255	regulation of macromolecule metabolic process	Biological Process
scaffold1.t30	GO:0065007	biological regulation	Biological Process
scaffold1.t30	GO:0010468	regulation of gene expression	Biological Process
scaffold1.t30	GO:0019219	regulation of nucleobase-containing compound metabolic process	Biological Process
scaffold1.t30	GO:0009889	regulation of biosynthetic process	Biological Process
scaffold1.t30	GO:0050794	regulation of cellular process	Biological Process
scaffold1.t30	GO:0051171	regulation of nitrogen compound metabolic process	Biological Process
scaffold1.t30	GO:2001141	regulation of RNA biosynthetic process	Biological Process
scaffold1.t30	GO:0051252	regulation of RNA metabolic process	Biological Process
scaffold1.t30	GO:0006355	regulation of transcription, DNA-dependent	Biological Process
scaffold1.t30	GO:0010556	regulation of macromolecule biosynthetic process	Biological Process
scaffold1.t30	GO:0005488	binding	Molecular Function
scaffold1.t30	GO:0043169	cation binding	Molecular Function
scaffold1.t30	GO:0046914	transition metal ion binding	Molecular Function
scaffold1.t30	GO:0043167	ion binding	Molecular Function
scaffold1.t30	GO:0008270	zinc ion binding	Molecular Function
scaffold1.t30	GO:0046872	metal ion binding	Molecular Function
scaffold1.t30	GO:0003700	sequence-specific DNA binding transcription factor activity	Molecular Function
scaffold1.t30	GO:0000981	sequence-specific DNA binding RNA polymerase II transcription factor activity	Molecular Function
scaffold1.t30	GO:0001071	nucleic acid binding transcription factor activity	Molecular Function
scaffold1.t30	GO:0097159	organic cyclic compound binding	Molecular Function
scaffold1.t30	GO:0003676	nucleic acid binding	Molecular Function
scaffold1.t30	GO:0003677	DNA binding	Molecular Function
scaffold1.t30	GO:1901363	heterocyclic compound binding	Molecular Function
scaffold1.t30	GO:0043231	intracellular membrane-bounded organelle	Cellular Component
scaffold1.t30	GO:0005634	nucleus	Cellular Component
scaffold1.t30	GO:0044464	cell part	Cellular Component
scaffold1.t30	GO:0005623	cell	Cellular Component
scaffold1.t30	GO:0005622	intracellular	Cellular Component
scaffold1.t30	GO:0043229	intracellular organelle	Cellular Component
scaffold1.t30	GO:0044424	intracellular part	Cellular Component
scaffold1.t30	GO:0043227	membrane-bounded organelle	Cellular Component
scaffold1.t30	GO:0043226	organelle	Cellular Component
scaffold1.t32	GO:0044710	single-organism metabolic process	Biological Process
scaffold1.t32	GO:0055114	oxidation-reduction process	Biological Process
scaffold1.t32	GO:0008152	metabolic process	Biological Process
scaffold1.t32	GO:0032259	methylation	Biological Process
scaffold1.t32	GO:0043169	cation binding	Molecular Function
scaffold1.t32	GO:0046872	metal ion binding	Molecular Function
scaffold1.t32	GO:0046914	transition metal ion binding	Molecular Function
scaffold1.t32	GO:0020037	heme binding	Molecular Function
scaffold1.t32	GO:0046906	tetrapyrrole binding	Molecular Function
scaffold1.t32	GO:0097159	organic cyclic compound binding	Molecular Function
scaffold1.t32	GO:0016705	oxidoreductase activity, acting on paired donors, with incorporation or reduction of molecular oxygen	Molecular Function
scaffold1.t32	GO:0043167	ion binding	Molecular Function
scaffold1.t32	GO:0003824	catalytic activity	Molecular Function
scaffold1.t32	GO:0005488	binding	Molecular Function
scaffold1.t32	GO:0005506	iron ion binding	Molecular Function
scaffold1.t32	GO:0009055	electron carrier activity	Molecular Function
scaffold1.t32	GO:1901363	heterocyclic compound binding	Molecular Function
scaffold1.t32	GO:0016491	oxidoreductase activity	Molecular Function
scaffold1.t32	GO:0004497	monooxygenase activity	Molecular Function
scaffold1.t32	GO:0016740	transferase activity	Molecular Function
scaffold1.t32	GO:0016741	transferase activity, transferring one-carbon groups	Molecular Function
scaffold1.t32	GO:0008168	methyltransferase activity	Molecular Function
scaffold1.t33	GO:0044238	primary metabolic process	Biological Process
scaffold1.t33	GO:0005975	carbohydrate metabolic process	Biological Process
scaffold1.t33	GO:0008152	metabolic process	Biological Process
scaffold1.t33	GO:0071704	organic substance metabolic process	Biological Process
scaffold1.t33	GO:0016787	hydrolase activity	Molecular Function
scaffold1.t33	GO:0015925	galactosidase activity	Molecular Function
scaffold1.t33	GO:0016798	hydrolase activity, acting on glycosyl bonds	Molecular Function
scaffold1.t33	GO:0003824	catalytic activity	Molecular Function
scaffold1.t33	GO:0004557	alpha-galactosidase activity	Molecular Function
scaffold1.t33	GO:0004553	hydrolase activity, hydrolyzing O-glycosyl compounds	Molecular Function
scaffold1.t34	GO:0006357	regulation of transcription from RNA polymerase II promoter	Biological Process
scaffold1.t34	GO:0006366	transcription from RNA polymerase II promoter	Biological Process
scaffold1.t34	GO:0071704	organic substance metabolic process	Biological Process
scaffold1.t34	GO:0009987	cellular process	Biological Process
scaffold1.t34	GO:0008152	metabolic process	Biological Process
scaffold1.t34	GO:0044238	primary metabolic process	Biological Process
scaffold1.t34	GO:0044237	cellular metabolic process	Biological Process
scaffold1.t34	GO:0044260	cellular macromolecule metabolic process	Biological Process
scaffold1.t34	GO:0043170	macromolecule metabolic process	Biological Process
scaffold1.t34	GO:0044249	cellular biosynthetic process	Biological Process
scaffold1.t34	GO:1901576	organic substance biosynthetic process	Biological Process
scaffold1.t34	GO:0009058	biosynthetic process	Biological Process
scaffold1.t34	GO:0032774	RNA biosynthetic process	Biological Process
scaffold1.t34	GO:0090304	nucleic acid metabolic process	Biological Process
scaffold1.t34	GO:0034641	cellular nitrogen compound metabolic process	Biological Process
scaffold1.t34	GO:0006807	nitrogen compound metabolic process	Biological Process
scaffold1.t34	GO:0034645	cellular macromolecule biosynthetic process	Biological Process
scaffold1.t34	GO:1901362	organic cyclic compound biosynthetic process	Biological Process
scaffold1.t34	GO:1901360	organic cyclic compound metabolic process	Biological Process
scaffold1.t34	GO:0006139	nucleobase-containing compound metabolic process	Biological Process
scaffold1.t34	GO:0010467	gene expression	Biological Process
scaffold1.t34	GO:0018130	heterocycle biosynthetic process	Biological Process
scaffold1.t34	GO:0006725	cellular aromatic compound metabolic process	Biological Process
scaffold1.t34	GO:0009059	macromolecule biosynthetic process	Biological Process
scaffold1.t34	GO:0034654	nucleobase-containing compound biosynthetic process	Biological Process
scaffold1.t34	GO:0046483	heterocycle metabolic process	Biological Process
scaffold1.t34	GO:0016070	RNA metabolic process	Biological Process
scaffold1.t34	GO:0044271	cellular nitrogen compound biosynthetic process	Biological Process
scaffold1.t34	GO:0006351	transcription, DNA-dependent	Biological Process
scaffold1.t34	GO:0019438	aromatic compound biosynthetic process	Biological Process
scaffold1.t34	GO:0019222	regulation of metabolic process	Biological Process
scaffold1.t34	GO:0031326	regulation of cellular biosynthetic process	Biological Process
scaffold1.t34	GO:0031323	regulation of cellular metabolic process	Biological Process
scaffold1.t34	GO:0050789	regulation of biological process	Biological Process
scaffold1.t34	GO:0080090	regulation of primary metabolic process	Biological Process
scaffold1.t34	GO:2000112	regulation of cellular macromolecule biosynthetic process	Biological Process
scaffold1.t34	GO:0060255	regulation of macromolecule metabolic process	Biological Process
scaffold1.t34	GO:0065007	biological regulation	Biological Process
scaffold1.t34	GO:0010468	regulation of gene expression	Biological Process
scaffold1.t34	GO:0019219	regulation of nucleobase-containing compound metabolic process	Biological Process
scaffold1.t34	GO:0009889	regulation of biosynthetic process	Biological Process
scaffold1.t34	GO:0050794	regulation of cellular process	Biological Process
scaffold1.t34	GO:0051171	regulation of nitrogen compound metabolic process	Biological Process
scaffold1.t34	GO:2001141	regulation of RNA biosynthetic process	Biological Process
scaffold1.t34	GO:0051252	regulation of RNA metabolic process	Biological Process
scaffold1.t34	GO:0006355	regulation of transcription, DNA-dependent	Biological Process
scaffold1.t34	GO:0010556	regulation of macromolecule biosynthetic process	Biological Process
scaffold1.t34	GO:0044262	cellular carbohydrate metabolic process	Biological Process
scaffold1.t34	GO:0005975	carbohydrate metabolic process	Biological Process
scaffold1.t34	GO:0044264	cellular polysaccharide metabolic process	Biological Process
scaffold1.t34	GO:0005982	starch metabolic process	Biological Process
scaffold1.t34	GO:0006073	cellular glucan metabolic process	Biological Process
scaffold1.t34	GO:0044042	glucan metabolic process	Biological Process
scaffold1.t34	GO:0005976	polysaccharide metabolic process	Biological Process
scaffold1.t34	GO:0005488	binding	Molecular Function
scaffold1.t34	GO:0097159	organic cyclic compound binding	Molecular Function
scaffold1.t34	GO:0003676	nucleic acid binding	Molecular Function
scaffold1.t34	GO:0003677	DNA binding	Molecular Function
scaffold1.t34	GO:1901363	heterocyclic compound binding	Molecular Function
scaffold1.t34	GO:0043169	cation binding	Molecular Function
scaffold1.t34	GO:0046914	transition metal ion binding	Molecular Function
scaffold1.t34	GO:0008270	zinc ion binding	Molecular Function
scaffold1.t34	GO:0043167	ion binding	Molecular Function
scaffold1.t34	GO:0046872	metal ion binding	Molecular Function
scaffold1.t34	GO:0003700	sequence-specific DNA binding transcription factor activity	Molecular Function
scaffold1.t34	GO:0000981	sequence-specific DNA binding RNA polymerase II transcription factor activity	Molecular Function
scaffold1.t34	GO:0001071	nucleic acid binding transcription factor activity	Molecular Function
scaffold1.t34	GO:0043565	sequence-specific DNA binding	Molecular Function
scaffold1.t34	GO:0043231	intracellular membrane-bounded organelle	Cellular Component
scaffold1.t34	GO:0005634	nucleus	Cellular Component
scaffold1.t34	GO:0044464	cell part	Cellular Component
scaffold1.t34	GO:0005623	cell	Cellular Component
scaffold1.t34	GO:0005622	intracellular	Cellular Component
scaffold1.t34	GO:0043229	intracellular organelle	Cellular Component
scaffold1.t34	GO:0044424	intracellular part	Cellular Component
scaffold1.t34	GO:0043227	membrane-bounded organelle	Cellular Component
scaffold1.t34	GO:0043226	organelle	Cellular Component
scaffold1.t35	GO:0006810	transport	Biological Process
scaffold1.t35	GO:0009987	cellular process	Biological Process
scaffold1.t35	GO:0055085	transmembrane transport	Biological Process
scaffold1.t35	GO:0044765	single-organism transport	Biological Process
scaffold1.t35	GO:0044763	single-organism cellular process	Biological Process
scaffold1.t35	GO:0051234	establishment of localization	Biological Process
scaffold1.t35	GO:0051179	localization	Biological Process
scaffold1.t35	GO:0044699	single-organism process	Biological Process
scaffold1.t35	GO:0022857	transmembrane transporter activity	Molecular Function
scaffold1.t35	GO:0005215	transporter activity	Molecular Function
scaffold1.t35	GO:0022891	substrate-specific transmembrane transporter activity	Molecular Function
scaffold1.t35	GO:0022892	substrate-specific transporter activity	Molecular Function
scaffold1.t35	GO:0044425	membrane part	Cellular Component
scaffold1.t35	GO:0016021	integral to membrane	Cellular Component
scaffold1.t35	GO:0016020	membrane	Cellular Component
scaffold1.t35	GO:0031224	intrinsic to membrane	Cellular Component
scaffold1.t36	GO:0044699	single-organism process	Biological Process
scaffold1.t36	GO:0006865	amino acid transport	Biological Process
scaffold1.t36	GO:0006820	anion transport	Biological Process
scaffold1.t36	GO:0051179	localization	Biological Process
scaffold1.t36	GO:0071705	nitrogen compound transport	Biological Process
scaffold1.t36	GO:0071702	organic substance transport	Biological Process
scaffold1.t36	GO:0006810	transport	Biological Process
scaffold1.t36	GO:0015849	organic acid transport	Biological Process
scaffold1.t36	GO:0006811	ion transport	Biological Process
scaffold1.t36	GO:0009987	cellular process	Biological Process
scaffold1.t36	GO:0015711	organic anion transport	Biological Process
scaffold1.t36	GO:0044765	single-organism transport	Biological Process
scaffold1.t36	GO:0044763	single-organism cellular process	Biological Process
scaffold1.t36	GO:0051234	establishment of localization	Biological Process
scaffold1.t36	GO:0046942	carboxylic acid transport	Biological Process
scaffold1.t36	GO:0034220	ion transmembrane transport	Biological Process
scaffold1.t36	GO:0055085	transmembrane transport	Biological Process
scaffold1.t36	GO:0003333	amino acid transmembrane transport	Biological Process
scaffold1.t36	GO:0022891	substrate-specific transmembrane transporter activity	Molecular Function
scaffold1.t36	GO:0022892	substrate-specific transporter activity	Molecular Function
scaffold1.t36	GO:0005342	organic acid transmembrane transporter activity	Molecular Function
scaffold1.t36	GO:0008514	organic anion transmembrane transporter activity	Molecular Function
scaffold1.t36	GO:0005215	transporter activity	Molecular Function
scaffold1.t36	GO:0008509	anion transmembrane transporter activity	Molecular Function
scaffold1.t36	GO:0015075	ion transmembrane transporter activity	Molecular Function
scaffold1.t36	GO:0022857	transmembrane transporter activity	Molecular Function
scaffold1.t36	GO:0015171	amino acid transmembrane transporter activity	Molecular Function
scaffold1.t36	GO:0046943	carboxylic acid transmembrane transporter activity	Molecular Function
scaffold1.t36	GO:0044425	membrane part	Cellular Component
scaffold1.t36	GO:0016021	integral to membrane	Cellular Component
scaffold1.t36	GO:0016020	membrane	Cellular Component
scaffold1.t36	GO:0031224	intrinsic to membrane	Cellular Component
scaffold1.t38	GO:0044710	single-organism metabolic process	Biological Process
scaffold1.t38	GO:0055114	oxidation-reduction process	Biological Process
scaffold1.t38	GO:0008152	metabolic process	Biological Process
scaffold1.t38	GO:0043169	cation binding	Molecular Function
scaffold1.t38	GO:0051213	dioxygenase activity	Molecular Function
scaffold1.t38	GO:0046914	transition metal ion binding	Molecular Function
scaffold1.t38	GO:0016706	oxidoreductase activity, acting on paired donors, with incorporation or reduction of molecular oxygen, 2-oxoglutarate as one donor, and incorporation of one atom each of oxygen into both donors	Molecular Function
scaffold1.t38	GO:0016705	oxidoreductase activity, acting on paired donors, with incorporation or reduction of molecular oxygen	Molecular Function
scaffold1.t38	GO:0043167	ion binding	Molecular Function
scaffold1.t38	GO:0003824	catalytic activity	Molecular Function
scaffold1.t38	GO:0005488	binding	Molecular Function
scaffold1.t38	GO:0005506	iron ion binding	Molecular Function
scaffold1.t38	GO:0046872	metal ion binding	Molecular Function
scaffold1.t38	GO:0016491	oxidoreductase activity	Molecular Function
scaffold1.t39	GO:0008152	metabolic process	Biological Process
scaffold1.t39	GO:0019752	carboxylic acid metabolic process	Biological Process
scaffold1.t39	GO:0044249	cellular biosynthetic process	Biological Process
scaffold1.t39	GO:0006807	nitrogen compound metabolic process	Biological Process
scaffold1.t39	GO:0044281	small molecule metabolic process	Biological Process
scaffold1.t39	GO:0044283	small molecule biosynthetic process	Biological Process
scaffold1.t39	GO:1901576	organic substance biosynthetic process	Biological Process
scaffold1.t39	GO:0044710	single-organism metabolic process	Biological Process
scaffold1.t39	GO:0044711	single-organism biosynthetic process	Biological Process
scaffold1.t39	GO:0006549	isoleucine metabolic process	Biological Process
scaffold1.t39	GO:0006520	cellular amino acid metabolic process	Biological Process
scaffold1.t39	GO:0071704	organic substance metabolic process	Biological Process
scaffold1.t39	GO:0009097	isoleucine biosynthetic process	Biological Process
scaffold1.t39	GO:1901605	alpha-amino acid metabolic process	Biological Process
scaffold1.t39	GO:1901607	alpha-amino acid biosynthetic process	Biological Process
scaffold1.t39	GO:0044238	primary metabolic process	Biological Process
scaffold1.t39	GO:0009987	cellular process	Biological Process
scaffold1.t39	GO:0009058	biosynthetic process	Biological Process
scaffold1.t39	GO:0043436	oxoacid metabolic process	Biological Process
scaffold1.t39	GO:0008652	cellular amino acid biosynthetic process	Biological Process
scaffold1.t39	GO:1901564	organonitrogen compound metabolic process	Biological Process
scaffold1.t39	GO:1901566	organonitrogen compound biosynthetic process	Biological Process
scaffold1.t39	GO:0006082	organic acid metabolic process	Biological Process
scaffold1.t39	GO:0046394	carboxylic acid biosynthetic process	Biological Process
scaffold1.t39	GO:0016053	organic acid biosynthetic process	Biological Process
scaffold1.t39	GO:0044237	cellular metabolic process	Biological Process
scaffold1.t39	GO:0009081	branched-chain amino acid metabolic process	Biological Process
scaffold1.t39	GO:0009082	branched-chain amino acid biosynthetic process	Biological Process
scaffold1.t39	GO:0003824	catalytic activity	Molecular Function
scaffold1.t39	GO:0019239	deaminase activity	Molecular Function
scaffold1.t39	GO:0005737	cytoplasm	Cellular Component
scaffold1.t39	GO:0043231	intracellular membrane-bounded organelle	Cellular Component
scaffold1.t39	GO:0044464	cell part	Cellular Component
scaffold1.t39	GO:0005622	intracellular	Cellular Component
scaffold1.t39	GO:0043229	intracellular organelle	Cellular Component
scaffold1.t39	GO:0005623	cell	Cellular Component
scaffold1.t39	GO:0044424	intracellular part	Cellular Component
scaffold1.t39	GO:0043227	membrane-bounded organelle	Cellular Component
scaffold1.t39	GO:0043226	organelle	Cellular Component
scaffold1.t39	GO:0005634	nucleus	Cellular Component
scaffold1.t39	GO:0044444	cytoplasmic part	Cellular Component
scaffold1.t39	GO:0005739	mitochondrion	Cellular Component
scaffold1.t40	GO:0032774	RNA biosynthetic process	Biological Process
scaffold1.t40	GO:0090304	nucleic acid metabolic process	Biological Process
scaffold1.t40	GO:0044249	cellular biosynthetic process	Biological Process
scaffold1.t40	GO:0034641	cellular nitrogen compound metabolic process	Biological Process
scaffold1.t40	GO:0006807	nitrogen compound metabolic process	Biological Process
scaffold1.t40	GO:0034645	cellular macromolecule biosynthetic process	Biological Process
scaffold1.t40	GO:1901362	organic cyclic compound biosynthetic process	Biological Process
scaffold1.t40	GO:1901360	organic cyclic compound metabolic process	Biological Process
scaffold1.t40	GO:0006139	nucleobase-containing compound metabolic process	Biological Process
scaffold1.t40	GO:0044260	cellular macromolecule metabolic process	Biological Process
scaffold1.t40	GO:0071704	organic substance metabolic process	Biological Process
scaffold1.t40	GO:0010467	gene expression	Biological Process
scaffold1.t40	GO:0018130	heterocycle biosynthetic process	Biological Process
scaffold1.t40	GO:1901576	organic substance biosynthetic process	Biological Process
scaffold1.t40	GO:0009987	cellular process	Biological Process
scaffold1.t40	GO:0006725	cellular aromatic compound metabolic process	Biological Process
scaffold1.t40	GO:0009058	biosynthetic process	Biological Process
scaffold1.t40	GO:0009059	macromolecule biosynthetic process	Biological Process
scaffold1.t40	GO:0008152	metabolic process	Biological Process
scaffold1.t40	GO:0034654	nucleobase-containing compound biosynthetic process	Biological Process
scaffold1.t40	GO:0046483	heterocycle metabolic process	Biological Process
scaffold1.t40	GO:0016070	RNA metabolic process	Biological Process
scaffold1.t40	GO:0044238	primary metabolic process	Biological Process
scaffold1.t40	GO:0044271	cellular nitrogen compound biosynthetic process	Biological Process
scaffold1.t40	GO:0044237	cellular metabolic process	Biological Process
scaffold1.t40	GO:0043170	macromolecule metabolic process	Biological Process
scaffold1.t40	GO:0006351	transcription, DNA-dependent	Biological Process
scaffold1.t40	GO:0019438	aromatic compound biosynthetic process	Biological Process
scaffold1.t40	GO:0043169	cation binding	Molecular Function
scaffold1.t40	GO:0046914	transition metal ion binding	Molecular Function
scaffold1.t40	GO:0097159	organic cyclic compound binding	Molecular Function
scaffold1.t40	GO:0043167	ion binding	Molecular Function
scaffold1.t40	GO:0008270	zinc ion binding	Molecular Function
scaffold1.t40	GO:0003676	nucleic acid binding	Molecular Function
scaffold1.t40	GO:0003677	DNA binding	Molecular Function
scaffold1.t40	GO:0046872	metal ion binding	Molecular Function
scaffold1.t40	GO:1901363	heterocyclic compound binding	Molecular Function
scaffold1.t40	GO:0005488	binding	Molecular Function
scaffold1.t40	GO:0043231	intracellular membrane-bounded organelle	Cellular Component
scaffold1.t40	GO:0005634	nucleus	Cellular Component
scaffold1.t40	GO:0044464	cell part	Cellular Component
scaffold1.t40	GO:0005623	cell	Cellular Component
scaffold1.t40	GO:0005622	intracellular	Cellular Component
scaffold1.t40	GO:0043229	intracellular organelle	Cellular Component
scaffold1.t40	GO:0044424	intracellular part	Cellular Component
scaffold1.t40	GO:0043227	membrane-bounded organelle	Cellular Component
scaffold1.t40	GO:0043226	organelle	Cellular Component
scaffold1.t41	GO:0006810	transport	Biological Process
scaffold1.t41	GO:0009987	cellular process	Biological Process
scaffold1.t41	GO:0055085	transmembrane transport	Biological Process
scaffold1.t41	GO:0044765	single-organism transport	Biological Process
scaffold1.t41	GO:0044763	single-organism cellular process	Biological Process
scaffold1.t41	GO:0051234	establishment of localization	Biological Process
scaffold1.t41	GO:0051179	localization	Biological Process
scaffold1.t41	GO:0044699	single-organism process	Biological Process
scaffold1.t41	GO:0044425	membrane part	Cellular Component
scaffold1.t41	GO:0016021	integral to membrane	Cellular Component
scaffold1.t41	GO:0016020	membrane	Cellular Component
scaffold1.t41	GO:0031224	intrinsic to membrane	Cellular Component
scaffold1.t42	GO:0009987	cellular process	Biological Process
scaffold1.t42	GO:0006725	cellular aromatic compound metabolic process	Biological Process
scaffold1.t42	GO:0044237	cellular metabolic process	Biological Process
scaffold1.t42	GO:0008152	metabolic process	Biological Process
scaffold1.t42	GO:0003824	catalytic activity	Molecular Function
scaffold1.t42	GO:0016829	lyase activity	Molecular Function
scaffold1.t42	GO:0016830	carbon-carbon lyase activity	Molecular Function
scaffold1.t45	GO:0008152	metabolic process	Biological Process
scaffold1.t45	GO:0043169	cation binding	Molecular Function
scaffold1.t45	GO:0016838	carbon-oxygen lyase activity, acting on phosphates	Molecular Function
scaffold1.t45	GO:0016835	carbon-oxygen lyase activity	Molecular Function
scaffold1.t45	GO:0016829	lyase activity	Molecular Function
scaffold1.t45	GO:0000287	magnesium ion binding	Molecular Function
scaffold1.t45	GO:0043167	ion binding	Molecular Function
scaffold1.t45	GO:0003824	catalytic activity	Molecular Function
scaffold1.t45	GO:0005488	binding	Molecular Function
scaffold1.t45	GO:0046872	metal ion binding	Molecular Function
scaffold1.t45	GO:0010333	terpene synthase activity	Molecular Function
scaffold1.t46	GO:0008152	metabolic process	Biological Process
scaffold1.t46	GO:0032774	RNA biosynthetic process	Biological Process
scaffold1.t46	GO:0090304	nucleic acid metabolic process	Biological Process
scaffold1.t46	GO:0044249	cellular biosynthetic process	Biological Process
scaffold1.t46	GO:0034641	cellular nitrogen compound metabolic process	Biological Process
scaffold1.t46	GO:0006807	nitrogen compound metabolic process	Biological Process
scaffold1.t46	GO:0034645	cellular macromolecule biosynthetic process	Biological Process
scaffold1.t46	GO:1901362	organic cyclic compound biosynthetic process	Biological Process
scaffold1.t46	GO:1901360	organic cyclic compound metabolic process	Biological Process
scaffold1.t46	GO:0006139	nucleobase-containing compound metabolic process	Biological Process
scaffold1.t46	GO:0044260	cellular macromolecule metabolic process	Biological Process
scaffold1.t46	GO:0071704	organic substance metabolic process	Biological Process
scaffold1.t46	GO:0010467	gene expression	Biological Process
scaffold1.t46	GO:0018130	heterocycle biosynthetic process	Biological Process
scaffold1.t46	GO:1901576	organic substance biosynthetic process	Biological Process
scaffold1.t46	GO:0006725	cellular aromatic compound metabolic process	Biological Process
scaffold1.t46	GO:0009987	cellular process	Biological Process
scaffold1.t46	GO:0009058	biosynthetic process	Biological Process
scaffold1.t46	GO:0009059	macromolecule biosynthetic process	Biological Process
scaffold1.t46	GO:0034654	nucleobase-containing compound biosynthetic process	Biological Process
scaffold1.t46	GO:0046483	heterocycle metabolic process	Biological Process
scaffold1.t46	GO:0016070	RNA metabolic process	Biological Process
scaffold1.t46	GO:0044238	primary metabolic process	Biological Process
scaffold1.t46	GO:0044271	cellular nitrogen compound biosynthetic process	Biological Process
scaffold1.t46	GO:0044237	cellular metabolic process	Biological Process
scaffold1.t46	GO:0043170	macromolecule metabolic process	Biological Process
scaffold1.t46	GO:0006351	transcription, DNA-dependent	Biological Process
scaffold1.t46	GO:0019438	aromatic compound biosynthetic process	Biological Process
scaffold1.t46	GO:0006357	regulation of transcription from RNA polymerase II promoter	Biological Process
scaffold1.t46	GO:0006366	transcription from RNA polymerase II promoter	Biological Process
scaffold1.t46	GO:0019222	regulation of metabolic process	Biological Process
scaffold1.t46	GO:0031326	regulation of cellular biosynthetic process	Biological Process
scaffold1.t46	GO:0031323	regulation of cellular metabolic process	Biological Process
scaffold1.t46	GO:0050789	regulation of biological process	Biological Process
scaffold1.t46	GO:0080090	regulation of primary metabolic process	Biological Process
scaffold1.t46	GO:2000112	regulation of cellular macromolecule biosynthetic process	Biological Process
scaffold1.t46	GO:0060255	regulation of macromolecule metabolic process	Biological Process
scaffold1.t46	GO:0065007	biological regulation	Biological Process
scaffold1.t46	GO:0010468	regulation of gene expression	Biological Process
scaffold1.t46	GO:0019219	regulation of nucleobase-containing compound metabolic process	Biological Process
scaffold1.t46	GO:0009889	regulation of biosynthetic process	Biological Process
scaffold1.t46	GO:0050794	regulation of cellular process	Biological Process
scaffold1.t46	GO:0051171	regulation of nitrogen compound metabolic process	Biological Process
scaffold1.t46	GO:2001141	regulation of RNA biosynthetic process	Biological Process
scaffold1.t46	GO:0051252	regulation of RNA metabolic process	Biological Process
scaffold1.t46	GO:0006355	regulation of transcription, DNA-dependent	Biological Process
scaffold1.t46	GO:0010556	regulation of macromolecule biosynthetic process	Biological Process
scaffold1.t46	GO:0043169	cation binding	Molecular Function
scaffold1.t46	GO:0046914	transition metal ion binding	Molecular Function
scaffold1.t46	GO:0043167	ion binding	Molecular Function
scaffold1.t46	GO:0005488	binding	Molecular Function
scaffold1.t46	GO:0046872	metal ion binding	Molecular Function
scaffold1.t46	GO:0008270	zinc ion binding	Molecular Function
scaffold1.t46	GO:0097159	organic cyclic compound binding	Molecular Function
scaffold1.t46	GO:1901363	heterocyclic compound binding	Molecular Function
scaffold1.t46	GO:0003676	nucleic acid binding	Molecular Function
scaffold1.t46	GO:0003677	DNA binding	Molecular Function
scaffold1.t46	GO:0003700	sequence-specific DNA binding transcription factor activity	Molecular Function
scaffold1.t46	GO:0000981	sequence-specific DNA binding RNA polymerase II transcription factor activity	Molecular Function
scaffold1.t46	GO:0001071	nucleic acid binding transcription factor activity	Molecular Function
scaffold1.t46	GO:0043231	intracellular membrane-bounded organelle	Cellular Component
scaffold1.t46	GO:0005634	nucleus	Cellular Component
scaffold1.t46	GO:0044464	cell part	Cellular Component
scaffold1.t46	GO:0005623	cell	Cellular Component
scaffold1.t46	GO:0005622	intracellular	Cellular Component
scaffold1.t46	GO:0043229	intracellular organelle	Cellular Component
scaffold1.t46	GO:0044424	intracellular part	Cellular Component
scaffold1.t46	GO:0043227	membrane-bounded organelle	Cellular Component
scaffold1.t46	GO:0043226	organelle	Cellular Component
scaffold1.t48	GO:0019320	hexose catabolic process	Biological Process
scaffold1.t48	GO:0006739	NADP metabolic process	Biological Process
scaffold1.t48	GO:0006732	coenzyme metabolic process	Biological Process
scaffold1.t48	GO:0006733	oxidoreduction coenzyme metabolic process	Biological Process
scaffold1.t48	GO:0046496	nicotinamide nucleotide metabolic process	Biological Process
scaffold1.t48	GO:0044723	single-organism carbohydrate metabolic process	Biological Process
scaffold1.t48	GO:0034641	cellular nitrogen compound metabolic process	Biological Process
scaffold1.t48	GO:0006098	pentose-phosphate shunt	Biological Process
scaffold1.t48	GO:0044281	small molecule metabolic process	Biological Process
scaffold1.t48	GO:0072524	pyridine-containing compound metabolic process	Biological Process
scaffold1.t48	GO:1901360	organic cyclic compound metabolic process	Biological Process
scaffold1.t48	GO:0006139	nucleobase-containing compound metabolic process	Biological Process
scaffold1.t48	GO:0044710	single-organism metabolic process	Biological Process
scaffold1.t48	GO:0051186	cofactor metabolic process	Biological Process
scaffold1.t48	GO:0071704	organic substance metabolic process	Biological Process
scaffold1.t48	GO:0006753	nucleoside phosphate metabolic process	Biological Process
scaffold1.t48	GO:0046365	monosaccharide catabolic process	Biological Process
scaffold1.t48	GO:0055114	oxidation-reduction process	Biological Process
scaffold1.t48	GO:0046483	heterocycle metabolic process	Biological Process
scaffold1.t48	GO:0006740	NADPH regeneration	Biological Process
scaffold1.t48	GO:0019318	hexose metabolic process	Biological Process
scaffold1.t48	GO:0009987	cellular process	Biological Process
scaffold1.t48	GO:0006725	cellular aromatic compound metabolic process	Biological Process
scaffold1.t48	GO:1901575	organic substance catabolic process	Biological Process
scaffold1.t48	GO:0009117	nucleotide metabolic process	Biological Process
scaffold1.t48	GO:0008152	metabolic process	Biological Process
scaffold1.t48	GO:1901564	organonitrogen compound metabolic process	Biological Process
scaffold1.t48	GO:0009056	catabolic process	Biological Process
scaffold1.t48	GO:0055086	nucleobase-containing small molecule metabolic process	Biological Process
scaffold1.t48	GO:0044724	single-organism carbohydrate catabolic process	Biological Process
scaffold1.t48	GO:0044238	primary metabolic process	Biological Process
scaffold1.t48	GO:0005975	carbohydrate metabolic process	Biological Process
scaffold1.t48	GO:0005996	monosaccharide metabolic process	Biological Process
scaffold1.t48	GO:0016052	carbohydrate catabolic process	Biological Process
scaffold1.t48	GO:0044237	cellular metabolic process	Biological Process
scaffold1.t48	GO:0006796	phosphate-containing compound metabolic process	Biological Process
scaffold1.t48	GO:0006807	nitrogen compound metabolic process	Biological Process
scaffold1.t48	GO:0006793	phosphorus metabolic process	Biological Process
scaffold1.t48	GO:0019637	organophosphate metabolic process	Biological Process
scaffold1.t48	GO:0006006	glucose metabolic process	Biological Process
scaffold1.t48	GO:0006007	glucose catabolic process	Biological Process
scaffold1.t48	GO:0019362	pyridine nucleotide metabolic process	Biological Process
scaffold1.t48	GO:0019752	carboxylic acid metabolic process	Biological Process
scaffold1.t48	GO:0006520	cellular amino acid metabolic process	Biological Process
scaffold1.t48	GO:1901605	alpha-amino acid metabolic process	Biological Process
scaffold1.t48	GO:0043436	oxoacid metabolic process	Biological Process
scaffold1.t48	GO:0006573	valine metabolic process	Biological Process
scaffold1.t48	GO:0006082	organic acid metabolic process	Biological Process
scaffold1.t48	GO:0009081	branched-chain amino acid metabolic process	Biological Process
scaffold1.t48	GO:0050662	coenzyme binding	Molecular Function
scaffold1.t48	GO:0016616	oxidoreductase activity, acting on the CH-OH group of donors, NAD or NADP as acceptor	Molecular Function
scaffold1.t48	GO:0005488	binding	Molecular Function
scaffold1.t48	GO:0016614	oxidoreductase activity, acting on CH-OH group of donors	Molecular Function
scaffold1.t48	GO:0003824	catalytic activity	Molecular Function
scaffold1.t48	GO:0048037	cofactor binding	Molecular Function
scaffold1.t48	GO:0004616	phosphogluconate dehydrogenase (decarboxylating) activity	Molecular Function
scaffold1.t48	GO:0016491	oxidoreductase activity	Molecular Function
scaffold1.t48	GO:0008442	3-hydroxyisobutyrate dehydrogenase activity	Molecular Function
scaffold1.t48	GO:0051287	NAD binding	Molecular Function
scaffold1.t48	GO:0000166	nucleotide binding	Molecular Function
scaffold1.t48	GO:0036094	small molecule binding	Molecular Function
scaffold1.t48	GO:0097159	organic cyclic compound binding	Molecular Function
scaffold1.t48	GO:1901363	heterocyclic compound binding	Molecular Function
scaffold1.t48	GO:1901265	nucleoside phosphate binding	Molecular Function
scaffold1.t49	GO:0006357	regulation of transcription from RNA polymerase II promoter	Biological Process
scaffold1.t49	GO:0006366	transcription from RNA polymerase II promoter	Biological Process
scaffold1.t49	GO:0006351	transcription, DNA-dependent	Biological Process
scaffold1.t49	GO:0032774	RNA biosynthetic process	Biological Process
scaffold1.t49	GO:0090304	nucleic acid metabolic process	Biological Process
scaffold1.t49	GO:0044249	cellular biosynthetic process	Biological Process
scaffold1.t49	GO:0034641	cellular nitrogen compound metabolic process	Biological Process
scaffold1.t49	GO:0006807	nitrogen compound metabolic process	Biological Process
scaffold1.t49	GO:0034645	cellular macromolecule biosynthetic process	Biological Process
scaffold1.t49	GO:1901362	organic cyclic compound biosynthetic process	Biological Process
scaffold1.t49	GO:1901360	organic cyclic compound metabolic process	Biological Process
scaffold1.t49	GO:0006139	nucleobase-containing compound metabolic process	Biological Process
scaffold1.t49	GO:0044260	cellular macromolecule metabolic process	Biological Process
scaffold1.t49	GO:0071704	organic substance metabolic process	Biological Process
scaffold1.t49	GO:0010467	gene expression	Biological Process
scaffold1.t49	GO:0018130	heterocycle biosynthetic process	Biological Process
scaffold1.t49	GO:1901576	organic substance biosynthetic process	Biological Process
scaffold1.t49	GO:0006725	cellular aromatic compound metabolic process	Biological Process
scaffold1.t49	GO:0009987	cellular process	Biological Process
scaffold1.t49	GO:0009058	biosynthetic process	Biological Process
scaffold1.t49	GO:0009059	macromolecule biosynthetic process	Biological Process
scaffold1.t49	GO:0008152	metabolic process	Biological Process
scaffold1.t49	GO:0034654	nucleobase-containing compound biosynthetic process	Biological Process
scaffold1.t49	GO:0046483	heterocycle metabolic process	Biological Process
scaffold1.t49	GO:0016070	RNA metabolic process	Biological Process
scaffold1.t49	GO:0044238	primary metabolic process	Biological Process
scaffold1.t49	GO:0044271	cellular nitrogen compound biosynthetic process	Biological Process
scaffold1.t49	GO:0044237	cellular metabolic process	Biological Process
scaffold1.t49	GO:0043170	macromolecule metabolic process	Biological Process
scaffold1.t49	GO:0019438	aromatic compound biosynthetic process	Biological Process
scaffold1.t49	GO:0019222	regulation of metabolic process	Biological Process
scaffold1.t49	GO:0031326	regulation of cellular biosynthetic process	Biological Process
scaffold1.t49	GO:0031323	regulation of cellular metabolic process	Biological Process
scaffold1.t49	GO:0050789	regulation of biological process	Biological Process
scaffold1.t49	GO:0080090	regulation of primary metabolic process	Biological Process
scaffold1.t49	GO:2000112	regulation of cellular macromolecule biosynthetic process	Biological Process
scaffold1.t49	GO:0060255	regulation of macromolecule metabolic process	Biological Process
scaffold1.t49	GO:0065007	biological regulation	Biological Process
scaffold1.t49	GO:0010468	regulation of gene expression	Biological Process
scaffold1.t49	GO:0019219	regulation of nucleobase-containing compound metabolic process	Biological Process
scaffold1.t49	GO:0009889	regulation of biosynthetic process	Biological Process
scaffold1.t49	GO:0050794	regulation of cellular process	Biological Process
scaffold1.t49	GO:0051171	regulation of nitrogen compound metabolic process	Biological Process
scaffold1.t49	GO:2001141	regulation of RNA biosynthetic process	Biological Process
scaffold1.t49	GO:0051252	regulation of RNA metabolic process	Biological Process
scaffold1.t49	GO:0006355	regulation of transcription, DNA-dependent	Biological Process
scaffold1.t49	GO:0010556	regulation of macromolecule biosynthetic process	Biological Process
scaffold1.t49	GO:0043169	cation binding	Molecular Function
scaffold1.t49	GO:0046914	transition metal ion binding	Molecular Function
scaffold1.t49	GO:0097159	organic cyclic compound binding	Molecular Function
scaffold1.t49	GO:0008270	zinc ion binding	Molecular Function
scaffold1.t49	GO:0043167	ion binding	Molecular Function
scaffold1.t49	GO:0005488	binding	Molecular Function
scaffold1.t49	GO:0003676	nucleic acid binding	Molecular Function
scaffold1.t49	GO:0003677	DNA binding	Molecular Function
scaffold1.t49	GO:0046872	metal ion binding	Molecular Function
scaffold1.t49	GO:1901363	heterocyclic compound binding	Molecular Function
scaffold1.t49	GO:0003700	sequence-specific DNA binding transcription factor activity	Molecular Function
scaffold1.t49	GO:0000981	sequence-specific DNA binding RNA polymerase II transcription factor activity	Molecular Function
scaffold1.t49	GO:0001071	nucleic acid binding transcription factor activity	Molecular Function
scaffold1.t49	GO:0043231	intracellular membrane-bounded organelle	Cellular Component
scaffold1.t49	GO:0005634	nucleus	Cellular Component
scaffold1.t49	GO:0044464	cell part	Cellular Component
scaffold1.t49	GO:0005623	cell	Cellular Component
scaffold1.t49	GO:0005622	intracellular	Cellular Component
scaffold1.t49	GO:0043229	intracellular organelle	Cellular Component
scaffold1.t49	GO:0044424	intracellular part	Cellular Component
scaffold1.t49	GO:0043227	membrane-bounded organelle	Cellular Component
scaffold1.t49	GO:0043226	organelle	Cellular Component
scaffold1.t50	GO:0008152	metabolic process	Biological Process
scaffold1.t50	GO:0003824	catalytic activity	Molecular Function
scaffold1.t51	GO:0044710	single-organism metabolic process	Biological Process
scaffold1.t51	GO:0055114	oxidation-reduction process	Biological Process
scaffold1.t51	GO:0008152	metabolic process	Biological Process
scaffold1.t51	GO:0016491	oxidoreductase activity	Molecular Function
scaffold1.t51	GO:0043169	cation binding	Molecular Function
scaffold1.t51	GO:0046914	transition metal ion binding	Molecular Function
scaffold1.t51	GO:0008270	zinc ion binding	Molecular Function
scaffold1.t51	GO:0043167	ion binding	Molecular Function
scaffold1.t51	GO:0003824	catalytic activity	Molecular Function
scaffold1.t51	GO:0005488	binding	Molecular Function
scaffold1.t51	GO:0046872	metal ion binding	Molecular Function
scaffold1.t52	GO:0032502	developmental process	Biological Process
scaffold1.t52	GO:0032501	multicellular organismal process	Biological Process
scaffold1.t52	GO:0044707	single-multicellular organism process	Biological Process
scaffold1.t52	GO:0048856	anatomical structure development	Biological Process
scaffold1.t52	GO:0044767	single-organism developmental process	Biological Process
scaffold1.t52	GO:0043581	mycelium development	Biological Process
scaffold1.t52	GO:0007275	multicellular organismal development	Biological Process
scaffold1.t52	GO:0044699	single-organism process	Biological Process
scaffold1.t53	GO:0008152	metabolic process	Biological Process
scaffold1.t53	GO:0043168	anion binding	Molecular Function
scaffold1.t53	GO:0043169	cation binding	Molecular Function
scaffold1.t53	GO:0030976	thiamine pyrophosphate binding	Molecular Function
scaffold1.t53	GO:0050662	coenzyme binding	Molecular Function
scaffold1.t53	GO:0097159	organic cyclic compound binding	Molecular Function
scaffold1.t53	GO:0000287	magnesium ion binding	Molecular Function
scaffold1.t53	GO:0019842	vitamin binding	Molecular Function
scaffold1.t53	GO:0043167	ion binding	Molecular Function
scaffold1.t53	GO:0036094	small molecule binding	Molecular Function
scaffold1.t53	GO:0003824	catalytic activity	Molecular Function
scaffold1.t53	GO:0048037	cofactor binding	Molecular Function
scaffold1.t53	GO:0005488	binding	Molecular Function
scaffold1.t53	GO:1901681	sulfur compound binding	Molecular Function
scaffold1.t53	GO:0046872	metal ion binding	Molecular Function
scaffold1.t53	GO:1901363	heterocyclic compound binding	Molecular Function
scaffold1.t55	GO:0055085	transmembrane transport	Biological Process
scaffold1.t55	GO:0009987	cellular process	Biological Process
scaffold1.t55	GO:0006810	transport	Biological Process
scaffold1.t55	GO:0044699	single-organism process	Biological Process
scaffold1.t55	GO:0051179	localization	Biological Process
scaffold1.t55	GO:0044763	single-organism cellular process	Biological Process
scaffold1.t55	GO:0051234	establishment of localization	Biological Process
scaffold1.t55	GO:0044765	single-organism transport	Biological Process
scaffold1.t55	GO:0006820	anion transport	Biological Process
scaffold1.t55	GO:0001407	glycerophosphodiester transport	Biological Process
scaffold1.t55	GO:1901264	carbohydrate derivative transport	Biological Process
scaffold1.t55	GO:0071702	organic substance transport	Biological Process
scaffold1.t55	GO:0006811	ion transport	Biological Process
scaffold1.t55	GO:0015711	organic anion transport	Biological Process
scaffold1.t55	GO:0015748	organophosphate ester transport	Biological Process
scaffold1.t55	GO:0034220	ion transmembrane transport	Biological Process
scaffold1.t55	GO:0005215	transporter activity	Molecular Function
scaffold1.t55	GO:0022857	transmembrane transporter activity	Molecular Function
scaffold1.t55	GO:0022891	substrate-specific transmembrane transporter activity	Molecular Function
scaffold1.t55	GO:0022892	substrate-specific transporter activity	Molecular Function
scaffold1.t55	GO:0008514	organic anion transmembrane transporter activity	Molecular Function
scaffold1.t55	GO:0008509	anion transmembrane transporter activity	Molecular Function
scaffold1.t55	GO:0001406	glycerophosphodiester transmembrane transporter activity	Molecular Function
scaffold1.t55	GO:0015075	ion transmembrane transporter activity	Molecular Function
scaffold1.t55	GO:0015605	organophosphate ester transmembrane transporter activity	Molecular Function
scaffold1.t55	GO:0016020	membrane	Cellular Component
scaffold1.t55	GO:0016021	integral to membrane	Cellular Component
scaffold1.t55	GO:0044425	membrane part	Cellular Component
scaffold1.t55	GO:0031224	intrinsic to membrane	Cellular Component
scaffold1.t55	GO:0044464	cell part	Cellular Component
scaffold1.t55	GO:0005623	cell	Cellular Component
scaffold1.t55	GO:0071944	cell periphery	Cellular Component
scaffold1.t55	GO:0005886	plasma membrane	Cellular Component
scaffold1.t56	GO:0008152	metabolic process	Biological Process
scaffold1.t56	GO:0044238	primary metabolic process	Biological Process
scaffold1.t56	GO:0044710	single-organism metabolic process	Biological Process
scaffold1.t56	GO:0005975	carbohydrate metabolic process	Biological Process
scaffold1.t56	GO:0071704	organic substance metabolic process	Biological Process
scaffold1.t56	GO:0055114	oxidation-reduction process	Biological Process
scaffold1.t56	GO:0003824	catalytic activity	Molecular Function
scaffold1.t56	GO:0016491	oxidoreductase activity	Molecular Function
scaffold1.t58	GO:0009987	cellular process	Biological Process
scaffold1.t58	GO:0044699	single-organism process	Biological Process
scaffold1.t58	GO:0051179	localization	Biological Process
scaffold1.t58	GO:0006810	transport	Biological Process
scaffold1.t58	GO:0044763	single-organism cellular process	Biological Process
scaffold1.t58	GO:0051234	establishment of localization	Biological Process
scaffold1.t58	GO:0055085	transmembrane transport	Biological Process
scaffold1.t58	GO:0044765	single-organism transport	Biological Process
scaffold1.t58	GO:0016020	membrane	Cellular Component
scaffold1.t58	GO:0016021	integral to membrane	Cellular Component
scaffold1.t58	GO:0044425	membrane part	Cellular Component
scaffold1.t58	GO:0031224	intrinsic to membrane	Cellular Component
scaffold1.t59	GO:0009987	cellular process	Biological Process
scaffold1.t59	GO:0044699	single-organism process	Biological Process
scaffold1.t59	GO:0051179	localization	Biological Process
scaffold1.t59	GO:0006810	transport	Biological Process
scaffold1.t59	GO:0044763	single-organism cellular process	Biological Process
scaffold1.t59	GO:0051234	establishment of localization	Biological Process
scaffold1.t59	GO:0055085	transmembrane transport	Biological Process
scaffold1.t59	GO:0044765	single-organism transport	Biological Process
scaffold1.t59	GO:0016020	membrane	Cellular Component
scaffold1.t59	GO:0016021	integral to membrane	Cellular Component
scaffold1.t59	GO:0044425	membrane part	Cellular Component
scaffold1.t59	GO:0031224	intrinsic to membrane	Cellular Component
scaffold1.t60	GO:0008152	metabolic process	Biological Process
scaffold1.t60	GO:0016787	hydrolase activity	Molecular Function
scaffold1.t60	GO:0003824	catalytic activity	Molecular Function
scaffold1.t60	GO:0043231	intracellular membrane-bounded organelle	Cellular Component
scaffold1.t60	GO:0005634	nucleus	Cellular Component
scaffold1.t60	GO:0044464	cell part	Cellular Component
scaffold1.t60	GO:0005623	cell	Cellular Component
scaffold1.t60	GO:0005622	intracellular	Cellular Component
scaffold1.t60	GO:0043229	intracellular organelle	Cellular Component
scaffold1.t60	GO:0044424	intracellular part	Cellular Component
scaffold1.t60	GO:0043227	membrane-bounded organelle	Cellular Component
scaffold1.t60	GO:0043226	organelle	Cellular Component
scaffold1.t61	GO:0055085	transmembrane transport	Biological Process
scaffold1.t61	GO:0009987	cellular process	Biological Process
scaffold1.t61	GO:0006810	transport	Biological Process
scaffold1.t61	GO:0044699	single-organism process	Biological Process
scaffold1.t61	GO:0051179	localization	Biological Process
scaffold1.t61	GO:0044763	single-organism cellular process	Biological Process
scaffold1.t61	GO:0051234	establishment of localization	Biological Process
scaffold1.t61	GO:0044765	single-organism transport	Biological Process
scaffold1.t61	GO:0006820	anion transport	Biological Process
scaffold1.t61	GO:0001407	glycerophosphodiester transport	Biological Process
scaffold1.t61	GO:1901264	carbohydrate derivative transport	Biological Process
scaffold1.t61	GO:0071702	organic substance transport	Biological Process
scaffold1.t61	GO:0006811	ion transport	Biological Process
scaffold1.t61	GO:0015711	organic anion transport	Biological Process
scaffold1.t61	GO:0015748	organophosphate ester transport	Biological Process
scaffold1.t61	GO:0034220	ion transmembrane transport	Biological Process
scaffold1.t61	GO:0005215	transporter activity	Molecular Function
scaffold1.t61	GO:0022857	transmembrane transporter activity	Molecular Function
scaffold1.t61	GO:0022891	substrate-specific transmembrane transporter activity	Molecular Function
scaffold1.t61	GO:0022892	substrate-specific transporter activity	Molecular Function
scaffold1.t61	GO:0008514	organic anion transmembrane transporter activity	Molecular Function
scaffold1.t61	GO:0008509	anion transmembrane transporter activity	Molecular Function
scaffold1.t61	GO:0001406	glycerophosphodiester transmembrane transporter activity	Molecular Function
scaffold1.t61	GO:0015075	ion transmembrane transporter activity	Molecular Function
scaffold1.t61	GO:0015605	organophosphate ester transmembrane transporter activity	Molecular Function
scaffold1.t61	GO:0016020	membrane	Cellular Component
scaffold1.t61	GO:0016021	integral to membrane	Cellular Component
scaffold1.t61	GO:0044425	membrane part	Cellular Component
scaffold1.t61	GO:0031224	intrinsic to membrane	Cellular Component
scaffold1.t61	GO:0044464	cell part	Cellular Component
scaffold1.t61	GO:0005623	cell	Cellular Component
scaffold1.t61	GO:0071944	cell periphery	Cellular Component
scaffold1.t61	GO:0005886	plasma membrane	Cellular Component
scaffold1.t63	GO:0008152	metabolic process	Biological Process
scaffold1.t63	GO:0003824	catalytic activity	Molecular Function
scaffold1.t63	GO:0016787	hydrolase activity	Molecular Function
scaffold1.t67	GO:0044238	primary metabolic process	Biological Process
scaffold1.t67	GO:0019538	protein metabolic process	Biological Process
scaffold1.t67	GO:0043170	macromolecule metabolic process	Biological Process
scaffold1.t67	GO:0071704	organic substance metabolic process	Biological Process
scaffold1.t67	GO:0008152	metabolic process	Biological Process
scaffold1.t67	GO:0006508	proteolysis	Biological Process
scaffold1.t67	GO:0016787	hydrolase activity	Molecular Function
scaffold1.t67	GO:0004175	endopeptidase activity	Molecular Function
scaffold1.t67	GO:0004252	serine-type endopeptidase activity	Molecular Function
scaffold1.t67	GO:0017171	serine hydrolase activity	Molecular Function
scaffold1.t67	GO:0003824	catalytic activity	Molecular Function
scaffold1.t67	GO:0070011	peptidase activity, acting on L-amino acid peptides	Molecular Function
scaffold1.t67	GO:0008233	peptidase activity	Molecular Function
scaffold1.t67	GO:0008236	serine-type peptidase activity	Molecular Function
scaffold1.t76	GO:0009987	cellular process	Biological Process
scaffold1.t76	GO:0050789	regulation of biological process	Biological Process
scaffold1.t76	GO:0065007	biological regulation	Biological Process
scaffold1.t76	GO:0050794	regulation of cellular process	Biological Process
scaffold1.t76	GO:0044699	single-organism process	Biological Process
scaffold1.t76	GO:0044763	single-organism cellular process	Biological Process
scaffold1.t76	GO:0007165	signal transduction	Biological Process
scaffold1.t76	GO:0051716	cellular response to stimulus	Biological Process
scaffold1.t76	GO:0050896	response to stimulus	Biological Process
scaffold1.t76	GO:0044700	single organism signaling	Biological Process
scaffold1.t76	GO:0007154	cell communication	Biological Process
scaffold1.t76	GO:0006629	lipid metabolic process	Biological Process
scaffold1.t76	GO:0008152	metabolic process	Biological Process
scaffold1.t76	GO:0023052	signaling	Biological Process
scaffold1.t76	GO:0044710	single-organism metabolic process	Biological Process
scaffold1.t76	GO:0044238	primary metabolic process	Biological Process
scaffold1.t76	GO:0071704	organic substance metabolic process	Biological Process
scaffold1.t76	GO:0035556	intracellular signal transduction	Biological Process
scaffold1.t76	GO:0008081	phosphoric diester hydrolase activity	Molecular Function
scaffold1.t76	GO:0016787	hydrolase activity	Molecular Function
scaffold1.t76	GO:0042578	phosphoric ester hydrolase activity	Molecular Function
scaffold1.t76	GO:0016788	hydrolase activity, acting on ester bonds	Molecular Function
scaffold1.t76	GO:0003824	catalytic activity	Molecular Function
scaffold1.t76	GO:0004435	phosphatidylinositol phospholipase C activity	Molecular Function
scaffold1.t76	GO:0004629	phospholipase C activity	Molecular Function
scaffold1.t76	GO:0004620	phospholipase activity	Molecular Function
scaffold1.t76	GO:0016298	lipase activity	Molecular Function
scaffold1.t76	GO:0060089	molecular transducer activity	Molecular Function
scaffold1.t76	GO:0004871	signal transducer activity	Molecular Function
scaffold1.t76	GO:0005488	binding	Molecular Function
scaffold1.t76	GO:0046872	metal ion binding	Molecular Function
scaffold1.t76	GO:0043169	cation binding	Molecular Function
scaffold1.t76	GO:0043167	ion binding	Molecular Function
scaffold1.t76	GO:0005509	calcium ion binding	Molecular Function
scaffold1.t76	GO:0043168	anion binding	Molecular Function
scaffold1.t76	GO:0005543	phospholipid binding	Molecular Function
scaffold1.t76	GO:0008289	lipid binding	Molecular Function
scaffold1.t77	GO:0044238	primary metabolic process	Biological Process
scaffold1.t77	GO:0019538	protein metabolic process	Biological Process
scaffold1.t77	GO:0043170	macromolecule metabolic process	Biological Process
scaffold1.t77	GO:0071704	organic substance metabolic process	Biological Process
scaffold1.t77	GO:0008152	metabolic process	Biological Process
scaffold1.t77	GO:0006508	proteolysis	Biological Process
scaffold1.t77	GO:0016787	hydrolase activity	Molecular Function
scaffold1.t77	GO:0004175	endopeptidase activity	Molecular Function
scaffold1.t77	GO:0070011	peptidase activity, acting on L-amino acid peptides	Molecular Function
scaffold1.t77	GO:0003824	catalytic activity	Molecular Function
scaffold1.t77	GO:0004197	cysteine-type endopeptidase activity	Molecular Function
scaffold1.t77	GO:0008233	peptidase activity	Molecular Function
scaffold1.t77	GO:0004198	calcium-dependent cysteine-type endopeptidase activity	Molecular Function
scaffold1.t77	GO:0008234	cysteine-type peptidase activity	Molecular Function
scaffold1.t77	GO:0044464	cell part	Cellular Component
scaffold1.t77	GO:0005623	cell	Cellular Component
scaffold1.t77	GO:0005622	intracellular	Cellular Component
scaffold1.t78	GO:0006357	regulation of transcription from RNA polymerase II promoter	Biological Process
scaffold1.t78	GO:0006366	transcription from RNA polymerase II promoter	Biological Process
scaffold1.t78	GO:0032774	RNA biosynthetic process	Biological Process
scaffold1.t78	GO:0019222	regulation of metabolic process	Biological Process
scaffold1.t78	GO:0031326	regulation of cellular biosynthetic process	Biological Process
scaffold1.t78	GO:0031323	regulation of cellular metabolic process	Biological Process
scaffold1.t78	GO:0090304	nucleic acid metabolic process	Biological Process
scaffold1.t78	GO:0044249	cellular biosynthetic process	Biological Process
scaffold1.t78	GO:0034641	cellular nitrogen compound metabolic process	Biological Process
scaffold1.t78	GO:0006807	nitrogen compound metabolic process	Biological Process
scaffold1.t78	GO:0034645	cellular macromolecule biosynthetic process	Biological Process
scaffold1.t78	GO:1901362	organic cyclic compound biosynthetic process	Biological Process
scaffold1.t78	GO:0050789	regulation of biological process	Biological Process
scaffold1.t78	GO:1901360	organic cyclic compound metabolic process	Biological Process
scaffold1.t78	GO:0080090	regulation of primary metabolic process	Biological Process
scaffold1.t78	GO:0006139	nucleobase-containing compound metabolic process	Biological Process
scaffold1.t78	GO:0044260	cellular macromolecule metabolic process	Biological Process
scaffold1.t78	GO:0071704	organic substance metabolic process	Biological Process
scaffold1.t78	GO:2000112	regulation of cellular macromolecule biosynthetic process	Biological Process
scaffold1.t78	GO:0060255	regulation of macromolecule metabolic process	Biological Process
scaffold1.t78	GO:0010467	gene expression	Biological Process
scaffold1.t78	GO:0065007	biological regulation	Biological Process
scaffold1.t78	GO:0010468	regulation of gene expression	Biological Process
scaffold1.t78	GO:0018130	heterocycle biosynthetic process	Biological Process
scaffold1.t78	GO:1901576	organic substance biosynthetic process	Biological Process
scaffold1.t78	GO:0019219	regulation of nucleobase-containing compound metabolic process	Biological Process
scaffold1.t78	GO:0006725	cellular aromatic compound metabolic process	Biological Process
scaffold1.t78	GO:0009987	cellular process	Biological Process
scaffold1.t78	GO:0009889	regulation of biosynthetic process	Biological Process
scaffold1.t78	GO:0050794	regulation of cellular process	Biological Process
scaffold1.t78	GO:0009058	biosynthetic process	Biological Process
scaffold1.t78	GO:0009059	macromolecule biosynthetic process	Biological Process
scaffold1.t78	GO:0051171	regulation of nitrogen compound metabolic process	Biological Process
scaffold1.t78	GO:0008152	metabolic process	Biological Process
scaffold1.t78	GO:2001141	regulation of RNA biosynthetic process	Biological Process
scaffold1.t78	GO:0034654	nucleobase-containing compound biosynthetic process	Biological Process
scaffold1.t78	GO:0046483	heterocycle metabolic process	Biological Process
scaffold1.t78	GO:0016070	RNA metabolic process	Biological Process
scaffold1.t78	GO:0044238	primary metabolic process	Biological Process
scaffold1.t78	GO:0044271	cellular nitrogen compound biosynthetic process	Biological Process
scaffold1.t78	GO:0051252	regulation of RNA metabolic process	Biological Process
scaffold1.t78	GO:0044237	cellular metabolic process	Biological Process
scaffold1.t78	GO:0043170	macromolecule metabolic process	Biological Process
scaffold1.t78	GO:0006355	regulation of transcription, DNA-dependent	Biological Process
scaffold1.t78	GO:0010556	regulation of macromolecule biosynthetic process	Biological Process
scaffold1.t78	GO:0006351	transcription, DNA-dependent	Biological Process
scaffold1.t78	GO:0019438	aromatic compound biosynthetic process	Biological Process
scaffold1.t78	GO:0005488	binding	Molecular Function
scaffold1.t78	GO:0043169	cation binding	Molecular Function
scaffold1.t78	GO:0046914	transition metal ion binding	Molecular Function
scaffold1.t78	GO:0003700	sequence-specific DNA binding transcription factor activity	Molecular Function
scaffold1.t78	GO:0043167	ion binding	Molecular Function
scaffold1.t78	GO:0008270	zinc ion binding	Molecular Function
scaffold1.t78	GO:0046872	metal ion binding	Molecular Function
scaffold1.t78	GO:0000981	sequence-specific DNA binding RNA polymerase II transcription factor activity	Molecular Function
scaffold1.t78	GO:0001071	nucleic acid binding transcription factor activity	Molecular Function
scaffold1.t78	GO:0043231	intracellular membrane-bounded organelle	Cellular Component
scaffold1.t78	GO:0005634	nucleus	Cellular Component
scaffold1.t78	GO:0044464	cell part	Cellular Component
scaffold1.t78	GO:0005623	cell	Cellular Component
scaffold1.t78	GO:0005622	intracellular	Cellular Component
scaffold1.t78	GO:0043229	intracellular organelle	Cellular Component
scaffold1.t78	GO:0044424	intracellular part	Cellular Component
scaffold1.t78	GO:0043227	membrane-bounded organelle	Cellular Component
scaffold1.t78	GO:0043226	organelle	Cellular Component
scaffold1.t79	GO:0044238	primary metabolic process	Biological Process
scaffold1.t79	GO:0019538	protein metabolic process	Biological Process
scaffold1.t79	GO:0043170	macromolecule metabolic process	Biological Process
scaffold1.t79	GO:0071704	organic substance metabolic process	Biological Process
scaffold1.t79	GO:0008152	metabolic process	Biological Process
scaffold1.t79	GO:0006508	proteolysis	Biological Process
scaffold1.t79	GO:0016787	hydrolase activity	Molecular Function
scaffold1.t79	GO:0004175	endopeptidase activity	Molecular Function
scaffold1.t79	GO:0070001	aspartic-type peptidase activity	Molecular Function
scaffold1.t79	GO:0003824	catalytic activity	Molecular Function
scaffold1.t79	GO:0070011	peptidase activity, acting on L-amino acid peptides	Molecular Function
scaffold1.t79	GO:0004190	aspartic-type endopeptidase activity	Molecular Function
scaffold1.t79	GO:0008233	peptidase activity	Molecular Function
scaffold1.t81	GO:0044238	primary metabolic process	Biological Process
scaffold1.t81	GO:1901575	organic substance catabolic process	Biological Process
scaffold1.t81	GO:0005975	carbohydrate metabolic process	Biological Process
scaffold1.t81	GO:0005976	polysaccharide metabolic process	Biological Process
scaffold1.t81	GO:0016052	carbohydrate catabolic process	Biological Process
scaffold1.t81	GO:0000272	polysaccharide catabolic process	Biological Process
scaffold1.t81	GO:0071704	organic substance metabolic process	Biological Process
scaffold1.t81	GO:0008152	metabolic process	Biological Process
scaffold1.t81	GO:0043170	macromolecule metabolic process	Biological Process
scaffold1.t81	GO:0009056	catabolic process	Biological Process
scaffold1.t81	GO:0009057	macromolecule catabolic process	Biological Process
scaffold1.t81	GO:0003824	catalytic activity	Molecular Function
scaffold1.t81	GO:0016787	hydrolase activity	Molecular Function
scaffold1.t81	GO:0016798	hydrolase activity, acting on glycosyl bonds	Molecular Function
scaffold1.t81	GO:0008810	cellulase activity	Molecular Function
scaffold1.t81	GO:0004553	hydrolase activity, hydrolyzing O-glycosyl compounds	Molecular Function
scaffold1.t83	GO:0044238	primary metabolic process	Biological Process
scaffold1.t83	GO:0006468	protein phosphorylation	Biological Process
scaffold1.t83	GO:0044260	cellular macromolecule metabolic process	Biological Process
scaffold1.t83	GO:0044267	cellular protein metabolic process	Biological Process
scaffold1.t83	GO:0019538	protein metabolic process	Biological Process
scaffold1.t83	GO:0016310	phosphorylation	Biological Process
scaffold1.t83	GO:0009987	cellular process	Biological Process
scaffold1.t83	GO:0043412	macromolecule modification	Biological Process
scaffold1.t83	GO:0006464	cellular protein modification process	Biological Process
scaffold1.t83	GO:0043170	macromolecule metabolic process	Biological Process
scaffold1.t83	GO:0071704	organic substance metabolic process	Biological Process
scaffold1.t83	GO:0006796	phosphate-containing compound metabolic process	Biological Process
scaffold1.t83	GO:0036211	protein modification process	Biological Process
scaffold1.t83	GO:0044237	cellular metabolic process	Biological Process
scaffold1.t83	GO:0008152	metabolic process	Biological Process
scaffold1.t83	GO:0006793	phosphorus metabolic process	Biological Process
scaffold1.t83	GO:0035639	purine ribonucleoside triphosphate binding	Molecular Function
scaffold1.t83	GO:0005488	binding	Molecular Function
scaffold1.t83	GO:0000166	nucleotide binding	Molecular Function
scaffold1.t83	GO:1901363	heterocyclic compound binding	Molecular Function
scaffold1.t83	GO:0001883	purine nucleoside binding	Molecular Function
scaffold1.t83	GO:0001882	nucleoside binding	Molecular Function
scaffold1.t83	GO:0043168	anion binding	Molecular Function
scaffold1.t83	GO:0043167	ion binding	Molecular Function
scaffold1.t83	GO:0016740	transferase activity	Molecular Function
scaffold1.t83	GO:1901265	nucleoside phosphate binding	Molecular Function
scaffold1.t83	GO:0032549	ribonucleoside binding	Molecular Function
scaffold1.t83	GO:0017076	purine nucleotide binding	Molecular Function
scaffold1.t83	GO:0004672	protein kinase activity	Molecular Function
scaffold1.t83	GO:0005524	ATP binding	Molecular Function
scaffold1.t83	GO:0016301	kinase activity	Molecular Function
scaffold1.t83	GO:0036094	small molecule binding	Molecular Function
scaffold1.t83	GO:0003824	catalytic activity	Molecular Function
scaffold1.t83	GO:0030554	adenyl nucleotide binding	Molecular Function
scaffold1.t83	GO:0016773	phosphotransferase activity, alcohol group as acceptor	Molecular Function
scaffold1.t83	GO:0016772	transferase activity, transferring phosphorus-containing groups	Molecular Function
scaffold1.t83	GO:0032559	adenyl ribonucleotide binding	Molecular Function
scaffold1.t83	GO:0097159	organic cyclic compound binding	Molecular Function
scaffold1.t83	GO:0032555	purine ribonucleotide binding	Molecular Function
scaffold1.t83	GO:0032550	purine ribonucleoside binding	Molecular Function
scaffold1.t83	GO:0032553	ribonucleotide binding	Molecular Function
scaffold1.t84	GO:0006357	regulation of transcription from RNA polymerase II promoter	Biological Process
scaffold1.t84	GO:0006366	transcription from RNA polymerase II promoter	Biological Process
scaffold1.t84	GO:0032774	RNA biosynthetic process	Biological Process
scaffold1.t84	GO:0019222	regulation of metabolic process	Biological Process
scaffold1.t84	GO:0031326	regulation of cellular biosynthetic process	Biological Process
scaffold1.t84	GO:0031323	regulation of cellular metabolic process	Biological Process
scaffold1.t84	GO:0090304	nucleic acid metabolic process	Biological Process
scaffold1.t84	GO:0044249	cellular biosynthetic process	Biological Process
scaffold1.t84	GO:0034641	cellular nitrogen compound metabolic process	Biological Process
scaffold1.t84	GO:0006807	nitrogen compound metabolic process	Biological Process
scaffold1.t84	GO:0034645	cellular macromolecule biosynthetic process	Biological Process
scaffold1.t84	GO:1901362	organic cyclic compound biosynthetic process	Biological Process
scaffold1.t84	GO:0050789	regulation of biological process	Biological Process
scaffold1.t84	GO:1901360	organic cyclic compound metabolic process	Biological Process
scaffold1.t84	GO:0080090	regulation of primary metabolic process	Biological Process
scaffold1.t84	GO:0006139	nucleobase-containing compound metabolic process	Biological Process
scaffold1.t84	GO:0044260	cellular macromolecule metabolic process	Biological Process
scaffold1.t84	GO:0071704	organic substance metabolic process	Biological Process
scaffold1.t84	GO:2000112	regulation of cellular macromolecule biosynthetic process	Biological Process
scaffold1.t84	GO:0060255	regulation of macromolecule metabolic process	Biological Process
scaffold1.t84	GO:0010467	gene expression	Biological Process
scaffold1.t84	GO:0065007	biological regulation	Biological Process
scaffold1.t84	GO:0010468	regulation of gene expression	Biological Process
scaffold1.t84	GO:0018130	heterocycle biosynthetic process	Biological Process
scaffold1.t84	GO:1901576	organic substance biosynthetic process	Biological Process
scaffold1.t84	GO:0019219	regulation of nucleobase-containing compound metabolic process	Biological Process
scaffold1.t84	GO:0006725	cellular aromatic compound metabolic process	Biological Process
scaffold1.t84	GO:0009987	cellular process	Biological Process
scaffold1.t84	GO:0009889	regulation of biosynthetic process	Biological Process
scaffold1.t84	GO:0050794	regulation of cellular process	Biological Process
scaffold1.t84	GO:0009058	biosynthetic process	Biological Process
scaffold1.t84	GO:0009059	macromolecule biosynthetic process	Biological Process
scaffold1.t84	GO:0051171	regulation of nitrogen compound metabolic process	Biological Process
scaffold1.t84	GO:0008152	metabolic process	Biological Process
scaffold1.t84	GO:2001141	regulation of RNA biosynthetic process	Biological Process
scaffold1.t84	GO:0034654	nucleobase-containing compound biosynthetic process	Biological Process
scaffold1.t84	GO:0046483	heterocycle metabolic process	Biological Process
scaffold1.t84	GO:0016070	RNA metabolic process	Biological Process
scaffold1.t84	GO:0044238	primary metabolic process	Biological Process
scaffold1.t84	GO:0044271	cellular nitrogen compound biosynthetic process	Biological Process
scaffold1.t84	GO:0051252	regulation of RNA metabolic process	Biological Process
scaffold1.t84	GO:0044237	cellular metabolic process	Biological Process
scaffold1.t84	GO:0043170	macromolecule metabolic process	Biological Process
scaffold1.t84	GO:0006355	regulation of transcription, DNA-dependent	Biological Process
scaffold1.t84	GO:0010556	regulation of macromolecule biosynthetic process	Biological Process
scaffold1.t84	GO:0006351	transcription, DNA-dependent	Biological Process
scaffold1.t84	GO:0019438	aromatic compound biosynthetic process	Biological Process
scaffold1.t84	GO:0050896	response to stimulus	Biological Process
scaffold1.t84	GO:0006950	response to stress	Biological Process
scaffold1.t84	GO:0005488	binding	Molecular Function
scaffold1.t84	GO:0043169	cation binding	Molecular Function
scaffold1.t84	GO:0046914	transition metal ion binding	Molecular Function
scaffold1.t84	GO:0003700	sequence-specific DNA binding transcription factor activity	Molecular Function
scaffold1.t84	GO:0043167	ion binding	Molecular Function
scaffold1.t84	GO:0008270	zinc ion binding	Molecular Function
scaffold1.t84	GO:0046872	metal ion binding	Molecular Function
scaffold1.t84	GO:0000981	sequence-specific DNA binding RNA polymerase II transcription factor activity	Molecular Function
scaffold1.t84	GO:0001071	nucleic acid binding transcription factor activity	Molecular Function
scaffold1.t84	GO:0043231	intracellular membrane-bounded organelle	Cellular Component
scaffold1.t84	GO:0005634	nucleus	Cellular Component
scaffold1.t84	GO:0044464	cell part	Cellular Component
scaffold1.t84	GO:0005623	cell	Cellular Component
scaffold1.t84	GO:0005622	intracellular	Cellular Component
scaffold1.t84	GO:0043229	intracellular organelle	Cellular Component
scaffold1.t84	GO:0044424	intracellular part	Cellular Component
scaffold1.t84	GO:0043227	membrane-bounded organelle	Cellular Component
scaffold1.t84	GO:0043226	organelle	Cellular Component
scaffold1.t84	GO:0016021	integral to membrane	Cellular Component
scaffold1.t84	GO:0016020	membrane	Cellular Component
scaffold1.t84	GO:0044425	membrane part	Cellular Component
scaffold1.t84	GO:0031224	intrinsic to membrane	Cellular Component
scaffold1.t86	GO:0008152	metabolic process	Biological Process
scaffold1.t86	GO:0003824	catalytic activity	Molecular Function
scaffold1.t86	GO:0016787	hydrolase activity	Molecular Function
scaffold1.t87	GO:0006810	transport	Biological Process
scaffold1.t87	GO:0051234	establishment of localization	Biological Process
scaffold1.t87	GO:0051179	localization	Biological Process
scaffold1.t87	GO:0006811	ion transport	Biological Process
scaffold1.t87	GO:0044765	single-organism transport	Biological Process
scaffold1.t87	GO:0006820	anion transport	Biological Process
scaffold1.t87	GO:0015698	inorganic anion transport	Biological Process
scaffold1.t87	GO:0044699	single-organism process	Biological Process
scaffold1.t87	GO:0005215	transporter activity	Molecular Function
scaffold1.t87	GO:0016020	membrane	Cellular Component
scaffold1.t88	GO:0006810	transport	Biological Process
scaffold1.t88	GO:0051234	establishment of localization	Biological Process
scaffold1.t88	GO:0051179	localization	Biological Process
scaffold1.t88	GO:0006811	ion transport	Biological Process
scaffold1.t88	GO:0044765	single-organism transport	Biological Process
scaffold1.t88	GO:0006820	anion transport	Biological Process
scaffold1.t88	GO:0015698	inorganic anion transport	Biological Process
scaffold1.t88	GO:0044699	single-organism process	Biological Process
scaffold1.t88	GO:0005215	transporter activity	Molecular Function
scaffold1.t88	GO:0016020	membrane	Cellular Component
scaffold1.t93	GO:0008152	metabolic process	Biological Process
scaffold1.t93	GO:0016740	transferase activity	Molecular Function
scaffold1.t93	GO:0016746	transferase activity, transferring acyl groups	Molecular Function
scaffold1.t93	GO:0003824	catalytic activity	Molecular Function
scaffold1.t93	GO:0016747	transferase activity, transferring acyl groups other than amino-acyl groups	Molecular Function
scaffold1.t94	GO:0044238	primary metabolic process	Biological Process
scaffold1.t94	GO:0005975	carbohydrate metabolic process	Biological Process
scaffold1.t94	GO:0008152	metabolic process	Biological Process
scaffold1.t94	GO:0071704	organic substance metabolic process	Biological Process
scaffold1.t94	GO:0004553	hydrolase activity, hydrolyzing O-glycosyl compounds	Molecular Function
scaffold1.t94	GO:0016787	hydrolase activity	Molecular Function
scaffold1.t94	GO:0015925	galactosidase activity	Molecular Function
scaffold1.t94	GO:0016798	hydrolase activity, acting on glycosyl bonds	Molecular Function
scaffold1.t94	GO:0030246	carbohydrate binding	Molecular Function
scaffold1.t94	GO:0003824	catalytic activity	Molecular Function
scaffold1.t94	GO:0004565	beta-galactosidase activity	Molecular Function
scaffold1.t94	GO:0005488	binding	Molecular Function
scaffold1.t94	GO:0043234	protein complex	Cellular Component
scaffold1.t94	GO:0009341	beta-galactosidase complex	Cellular Component
scaffold1.t94	GO:0032991	macromolecular complex	Cellular Component
scaffold1.t98	GO:0006184	GTP catabolic process	Biological Process
scaffold1.t98	GO:0046434	organophosphate catabolic process	Biological Process
scaffold1.t98	GO:0050794	regulation of cellular process	Biological Process
scaffold1.t98	GO:0009141	nucleoside triphosphate metabolic process	Biological Process
scaffold1.t98	GO:0009143	nucleoside triphosphate catabolic process	Biological Process
scaffold1.t98	GO:0009144	purine nucleoside triphosphate metabolic process	Biological Process
scaffold1.t98	GO:0009146	purine nucleoside triphosphate catabolic process	Biological Process
scaffold1.t98	GO:0009166	nucleotide catabolic process	Biological Process
scaffold1.t98	GO:0009164	nucleoside catabolic process	Biological Process
scaffold1.t98	GO:0006807	nitrogen compound metabolic process	Biological Process
scaffold1.t98	GO:0023052	signaling	Biological Process
scaffold1.t98	GO:0007165	signal transduction	Biological Process
scaffold1.t98	GO:0007166	cell surface receptor signaling pathway	Biological Process
scaffold1.t98	GO:0046039	GTP metabolic process	Biological Process
scaffold1.t98	GO:0034655	nucleobase-containing compound catabolic process	Biological Process
scaffold1.t98	GO:0006195	purine nucleotide catabolic process	Biological Process
scaffold1.t98	GO:0046130	purine ribonucleoside catabolic process	Biological Process
scaffold1.t98	GO:0009259	ribonucleotide metabolic process	Biological Process
scaffold1.t98	GO:0044699	single-organism process	Biological Process
scaffold1.t98	GO:1901361	organic cyclic compound catabolic process	Biological Process
scaffold1.t98	GO:0046700	heterocycle catabolic process	Biological Process
scaffold1.t98	GO:0006139	nucleobase-containing compound metabolic process	Biological Process
scaffold1.t98	GO:0044710	single-organism metabolic process	Biological Process
scaffold1.t98	GO:0072523	purine-containing compound catabolic process	Biological Process
scaffold1.t98	GO:1901565	organonitrogen compound catabolic process	Biological Process
scaffold1.t98	GO:1901068	guanosine-containing compound metabolic process	Biological Process
scaffold1.t98	GO:1901360	organic cyclic compound metabolic process	Biological Process
scaffold1.t98	GO:0042278	purine nucleoside metabolic process	Biological Process
scaffold1.t98	GO:0050789	regulation of biological process	Biological Process
scaffold1.t98	GO:1901069	guanosine-containing compound catabolic process	Biological Process
scaffold1.t98	GO:0071704	organic substance metabolic process	Biological Process
scaffold1.t98	GO:0009199	ribonucleoside triphosphate metabolic process	Biological Process
scaffold1.t98	GO:0065007	biological regulation	Biological Process
scaffold1.t98	GO:0055086	nucleobase-containing small molecule metabolic process	Biological Process
scaffold1.t98	GO:1901575	organic substance catabolic process	Biological Process
scaffold1.t98	GO:0006152	purine nucleoside catabolic process	Biological Process
scaffold1.t98	GO:0046483	heterocycle metabolic process	Biological Process
scaffold1.t98	GO:0007186	G-protein coupled receptor signaling pathway	Biological Process
scaffold1.t98	GO:0009207	purine ribonucleoside triphosphate catabolic process	Biological Process
scaffold1.t98	GO:0009205	purine ribonucleoside triphosphate metabolic process	Biological Process
scaffold1.t98	GO:0009987	cellular process	Biological Process
scaffold1.t98	GO:0009203	ribonucleoside triphosphate catabolic process	Biological Process
scaffold1.t98	GO:0044700	single organism signaling	Biological Process
scaffold1.t98	GO:0009154	purine ribonucleotide catabolic process	Biological Process
scaffold1.t98	GO:0006725	cellular aromatic compound metabolic process	Biological Process
scaffold1.t98	GO:0051716	cellular response to stimulus	Biological Process
scaffold1.t98	GO:0009150	purine ribonucleotide metabolic process	Biological Process
scaffold1.t98	GO:0009261	ribonucleotide catabolic process	Biological Process
scaffold1.t98	GO:0019637	organophosphate metabolic process	Biological Process
scaffold1.t98	GO:0009117	nucleotide metabolic process	Biological Process
scaffold1.t98	GO:0009116	nucleoside metabolic process	Biological Process
scaffold1.t98	GO:0008152	metabolic process	Biological Process
scaffold1.t98	GO:0007154	cell communication	Biological Process
scaffold1.t98	GO:0009119	ribonucleoside metabolic process	Biological Process
scaffold1.t98	GO:0046128	purine ribonucleoside metabolic process	Biological Process
scaffold1.t98	GO:0009056	catabolic process	Biological Process
scaffold1.t98	GO:0044248	cellular catabolic process	Biological Process
scaffold1.t98	GO:0042454	ribonucleoside catabolic process	Biological Process
scaffold1.t98	GO:0072521	purine-containing compound metabolic process	Biological Process
scaffold1.t98	GO:0044238	primary metabolic process	Biological Process
scaffold1.t98	GO:1901564	organonitrogen compound metabolic process	Biological Process
scaffold1.t98	GO:0044270	cellular nitrogen compound catabolic process	Biological Process
scaffold1.t98	GO:1901136	carbohydrate derivative catabolic process	Biological Process
scaffold1.t98	GO:0050896	response to stimulus	Biological Process
scaffold1.t98	GO:0034641	cellular nitrogen compound metabolic process	Biological Process
scaffold1.t98	GO:0019693	ribose phosphate metabolic process	Biological Process
scaffold1.t98	GO:0006163	purine nucleotide metabolic process	Biological Process
scaffold1.t98	GO:1901657	glycosyl compound metabolic process	Biological Process
scaffold1.t98	GO:0006796	phosphate-containing compound metabolic process	Biological Process
scaffold1.t98	GO:1901292	nucleoside phosphate catabolic process	Biological Process
scaffold1.t98	GO:0006793	phosphorus metabolic process	Biological Process
scaffold1.t98	GO:0019439	aromatic compound catabolic process	Biological Process
scaffold1.t98	GO:0044763	single-organism cellular process	Biological Process
scaffold1.t98	GO:0044237	cellular metabolic process	Biological Process
scaffold1.t98	GO:0006753	nucleoside phosphate metabolic process	Biological Process
scaffold1.t98	GO:1901135	carbohydrate derivative metabolic process	Biological Process
scaffold1.t98	GO:1901658	glycosyl compound catabolic process	Biological Process
scaffold1.t98	GO:0044281	small molecule metabolic process	Biological Process
scaffold1.t98	GO:0019001	guanyl nucleotide binding	Molecular Function
scaffold1.t98	GO:0035639	purine ribonucleoside triphosphate binding	Molecular Function
scaffold1.t98	GO:0060089	molecular transducer activity	Molecular Function
scaffold1.t98	GO:0005488	binding	Molecular Function
scaffold1.t98	GO:0004871	signal transducer activity	Molecular Function
scaffold1.t98	GO:0043167	ion binding	Molecular Function
scaffold1.t98	GO:1901363	heterocyclic compound binding	Molecular Function
scaffold1.t98	GO:0001883	purine nucleoside binding	Molecular Function
scaffold1.t98	GO:0001882	nucleoside binding	Molecular Function
scaffold1.t98	GO:0043168	anion binding	Molecular Function
scaffold1.t98	GO:0000166	nucleotide binding	Molecular Function
scaffold1.t98	GO:0032561	guanyl ribonucleotide binding	Molecular Function
scaffold1.t98	GO:1901265	nucleoside phosphate binding	Molecular Function
scaffold1.t98	GO:0032549	ribonucleoside binding	Molecular Function
scaffold1.t98	GO:0017076	purine nucleotide binding	Molecular Function
scaffold1.t98	GO:0005525	GTP binding	Molecular Function
scaffold1.t98	GO:0016787	hydrolase activity	Molecular Function
scaffold1.t98	GO:0003924	GTPase activity	Molecular Function
scaffold1.t98	GO:0017111	nucleoside-triphosphatase activity	Molecular Function
scaffold1.t98	GO:0036094	small molecule binding	Molecular Function
scaffold1.t98	GO:0003824	catalytic activity	Molecular Function
scaffold1.t98	GO:0016818	hydrolase activity, acting on acid anhydrides, in phosphorus-containing anhydrides	Molecular Function
scaffold1.t98	GO:0097159	organic cyclic compound binding	Molecular Function
scaffold1.t98	GO:0016817	hydrolase activity, acting on acid anhydrides	Molecular Function
scaffold1.t98	GO:0016462	pyrophosphatase activity	Molecular Function
scaffold1.t98	GO:0032555	purine ribonucleotide binding	Molecular Function
scaffold1.t98	GO:0032550	purine ribonucleoside binding	Molecular Function
scaffold1.t98	GO:0032553	ribonucleotide binding	Molecular Function
scaffold1.t99	GO:0006184	GTP catabolic process	Biological Process
scaffold1.t99	GO:0046434	organophosphate catabolic process	Biological Process
scaffold1.t99	GO:0050794	regulation of cellular process	Biological Process
scaffold1.t99	GO:0009141	nucleoside triphosphate metabolic process	Biological Process
scaffold1.t99	GO:0009143	nucleoside triphosphate catabolic process	Biological Process
scaffold1.t99	GO:0009144	purine nucleoside triphosphate metabolic process	Biological Process
scaffold1.t99	GO:0009146	purine nucleoside triphosphate catabolic process	Biological Process
scaffold1.t99	GO:0009166	nucleotide catabolic process	Biological Process
scaffold1.t99	GO:0009164	nucleoside catabolic process	Biological Process
scaffold1.t99	GO:0006807	nitrogen compound metabolic process	Biological Process
scaffold1.t99	GO:0023052	signaling	Biological Process
scaffold1.t99	GO:0007165	signal transduction	Biological Process
scaffold1.t99	GO:0007166	cell surface receptor signaling pathway	Biological Process
scaffold1.t99	GO:0046039	GTP metabolic process	Biological Process
scaffold1.t99	GO:0034655	nucleobase-containing compound catabolic process	Biological Process
scaffold1.t99	GO:0006195	purine nucleotide catabolic process	Biological Process
scaffold1.t99	GO:0046130	purine ribonucleoside catabolic process	Biological Process
scaffold1.t99	GO:0009259	ribonucleotide metabolic process	Biological Process
scaffold1.t99	GO:0044699	single-organism process	Biological Process
scaffold1.t99	GO:1901361	organic cyclic compound catabolic process	Biological Process
scaffold1.t99	GO:0046700	heterocycle catabolic process	Biological Process
scaffold1.t99	GO:0006139	nucleobase-containing compound metabolic process	Biological Process
scaffold1.t99	GO:0044710	single-organism metabolic process	Biological Process
scaffold1.t99	GO:0072523	purine-containing compound catabolic process	Biological Process
scaffold1.t99	GO:1901565	organonitrogen compound catabolic process	Biological Process
scaffold1.t99	GO:1901068	guanosine-containing compound metabolic process	Biological Process
scaffold1.t99	GO:1901360	organic cyclic compound metabolic process	Biological Process
scaffold1.t99	GO:0042278	purine nucleoside metabolic process	Biological Process
scaffold1.t99	GO:0050789	regulation of biological process	Biological Process
scaffold1.t99	GO:1901069	guanosine-containing compound catabolic process	Biological Process
scaffold1.t99	GO:0071704	organic substance metabolic process	Biological Process
scaffold1.t99	GO:0009199	ribonucleoside triphosphate metabolic process	Biological Process
scaffold1.t99	GO:0065007	biological regulation	Biological Process
scaffold1.t99	GO:0055086	nucleobase-containing small molecule metabolic process	Biological Process
scaffold1.t99	GO:1901575	organic substance catabolic process	Biological Process
scaffold1.t99	GO:0006152	purine nucleoside catabolic process	Biological Process
scaffold1.t99	GO:0046483	heterocycle metabolic process	Biological Process
scaffold1.t99	GO:0007186	G-protein coupled receptor signaling pathway	Biological Process
scaffold1.t99	GO:0009207	purine ribonucleoside triphosphate catabolic process	Biological Process
scaffold1.t99	GO:0009205	purine ribonucleoside triphosphate metabolic process	Biological Process
scaffold1.t99	GO:0009987	cellular process	Biological Process
scaffold1.t99	GO:0009203	ribonucleoside triphosphate catabolic process	Biological Process
scaffold1.t99	GO:0044700	single organism signaling	Biological Process
scaffold1.t99	GO:0009154	purine ribonucleotide catabolic process	Biological Process
scaffold1.t99	GO:0006725	cellular aromatic compound metabolic process	Biological Process
scaffold1.t99	GO:0051716	cellular response to stimulus	Biological Process
scaffold1.t99	GO:0009150	purine ribonucleotide metabolic process	Biological Process
scaffold1.t99	GO:0009261	ribonucleotide catabolic process	Biological Process
scaffold1.t99	GO:0019637	organophosphate metabolic process	Biological Process
scaffold1.t99	GO:0009117	nucleotide metabolic process	Biological Process
scaffold1.t99	GO:0009116	nucleoside metabolic process	Biological Process
scaffold1.t99	GO:0008152	metabolic process	Biological Process
scaffold1.t99	GO:0007154	cell communication	Biological Process
scaffold1.t99	GO:0009119	ribonucleoside metabolic process	Biological Process
scaffold1.t99	GO:0046128	purine ribonucleoside metabolic process	Biological Process
scaffold1.t99	GO:0009056	catabolic process	Biological Process
scaffold1.t99	GO:0044248	cellular catabolic process	Biological Process
scaffold1.t99	GO:0042454	ribonucleoside catabolic process	Biological Process
scaffold1.t99	GO:0072521	purine-containing compound metabolic process	Biological Process
scaffold1.t99	GO:0044238	primary metabolic process	Biological Process
scaffold1.t99	GO:1901564	organonitrogen compound metabolic process	Biological Process
scaffold1.t99	GO:0044270	cellular nitrogen compound catabolic process	Biological Process
scaffold1.t99	GO:1901136	carbohydrate derivative catabolic process	Biological Process
scaffold1.t99	GO:0050896	response to stimulus	Biological Process
scaffold1.t99	GO:0034641	cellular nitrogen compound metabolic process	Biological Process
scaffold1.t99	GO:0019693	ribose phosphate metabolic process	Biological Process
scaffold1.t99	GO:0006163	purine nucleotide metabolic process	Biological Process
scaffold1.t99	GO:1901657	glycosyl compound metabolic process	Biological Process
scaffold1.t99	GO:0006796	phosphate-containing compound metabolic process	Biological Process
scaffold1.t99	GO:1901292	nucleoside phosphate catabolic process	Biological Process
scaffold1.t99	GO:0006793	phosphorus metabolic process	Biological Process
scaffold1.t99	GO:0019439	aromatic compound catabolic process	Biological Process
scaffold1.t99	GO:0044763	single-organism cellular process	Biological Process
scaffold1.t99	GO:0044237	cellular metabolic process	Biological Process
scaffold1.t99	GO:0006753	nucleoside phosphate metabolic process	Biological Process
scaffold1.t99	GO:1901135	carbohydrate derivative metabolic process	Biological Process
scaffold1.t99	GO:1901658	glycosyl compound catabolic process	Biological Process
scaffold1.t99	GO:0044281	small molecule metabolic process	Biological Process
scaffold1.t99	GO:0019001	guanyl nucleotide binding	Molecular Function
scaffold1.t99	GO:0035639	purine ribonucleoside triphosphate binding	Molecular Function
scaffold1.t99	GO:0060089	molecular transducer activity	Molecular Function
scaffold1.t99	GO:0005488	binding	Molecular Function
scaffold1.t99	GO:0004871	signal transducer activity	Molecular Function
scaffold1.t99	GO:0043167	ion binding	Molecular Function
scaffold1.t99	GO:1901363	heterocyclic compound binding	Molecular Function
scaffold1.t99	GO:0001883	purine nucleoside binding	Molecular Function
scaffold1.t99	GO:0001882	nucleoside binding	Molecular Function
scaffold1.t99	GO:0043168	anion binding	Molecular Function
scaffold1.t99	GO:0000166	nucleotide binding	Molecular Function
scaffold1.t99	GO:0032561	guanyl ribonucleotide binding	Molecular Function
scaffold1.t99	GO:1901265	nucleoside phosphate binding	Molecular Function
scaffold1.t99	GO:0032549	ribonucleoside binding	Molecular Function
scaffold1.t99	GO:0017076	purine nucleotide binding	Molecular Function
scaffold1.t99	GO:0005525	GTP binding	Molecular Function
scaffold1.t99	GO:0016787	hydrolase activity	Molecular Function
scaffold1.t99	GO:0003924	GTPase activity	Molecular Function
scaffold1.t99	GO:0017111	nucleoside-triphosphatase activity	Molecular Function
scaffold1.t99	GO:0036094	small molecule binding	Molecular Function
scaffold1.t99	GO:0003824	catalytic activity	Molecular Function
scaffold1.t99	GO:0016818	hydrolase activity, acting on acid anhydrides, in phosphorus-containing anhydrides	Molecular Function
scaffold1.t99	GO:0097159	organic cyclic compound binding	Molecular Function
scaffold1.t99	GO:0016817	hydrolase activity, acting on acid anhydrides	Molecular Function
scaffold1.t99	GO:0016462	pyrophosphatase activity	Molecular Function
scaffold1.t99	GO:0032555	purine ribonucleotide binding	Molecular Function
scaffold1.t99	GO:0032550	purine ribonucleoside binding	Molecular Function
scaffold1.t99	GO:0032553	ribonucleotide binding	Molecular Function
scaffold1.t100	GO:0071705	nitrogen compound transport	Biological Process
scaffold1.t100	GO:0009987	cellular process	Biological Process
scaffold1.t100	GO:0055085	transmembrane transport	Biological Process
scaffold1.t100	GO:0015849	organic acid transport	Biological Process
scaffold1.t100	GO:0003333	amino acid transmembrane transport	Biological Process
scaffold1.t100	GO:0006865	amino acid transport	Biological Process
scaffold1.t100	GO:0015711	organic anion transport	Biological Process
scaffold1.t100	GO:0051179	localization	Biological Process
scaffold1.t100	GO:0044765	single-organism transport	Biological Process
scaffold1.t100	GO:0034220	ion transmembrane transport	Biological Process
scaffold1.t100	GO:0006820	anion transport	Biological Process
scaffold1.t100	GO:0044763	single-organism cellular process	Biological Process
scaffold1.t100	GO:0006810	transport	Biological Process
scaffold1.t100	GO:0071702	organic substance transport	Biological Process
scaffold1.t100	GO:0051234	establishment of localization	Biological Process
scaffold1.t100	GO:0006811	ion transport	Biological Process
scaffold1.t100	GO:0044699	single-organism process	Biological Process
scaffold1.t100	GO:0046942	carboxylic acid transport	Biological Process
scaffold1.t100	GO:0022891	substrate-specific transmembrane transporter activity	Molecular Function
scaffold1.t100	GO:0022892	substrate-specific transporter activity	Molecular Function
scaffold1.t100	GO:0005342	organic acid transmembrane transporter activity	Molecular Function
scaffold1.t100	GO:0008514	organic anion transmembrane transporter activity	Molecular Function
scaffold1.t100	GO:0005215	transporter activity	Molecular Function
scaffold1.t100	GO:0008509	anion transmembrane transporter activity	Molecular Function
scaffold1.t100	GO:0015075	ion transmembrane transporter activity	Molecular Function
scaffold1.t100	GO:0022857	transmembrane transporter activity	Molecular Function
scaffold1.t100	GO:0015171	amino acid transmembrane transporter activity	Molecular Function
scaffold1.t100	GO:0046943	carboxylic acid transmembrane transporter activity	Molecular Function
scaffold1.t100	GO:0044425	membrane part	Cellular Component
scaffold1.t100	GO:0016021	integral to membrane	Cellular Component
scaffold1.t100	GO:0016020	membrane	Cellular Component
scaffold1.t100	GO:0031224	intrinsic to membrane	Cellular Component
scaffold1.t101	GO:0071705	nitrogen compound transport	Biological Process
scaffold1.t101	GO:0009987	cellular process	Biological Process
scaffold1.t101	GO:0055085	transmembrane transport	Biological Process
scaffold1.t101	GO:0015849	organic acid transport	Biological Process
scaffold1.t101	GO:0003333	amino acid transmembrane transport	Biological Process
scaffold1.t101	GO:0006865	amino acid transport	Biological Process
scaffold1.t101	GO:0015711	organic anion transport	Biological Process
scaffold1.t101	GO:0051179	localization	Biological Process
scaffold1.t101	GO:0044765	single-organism transport	Biological Process
scaffold1.t101	GO:0034220	ion transmembrane transport	Biological Process
scaffold1.t101	GO:0006820	anion transport	Biological Process
scaffold1.t101	GO:0044763	single-organism cellular process	Biological Process
scaffold1.t101	GO:0006810	transport	Biological Process
scaffold1.t101	GO:0071702	organic substance transport	Biological Process
scaffold1.t101	GO:0051234	establishment of localization	Biological Process
scaffold1.t101	GO:0006811	ion transport	Biological Process
scaffold1.t101	GO:0044699	single-organism process	Biological Process
scaffold1.t101	GO:0046942	carboxylic acid transport	Biological Process
scaffold1.t101	GO:0022891	substrate-specific transmembrane transporter activity	Molecular Function
scaffold1.t101	GO:0022892	substrate-specific transporter activity	Molecular Function
scaffold1.t101	GO:0005342	organic acid transmembrane transporter activity	Molecular Function
scaffold1.t101	GO:0008514	organic anion transmembrane transporter activity	Molecular Function
scaffold1.t101	GO:0005215	transporter activity	Molecular Function
scaffold1.t101	GO:0008509	anion transmembrane transporter activity	Molecular Function
scaffold1.t101	GO:0015075	ion transmembrane transporter activity	Molecular Function
scaffold1.t101	GO:0022857	transmembrane transporter activity	Molecular Function
scaffold1.t101	GO:0015171	amino acid transmembrane transporter activity	Molecular Function
scaffold1.t101	GO:0046943	carboxylic acid transmembrane transporter activity	Molecular Function
scaffold1.t101	GO:0044425	membrane part	Cellular Component
scaffold1.t101	GO:0016021	integral to membrane	Cellular Component
scaffold1.t101	GO:0016020	membrane	Cellular Component
scaffold1.t101	GO:0031224	intrinsic to membrane	Cellular Component
scaffold1.t102	GO:0044238	primary metabolic process	Biological Process
scaffold1.t102	GO:0005975	carbohydrate metabolic process	Biological Process
scaffold1.t102	GO:0008152	metabolic process	Biological Process
scaffold1.t102	GO:0071704	organic substance metabolic process	Biological Process
scaffold1.t102	GO:0003824	catalytic activity	Molecular Function
scaffold1.t102	GO:0016787	hydrolase activity	Molecular Function
scaffold1.t102	GO:0016798	hydrolase activity, acting on glycosyl bonds	Molecular Function
scaffold1.t102	GO:0004553	hydrolase activity, hydrolyzing O-glycosyl compounds	Molecular Function
scaffold1.t105	GO:0008152	metabolic process	Biological Process
scaffold1.t105	GO:0006629	lipid metabolic process	Biological Process
scaffold1.t105	GO:0044710	single-organism metabolic process	Biological Process
scaffold1.t105	GO:0071704	organic substance metabolic process	Biological Process
scaffold1.t105	GO:0009987	cellular process	Biological Process
scaffold1.t105	GO:0044238	primary metabolic process	Biological Process
scaffold1.t105	GO:0005975	carbohydrate metabolic process	Biological Process
scaffold1.t105	GO:0030258	lipid modification	Biological Process
scaffold1.t105	GO:0070085	glycosylation	Biological Process
scaffold1.t105	GO:0044723	single-organism carbohydrate metabolic process	Biological Process
scaffold1.t105	GO:0044255	cellular lipid metabolic process	Biological Process
scaffold1.t105	GO:0030259	lipid glycosylation	Biological Process
scaffold1.t105	GO:0044237	cellular metabolic process	Biological Process
scaffold1.t105	GO:0006810	transport	Biological Process
scaffold1.t105	GO:0008202	steroid metabolic process	Biological Process
scaffold1.t105	GO:0016125	sterol metabolic process	Biological Process
scaffold1.t105	GO:0044281	small molecule metabolic process	Biological Process
scaffold1.t105	GO:1901360	organic cyclic compound metabolic process	Biological Process
scaffold1.t105	GO:0051179	localization	Biological Process
scaffold1.t105	GO:0051234	establishment of localization	Biological Process
scaffold1.t105	GO:0006066	alcohol metabolic process	Biological Process
scaffold1.t105	GO:0006694	steroid biosynthetic process	Biological Process
scaffold1.t105	GO:1901615	organic hydroxy compound metabolic process	Biological Process
scaffold1.t105	GO:0008104	protein localization	Biological Process
scaffold1.t105	GO:0044283	small molecule biosynthetic process	Biological Process
scaffold1.t105	GO:1901362	organic cyclic compound biosynthetic process	Biological Process
scaffold1.t105	GO:1901576	organic substance biosynthetic process	Biological Process
scaffold1.t105	GO:0044711	single-organism biosynthetic process	Biological Process
scaffold1.t105	GO:0071702	organic substance transport	Biological Process
scaffold1.t105	GO:0033036	macromolecule localization	Biological Process
scaffold1.t105	GO:0046165	alcohol biosynthetic process	Biological Process
scaffold1.t105	GO:0016126	sterol biosynthetic process	Biological Process
scaffold1.t105	GO:0045184	establishment of protein localization	Biological Process
scaffold1.t105	GO:0009058	biosynthetic process	Biological Process
scaffold1.t105	GO:0008610	lipid biosynthetic process	Biological Process
scaffold1.t105	GO:0015031	protein transport	Biological Process
scaffold1.t105	GO:1901617	organic hydroxy compound biosynthetic process	Biological Process
scaffold1.t105	GO:0044248	cellular catabolic process	Biological Process
scaffold1.t105	GO:0006914	autophagy	Biological Process
scaffold1.t105	GO:0009056	catabolic process	Biological Process
scaffold1.t105	GO:0016758	transferase activity, transferring hexosyl groups	Molecular Function
scaffold1.t105	GO:0016740	transferase activity	Molecular Function
scaffold1.t105	GO:0016757	transferase activity, transferring glycosyl groups	Molecular Function
scaffold1.t105	GO:0003824	catalytic activity	Molecular Function
scaffold1.t105	GO:0043168	anion binding	Molecular Function
scaffold1.t105	GO:0005543	phospholipid binding	Molecular Function
scaffold1.t105	GO:0008289	lipid binding	Molecular Function
scaffold1.t105	GO:0043167	ion binding	Molecular Function
scaffold1.t105	GO:0005488	binding	Molecular Function
scaffold1.t105	GO:0016906	sterol 3-beta-glucosyltransferase activity	Molecular Function
scaffold1.t105	GO:0035251	UDP-glucosyltransferase activity	Molecular Function
scaffold1.t105	GO:0046527	glucosyltransferase activity	Molecular Function
scaffold1.t105	GO:0008194	UDP-glycosyltransferase activity	Molecular Function
scaffold1.t105	GO:0016020	membrane	Cellular Component
scaffold1.t105	GO:0005737	cytoplasm	Cellular Component
scaffold1.t105	GO:0044464	cell part	Cellular Component
scaffold1.t105	GO:0005623	cell	Cellular Component
scaffold1.t105	GO:0005622	intracellular	Cellular Component
scaffold1.t105	GO:0044424	intracellular part	Cellular Component
scaffold1.t107	GO:0008152	metabolic process	Biological Process
scaffold1.t107	GO:0003824	catalytic activity	Molecular Function
scaffold1.t107	GO:0016740	transferase activity	Molecular Function
scaffold1.t107	GO:0016746	transferase activity, transferring acyl groups	Molecular Function
scaffold1.t107	GO:0016747	transferase activity, transferring acyl groups other than amino-acyl groups	Molecular Function
scaffold1.t109	GO:0044710	single-organism metabolic process	Biological Process
scaffold1.t109	GO:0055114	oxidation-reduction process	Biological Process
scaffold1.t109	GO:0008152	metabolic process	Biological Process
scaffold1.t109	GO:0006810	transport	Biological Process
scaffold1.t109	GO:0009987	cellular process	Biological Process
scaffold1.t109	GO:0055085	transmembrane transport	Biological Process
scaffold1.t109	GO:0044765	single-organism transport	Biological Process
scaffold1.t109	GO:0044763	single-organism cellular process	Biological Process
scaffold1.t109	GO:0051234	establishment of localization	Biological Process
scaffold1.t109	GO:0051179	localization	Biological Process
scaffold1.t109	GO:0044699	single-organism process	Biological Process
scaffold1.t109	GO:0043169	cation binding	Molecular Function
scaffold1.t109	GO:0046914	transition metal ion binding	Molecular Function
scaffold1.t109	GO:0008270	zinc ion binding	Molecular Function
scaffold1.t109	GO:0043167	ion binding	Molecular Function
scaffold1.t109	GO:0003824	catalytic activity	Molecular Function
scaffold1.t109	GO:0016740	transferase activity	Molecular Function
scaffold1.t109	GO:0005488	binding	Molecular Function
scaffold1.t109	GO:0046872	metal ion binding	Molecular Function
scaffold1.t109	GO:0016491	oxidoreductase activity	Molecular Function
scaffold1.t109	GO:0016747	transferase activity, transferring acyl groups other than amino-acyl groups	Molecular Function
scaffold1.t109	GO:0016746	transferase activity, transferring acyl groups	Molecular Function
scaffold1.t109	GO:0005215	transporter activity	Molecular Function
scaffold1.t109	GO:0044425	membrane part	Cellular Component
scaffold1.t109	GO:0016021	integral to membrane	Cellular Component
scaffold1.t109	GO:0016020	membrane	Cellular Component
scaffold1.t109	GO:0031224	intrinsic to membrane	Cellular Component
scaffold1.t116	GO:0006357	regulation of transcription from RNA polymerase II promoter	Biological Process
scaffold1.t116	GO:0006366	transcription from RNA polymerase II promoter	Biological Process
scaffold1.t116	GO:0006351	transcription, DNA-dependent	Biological Process
scaffold1.t116	GO:0032774	RNA biosynthetic process	Biological Process
scaffold1.t116	GO:0090304	nucleic acid metabolic process	Biological Process
scaffold1.t116	GO:0044249	cellular biosynthetic process	Biological Process
scaffold1.t116	GO:0034641	cellular nitrogen compound metabolic process	Biological Process
scaffold1.t116	GO:0006807	nitrogen compound metabolic process	Biological Process
scaffold1.t116	GO:0034645	cellular macromolecule biosynthetic process	Biological Process
scaffold1.t116	GO:1901362	organic cyclic compound biosynthetic process	Biological Process
scaffold1.t116	GO:1901360	organic cyclic compound metabolic process	Biological Process
scaffold1.t116	GO:0006139	nucleobase-containing compound metabolic process	Biological Process
scaffold1.t116	GO:0044260	cellular macromolecule metabolic process	Biological Process
scaffold1.t116	GO:0071704	organic substance metabolic process	Biological Process
scaffold1.t116	GO:0010467	gene expression	Biological Process
scaffold1.t116	GO:0018130	heterocycle biosynthetic process	Biological Process
scaffold1.t116	GO:1901576	organic substance biosynthetic process	Biological Process
scaffold1.t116	GO:0006725	cellular aromatic compound metabolic process	Biological Process
scaffold1.t116	GO:0009987	cellular process	Biological Process
scaffold1.t116	GO:0009058	biosynthetic process	Biological Process
scaffold1.t116	GO:0009059	macromolecule biosynthetic process	Biological Process
scaffold1.t116	GO:0008152	metabolic process	Biological Process
scaffold1.t116	GO:0034654	nucleobase-containing compound biosynthetic process	Biological Process
scaffold1.t116	GO:0046483	heterocycle metabolic process	Biological Process
scaffold1.t116	GO:0016070	RNA metabolic process	Biological Process
scaffold1.t116	GO:0044238	primary metabolic process	Biological Process
scaffold1.t116	GO:0044271	cellular nitrogen compound biosynthetic process	Biological Process
scaffold1.t116	GO:0044237	cellular metabolic process	Biological Process
scaffold1.t116	GO:0043170	macromolecule metabolic process	Biological Process
scaffold1.t116	GO:0019438	aromatic compound biosynthetic process	Biological Process
scaffold1.t116	GO:0019222	regulation of metabolic process	Biological Process
scaffold1.t116	GO:0031326	regulation of cellular biosynthetic process	Biological Process
scaffold1.t116	GO:0031323	regulation of cellular metabolic process	Biological Process
scaffold1.t116	GO:0050789	regulation of biological process	Biological Process
scaffold1.t116	GO:0080090	regulation of primary metabolic process	Biological Process
scaffold1.t116	GO:2000112	regulation of cellular macromolecule biosynthetic process	Biological Process
scaffold1.t116	GO:0060255	regulation of macromolecule metabolic process	Biological Process
scaffold1.t116	GO:0065007	biological regulation	Biological Process
scaffold1.t116	GO:0010468	regulation of gene expression	Biological Process
scaffold1.t116	GO:0019219	regulation of nucleobase-containing compound metabolic process	Biological Process
scaffold1.t116	GO:0009889	regulation of biosynthetic process	Biological Process
scaffold1.t116	GO:0050794	regulation of cellular process	Biological Process
scaffold1.t116	GO:0051171	regulation of nitrogen compound metabolic process	Biological Process
scaffold1.t116	GO:2001141	regulation of RNA biosynthetic process	Biological Process
scaffold1.t116	GO:0051252	regulation of RNA metabolic process	Biological Process
scaffold1.t116	GO:0006355	regulation of transcription, DNA-dependent	Biological Process
scaffold1.t116	GO:0010556	regulation of macromolecule biosynthetic process	Biological Process
scaffold1.t116	GO:0043169	cation binding	Molecular Function
scaffold1.t116	GO:0046914	transition metal ion binding	Molecular Function
scaffold1.t116	GO:0097159	organic cyclic compound binding	Molecular Function
scaffold1.t116	GO:0008270	zinc ion binding	Molecular Function
scaffold1.t116	GO:0043167	ion binding	Molecular Function
scaffold1.t116	GO:0005488	binding	Molecular Function
scaffold1.t116	GO:0003676	nucleic acid binding	Molecular Function
scaffold1.t116	GO:0003677	DNA binding	Molecular Function
scaffold1.t116	GO:0046872	metal ion binding	Molecular Function
scaffold1.t116	GO:1901363	heterocyclic compound binding	Molecular Function
scaffold1.t116	GO:0003700	sequence-specific DNA binding transcription factor activity	Molecular Function
scaffold1.t116	GO:0000981	sequence-specific DNA binding RNA polymerase II transcription factor activity	Molecular Function
scaffold1.t116	GO:0001071	nucleic acid binding transcription factor activity	Molecular Function
scaffold1.t116	GO:0016410	N-acyltransferase activity	Molecular Function
scaffold1.t116	GO:0008080	N-acetyltransferase activity	Molecular Function
scaffold1.t116	GO:0016740	transferase activity	Molecular Function
scaffold1.t116	GO:0003824	catalytic activity	Molecular Function
scaffold1.t116	GO:0016407	acetyltransferase activity	Molecular Function
scaffold1.t116	GO:0016746	transferase activity, transferring acyl groups	Molecular Function
scaffold1.t116	GO:0016747	transferase activity, transferring acyl groups other than amino-acyl groups	Molecular Function
scaffold1.t116	GO:0043231	intracellular membrane-bounded organelle	Cellular Component
scaffold1.t116	GO:0005634	nucleus	Cellular Component
scaffold1.t116	GO:0044464	cell part	Cellular Component
scaffold1.t116	GO:0005623	cell	Cellular Component
scaffold1.t116	GO:0005622	intracellular	Cellular Component
scaffold1.t116	GO:0043229	intracellular organelle	Cellular Component
scaffold1.t116	GO:0044424	intracellular part	Cellular Component
scaffold1.t116	GO:0043227	membrane-bounded organelle	Cellular Component
scaffold1.t116	GO:0043226	organelle	Cellular Component
scaffold1.t117	GO:0008152	metabolic process	Biological Process
scaffold1.t117	GO:0046349	amino sugar biosynthetic process	Biological Process
scaffold1.t117	GO:0044710	single-organism metabolic process	Biological Process
scaffold1.t117	GO:1901564	organonitrogen compound metabolic process	Biological Process
scaffold1.t117	GO:1901566	organonitrogen compound biosynthetic process	Biological Process
scaffold1.t117	GO:0006040	amino sugar metabolic process	Biological Process
scaffold1.t117	GO:1901073	glucosamine-containing compound biosynthetic process	Biological Process
scaffold1.t117	GO:1901071	glucosamine-containing compound metabolic process	Biological Process
scaffold1.t117	GO:0006807	nitrogen compound metabolic process	Biological Process
scaffold1.t117	GO:0043170	macromolecule metabolic process	Biological Process
scaffold1.t117	GO:1901576	organic substance biosynthetic process	Biological Process
scaffold1.t117	GO:0006022	aminoglycan metabolic process	Biological Process
scaffold1.t117	GO:0006023	aminoglycan biosynthetic process	Biological Process
scaffold1.t117	GO:0006031	chitin biosynthetic process	Biological Process
scaffold1.t117	GO:0006030	chitin metabolic process	Biological Process
scaffold1.t117	GO:1901137	carbohydrate derivative biosynthetic process	Biological Process
scaffold1.t117	GO:1901135	carbohydrate derivative metabolic process	Biological Process
scaffold1.t117	GO:0071704	organic substance metabolic process	Biological Process
scaffold1.t117	GO:0009058	biosynthetic process	Biological Process
scaffold1.t117	GO:0009059	macromolecule biosynthetic process	Biological Process
scaffold1.t117	GO:0016740	transferase activity	Molecular Function
scaffold1.t117	GO:0016757	transferase activity, transferring glycosyl groups	Molecular Function
scaffold1.t117	GO:0004100	chitin synthase activity	Molecular Function
scaffold1.t117	GO:0003824	catalytic activity	Molecular Function
scaffold1.t117	GO:0016758	transferase activity, transferring hexosyl groups	Molecular Function
scaffold1.t117	GO:0008375	acetylglucosaminyltransferase activity	Molecular Function
scaffold1.t117	GO:0008194	UDP-glycosyltransferase activity	Molecular Function
scaffold1.t117	GO:0016020	membrane	Cellular Component
scaffold1.t117	GO:0044464	cell part	Cellular Component
scaffold1.t117	GO:0005623	cell	Cellular Component
scaffold1.t117	GO:0031224	intrinsic to membrane	Cellular Component
scaffold1.t117	GO:0016021	integral to membrane	Cellular Component
scaffold1.t117	GO:0044425	membrane part	Cellular Component
scaffold1.t117	GO:0071944	cell periphery	Cellular Component
scaffold1.t117	GO:0005886	plasma membrane	Cellular Component
scaffold1.t118	GO:0008152	metabolic process	Biological Process
scaffold1.t118	GO:0006808	regulation of nitrogen utilization	Biological Process
scaffold1.t118	GO:0050789	regulation of biological process	Biological Process
scaffold1.t118	GO:0065007	biological regulation	Biological Process
scaffold1.t118	GO:0009987	cellular process	Biological Process
scaffold1.t118	GO:0044710	single-organism metabolic process	Biological Process
scaffold1.t118	GO:0071704	organic substance metabolic process	Biological Process
scaffold1.t118	GO:0044237	cellular metabolic process	Biological Process
scaffold1.t118	GO:0044281	small molecule metabolic process	Biological Process
scaffold1.t118	GO:0042126	nitrate metabolic process	Biological Process
scaffold1.t118	GO:0042128	nitrate assimilation	Biological Process
scaffold1.t118	GO:0043436	oxoacid metabolic process	Biological Process
scaffold1.t118	GO:0006807	nitrogen compound metabolic process	Biological Process
scaffold1.t118	GO:0006082	organic acid metabolic process	Biological Process
scaffold1.t118	GO:2001057	reactive nitrogen species metabolic process	Biological Process
scaffold1.t118	GO:0071941	nitrogen cycle metabolic process	Biological Process
scaffold1.t118	GO:0003824	catalytic activity	Molecular Function
scaffold1.t118	GO:0016740	transferase activity	Molecular Function
scaffold1.t118	GO:0004364	glutathione transferase activity	Molecular Function
scaffold1.t118	GO:0016765	transferase activity, transferring alkyl or aryl (other than methyl) groups	Molecular Function
scaffold1.t121	GO:0044710	single-organism metabolic process	Biological Process
scaffold1.t121	GO:0055114	oxidation-reduction process	Biological Process
scaffold1.t121	GO:0008152	metabolic process	Biological Process
scaffold1.t121	GO:0004497	monooxygenase activity	Molecular Function
scaffold1.t121	GO:0003824	catalytic activity	Molecular Function
scaffold1.t121	GO:0016491	oxidoreductase activity	Molecular Function
scaffold1.t121	GO:0043168	anion binding	Molecular Function
scaffold1.t121	GO:0050662	coenzyme binding	Molecular Function
scaffold1.t121	GO:0050660	flavin adenine dinucleotide binding	Molecular Function
scaffold1.t121	GO:0016709	oxidoreductase activity, acting on paired donors, with incorporation or reduction of molecular oxygen, NAD(P)H as one donor, and incorporation of one atom of oxygen	Molecular Function
scaffold1.t121	GO:0097159	organic cyclic compound binding	Molecular Function
scaffold1.t121	GO:0016705	oxidoreductase activity, acting on paired donors, with incorporation or reduction of molecular oxygen	Molecular Function
scaffold1.t121	GO:0004499	N,N-dimethylaniline monooxygenase activity	Molecular Function
scaffold1.t121	GO:0050661	NADP binding	Molecular Function
scaffold1.t121	GO:0000166	nucleotide binding	Molecular Function
scaffold1.t121	GO:0036094	small molecule binding	Molecular Function
scaffold1.t121	GO:0048037	cofactor binding	Molecular Function
scaffold1.t121	GO:0005488	binding	Molecular Function
scaffold1.t121	GO:0043167	ion binding	Molecular Function
scaffold1.t121	GO:1901363	heterocyclic compound binding	Molecular Function
scaffold1.t121	GO:1901265	nucleoside phosphate binding	Molecular Function
scaffold1.t122	GO:0043169	cation binding	Molecular Function
scaffold1.t122	GO:0046914	transition metal ion binding	Molecular Function
scaffold1.t122	GO:0043167	ion binding	Molecular Function
scaffold1.t122	GO:0005488	binding	Molecular Function
scaffold1.t122	GO:0046872	metal ion binding	Molecular Function
scaffold1.t122	GO:0008270	zinc ion binding	Molecular Function
scaffold1.t123	GO:0043169	cation binding	Molecular Function
scaffold1.t123	GO:0046914	transition metal ion binding	Molecular Function
scaffold1.t123	GO:0043167	ion binding	Molecular Function
scaffold1.t123	GO:0005488	binding	Molecular Function
scaffold1.t123	GO:0046872	metal ion binding	Molecular Function
scaffold1.t123	GO:0008270	zinc ion binding	Molecular Function
scaffold1.t124	GO:0044238	primary metabolic process	Biological Process
scaffold1.t124	GO:1901575	organic substance catabolic process	Biological Process
scaffold1.t124	GO:0005975	carbohydrate metabolic process	Biological Process
scaffold1.t124	GO:0005976	polysaccharide metabolic process	Biological Process
scaffold1.t124	GO:0016052	carbohydrate catabolic process	Biological Process
scaffold1.t124	GO:0000272	polysaccharide catabolic process	Biological Process
scaffold1.t124	GO:0071704	organic substance metabolic process	Biological Process
scaffold1.t124	GO:0008152	metabolic process	Biological Process
scaffold1.t124	GO:0043170	macromolecule metabolic process	Biological Process
scaffold1.t124	GO:0009056	catabolic process	Biological Process
scaffold1.t124	GO:0009057	macromolecule catabolic process	Biological Process
scaffold1.t124	GO:0003824	catalytic activity	Molecular Function
scaffold1.t124	GO:0016787	hydrolase activity	Molecular Function
scaffold1.t124	GO:0016798	hydrolase activity, acting on glycosyl bonds	Molecular Function
scaffold1.t124	GO:0008810	cellulase activity	Molecular Function
scaffold1.t124	GO:0004553	hydrolase activity, hydrolyzing O-glycosyl compounds	Molecular Function
scaffold1.t126	GO:0044238	primary metabolic process	Biological Process
scaffold1.t126	GO:0005975	carbohydrate metabolic process	Biological Process
scaffold1.t126	GO:0008152	metabolic process	Biological Process
scaffold1.t126	GO:0071704	organic substance metabolic process	Biological Process
scaffold1.t126	GO:0003824	catalytic activity	Molecular Function
scaffold1.t126	GO:0016787	hydrolase activity	Molecular Function
scaffold1.t126	GO:0016798	hydrolase activity, acting on glycosyl bonds	Molecular Function
scaffold1.t126	GO:0004553	hydrolase activity, hydrolyzing O-glycosyl compounds	Molecular Function
scaffold1.t127	GO:0055085	transmembrane transport	Biological Process
scaffold1.t127	GO:0006810	transport	Biological Process
scaffold1.t127	GO:0009987	cellular process	Biological Process
scaffold1.t127	GO:0044765	single-organism transport	Biological Process
scaffold1.t127	GO:0044763	single-organism cellular process	Biological Process
scaffold1.t127	GO:0051234	establishment of localization	Biological Process
scaffold1.t127	GO:0051179	localization	Biological Process
scaffold1.t127	GO:0044699	single-organism process	Biological Process
scaffold1.t127	GO:0008643	carbohydrate transport	Biological Process
scaffold1.t127	GO:0071702	organic substance transport	Biological Process
scaffold1.t127	GO:0022857	transmembrane transporter activity	Molecular Function
scaffold1.t127	GO:0005215	transporter activity	Molecular Function
scaffold1.t127	GO:0022891	substrate-specific transmembrane transporter activity	Molecular Function
scaffold1.t127	GO:0022892	substrate-specific transporter activity	Molecular Function
scaffold1.t127	GO:0044425	membrane part	Cellular Component
scaffold1.t127	GO:0016021	integral to membrane	Cellular Component
scaffold1.t127	GO:0016020	membrane	Cellular Component
scaffold1.t127	GO:0031224	intrinsic to membrane	Cellular Component
scaffold1.t130	GO:0008152	metabolic process	Biological Process
scaffold1.t130	GO:0032502	developmental process	Biological Process
scaffold1.t130	GO:0032501	multicellular organismal process	Biological Process
scaffold1.t130	GO:0044707	single-multicellular organism process	Biological Process
scaffold1.t130	GO:0048856	anatomical structure development	Biological Process
scaffold1.t130	GO:0044767	single-organism developmental process	Biological Process
scaffold1.t130	GO:0043581	mycelium development	Biological Process
scaffold1.t130	GO:0007275	multicellular organismal development	Biological Process
scaffold1.t130	GO:0044699	single-organism process	Biological Process
scaffold1.t130	GO:0003824	catalytic activity	Molecular Function
scaffold1.t130	GO:0016787	hydrolase activity	Molecular Function
scaffold1.t131	GO:0044710	single-organism metabolic process	Biological Process
scaffold1.t131	GO:0008152	metabolic process	Biological Process
scaffold1.t131	GO:0055114	oxidation-reduction process	Biological Process
scaffold1.t131	GO:0006357	regulation of transcription from RNA polymerase II promoter	Biological Process
scaffold1.t131	GO:0006366	transcription from RNA polymerase II promoter	Biological Process
scaffold1.t131	GO:0032774	RNA biosynthetic process	Biological Process
scaffold1.t131	GO:0019222	regulation of metabolic process	Biological Process
scaffold1.t131	GO:0031326	regulation of cellular biosynthetic process	Biological Process
scaffold1.t131	GO:0031323	regulation of cellular metabolic process	Biological Process
scaffold1.t131	GO:0090304	nucleic acid metabolic process	Biological Process
scaffold1.t131	GO:0044249	cellular biosynthetic process	Biological Process
scaffold1.t131	GO:0034641	cellular nitrogen compound metabolic process	Biological Process
scaffold1.t131	GO:0006807	nitrogen compound metabolic process	Biological Process
scaffold1.t131	GO:0034645	cellular macromolecule biosynthetic process	Biological Process
scaffold1.t131	GO:1901362	organic cyclic compound biosynthetic process	Biological Process
scaffold1.t131	GO:0050789	regulation of biological process	Biological Process
scaffold1.t131	GO:1901360	organic cyclic compound metabolic process	Biological Process
scaffold1.t131	GO:0080090	regulation of primary metabolic process	Biological Process
scaffold1.t131	GO:0006139	nucleobase-containing compound metabolic process	Biological Process
scaffold1.t131	GO:0044260	cellular macromolecule metabolic process	Biological Process
scaffold1.t131	GO:0071704	organic substance metabolic process	Biological Process
scaffold1.t131	GO:2000112	regulation of cellular macromolecule biosynthetic process	Biological Process
scaffold1.t131	GO:0060255	regulation of macromolecule metabolic process	Biological Process
scaffold1.t131	GO:0010467	gene expression	Biological Process
scaffold1.t131	GO:0065007	biological regulation	Biological Process
scaffold1.t131	GO:0010468	regulation of gene expression	Biological Process
scaffold1.t131	GO:0018130	heterocycle biosynthetic process	Biological Process
scaffold1.t131	GO:1901576	organic substance biosynthetic process	Biological Process
scaffold1.t131	GO:0019219	regulation of nucleobase-containing compound metabolic process	Biological Process
scaffold1.t131	GO:0006725	cellular aromatic compound metabolic process	Biological Process
scaffold1.t131	GO:0009987	cellular process	Biological Process
scaffold1.t131	GO:0009889	regulation of biosynthetic process	Biological Process
scaffold1.t131	GO:0050794	regulation of cellular process	Biological Process
scaffold1.t131	GO:0009058	biosynthetic process	Biological Process
scaffold1.t131	GO:0009059	macromolecule biosynthetic process	Biological Process
scaffold1.t131	GO:0051171	regulation of nitrogen compound metabolic process	Biological Process
scaffold1.t131	GO:2001141	regulation of RNA biosynthetic process	Biological Process
scaffold1.t131	GO:0034654	nucleobase-containing compound biosynthetic process	Biological Process
scaffold1.t131	GO:0046483	heterocycle metabolic process	Biological Process
scaffold1.t131	GO:0016070	RNA metabolic process	Biological Process
scaffold1.t131	GO:0044238	primary metabolic process	Biological Process
scaffold1.t131	GO:0044271	cellular nitrogen compound biosynthetic process	Biological Process
scaffold1.t131	GO:0051252	regulation of RNA metabolic process	Biological Process
scaffold1.t131	GO:0044237	cellular metabolic process	Biological Process
scaffold1.t131	GO:0043170	macromolecule metabolic process	Biological Process
scaffold1.t131	GO:0006355	regulation of transcription, DNA-dependent	Biological Process
scaffold1.t131	GO:0010556	regulation of macromolecule biosynthetic process	Biological Process
scaffold1.t131	GO:0006351	transcription, DNA-dependent	Biological Process
scaffold1.t131	GO:0019438	aromatic compound biosynthetic process	Biological Process
scaffold1.t131	GO:0043169	cation binding	Molecular Function
scaffold1.t131	GO:0046872	metal ion binding	Molecular Function
scaffold1.t131	GO:0046914	transition metal ion binding	Molecular Function
scaffold1.t131	GO:0008270	zinc ion binding	Molecular Function
scaffold1.t131	GO:0043167	ion binding	Molecular Function
scaffold1.t131	GO:0003824	catalytic activity	Molecular Function
scaffold1.t131	GO:0016491	oxidoreductase activity	Molecular Function
scaffold1.t131	GO:0005488	binding	Molecular Function
scaffold1.t131	GO:0003700	sequence-specific DNA binding transcription factor activity	Molecular Function
scaffold1.t131	GO:0097159	organic cyclic compound binding	Molecular Function
scaffold1.t131	GO:0001071	nucleic acid binding transcription factor activity	Molecular Function
scaffold1.t131	GO:0003676	nucleic acid binding	Molecular Function
scaffold1.t131	GO:0003677	DNA binding	Molecular Function
scaffold1.t131	GO:1901363	heterocyclic compound binding	Molecular Function
scaffold1.t131	GO:0000981	sequence-specific DNA binding RNA polymerase II transcription factor activity	Molecular Function
scaffold1.t131	GO:0043231	intracellular membrane-bounded organelle	Cellular Component
scaffold1.t131	GO:0005634	nucleus	Cellular Component
scaffold1.t131	GO:0044464	cell part	Cellular Component
scaffold1.t131	GO:0005623	cell	Cellular Component
scaffold1.t131	GO:0005622	intracellular	Cellular Component
scaffold1.t131	GO:0043229	intracellular organelle	Cellular Component
scaffold1.t131	GO:0044424	intracellular part	Cellular Component
scaffold1.t131	GO:0043227	membrane-bounded organelle	Cellular Component
scaffold1.t131	GO:0043226	organelle	Cellular Component
scaffold1.t132	GO:0006357	regulation of transcription from RNA polymerase II promoter	Biological Process
scaffold1.t132	GO:0006366	transcription from RNA polymerase II promoter	Biological Process
scaffold1.t132	GO:0032774	RNA biosynthetic process	Biological Process
scaffold1.t132	GO:0019222	regulation of metabolic process	Biological Process
scaffold1.t132	GO:0031326	regulation of cellular biosynthetic process	Biological Process
scaffold1.t132	GO:0031323	regulation of cellular metabolic process	Biological Process
scaffold1.t132	GO:0090304	nucleic acid metabolic process	Biological Process
scaffold1.t132	GO:0044249	cellular biosynthetic process	Biological Process
scaffold1.t132	GO:0034641	cellular nitrogen compound metabolic process	Biological Process
scaffold1.t132	GO:0006807	nitrogen compound metabolic process	Biological Process
scaffold1.t132	GO:0034645	cellular macromolecule biosynthetic process	Biological Process
scaffold1.t132	GO:1901362	organic cyclic compound biosynthetic process	Biological Process
scaffold1.t132	GO:0050789	regulation of biological process	Biological Process
scaffold1.t132	GO:1901360	organic cyclic compound metabolic process	Biological Process
scaffold1.t132	GO:0080090	regulation of primary metabolic process	Biological Process
scaffold1.t132	GO:0006139	nucleobase-containing compound metabolic process	Biological Process
scaffold1.t132	GO:0044260	cellular macromolecule metabolic process	Biological Process
scaffold1.t132	GO:0071704	organic substance metabolic process	Biological Process
scaffold1.t132	GO:2000112	regulation of cellular macromolecule biosynthetic process	Biological Process
scaffold1.t132	GO:0060255	regulation of macromolecule metabolic process	Biological Process
scaffold1.t132	GO:0010467	gene expression	Biological Process
scaffold1.t132	GO:0065007	biological regulation	Biological Process
scaffold1.t132	GO:0010468	regulation of gene expression	Biological Process
scaffold1.t132	GO:0018130	heterocycle biosynthetic process	Biological Process
scaffold1.t132	GO:1901576	organic substance biosynthetic process	Biological Process
scaffold1.t132	GO:0019219	regulation of nucleobase-containing compound metabolic process	Biological Process
scaffold1.t132	GO:0006725	cellular aromatic compound metabolic process	Biological Process
scaffold1.t132	GO:0009987	cellular process	Biological Process
scaffold1.t132	GO:0009889	regulation of biosynthetic process	Biological Process
scaffold1.t132	GO:0050794	regulation of cellular process	Biological Process
scaffold1.t132	GO:0009058	biosynthetic process	Biological Process
scaffold1.t132	GO:0009059	macromolecule biosynthetic process	Biological Process
scaffold1.t132	GO:0051171	regulation of nitrogen compound metabolic process	Biological Process
scaffold1.t132	GO:0008152	metabolic process	Biological Process
scaffold1.t132	GO:2001141	regulation of RNA biosynthetic process	Biological Process
scaffold1.t132	GO:0034654	nucleobase-containing compound biosynthetic process	Biological Process
scaffold1.t132	GO:0046483	heterocycle metabolic process	Biological Process
scaffold1.t132	GO:0016070	RNA metabolic process	Biological Process
scaffold1.t132	GO:0044238	primary metabolic process	Biological Process
scaffold1.t132	GO:0044271	cellular nitrogen compound biosynthetic process	Biological Process
scaffold1.t132	GO:0051252	regulation of RNA metabolic process	Biological Process
scaffold1.t132	GO:0044237	cellular metabolic process	Biological Process
scaffold1.t132	GO:0043170	macromolecule metabolic process	Biological Process
scaffold1.t132	GO:0006355	regulation of transcription, DNA-dependent	Biological Process
scaffold1.t132	GO:0010556	regulation of macromolecule biosynthetic process	Biological Process
scaffold1.t132	GO:0006351	transcription, DNA-dependent	Biological Process
scaffold1.t132	GO:0019438	aromatic compound biosynthetic process	Biological Process
scaffold1.t132	GO:0005488	binding	Molecular Function
scaffold1.t132	GO:0043169	cation binding	Molecular Function
scaffold1.t132	GO:0046914	transition metal ion binding	Molecular Function
scaffold1.t132	GO:0003700	sequence-specific DNA binding transcription factor activity	Molecular Function
scaffold1.t132	GO:0043167	ion binding	Molecular Function
scaffold1.t132	GO:0008270	zinc ion binding	Molecular Function
scaffold1.t132	GO:0046872	metal ion binding	Molecular Function
scaffold1.t132	GO:0000981	sequence-specific DNA binding RNA polymerase II transcription factor activity	Molecular Function
scaffold1.t132	GO:0001071	nucleic acid binding transcription factor activity	Molecular Function
scaffold1.t132	GO:0097159	organic cyclic compound binding	Molecular Function
scaffold1.t132	GO:0003676	nucleic acid binding	Molecular Function
scaffold1.t132	GO:0003677	DNA binding	Molecular Function
scaffold1.t132	GO:1901363	heterocyclic compound binding	Molecular Function
scaffold1.t132	GO:0043231	intracellular membrane-bounded organelle	Cellular Component
scaffold1.t132	GO:0005634	nucleus	Cellular Component
scaffold1.t132	GO:0044464	cell part	Cellular Component
scaffold1.t132	GO:0005623	cell	Cellular Component
scaffold1.t132	GO:0005622	intracellular	Cellular Component
scaffold1.t132	GO:0043229	intracellular organelle	Cellular Component
scaffold1.t132	GO:0044424	intracellular part	Cellular Component
scaffold1.t132	GO:0043227	membrane-bounded organelle	Cellular Component
scaffold1.t132	GO:0043226	organelle	Cellular Component
scaffold1.t133	GO:0008152	metabolic process	Biological Process
scaffold1.t133	GO:0044238	primary metabolic process	Biological Process
scaffold1.t133	GO:0019538	protein metabolic process	Biological Process
scaffold1.t133	GO:0043170	macromolecule metabolic process	Biological Process
scaffold1.t133	GO:0071704	organic substance metabolic process	Biological Process
scaffold1.t133	GO:0006508	proteolysis	Biological Process
scaffold1.t133	GO:0016787	hydrolase activity	Molecular Function
scaffold1.t133	GO:0003824	catalytic activity	Molecular Function
scaffold1.t133	GO:0017171	serine hydrolase activity	Molecular Function
scaffold1.t133	GO:0070011	peptidase activity, acting on L-amino acid peptides	Molecular Function
scaffold1.t133	GO:0008233	peptidase activity	Molecular Function
scaffold1.t133	GO:0008236	serine-type peptidase activity	Molecular Function
[truncated: 304,946 more rows]
