# Supplementary material for: Long-Read Draft Genome Sequences of Two Fusarium oxysporum f. sp. cubense Isolates from Banana (Musa spp.)
Source: J Fungi (Basel). 2025 May 30;11(6):421. doi: 10.3390/jof11060421 (PMC12193908; doi:10.3390/jof11060421)
Supplement: Supplementary file 1 [file jof-11-00421-s001.zip › Additional file S4 16117 GO_annotation.xls]

protein_id	GO_number	GO_function	GO_ontologies
scaffold1.t1	GO:0046434	organophosphate catabolic process	Biological Process
scaffold1.t1	GO:0009141	nucleoside triphosphate metabolic process	Biological Process
scaffold1.t1	GO:0009143	nucleoside triphosphate catabolic process	Biological Process
scaffold1.t1	GO:0009144	purine nucleoside triphosphate metabolic process	Biological Process
scaffold1.t1	GO:0009146	purine nucleoside triphosphate catabolic process	Biological Process
scaffold1.t1	GO:0009166	nucleotide catabolic process	Biological Process
scaffold1.t1	GO:0009167	purine ribonucleoside monophosphate metabolic process	Biological Process
scaffold1.t1	GO:0009128	purine nucleoside monophosphate catabolic process	Biological Process
scaffold1.t1	GO:0006807	nitrogen compound metabolic process	Biological Process
scaffold1.t1	GO:0044237	cellular metabolic process	Biological Process
scaffold1.t1	GO:0009161	ribonucleoside monophosphate metabolic process	Biological Process
scaffold1.t1	GO:0009123	nucleoside monophosphate metabolic process	Biological Process
scaffold1.t1	GO:0006195	purine nucleotide catabolic process	Biological Process
scaffold1.t1	GO:0009126	purine nucleoside monophosphate metabolic process	Biological Process
scaffold1.t1	GO:0009259	ribonucleotide metabolic process	Biological Process
scaffold1.t1	GO:1901360	organic cyclic compound metabolic process	Biological Process
scaffold1.t1	GO:0009125	nucleoside monophosphate catabolic process	Biological Process
scaffold1.t1	GO:0046700	heterocycle catabolic process	Biological Process
scaffold1.t1	GO:0006139	nucleobase-containing compound metabolic process	Biological Process
scaffold1.t1	GO:0044710	single-organism metabolic process	Biological Process
scaffold1.t1	GO:0072523	purine-containing compound catabolic process	Biological Process
scaffold1.t1	GO:1901565	organonitrogen compound catabolic process	Biological Process
scaffold1.t1	GO:0046130	purine ribonucleoside catabolic process	Biological Process
scaffold1.t1	GO:0046483	heterocycle metabolic process	Biological Process
scaffold1.t1	GO:0042278	purine nucleoside metabolic process	Biological Process
scaffold1.t1	GO:0006200	ATP catabolic process	Biological Process
scaffold1.t1	GO:0071704	organic substance metabolic process	Biological Process
scaffold1.t1	GO:0009199	ribonucleoside triphosphate metabolic process	Biological Process
scaffold1.t1	GO:0055086	nucleobase-containing small molecule metabolic process	Biological Process
scaffold1.t1	GO:0006152	purine nucleoside catabolic process	Biological Process
scaffold1.t1	GO:0009169	purine ribonucleoside monophosphate catabolic process	Biological Process
scaffold1.t1	GO:0009207	purine ribonucleoside triphosphate catabolic process	Biological Process
scaffold1.t1	GO:0009205	purine ribonucleoside triphosphate metabolic process	Biological Process
scaffold1.t1	GO:0009987	cellular process	Biological Process
scaffold1.t1	GO:0009203	ribonucleoside triphosphate catabolic process	Biological Process
scaffold1.t1	GO:0009158	ribonucleoside monophosphate catabolic process	Biological Process
scaffold1.t1	GO:1901361	organic cyclic compound catabolic process	Biological Process
scaffold1.t1	GO:0046034	ATP metabolic process	Biological Process
scaffold1.t1	GO:0009154	purine ribonucleotide catabolic process	Biological Process
scaffold1.t1	GO:0006725	cellular aromatic compound metabolic process	Biological Process
scaffold1.t1	GO:1901575	organic substance catabolic process	Biological Process
scaffold1.t1	GO:0009150	purine ribonucleotide metabolic process	Biological Process
scaffold1.t1	GO:0009261	ribonucleotide catabolic process	Biological Process
scaffold1.t1	GO:0019637	organophosphate metabolic process	Biological Process
scaffold1.t1	GO:0034641	cellular nitrogen compound metabolic process	Biological Process
scaffold1.t1	GO:0009117	nucleotide metabolic process	Biological Process
scaffold1.t1	GO:0009116	nucleoside metabolic process	Biological Process
scaffold1.t1	GO:0008152	metabolic process	Biological Process
scaffold1.t1	GO:0034655	nucleobase-containing compound catabolic process	Biological Process
scaffold1.t1	GO:0009119	ribonucleoside metabolic process	Biological Process
scaffold1.t1	GO:0046128	purine ribonucleoside metabolic process	Biological Process
scaffold1.t1	GO:0009056	catabolic process	Biological Process
scaffold1.t1	GO:0044248	cellular catabolic process	Biological Process
scaffold1.t1	GO:0042454	ribonucleoside catabolic process	Biological Process
scaffold1.t1	GO:0072521	purine-containing compound metabolic process	Biological Process
scaffold1.t1	GO:0044238	primary metabolic process	Biological Process
scaffold1.t1	GO:1901564	organonitrogen compound metabolic process	Biological Process
scaffold1.t1	GO:0044270	cellular nitrogen compound catabolic process	Biological Process
scaffold1.t1	GO:1901136	carbohydrate derivative catabolic process	Biological Process
scaffold1.t1	GO:1901135	carbohydrate derivative metabolic process	Biological Process
scaffold1.t1	GO:0009164	nucleoside catabolic process	Biological Process
scaffold1.t1	GO:0019693	ribose phosphate metabolic process	Biological Process
scaffold1.t1	GO:0006163	purine nucleotide metabolic process	Biological Process
scaffold1.t1	GO:1901657	glycosyl compound metabolic process	Biological Process
scaffold1.t1	GO:0006796	phosphate-containing compound metabolic process	Biological Process
scaffold1.t1	GO:1901292	nucleoside phosphate catabolic process	Biological Process
scaffold1.t1	GO:0006793	phosphorus metabolic process	Biological Process
scaffold1.t1	GO:0019439	aromatic compound catabolic process	Biological Process
scaffold1.t1	GO:0006753	nucleoside phosphate metabolic process	Biological Process
scaffold1.t1	GO:1901658	glycosyl compound catabolic process	Biological Process
scaffold1.t1	GO:0044281	small molecule metabolic process	Biological Process
scaffold1.t1	GO:0005488	binding	Molecular Function
scaffold1.t1	GO:0043167	ion binding	Molecular Function
scaffold1.t1	GO:0004386	helicase activity	Molecular Function
scaffold1.t1	GO:0003676	nucleic acid binding	Molecular Function
scaffold1.t1	GO:0008026	ATP-dependent helicase activity	Molecular Function
scaffold1.t1	GO:0035639	purine ribonucleoside triphosphate binding	Molecular Function
scaffold1.t1	GO:0016887	ATPase activity	Molecular Function
scaffold1.t1	GO:1901363	heterocyclic compound binding	Molecular Function
scaffold1.t1	GO:0001883	purine nucleoside binding	Molecular Function
scaffold1.t1	GO:0001882	nucleoside binding	Molecular Function
scaffold1.t1	GO:0043168	anion binding	Molecular Function
scaffold1.t1	GO:0042623	ATPase activity, coupled	Molecular Function
scaffold1.t1	GO:0000166	nucleotide binding	Molecular Function
scaffold1.t1	GO:1901265	nucleoside phosphate binding	Molecular Function
scaffold1.t1	GO:0032549	ribonucleoside binding	Molecular Function
scaffold1.t1	GO:0017076	purine nucleotide binding	Molecular Function
scaffold1.t1	GO:0005524	ATP binding	Molecular Function
scaffold1.t1	GO:0016787	hydrolase activity	Molecular Function
scaffold1.t1	GO:0017111	nucleoside-triphosphatase activity	Molecular Function
scaffold1.t1	GO:0036094	small molecule binding	Molecular Function
scaffold1.t1	GO:0003824	catalytic activity	Molecular Function
scaffold1.t1	GO:0016818	hydrolase activity, acting on acid anhydrides, in phosphorus-containing anhydrides	Molecular Function
scaffold1.t1	GO:0030554	adenyl nucleotide binding	Molecular Function
scaffold1.t1	GO:0097159	organic cyclic compound binding	Molecular Function
scaffold1.t1	GO:0016817	hydrolase activity, acting on acid anhydrides	Molecular Function
scaffold1.t1	GO:0016462	pyrophosphatase activity	Molecular Function
scaffold1.t1	GO:0032559	adenyl ribonucleotide binding	Molecular Function
scaffold1.t1	GO:0070035	purine NTP-dependent helicase activity	Molecular Function
scaffold1.t1	GO:0032555	purine ribonucleotide binding	Molecular Function
scaffold1.t1	GO:0032550	purine ribonucleoside binding	Molecular Function
scaffold1.t1	GO:0032553	ribonucleotide binding	Molecular Function
scaffold1.t1	GO:0043169	cation binding	Molecular Function
scaffold1.t1	GO:0046914	transition metal ion binding	Molecular Function
scaffold1.t1	GO:0046872	metal ion binding	Molecular Function
scaffold1.t1	GO:0008270	zinc ion binding	Molecular Function
scaffold1.t5	GO:0006810	transport	Biological Process
scaffold1.t5	GO:0009987	cellular process	Biological Process
scaffold1.t5	GO:0055085	transmembrane transport	Biological Process
scaffold1.t5	GO:0044765	single-organism transport	Biological Process
scaffold1.t5	GO:0044763	single-organism cellular process	Biological Process
scaffold1.t5	GO:0051234	establishment of localization	Biological Process
scaffold1.t5	GO:0051179	localization	Biological Process
scaffold1.t5	GO:0044699	single-organism process	Biological Process
scaffold1.t5	GO:0044425	membrane part	Cellular Component
scaffold1.t5	GO:0016021	integral to membrane	Cellular Component
scaffold1.t5	GO:0016020	membrane	Cellular Component
scaffold1.t5	GO:0031224	intrinsic to membrane	Cellular Component
scaffold1.t6	GO:0006139	nucleobase-containing compound metabolic process	Biological Process
scaffold1.t6	GO:0044710	single-organism metabolic process	Biological Process
scaffold1.t6	GO:1901564	organonitrogen compound metabolic process	Biological Process
scaffold1.t6	GO:0044238	primary metabolic process	Biological Process
scaffold1.t6	GO:1901135	carbohydrate derivative metabolic process	Biological Process
scaffold1.t6	GO:0009987	cellular process	Biological Process
scaffold1.t6	GO:0006725	cellular aromatic compound metabolic process	Biological Process
scaffold1.t6	GO:0044237	cellular metabolic process	Biological Process
scaffold1.t6	GO:0071704	organic substance metabolic process	Biological Process
scaffold1.t6	GO:0034641	cellular nitrogen compound metabolic process	Biological Process
scaffold1.t6	GO:0006807	nitrogen compound metabolic process	Biological Process
scaffold1.t6	GO:1901360	organic cyclic compound metabolic process	Biological Process
scaffold1.t6	GO:0009116	nucleoside metabolic process	Biological Process
scaffold1.t6	GO:0008152	metabolic process	Biological Process
scaffold1.t6	GO:1901657	glycosyl compound metabolic process	Biological Process
scaffold1.t6	GO:0046483	heterocycle metabolic process	Biological Process
scaffold1.t6	GO:0055086	nucleobase-containing small molecule metabolic process	Biological Process
scaffold1.t6	GO:0044281	small molecule metabolic process	Biological Process
scaffold1.t6	GO:0003824	catalytic activity	Molecular Function
scaffold1.t7	GO:0005975	carbohydrate metabolic process	Biological Process
scaffold1.t7	GO:0071704	organic substance metabolic process	Biological Process
scaffold1.t7	GO:0008152	metabolic process	Biological Process
scaffold1.t7	GO:0044238	primary metabolic process	Biological Process
scaffold1.t7	GO:0044036	cell wall macromolecule metabolic process	Biological Process
scaffold1.t7	GO:0071840	cellular component organization or biogenesis	Biological Process
scaffold1.t7	GO:1901575	organic substance catabolic process	Biological Process
scaffold1.t7	GO:0044260	cellular macromolecule metabolic process	Biological Process
scaffold1.t7	GO:0071554	cell wall organization or biogenesis	Biological Process
scaffold1.t7	GO:0044699	single-organism process	Biological Process
scaffold1.t7	GO:0009987	cellular process	Biological Process
scaffold1.t7	GO:0000272	polysaccharide catabolic process	Biological Process
scaffold1.t7	GO:0044763	single-organism cellular process	Biological Process
scaffold1.t7	GO:0010383	cell wall polysaccharide metabolic process	Biological Process
scaffold1.t7	GO:0009056	catabolic process	Biological Process
scaffold1.t7	GO:0009057	macromolecule catabolic process	Biological Process
scaffold1.t7	GO:0005976	polysaccharide metabolic process	Biological Process
scaffold1.t7	GO:0016052	carbohydrate catabolic process	Biological Process
scaffold1.t7	GO:0044237	cellular metabolic process	Biological Process
scaffold1.t7	GO:0043170	macromolecule metabolic process	Biological Process
scaffold1.t7	GO:0045493	xylan catabolic process	Biological Process
scaffold1.t7	GO:0045491	xylan metabolic process	Biological Process
scaffold1.t7	GO:0010410	hemicellulose metabolic process	Biological Process
scaffold1.t7	GO:0016787	hydrolase activity	Molecular Function
scaffold1.t7	GO:0016798	hydrolase activity, acting on glycosyl bonds	Molecular Function
scaffold1.t7	GO:0003824	catalytic activity	Molecular Function
scaffold1.t7	GO:0004553	hydrolase activity, hydrolyzing O-glycosyl compounds	Molecular Function
scaffold1.t7	GO:0030248	cellulose binding	Molecular Function
scaffold1.t7	GO:0030247	polysaccharide binding	Molecular Function
scaffold1.t7	GO:0030246	carbohydrate binding	Molecular Function
scaffold1.t7	GO:0005488	binding	Molecular Function
scaffold1.t7	GO:0001871	pattern binding	Molecular Function
scaffold1.t7	GO:0005576	extracellular region	Cellular Component
scaffold1.t8	GO:0071704	organic substance metabolic process	Biological Process
scaffold1.t8	GO:0071554	cell wall organization or biogenesis	Biological Process
scaffold1.t8	GO:0044260	cellular macromolecule metabolic process	Biological Process
scaffold1.t8	GO:0016998	cell wall macromolecule catabolic process	Biological Process
scaffold1.t8	GO:0009987	cellular process	Biological Process
scaffold1.t8	GO:0044237	cellular metabolic process	Biological Process
scaffold1.t8	GO:0043170	macromolecule metabolic process	Biological Process
scaffold1.t8	GO:0044248	cellular catabolic process	Biological Process
scaffold1.t8	GO:0044036	cell wall macromolecule metabolic process	Biological Process
scaffold1.t8	GO:0044763	single-organism cellular process	Biological Process
scaffold1.t8	GO:0071840	cellular component organization or biogenesis	Biological Process
scaffold1.t8	GO:0008152	metabolic process	Biological Process
scaffold1.t8	GO:0009056	catabolic process	Biological Process
scaffold1.t8	GO:0044699	single-organism process	Biological Process
scaffold1.t9	GO:0044238	primary metabolic process	Biological Process
scaffold1.t9	GO:1901575	organic substance catabolic process	Biological Process
scaffold1.t9	GO:1901071	glucosamine-containing compound metabolic process	Biological Process
scaffold1.t9	GO:0005975	carbohydrate metabolic process	Biological Process
scaffold1.t9	GO:1901564	organonitrogen compound metabolic process	Biological Process
scaffold1.t9	GO:0006040	amino sugar metabolic process	Biological Process
scaffold1.t9	GO:0009056	catabolic process	Biological Process
scaffold1.t9	GO:1901135	carbohydrate derivative metabolic process	Biological Process
scaffold1.t9	GO:0046348	amino sugar catabolic process	Biological Process
scaffold1.t9	GO:0043170	macromolecule metabolic process	Biological Process
scaffold1.t9	GO:0071704	organic substance metabolic process	Biological Process
scaffold1.t9	GO:1901072	glucosamine-containing compound catabolic process	Biological Process
scaffold1.t9	GO:0006807	nitrogen compound metabolic process	Biological Process
scaffold1.t9	GO:0008152	metabolic process	Biological Process
scaffold1.t9	GO:1901136	carbohydrate derivative catabolic process	Biological Process
scaffold1.t9	GO:0006022	aminoglycan metabolic process	Biological Process
scaffold1.t9	GO:0006030	chitin metabolic process	Biological Process
scaffold1.t9	GO:0006032	chitin catabolic process	Biological Process
scaffold1.t9	GO:0006026	aminoglycan catabolic process	Biological Process
scaffold1.t9	GO:0009057	macromolecule catabolic process	Biological Process
scaffold1.t9	GO:1901565	organonitrogen compound catabolic process	Biological Process
scaffold1.t9	GO:0016787	hydrolase activity	Molecular Function
scaffold1.t9	GO:0097367	carbohydrate derivative binding	Molecular Function
scaffold1.t9	GO:0016798	hydrolase activity, acting on glycosyl bonds	Molecular Function
scaffold1.t9	GO:0003824	catalytic activity	Molecular Function
scaffold1.t9	GO:0005488	binding	Molecular Function
scaffold1.t9	GO:0004553	hydrolase activity, hydrolyzing O-glycosyl compounds	Molecular Function
scaffold1.t9	GO:0004568	chitinase activity	Molecular Function
scaffold1.t9	GO:0008061	chitin binding	Molecular Function
scaffold1.t10	GO:0046348	amino sugar catabolic process	Biological Process
scaffold1.t10	GO:0006807	nitrogen compound metabolic process	Biological Process
scaffold1.t10	GO:1901575	organic substance catabolic process	Biological Process
scaffold1.t10	GO:0071704	organic substance metabolic process	Biological Process
scaffold1.t10	GO:0006032	chitin catabolic process	Biological Process
scaffold1.t10	GO:0006022	aminoglycan metabolic process	Biological Process
scaffold1.t10	GO:0008152	metabolic process	Biological Process
scaffold1.t10	GO:0006030	chitin metabolic process	Biological Process
scaffold1.t10	GO:1901564	organonitrogen compound metabolic process	Biological Process
scaffold1.t10	GO:0009056	catabolic process	Biological Process
scaffold1.t10	GO:0009057	macromolecule catabolic process	Biological Process
scaffold1.t10	GO:0044238	primary metabolic process	Biological Process
scaffold1.t10	GO:0005975	carbohydrate metabolic process	Biological Process
scaffold1.t10	GO:1901565	organonitrogen compound catabolic process	Biological Process
scaffold1.t10	GO:0006040	amino sugar metabolic process	Biological Process
scaffold1.t10	GO:1901136	carbohydrate derivative catabolic process	Biological Process
scaffold1.t10	GO:1901135	carbohydrate derivative metabolic process	Biological Process
scaffold1.t10	GO:0043170	macromolecule metabolic process	Biological Process
scaffold1.t10	GO:1901072	glucosamine-containing compound catabolic process	Biological Process
scaffold1.t10	GO:1901071	glucosamine-containing compound metabolic process	Biological Process
scaffold1.t10	GO:0006026	aminoglycan catabolic process	Biological Process
scaffold1.t10	GO:0006508	proteolysis	Biological Process
scaffold1.t10	GO:0019538	protein metabolic process	Biological Process
scaffold1.t10	GO:0016787	hydrolase activity	Molecular Function
scaffold1.t10	GO:0016798	hydrolase activity, acting on glycosyl bonds	Molecular Function
scaffold1.t10	GO:0003824	catalytic activity	Molecular Function
scaffold1.t10	GO:0004553	hydrolase activity, hydrolyzing O-glycosyl compounds	Molecular Function
scaffold1.t10	GO:0004568	chitinase activity	Molecular Function
scaffold1.t10	GO:0097367	carbohydrate derivative binding	Molecular Function
scaffold1.t10	GO:0005488	binding	Molecular Function
scaffold1.t10	GO:0008061	chitin binding	Molecular Function
scaffold1.t10	GO:0004175	endopeptidase activity	Molecular Function
scaffold1.t10	GO:0004252	serine-type endopeptidase activity	Molecular Function
scaffold1.t10	GO:0017171	serine hydrolase activity	Molecular Function
scaffold1.t10	GO:0070011	peptidase activity, acting on L-amino acid peptides	Molecular Function
scaffold1.t10	GO:0008233	peptidase activity	Molecular Function
scaffold1.t10	GO:0008236	serine-type peptidase activity	Molecular Function
scaffold1.t12	GO:0008152	metabolic process	Biological Process
scaffold1.t12	GO:0044238	primary metabolic process	Biological Process
scaffold1.t12	GO:0005975	carbohydrate metabolic process	Biological Process
scaffold1.t12	GO:0071704	organic substance metabolic process	Biological Process
scaffold1.t12	GO:0016787	hydrolase activity	Molecular Function
scaffold1.t12	GO:0003824	catalytic activity	Molecular Function
scaffold1.t12	GO:0070011	peptidase activity, acting on L-amino acid peptides	Molecular Function
scaffold1.t12	GO:0008233	peptidase activity	Molecular Function
scaffold1.t12	GO:0008237	metallopeptidase activity	Molecular Function
scaffold1.t12	GO:0030248	cellulose binding	Molecular Function
scaffold1.t12	GO:0030247	polysaccharide binding	Molecular Function
scaffold1.t12	GO:0016798	hydrolase activity, acting on glycosyl bonds	Molecular Function
scaffold1.t12	GO:0030246	carbohydrate binding	Molecular Function
scaffold1.t12	GO:0005488	binding	Molecular Function
scaffold1.t12	GO:0004553	hydrolase activity, hydrolyzing O-glycosyl compounds	Molecular Function
scaffold1.t12	GO:0001871	pattern binding	Molecular Function
scaffold1.t12	GO:0005576	extracellular region	Cellular Component
scaffold1.t14	GO:0044700	single organism signaling	Biological Process
scaffold1.t14	GO:0051716	cellular response to stimulus	Biological Process
scaffold1.t14	GO:0050896	response to stimulus	Biological Process
scaffold1.t14	GO:0009987	cellular process	Biological Process
scaffold1.t14	GO:0044763	single-organism cellular process	Biological Process
scaffold1.t14	GO:0050794	regulation of cellular process	Biological Process
scaffold1.t14	GO:0065007	biological regulation	Biological Process
scaffold1.t14	GO:0023052	signaling	Biological Process
scaffold1.t14	GO:0007165	signal transduction	Biological Process
scaffold1.t14	GO:0007166	cell surface receptor signaling pathway	Biological Process
scaffold1.t14	GO:0007154	cell communication	Biological Process
scaffold1.t14	GO:0050789	regulation of biological process	Biological Process
scaffold1.t14	GO:0044699	single-organism process	Biological Process
scaffold1.t14	GO:0060089	molecular transducer activity	Molecular Function
scaffold1.t14	GO:0004888	transmembrane signaling receptor activity	Molecular Function
scaffold1.t14	GO:0038023	signaling receptor activity	Molecular Function
scaffold1.t14	GO:0004872	receptor activity	Molecular Function
scaffold1.t14	GO:0004871	signal transducer activity	Molecular Function
scaffold1.t14	GO:0016020	membrane	Cellular Component
scaffold1.t16	GO:0044699	single-organism process	Biological Process
scaffold1.t16	GO:0009987	cellular process	Biological Process
scaffold1.t16	GO:0006810	transport	Biological Process
scaffold1.t16	GO:0044763	single-organism cellular process	Biological Process
scaffold1.t16	GO:0055085	transmembrane transport	Biological Process
scaffold1.t16	GO:0051179	localization	Biological Process
scaffold1.t16	GO:0044765	single-organism transport	Biological Process
scaffold1.t16	GO:0051234	establishment of localization	Biological Process
scaffold1.t16	GO:0005215	transporter activity	Molecular Function
scaffold1.t16	GO:0016020	membrane	Cellular Component
scaffold1.t16	GO:0044425	membrane part	Cellular Component
scaffold1.t16	GO:0031224	intrinsic to membrane	Cellular Component
scaffold1.t16	GO:0016021	integral to membrane	Cellular Component
scaffold1.t17	GO:0044699	single-organism process	Biological Process
scaffold1.t17	GO:0009987	cellular process	Biological Process
scaffold1.t17	GO:0006810	transport	Biological Process
scaffold1.t17	GO:0044763	single-organism cellular process	Biological Process
scaffold1.t17	GO:0055085	transmembrane transport	Biological Process
scaffold1.t17	GO:0051179	localization	Biological Process
scaffold1.t17	GO:0044765	single-organism transport	Biological Process
scaffold1.t17	GO:0051234	establishment of localization	Biological Process
scaffold1.t17	GO:0005215	transporter activity	Molecular Function
scaffold1.t17	GO:0016020	membrane	Cellular Component
scaffold1.t17	GO:0044425	membrane part	Cellular Component
scaffold1.t17	GO:0031224	intrinsic to membrane	Cellular Component
scaffold1.t17	GO:0016021	integral to membrane	Cellular Component
scaffold1.t20	GO:0008152	metabolic process	Biological Process
scaffold1.t20	GO:0006357	regulation of transcription from RNA polymerase II promoter	Biological Process
scaffold1.t20	GO:0006366	transcription from RNA polymerase II promoter	Biological Process
scaffold1.t20	GO:0009987	cellular process	Biological Process
scaffold1.t20	GO:0032774	RNA biosynthetic process	Biological Process
scaffold1.t20	GO:0019222	regulation of metabolic process	Biological Process
scaffold1.t20	GO:0031326	regulation of cellular biosynthetic process	Biological Process
scaffold1.t20	GO:0031323	regulation of cellular metabolic process	Biological Process
scaffold1.t20	GO:0090304	nucleic acid metabolic process	Biological Process
scaffold1.t20	GO:0044249	cellular biosynthetic process	Biological Process
scaffold1.t20	GO:0034641	cellular nitrogen compound metabolic process	Biological Process
scaffold1.t20	GO:0006807	nitrogen compound metabolic process	Biological Process
scaffold1.t20	GO:0034645	cellular macromolecule biosynthetic process	Biological Process
scaffold1.t20	GO:1901362	organic cyclic compound biosynthetic process	Biological Process
scaffold1.t20	GO:0050789	regulation of biological process	Biological Process
scaffold1.t20	GO:0044699	single-organism process	Biological Process
scaffold1.t20	GO:0080090	regulation of primary metabolic process	Biological Process
scaffold1.t20	GO:0006139	nucleobase-containing compound metabolic process	Biological Process
scaffold1.t20	GO:0044260	cellular macromolecule metabolic process	Biological Process
scaffold1.t20	GO:0071704	organic substance metabolic process	Biological Process
scaffold1.t20	GO:2000112	regulation of cellular macromolecule biosynthetic process	Biological Process
scaffold1.t20	GO:0051179	localization	Biological Process
scaffold1.t20	GO:0060255	regulation of macromolecule metabolic process	Biological Process
scaffold1.t20	GO:0010467	gene expression	Biological Process
scaffold1.t20	GO:0065007	biological regulation	Biological Process
scaffold1.t20	GO:1901360	organic cyclic compound metabolic process	Biological Process
scaffold1.t20	GO:0010468	regulation of gene expression	Biological Process
scaffold1.t20	GO:0018130	heterocycle biosynthetic process	Biological Process
scaffold1.t20	GO:1901576	organic substance biosynthetic process	Biological Process
scaffold1.t20	GO:0019219	regulation of nucleobase-containing compound metabolic process	Biological Process
scaffold1.t20	GO:0006725	cellular aromatic compound metabolic process	Biological Process
scaffold1.t20	GO:0006810	transport	Biological Process
scaffold1.t20	GO:0009889	regulation of biosynthetic process	Biological Process
scaffold1.t20	GO:0050794	regulation of cellular process	Biological Process
scaffold1.t20	GO:0009058	biosynthetic process	Biological Process
scaffold1.t20	GO:0009059	macromolecule biosynthetic process	Biological Process
scaffold1.t20	GO:0044763	single-organism cellular process	Biological Process
scaffold1.t20	GO:0051171	regulation of nitrogen compound metabolic process	Biological Process
scaffold1.t20	GO:2001141	regulation of RNA biosynthetic process	Biological Process
scaffold1.t20	GO:0034654	nucleobase-containing compound biosynthetic process	Biological Process
scaffold1.t20	GO:0051234	establishment of localization	Biological Process
scaffold1.t20	GO:0055085	transmembrane transport	Biological Process
scaffold1.t20	GO:0046483	heterocycle metabolic process	Biological Process
scaffold1.t20	GO:0016070	RNA metabolic process	Biological Process
scaffold1.t20	GO:0044238	primary metabolic process	Biological Process
scaffold1.t20	GO:0044271	cellular nitrogen compound biosynthetic process	Biological Process
scaffold1.t20	GO:0051252	regulation of RNA metabolic process	Biological Process
scaffold1.t20	GO:0044765	single-organism transport	Biological Process
scaffold1.t20	GO:0044237	cellular metabolic process	Biological Process
scaffold1.t20	GO:0043170	macromolecule metabolic process	Biological Process
scaffold1.t20	GO:0006355	regulation of transcription, DNA-dependent	Biological Process
scaffold1.t20	GO:0010556	regulation of macromolecule biosynthetic process	Biological Process
scaffold1.t20	GO:0006351	transcription, DNA-dependent	Biological Process
scaffold1.t20	GO:0019438	aromatic compound biosynthetic process	Biological Process
scaffold1.t20	GO:0003824	catalytic activity	Molecular Function
scaffold1.t20	GO:0043167	ion binding	Molecular Function
scaffold1.t20	GO:0005488	binding	Molecular Function
scaffold1.t20	GO:0035639	purine ribonucleoside triphosphate binding	Molecular Function
scaffold1.t20	GO:0001071	nucleic acid binding transcription factor activity	Molecular Function
scaffold1.t20	GO:1901363	heterocyclic compound binding	Molecular Function
scaffold1.t20	GO:1901265	nucleoside phosphate binding	Molecular Function
scaffold1.t20	GO:0001882	nucleoside binding	Molecular Function
scaffold1.t20	GO:0043168	anion binding	Molecular Function
scaffold1.t20	GO:0043169	cation binding	Molecular Function
scaffold1.t20	GO:0046914	transition metal ion binding	Molecular Function
scaffold1.t20	GO:0008270	zinc ion binding	Molecular Function
scaffold1.t20	GO:0000166	nucleotide binding	Molecular Function
scaffold1.t20	GO:0001883	purine nucleoside binding	Molecular Function
scaffold1.t20	GO:0032549	ribonucleoside binding	Molecular Function
scaffold1.t20	GO:0017076	purine nucleotide binding	Molecular Function
scaffold1.t20	GO:0046872	metal ion binding	Molecular Function
scaffold1.t20	GO:0000981	sequence-specific DNA binding RNA polymerase II transcription factor activity	Molecular Function
scaffold1.t20	GO:0016787	hydrolase activity	Molecular Function
scaffold1.t20	GO:0036094	small molecule binding	Molecular Function
scaffold1.t20	GO:0030554	adenyl nucleotide binding	Molecular Function
scaffold1.t20	GO:0003700	sequence-specific DNA binding transcription factor activity	Molecular Function
scaffold1.t20	GO:0097159	organic cyclic compound binding	Molecular Function
scaffold1.t20	GO:0032559	adenyl ribonucleotide binding	Molecular Function
scaffold1.t20	GO:0005524	ATP binding	Molecular Function
scaffold1.t20	GO:0032555	purine ribonucleotide binding	Molecular Function
scaffold1.t20	GO:0032550	purine ribonucleoside binding	Molecular Function
scaffold1.t20	GO:0032553	ribonucleotide binding	Molecular Function
scaffold1.t20	GO:0043231	intracellular membrane-bounded organelle	Cellular Component
scaffold1.t20	GO:0016021	integral to membrane	Cellular Component
scaffold1.t20	GO:0016020	membrane	Cellular Component
scaffold1.t20	GO:0044464	cell part	Cellular Component
scaffold1.t20	GO:0005623	cell	Cellular Component
scaffold1.t20	GO:0005622	intracellular	Cellular Component
scaffold1.t20	GO:0043226	organelle	Cellular Component
scaffold1.t20	GO:0043229	intracellular organelle	Cellular Component
scaffold1.t20	GO:0044424	intracellular part	Cellular Component
scaffold1.t20	GO:0044425	membrane part	Cellular Component
scaffold1.t20	GO:0043227	membrane-bounded organelle	Cellular Component
scaffold1.t20	GO:0005634	nucleus	Cellular Component
scaffold1.t20	GO:0031224	intrinsic to membrane	Cellular Component
scaffold1.t21	GO:0006810	transport	Biological Process
scaffold1.t21	GO:0009987	cellular process	Biological Process
scaffold1.t21	GO:0055085	transmembrane transport	Biological Process
scaffold1.t21	GO:0044765	single-organism transport	Biological Process
scaffold1.t21	GO:0044763	single-organism cellular process	Biological Process
scaffold1.t21	GO:0051234	establishment of localization	Biological Process
scaffold1.t21	GO:0051179	localization	Biological Process
scaffold1.t21	GO:0044699	single-organism process	Biological Process
scaffold1.t21	GO:0005215	transporter activity	Molecular Function
scaffold1.t21	GO:0022857	transmembrane transporter activity	Molecular Function
scaffold1.t21	GO:0022891	substrate-specific transmembrane transporter activity	Molecular Function
scaffold1.t21	GO:0022892	substrate-specific transporter activity	Molecular Function
scaffold1.t21	GO:0044425	membrane part	Cellular Component
scaffold1.t21	GO:0016021	integral to membrane	Cellular Component
scaffold1.t21	GO:0016020	membrane	Cellular Component
scaffold1.t21	GO:0031224	intrinsic to membrane	Cellular Component
scaffold1.t22	GO:0006357	regulation of transcription from RNA polymerase II promoter	Biological Process
scaffold1.t22	GO:0006366	transcription from RNA polymerase II promoter	Biological Process
scaffold1.t22	GO:0032774	RNA biosynthetic process	Biological Process
scaffold1.t22	GO:0019222	regulation of metabolic process	Biological Process
scaffold1.t22	GO:0031326	regulation of cellular biosynthetic process	Biological Process
scaffold1.t22	GO:0031323	regulation of cellular metabolic process	Biological Process
scaffold1.t22	GO:0090304	nucleic acid metabolic process	Biological Process
scaffold1.t22	GO:0044249	cellular biosynthetic process	Biological Process
scaffold1.t22	GO:0034641	cellular nitrogen compound metabolic process	Biological Process
scaffold1.t22	GO:0006807	nitrogen compound metabolic process	Biological Process
scaffold1.t22	GO:0034645	cellular macromolecule biosynthetic process	Biological Process
scaffold1.t22	GO:1901362	organic cyclic compound biosynthetic process	Biological Process
scaffold1.t22	GO:0050789	regulation of biological process	Biological Process
scaffold1.t22	GO:1901360	organic cyclic compound metabolic process	Biological Process
scaffold1.t22	GO:0080090	regulation of primary metabolic process	Biological Process
scaffold1.t22	GO:0006139	nucleobase-containing compound metabolic process	Biological Process
scaffold1.t22	GO:0044260	cellular macromolecule metabolic process	Biological Process
scaffold1.t22	GO:0071704	organic substance metabolic process	Biological Process
scaffold1.t22	GO:2000112	regulation of cellular macromolecule biosynthetic process	Biological Process
scaffold1.t22	GO:0060255	regulation of macromolecule metabolic process	Biological Process
scaffold1.t22	GO:0010467	gene expression	Biological Process
scaffold1.t22	GO:0065007	biological regulation	Biological Process
scaffold1.t22	GO:0010468	regulation of gene expression	Biological Process
scaffold1.t22	GO:0018130	heterocycle biosynthetic process	Biological Process
scaffold1.t22	GO:1901576	organic substance biosynthetic process	Biological Process
scaffold1.t22	GO:0019219	regulation of nucleobase-containing compound metabolic process	Biological Process
scaffold1.t22	GO:0006725	cellular aromatic compound metabolic process	Biological Process
scaffold1.t22	GO:0009987	cellular process	Biological Process
scaffold1.t22	GO:0009889	regulation of biosynthetic process	Biological Process
scaffold1.t22	GO:0050794	regulation of cellular process	Biological Process
scaffold1.t22	GO:0009058	biosynthetic process	Biological Process
scaffold1.t22	GO:0009059	macromolecule biosynthetic process	Biological Process
scaffold1.t22	GO:0051171	regulation of nitrogen compound metabolic process	Biological Process
scaffold1.t22	GO:0008152	metabolic process	Biological Process
scaffold1.t22	GO:2001141	regulation of RNA biosynthetic process	Biological Process
scaffold1.t22	GO:0034654	nucleobase-containing compound biosynthetic process	Biological Process
scaffold1.t22	GO:0046483	heterocycle metabolic process	Biological Process
scaffold1.t22	GO:0016070	RNA metabolic process	Biological Process
scaffold1.t22	GO:0044238	primary metabolic process	Biological Process
scaffold1.t22	GO:0044271	cellular nitrogen compound biosynthetic process	Biological Process
scaffold1.t22	GO:0051252	regulation of RNA metabolic process	Biological Process
scaffold1.t22	GO:0044237	cellular metabolic process	Biological Process
scaffold1.t22	GO:0043170	macromolecule metabolic process	Biological Process
scaffold1.t22	GO:0006355	regulation of transcription, DNA-dependent	Biological Process
scaffold1.t22	GO:0010556	regulation of macromolecule biosynthetic process	Biological Process
scaffold1.t22	GO:0006351	transcription, DNA-dependent	Biological Process
scaffold1.t22	GO:0019438	aromatic compound biosynthetic process	Biological Process
scaffold1.t22	GO:0005488	binding	Molecular Function
scaffold1.t22	GO:0043169	cation binding	Molecular Function
scaffold1.t22	GO:0046914	transition metal ion binding	Molecular Function
scaffold1.t22	GO:0003700	sequence-specific DNA binding transcription factor activity	Molecular Function
scaffold1.t22	GO:0043167	ion binding	Molecular Function
scaffold1.t22	GO:0008270	zinc ion binding	Molecular Function
scaffold1.t22	GO:0046872	metal ion binding	Molecular Function
scaffold1.t22	GO:0000981	sequence-specific DNA binding RNA polymerase II transcription factor activity	Molecular Function
scaffold1.t22	GO:0001071	nucleic acid binding transcription factor activity	Molecular Function
scaffold1.t22	GO:0043231	intracellular membrane-bounded organelle	Cellular Component
scaffold1.t22	GO:0005634	nucleus	Cellular Component
scaffold1.t22	GO:0044464	cell part	Cellular Component
scaffold1.t22	GO:0005623	cell	Cellular Component
scaffold1.t22	GO:0005622	intracellular	Cellular Component
scaffold1.t22	GO:0043229	intracellular organelle	Cellular Component
scaffold1.t22	GO:0044424	intracellular part	Cellular Component
scaffold1.t22	GO:0043227	membrane-bounded organelle	Cellular Component
scaffold1.t22	GO:0043226	organelle	Cellular Component
scaffold1.t23	GO:0006357	regulation of transcription from RNA polymerase II promoter	Biological Process
scaffold1.t23	GO:0006366	transcription from RNA polymerase II promoter	Biological Process
scaffold1.t23	GO:0032774	RNA biosynthetic process	Biological Process
scaffold1.t23	GO:0019222	regulation of metabolic process	Biological Process
scaffold1.t23	GO:0031326	regulation of cellular biosynthetic process	Biological Process
scaffold1.t23	GO:0031323	regulation of cellular metabolic process	Biological Process
scaffold1.t23	GO:0090304	nucleic acid metabolic process	Biological Process
scaffold1.t23	GO:0044249	cellular biosynthetic process	Biological Process
scaffold1.t23	GO:0034641	cellular nitrogen compound metabolic process	Biological Process
scaffold1.t23	GO:0006807	nitrogen compound metabolic process	Biological Process
scaffold1.t23	GO:0034645	cellular macromolecule biosynthetic process	Biological Process
scaffold1.t23	GO:1901362	organic cyclic compound biosynthetic process	Biological Process
scaffold1.t23	GO:0050789	regulation of biological process	Biological Process
scaffold1.t23	GO:1901360	organic cyclic compound metabolic process	Biological Process
scaffold1.t23	GO:0080090	regulation of primary metabolic process	Biological Process
scaffold1.t23	GO:0006139	nucleobase-containing compound metabolic process	Biological Process
scaffold1.t23	GO:0044260	cellular macromolecule metabolic process	Biological Process
scaffold1.t23	GO:0071704	organic substance metabolic process	Biological Process
scaffold1.t23	GO:2000112	regulation of cellular macromolecule biosynthetic process	Biological Process
scaffold1.t23	GO:0060255	regulation of macromolecule metabolic process	Biological Process
scaffold1.t23	GO:0010467	gene expression	Biological Process
scaffold1.t23	GO:0065007	biological regulation	Biological Process
scaffold1.t23	GO:0010468	regulation of gene expression	Biological Process
scaffold1.t23	GO:0018130	heterocycle biosynthetic process	Biological Process
scaffold1.t23	GO:1901576	organic substance biosynthetic process	Biological Process
scaffold1.t23	GO:0019219	regulation of nucleobase-containing compound metabolic process	Biological Process
scaffold1.t23	GO:0006725	cellular aromatic compound metabolic process	Biological Process
scaffold1.t23	GO:0009987	cellular process	Biological Process
scaffold1.t23	GO:0009889	regulation of biosynthetic process	Biological Process
scaffold1.t23	GO:0050794	regulation of cellular process	Biological Process
scaffold1.t23	GO:0009058	biosynthetic process	Biological Process
scaffold1.t23	GO:0009059	macromolecule biosynthetic process	Biological Process
scaffold1.t23	GO:0051171	regulation of nitrogen compound metabolic process	Biological Process
scaffold1.t23	GO:0008152	metabolic process	Biological Process
scaffold1.t23	GO:2001141	regulation of RNA biosynthetic process	Biological Process
scaffold1.t23	GO:0034654	nucleobase-containing compound biosynthetic process	Biological Process
scaffold1.t23	GO:0046483	heterocycle metabolic process	Biological Process
scaffold1.t23	GO:0016070	RNA metabolic process	Biological Process
scaffold1.t23	GO:0044238	primary metabolic process	Biological Process
scaffold1.t23	GO:0044271	cellular nitrogen compound biosynthetic process	Biological Process
scaffold1.t23	GO:0051252	regulation of RNA metabolic process	Biological Process
scaffold1.t23	GO:0044237	cellular metabolic process	Biological Process
scaffold1.t23	GO:0043170	macromolecule metabolic process	Biological Process
scaffold1.t23	GO:0006355	regulation of transcription, DNA-dependent	Biological Process
scaffold1.t23	GO:0010556	regulation of macromolecule biosynthetic process	Biological Process
scaffold1.t23	GO:0006351	transcription, DNA-dependent	Biological Process
scaffold1.t23	GO:0019438	aromatic compound biosynthetic process	Biological Process
scaffold1.t23	GO:0005488	binding	Molecular Function
scaffold1.t23	GO:0043169	cation binding	Molecular Function
scaffold1.t23	GO:0046914	transition metal ion binding	Molecular Function
scaffold1.t23	GO:0003700	sequence-specific DNA binding transcription factor activity	Molecular Function
scaffold1.t23	GO:0043167	ion binding	Molecular Function
scaffold1.t23	GO:0008270	zinc ion binding	Molecular Function
scaffold1.t23	GO:0046872	metal ion binding	Molecular Function
scaffold1.t23	GO:0000981	sequence-specific DNA binding RNA polymerase II transcription factor activity	Molecular Function
scaffold1.t23	GO:0001071	nucleic acid binding transcription factor activity	Molecular Function
scaffold1.t23	GO:0043231	intracellular membrane-bounded organelle	Cellular Component
scaffold1.t23	GO:0005634	nucleus	Cellular Component
scaffold1.t23	GO:0044464	cell part	Cellular Component
scaffold1.t23	GO:0005623	cell	Cellular Component
scaffold1.t23	GO:0005622	intracellular	Cellular Component
scaffold1.t23	GO:0043229	intracellular organelle	Cellular Component
scaffold1.t23	GO:0044424	intracellular part	Cellular Component
scaffold1.t23	GO:0043227	membrane-bounded organelle	Cellular Component
scaffold1.t23	GO:0043226	organelle	Cellular Component
scaffold1.t24	GO:0008152	metabolic process	Biological Process
scaffold1.t24	GO:0003824	catalytic activity	Molecular Function
scaffold1.t24	GO:0016787	hydrolase activity	Molecular Function
scaffold1.t25	GO:0008152	metabolic process	Biological Process
scaffold1.t25	GO:0003824	catalytic activity	Molecular Function
scaffold1.t25	GO:0016787	hydrolase activity	Molecular Function
scaffold1.t26	GO:0008152	metabolic process	Biological Process
scaffold1.t26	GO:0006996	organelle organization	Biological Process
scaffold1.t26	GO:0007031	peroxisome organization	Biological Process
scaffold1.t26	GO:0016559	peroxisome fission	Biological Process
scaffold1.t26	GO:0071840	cellular component organization or biogenesis	Biological Process
scaffold1.t26	GO:0009987	cellular process	Biological Process
scaffold1.t26	GO:0016043	cellular component organization	Biological Process
scaffold1.t26	GO:0044763	single-organism cellular process	Biological Process
scaffold1.t26	GO:0048285	organelle fission	Biological Process
scaffold1.t26	GO:0044699	single-organism process	Biological Process
scaffold1.t26	GO:0003824	catalytic activity	Molecular Function
scaffold1.t26	GO:0016874	ligase activity	Molecular Function
scaffold1.t26	GO:0016884	carbon-nitrogen ligase activity, with glutamine as amido-N-donor	Molecular Function
scaffold1.t26	GO:0016879	ligase activity, forming carbon-nitrogen bonds	Molecular Function
scaffold1.t26	GO:0016740	transferase activity	Molecular Function
scaffold1.t26	GO:0042579	microbody	Cellular Component
scaffold1.t26	GO:0043229	intracellular organelle	Cellular Component
scaffold1.t26	GO:0031301	integral to organelle membrane	Cellular Component
scaffold1.t26	GO:0031300	intrinsic to organelle membrane	Cellular Component
scaffold1.t26	GO:0043227	membrane-bounded organelle	Cellular Component
scaffold1.t26	GO:0043226	organelle	Cellular Component
scaffold1.t26	GO:0031224	intrinsic to membrane	Cellular Component
scaffold1.t26	GO:0005737	cytoplasm	Cellular Component
scaffold1.t26	GO:0005779	integral to peroxisomal membrane	Cellular Component
scaffold1.t26	GO:0005778	peroxisomal membrane	Cellular Component
scaffold1.t26	GO:0031090	organelle membrane	Cellular Component
scaffold1.t26	GO:0016021	integral to membrane	Cellular Component
scaffold1.t26	GO:0016020	membrane	Cellular Component
scaffold1.t26	GO:0005777	peroxisome	Cellular Component
scaffold1.t26	GO:0044439	peroxisomal part	Cellular Component
scaffold1.t26	GO:0044438	microbody part	Cellular Component
scaffold1.t26	GO:0031903	microbody membrane	Cellular Component
scaffold1.t26	GO:0031231	intrinsic to peroxisomal membrane	Cellular Component
scaffold1.t26	GO:0043231	intracellular membrane-bounded organelle	Cellular Component
scaffold1.t26	GO:0044464	cell part	Cellular Component
scaffold1.t26	GO:0005623	cell	Cellular Component
scaffold1.t26	GO:0005622	intracellular	Cellular Component
scaffold1.t26	GO:0044446	intracellular organelle part	Cellular Component
scaffold1.t26	GO:0044444	cytoplasmic part	Cellular Component
scaffold1.t26	GO:0044424	intracellular part	Cellular Component
scaffold1.t26	GO:0044425	membrane part	Cellular Component
scaffold1.t26	GO:0044422	organelle part	Cellular Component
scaffold1.t27	GO:0006810	transport	Biological Process
scaffold1.t27	GO:0009987	cellular process	Biological Process
scaffold1.t27	GO:0055085	transmembrane transport	Biological Process
scaffold1.t27	GO:0044765	single-organism transport	Biological Process
scaffold1.t27	GO:0044763	single-organism cellular process	Biological Process
scaffold1.t27	GO:0051234	establishment of localization	Biological Process
scaffold1.t27	GO:0051179	localization	Biological Process
scaffold1.t27	GO:0044699	single-organism process	Biological Process
scaffold1.t27	GO:0044425	membrane part	Cellular Component
scaffold1.t27	GO:0016021	integral to membrane	Cellular Component
scaffold1.t27	GO:0016020	membrane	Cellular Component
scaffold1.t27	GO:0031224	intrinsic to membrane	Cellular Component
scaffold1.t28	GO:0006366	transcription from RNA polymerase II promoter	Biological Process
scaffold1.t28	GO:0006357	regulation of transcription from RNA polymerase II promoter	Biological Process
scaffold1.t28	GO:0032774	RNA biosynthetic process	Biological Process
scaffold1.t28	GO:0090304	nucleic acid metabolic process	Biological Process
scaffold1.t28	GO:0044249	cellular biosynthetic process	Biological Process
scaffold1.t28	GO:0034641	cellular nitrogen compound metabolic process	Biological Process
scaffold1.t28	GO:0006807	nitrogen compound metabolic process	Biological Process
scaffold1.t28	GO:0034645	cellular macromolecule biosynthetic process	Biological Process
scaffold1.t28	GO:1901362	organic cyclic compound biosynthetic process	Biological Process
scaffold1.t28	GO:1901360	organic cyclic compound metabolic process	Biological Process
scaffold1.t28	GO:0006139	nucleobase-containing compound metabolic process	Biological Process
scaffold1.t28	GO:0044260	cellular macromolecule metabolic process	Biological Process
scaffold1.t28	GO:0071704	organic substance metabolic process	Biological Process
scaffold1.t28	GO:0010467	gene expression	Biological Process
scaffold1.t28	GO:0018130	heterocycle biosynthetic process	Biological Process
scaffold1.t28	GO:1901576	organic substance biosynthetic process	Biological Process
scaffold1.t28	GO:0009987	cellular process	Biological Process
scaffold1.t28	GO:0006725	cellular aromatic compound metabolic process	Biological Process
scaffold1.t28	GO:0009058	biosynthetic process	Biological Process
scaffold1.t28	GO:0009059	macromolecule biosynthetic process	Biological Process
scaffold1.t28	GO:0008152	metabolic process	Biological Process
scaffold1.t28	GO:0034654	nucleobase-containing compound biosynthetic process	Biological Process
scaffold1.t28	GO:0046483	heterocycle metabolic process	Biological Process
scaffold1.t28	GO:0016070	RNA metabolic process	Biological Process
scaffold1.t28	GO:0044238	primary metabolic process	Biological Process
scaffold1.t28	GO:0044271	cellular nitrogen compound biosynthetic process	Biological Process
scaffold1.t28	GO:0044237	cellular metabolic process	Biological Process
scaffold1.t28	GO:0043170	macromolecule metabolic process	Biological Process
scaffold1.t28	GO:0006351	transcription, DNA-dependent	Biological Process
scaffold1.t28	GO:0019438	aromatic compound biosynthetic process	Biological Process
scaffold1.t28	GO:0019222	regulation of metabolic process	Biological Process
scaffold1.t28	GO:0031326	regulation of cellular biosynthetic process	Biological Process
scaffold1.t28	GO:0031323	regulation of cellular metabolic process	Biological Process
scaffold1.t28	GO:0050789	regulation of biological process	Biological Process
scaffold1.t28	GO:0080090	regulation of primary metabolic process	Biological Process
scaffold1.t28	GO:2000112	regulation of cellular macromolecule biosynthetic process	Biological Process
scaffold1.t28	GO:0010556	regulation of macromolecule biosynthetic process	Biological Process
scaffold1.t28	GO:0065007	biological regulation	Biological Process
scaffold1.t28	GO:0010468	regulation of gene expression	Biological Process
scaffold1.t28	GO:0019219	regulation of nucleobase-containing compound metabolic process	Biological Process
scaffold1.t28	GO:0009889	regulation of biosynthetic process	Biological Process
scaffold1.t28	GO:0050794	regulation of cellular process	Biological Process
scaffold1.t28	GO:0051171	regulation of nitrogen compound metabolic process	Biological Process
scaffold1.t28	GO:2001141	regulation of RNA biosynthetic process	Biological Process
scaffold1.t28	GO:0060255	regulation of macromolecule metabolic process	Biological Process
scaffold1.t28	GO:0051252	regulation of RNA metabolic process	Biological Process
scaffold1.t28	GO:0006355	regulation of transcription, DNA-dependent	Biological Process
scaffold1.t28	GO:0043169	cation binding	Molecular Function
scaffold1.t28	GO:0046914	transition metal ion binding	Molecular Function
scaffold1.t28	GO:0097159	organic cyclic compound binding	Molecular Function
scaffold1.t28	GO:0043167	ion binding	Molecular Function
scaffold1.t28	GO:0008270	zinc ion binding	Molecular Function
scaffold1.t28	GO:0003676	nucleic acid binding	Molecular Function
scaffold1.t28	GO:0003677	DNA binding	Molecular Function
scaffold1.t28	GO:0046872	metal ion binding	Molecular Function
scaffold1.t28	GO:1901363	heterocyclic compound binding	Molecular Function
scaffold1.t28	GO:0005488	binding	Molecular Function
scaffold1.t28	GO:0003700	sequence-specific DNA binding transcription factor activity	Molecular Function
scaffold1.t28	GO:0001071	nucleic acid binding transcription factor activity	Molecular Function
scaffold1.t28	GO:0000981	sequence-specific DNA binding RNA polymerase II transcription factor activity	Molecular Function
scaffold1.t28	GO:0043231	intracellular membrane-bounded organelle	Cellular Component
scaffold1.t28	GO:0005634	nucleus	Cellular Component
scaffold1.t28	GO:0044464	cell part	Cellular Component
scaffold1.t28	GO:0005623	cell	Cellular Component
scaffold1.t28	GO:0005622	intracellular	Cellular Component
scaffold1.t28	GO:0043229	intracellular organelle	Cellular Component
scaffold1.t28	GO:0044424	intracellular part	Cellular Component
scaffold1.t28	GO:0043227	membrane-bounded organelle	Cellular Component
scaffold1.t28	GO:0043226	organelle	Cellular Component
scaffold1.t30	GO:0006357	regulation of transcription from RNA polymerase II promoter	Biological Process
scaffold1.t30	GO:0006366	transcription from RNA polymerase II promoter	Biological Process
scaffold1.t30	GO:0032774	RNA biosynthetic process	Biological Process
scaffold1.t30	GO:0019222	regulation of metabolic process	Biological Process
scaffold1.t30	GO:0031326	regulation of cellular biosynthetic process	Biological Process
scaffold1.t30	GO:0031323	regulation of cellular metabolic process	Biological Process
scaffold1.t30	GO:0090304	nucleic acid metabolic process	Biological Process
scaffold1.t30	GO:0044249	cellular biosynthetic process	Biological Process
scaffold1.t30	GO:0034641	cellular nitrogen compound metabolic process	Biological Process
scaffold1.t30	GO:0006807	nitrogen compound metabolic process	Biological Process
scaffold1.t30	GO:0034645	cellular macromolecule biosynthetic process	Biological Process
scaffold1.t30	GO:1901362	organic cyclic compound biosynthetic process	Biological Process
scaffold1.t30	GO:0050789	regulation of biological process	Biological Process
scaffold1.t30	GO:1901360	organic cyclic compound metabolic process	Biological Process
scaffold1.t30	GO:0080090	regulation of primary metabolic process	Biological Process
scaffold1.t30	GO:0006139	nucleobase-containing compound metabolic process	Biological Process
scaffold1.t30	GO:0044260	cellular macromolecule metabolic process	Biological Process
scaffold1.t30	GO:0071704	organic substance metabolic process	Biological Process
scaffold1.t30	GO:2000112	regulation of cellular macromolecule biosynthetic process	Biological Process
scaffold1.t30	GO:0060255	regulation of macromolecule metabolic process	Biological Process
scaffold1.t30	GO:0010467	gene expression	Biological Process
scaffold1.t30	GO:0065007	biological regulation	Biological Process
scaffold1.t30	GO:0010468	regulation of gene expression	Biological Process
scaffold1.t30	GO:0018130	heterocycle biosynthetic process	Biological Process
scaffold1.t30	GO:1901576	organic substance biosynthetic process	Biological Process
scaffold1.t30	GO:0019219	regulation of nucleobase-containing compound metabolic process	Biological Process
scaffold1.t30	GO:0006725	cellular aromatic compound metabolic process	Biological Process
scaffold1.t30	GO:0009987	cellular process	Biological Process
scaffold1.t30	GO:0009889	regulation of biosynthetic process	Biological Process
scaffold1.t30	GO:0050794	regulation of cellular process	Biological Process
scaffold1.t30	GO:0009058	biosynthetic process	Biological Process
scaffold1.t30	GO:0009059	macromolecule biosynthetic process	Biological Process
scaffold1.t30	GO:0051171	regulation of nitrogen compound metabolic process	Biological Process
scaffold1.t30	GO:0008152	metabolic process	Biological Process
scaffold1.t30	GO:2001141	regulation of RNA biosynthetic process	Biological Process
scaffold1.t30	GO:0034654	nucleobase-containing compound biosynthetic process	Biological Process
scaffold1.t30	GO:0046483	heterocycle metabolic process	Biological Process
scaffold1.t30	GO:0016070	RNA metabolic process	Biological Process
scaffold1.t30	GO:0044238	primary metabolic process	Biological Process
scaffold1.t30	GO:0044271	cellular nitrogen compound biosynthetic process	Biological Process
scaffold1.t30	GO:0051252	regulation of RNA metabolic process	Biological Process
scaffold1.t30	GO:0044237	cellular metabolic process	Biological Process
scaffold1.t30	GO:0043170	macromolecule metabolic process	Biological Process
scaffold1.t30	GO:0006355	regulation of transcription, DNA-dependent	Biological Process
scaffold1.t30	GO:0010556	regulation of macromolecule biosynthetic process	Biological Process
scaffold1.t30	GO:0006351	transcription, DNA-dependent	Biological Process
scaffold1.t30	GO:0019438	aromatic compound biosynthetic process	Biological Process
scaffold1.t30	GO:0005488	binding	Molecular Function
scaffold1.t30	GO:0043169	cation binding	Molecular Function
scaffold1.t30	GO:0046914	transition metal ion binding	Molecular Function
scaffold1.t30	GO:0003700	sequence-specific DNA binding transcription factor activity	Molecular Function
scaffold1.t30	GO:0043167	ion binding	Molecular Function
scaffold1.t30	GO:0008270	zinc ion binding	Molecular Function
scaffold1.t30	GO:0046872	metal ion binding	Molecular Function
scaffold1.t30	GO:0000981	sequence-specific DNA binding RNA polymerase II transcription factor activity	Molecular Function
scaffold1.t30	GO:0001071	nucleic acid binding transcription factor activity	Molecular Function
scaffold1.t30	GO:0043231	intracellular membrane-bounded organelle	Cellular Component
scaffold1.t30	GO:0005634	nucleus	Cellular Component
scaffold1.t30	GO:0044464	cell part	Cellular Component
scaffold1.t30	GO:0005623	cell	Cellular Component
scaffold1.t30	GO:0005622	intracellular	Cellular Component
scaffold1.t30	GO:0043229	intracellular organelle	Cellular Component
scaffold1.t30	GO:0044424	intracellular part	Cellular Component
scaffold1.t30	GO:0043227	membrane-bounded organelle	Cellular Component
scaffold1.t30	GO:0043226	organelle	Cellular Component
scaffold1.t31	GO:0006950	response to stress	Biological Process
scaffold1.t31	GO:0050896	response to stimulus	Biological Process
scaffold1.t31	GO:0044425	membrane part	Cellular Component
scaffold1.t31	GO:0016021	integral to membrane	Cellular Component
scaffold1.t31	GO:0016020	membrane	Cellular Component
scaffold1.t31	GO:0031224	intrinsic to membrane	Cellular Component
scaffold1.t32	GO:0055114	oxidation-reduction process	Biological Process
scaffold1.t32	GO:0044710	single-organism metabolic process	Biological Process
scaffold1.t32	GO:0008152	metabolic process	Biological Process
scaffold1.t32	GO:0043169	cation binding	Molecular Function
scaffold1.t32	GO:0043167	ion binding	Molecular Function
scaffold1.t32	GO:0003824	catalytic activity	Molecular Function
scaffold1.t32	GO:0005488	binding	Molecular Function
scaffold1.t32	GO:0046872	metal ion binding	Molecular Function
scaffold1.t32	GO:0016491	oxidoreductase activity	Molecular Function
scaffold1.t38	GO:0008152	metabolic process	Biological Process
scaffold1.t38	GO:0003824	catalytic activity	Molecular Function
scaffold1.t38	GO:0016787	hydrolase activity	Molecular Function
scaffold1.t39	GO:0006810	transport	Biological Process
scaffold1.t39	GO:0009987	cellular process	Biological Process
scaffold1.t39	GO:0055085	transmembrane transport	Biological Process
scaffold1.t39	GO:0044765	single-organism transport	Biological Process
scaffold1.t39	GO:0044763	single-organism cellular process	Biological Process
scaffold1.t39	GO:0051234	establishment of localization	Biological Process
scaffold1.t39	GO:0051179	localization	Biological Process
scaffold1.t39	GO:0044699	single-organism process	Biological Process
scaffold1.t39	GO:0044425	membrane part	Cellular Component
scaffold1.t39	GO:0016021	integral to membrane	Cellular Component
scaffold1.t39	GO:0016020	membrane	Cellular Component
scaffold1.t39	GO:0031224	intrinsic to membrane	Cellular Component
scaffold1.t40	GO:0006357	regulation of transcription from RNA polymerase II promoter	Biological Process
scaffold1.t40	GO:0006366	transcription from RNA polymerase II promoter	Biological Process
scaffold1.t40	GO:0032774	RNA biosynthetic process	Biological Process
scaffold1.t40	GO:0090304	nucleic acid metabolic process	Biological Process
scaffold1.t40	GO:0044249	cellular biosynthetic process	Biological Process
scaffold1.t40	GO:0034641	cellular nitrogen compound metabolic process	Biological Process
scaffold1.t40	GO:0006807	nitrogen compound metabolic process	Biological Process
scaffold1.t40	GO:0034645	cellular macromolecule biosynthetic process	Biological Process
scaffold1.t40	GO:1901362	organic cyclic compound biosynthetic process	Biological Process
scaffold1.t40	GO:1901360	organic cyclic compound metabolic process	Biological Process
scaffold1.t40	GO:0006139	nucleobase-containing compound metabolic process	Biological Process
scaffold1.t40	GO:0044260	cellular macromolecule metabolic process	Biological Process
scaffold1.t40	GO:0071704	organic substance metabolic process	Biological Process
scaffold1.t40	GO:0010467	gene expression	Biological Process
scaffold1.t40	GO:0018130	heterocycle biosynthetic process	Biological Process
scaffold1.t40	GO:1901576	organic substance biosynthetic process	Biological Process
scaffold1.t40	GO:0006725	cellular aromatic compound metabolic process	Biological Process
scaffold1.t40	GO:0009987	cellular process	Biological Process
scaffold1.t40	GO:0009058	biosynthetic process	Biological Process
scaffold1.t40	GO:0009059	macromolecule biosynthetic process	Biological Process
scaffold1.t40	GO:0008152	metabolic process	Biological Process
scaffold1.t40	GO:0034654	nucleobase-containing compound biosynthetic process	Biological Process
scaffold1.t40	GO:0046483	heterocycle metabolic process	Biological Process
scaffold1.t40	GO:0016070	RNA metabolic process	Biological Process
scaffold1.t40	GO:0044238	primary metabolic process	Biological Process
scaffold1.t40	GO:0044271	cellular nitrogen compound biosynthetic process	Biological Process
scaffold1.t40	GO:0044237	cellular metabolic process	Biological Process
scaffold1.t40	GO:0043170	macromolecule metabolic process	Biological Process
scaffold1.t40	GO:0006351	transcription, DNA-dependent	Biological Process
scaffold1.t40	GO:0019438	aromatic compound biosynthetic process	Biological Process
scaffold1.t40	GO:0019222	regulation of metabolic process	Biological Process
scaffold1.t40	GO:0031326	regulation of cellular biosynthetic process	Biological Process
scaffold1.t40	GO:0031323	regulation of cellular metabolic process	Biological Process
scaffold1.t40	GO:0050789	regulation of biological process	Biological Process
scaffold1.t40	GO:0080090	regulation of primary metabolic process	Biological Process
scaffold1.t40	GO:2000112	regulation of cellular macromolecule biosynthetic process	Biological Process
scaffold1.t40	GO:0060255	regulation of macromolecule metabolic process	Biological Process
scaffold1.t40	GO:0065007	biological regulation	Biological Process
scaffold1.t40	GO:0010468	regulation of gene expression	Biological Process
scaffold1.t40	GO:0019219	regulation of nucleobase-containing compound metabolic process	Biological Process
scaffold1.t40	GO:0009889	regulation of biosynthetic process	Biological Process
scaffold1.t40	GO:0050794	regulation of cellular process	Biological Process
scaffold1.t40	GO:0051171	regulation of nitrogen compound metabolic process	Biological Process
scaffold1.t40	GO:2001141	regulation of RNA biosynthetic process	Biological Process
scaffold1.t40	GO:0051252	regulation of RNA metabolic process	Biological Process
scaffold1.t40	GO:0006355	regulation of transcription, DNA-dependent	Biological Process
scaffold1.t40	GO:0010556	regulation of macromolecule biosynthetic process	Biological Process
scaffold1.t40	GO:0043169	cation binding	Molecular Function
scaffold1.t40	GO:0046914	transition metal ion binding	Molecular Function
scaffold1.t40	GO:0097159	organic cyclic compound binding	Molecular Function
scaffold1.t40	GO:0008270	zinc ion binding	Molecular Function
scaffold1.t40	GO:0043167	ion binding	Molecular Function
scaffold1.t40	GO:0005488	binding	Molecular Function
scaffold1.t40	GO:0003676	nucleic acid binding	Molecular Function
scaffold1.t40	GO:0003677	DNA binding	Molecular Function
scaffold1.t40	GO:0046872	metal ion binding	Molecular Function
scaffold1.t40	GO:1901363	heterocyclic compound binding	Molecular Function
scaffold1.t40	GO:0003700	sequence-specific DNA binding transcription factor activity	Molecular Function
scaffold1.t40	GO:0000981	sequence-specific DNA binding RNA polymerase II transcription factor activity	Molecular Function
scaffold1.t40	GO:0001071	nucleic acid binding transcription factor activity	Molecular Function
scaffold1.t40	GO:0043231	intracellular membrane-bounded organelle	Cellular Component
scaffold1.t40	GO:0005634	nucleus	Cellular Component
scaffold1.t40	GO:0044464	cell part	Cellular Component
scaffold1.t40	GO:0005623	cell	Cellular Component
scaffold1.t40	GO:0005622	intracellular	Cellular Component
scaffold1.t40	GO:0043229	intracellular organelle	Cellular Component
scaffold1.t40	GO:0044424	intracellular part	Cellular Component
scaffold1.t40	GO:0043227	membrane-bounded organelle	Cellular Component
scaffold1.t40	GO:0043226	organelle	Cellular Component
scaffold1.t41	GO:0080090	regulation of primary metabolic process	Biological Process
scaffold1.t41	GO:0019222	regulation of metabolic process	Biological Process
scaffold1.t41	GO:0060255	regulation of macromolecule metabolic process	Biological Process
scaffold1.t41	GO:2001141	regulation of RNA biosynthetic process	Biological Process
scaffold1.t41	GO:0050789	regulation of biological process	Biological Process
scaffold1.t41	GO:0065007	biological regulation	Biological Process
scaffold1.t41	GO:0009889	regulation of biosynthetic process	Biological Process
scaffold1.t41	GO:0050794	regulation of cellular process	Biological Process
scaffold1.t41	GO:0006355	regulation of transcription, DNA-dependent	Biological Process
scaffold1.t41	GO:0051252	regulation of RNA metabolic process	Biological Process
scaffold1.t41	GO:0031326	regulation of cellular biosynthetic process	Biological Process
scaffold1.t41	GO:0031323	regulation of cellular metabolic process	Biological Process
scaffold1.t41	GO:2000112	regulation of cellular macromolecule biosynthetic process	Biological Process
scaffold1.t41	GO:0010556	regulation of macromolecule biosynthetic process	Biological Process
scaffold1.t41	GO:0010468	regulation of gene expression	Biological Process
scaffold1.t41	GO:0019219	regulation of nucleobase-containing compound metabolic process	Biological Process
scaffold1.t41	GO:0051171	regulation of nitrogen compound metabolic process	Biological Process
scaffold1.t41	GO:0003676	nucleic acid binding	Molecular Function
scaffold1.t41	GO:0003677	DNA binding	Molecular Function
scaffold1.t41	GO:1901363	heterocyclic compound binding	Molecular Function
scaffold1.t41	GO:0043565	sequence-specific DNA binding	Molecular Function
scaffold1.t41	GO:0097159	organic cyclic compound binding	Molecular Function
scaffold1.t41	GO:0005488	binding	Molecular Function
scaffold1.t41	GO:0001071	nucleic acid binding transcription factor activity	Molecular Function
scaffold1.t41	GO:0003700	sequence-specific DNA binding transcription factor activity	Molecular Function
scaffold1.t41	GO:0043167	ion binding	Molecular Function
scaffold1.t41	GO:0043169	cation binding	Molecular Function
scaffold1.t41	GO:0046914	transition metal ion binding	Molecular Function
scaffold1.t41	GO:0008270	zinc ion binding	Molecular Function
scaffold1.t41	GO:0046872	metal ion binding	Molecular Function
scaffold1.t41	GO:0043231	intracellular membrane-bounded organelle	Cellular Component
scaffold1.t41	GO:0005634	nucleus	Cellular Component
scaffold1.t41	GO:0044464	cell part	Cellular Component
scaffold1.t41	GO:0005623	cell	Cellular Component
scaffold1.t41	GO:0005622	intracellular	Cellular Component
scaffold1.t41	GO:0043229	intracellular organelle	Cellular Component
scaffold1.t41	GO:0044424	intracellular part	Cellular Component
scaffold1.t41	GO:0043227	membrane-bounded organelle	Cellular Component
scaffold1.t41	GO:0043226	organelle	Cellular Component
scaffold1.t42	GO:0006200	ATP catabolic process	Biological Process
scaffold1.t42	GO:0046434	organophosphate catabolic process	Biological Process
scaffold1.t42	GO:0009141	nucleoside triphosphate metabolic process	Biological Process
scaffold1.t42	GO:0009143	nucleoside triphosphate catabolic process	Biological Process
scaffold1.t42	GO:0009144	purine nucleoside triphosphate metabolic process	Biological Process
scaffold1.t42	GO:0009146	purine nucleoside triphosphate catabolic process	Biological Process
scaffold1.t42	GO:0009166	nucleotide catabolic process	Biological Process
scaffold1.t42	GO:0009167	purine ribonucleoside monophosphate metabolic process	Biological Process
scaffold1.t42	GO:0009128	purine nucleoside monophosphate catabolic process	Biological Process
scaffold1.t42	GO:0006807	nitrogen compound metabolic process	Biological Process
scaffold1.t42	GO:1901360	organic cyclic compound metabolic process	Biological Process
scaffold1.t42	GO:0044237	cellular metabolic process	Biological Process
scaffold1.t42	GO:0009161	ribonucleoside monophosphate metabolic process	Biological Process
scaffold1.t42	GO:0009123	nucleoside monophosphate metabolic process	Biological Process
scaffold1.t42	GO:0006195	purine nucleotide catabolic process	Biological Process
scaffold1.t42	GO:0009126	purine nucleoside monophosphate metabolic process	Biological Process
scaffold1.t42	GO:0009259	ribonucleotide metabolic process	Biological Process
scaffold1.t42	GO:0044699	single-organism process	Biological Process
scaffold1.t42	GO:0009125	nucleoside monophosphate catabolic process	Biological Process
scaffold1.t42	GO:0046700	heterocycle catabolic process	Biological Process
scaffold1.t42	GO:0006139	nucleobase-containing compound metabolic process	Biological Process
scaffold1.t42	GO:0044710	single-organism metabolic process	Biological Process
scaffold1.t42	GO:0051234	establishment of localization	Biological Process
scaffold1.t42	GO:1901565	organonitrogen compound catabolic process	Biological Process
scaffold1.t42	GO:0046130	purine ribonucleoside catabolic process	Biological Process
scaffold1.t42	GO:0046483	heterocycle metabolic process	Biological Process
scaffold1.t42	GO:0042278	purine nucleoside metabolic process	Biological Process
scaffold1.t42	GO:0072523	purine-containing compound catabolic process	Biological Process
scaffold1.t42	GO:0055085	transmembrane transport	Biological Process
scaffold1.t42	GO:0071704	organic substance metabolic process	Biological Process
scaffold1.t42	GO:0009199	ribonucleoside triphosphate metabolic process	Biological Process
scaffold1.t42	GO:0055086	nucleobase-containing small molecule metabolic process	Biological Process
scaffold1.t42	GO:0006152	purine nucleoside catabolic process	Biological Process
scaffold1.t42	GO:0009169	purine ribonucleoside monophosphate catabolic process	Biological Process
scaffold1.t42	GO:0009207	purine ribonucleoside triphosphate catabolic process	Biological Process
scaffold1.t42	GO:0009205	purine ribonucleoside triphosphate metabolic process	Biological Process
scaffold1.t42	GO:0009154	purine ribonucleotide catabolic process	Biological Process
scaffold1.t42	GO:0009203	ribonucleoside triphosphate catabolic process	Biological Process
scaffold1.t42	GO:0009158	ribonucleoside monophosphate catabolic process	Biological Process
scaffold1.t42	GO:1901361	organic cyclic compound catabolic process	Biological Process
scaffold1.t42	GO:0046034	ATP metabolic process	Biological Process
scaffold1.t42	GO:0006810	transport	Biological Process
scaffold1.t42	GO:0006725	cellular aromatic compound metabolic process	Biological Process
scaffold1.t42	GO:1901575	organic substance catabolic process	Biological Process
scaffold1.t42	GO:0009150	purine ribonucleotide metabolic process	Biological Process
scaffold1.t42	GO:0009261	ribonucleotide catabolic process	Biological Process
scaffold1.t42	GO:0019637	organophosphate metabolic process	Biological Process
scaffold1.t42	GO:0044765	single-organism transport	Biological Process
scaffold1.t42	GO:0034641	cellular nitrogen compound metabolic process	Biological Process
scaffold1.t42	GO:0009117	nucleotide metabolic process	Biological Process
scaffold1.t42	GO:0009116	nucleoside metabolic process	Biological Process
scaffold1.t42	GO:0008152	metabolic process	Biological Process
scaffold1.t42	GO:0034655	nucleobase-containing compound catabolic process	Biological Process
scaffold1.t42	GO:0009119	ribonucleoside metabolic process	Biological Process
scaffold1.t42	GO:0046128	purine ribonucleoside metabolic process	Biological Process
scaffold1.t42	GO:0009056	catabolic process	Biological Process
scaffold1.t42	GO:0051179	localization	Biological Process
scaffold1.t42	GO:0044248	cellular catabolic process	Biological Process
scaffold1.t42	GO:0042454	ribonucleoside catabolic process	Biological Process
scaffold1.t42	GO:0072521	purine-containing compound metabolic process	Biological Process
scaffold1.t42	GO:0044238	primary metabolic process	Biological Process
scaffold1.t42	GO:1901564	organonitrogen compound metabolic process	Biological Process
scaffold1.t42	GO:0044270	cellular nitrogen compound catabolic process	Biological Process
scaffold1.t42	GO:1901136	carbohydrate derivative catabolic process	Biological Process
scaffold1.t42	GO:1901135	carbohydrate derivative metabolic process	Biological Process
scaffold1.t42	GO:0009164	nucleoside catabolic process	Biological Process
scaffold1.t42	GO:0019693	ribose phosphate metabolic process	Biological Process
scaffold1.t42	GO:0006163	purine nucleotide metabolic process	Biological Process
scaffold1.t42	GO:1901657	glycosyl compound metabolic process	Biological Process
scaffold1.t42	GO:0006796	phosphate-containing compound metabolic process	Biological Process
scaffold1.t42	GO:1901292	nucleoside phosphate catabolic process	Biological Process
scaffold1.t42	GO:0006793	phosphorus metabolic process	Biological Process
scaffold1.t42	GO:0019439	aromatic compound catabolic process	Biological Process
scaffold1.t42	GO:0044763	single-organism cellular process	Biological Process
scaffold1.t42	GO:0009987	cellular process	Biological Process
scaffold1.t42	GO:0006753	nucleoside phosphate metabolic process	Biological Process
scaffold1.t42	GO:1901658	glycosyl compound catabolic process	Biological Process
scaffold1.t42	GO:0044281	small molecule metabolic process	Biological Process
scaffold1.t42	GO:0035639	purine ribonucleoside triphosphate binding	Molecular Function
scaffold1.t42	GO:0005488	binding	Molecular Function
scaffold1.t42	GO:0016887	ATPase activity	Molecular Function
scaffold1.t42	GO:0043167	ion binding	Molecular Function
scaffold1.t42	GO:1901363	heterocyclic compound binding	Molecular Function
scaffold1.t42	GO:0001883	purine nucleoside binding	Molecular Function
scaffold1.t42	GO:0001882	nucleoside binding	Molecular Function
scaffold1.t42	GO:0043168	anion binding	Molecular Function
scaffold1.t42	GO:0042626	ATPase activity, coupled to transmembrane movement of substances	Molecular Function
scaffold1.t42	GO:0016820	hydrolase activity, acting on acid anhydrides, catalyzing transmembrane movement of substances	Molecular Function
scaffold1.t42	GO:0042623	ATPase activity, coupled	Molecular Function
scaffold1.t42	GO:0000166	nucleotide binding	Molecular Function
scaffold1.t42	GO:0015399	primary active transmembrane transporter activity	Molecular Function
scaffold1.t42	GO:1901265	nucleoside phosphate binding	Molecular Function
scaffold1.t42	GO:0032549	ribonucleoside binding	Molecular Function
scaffold1.t42	GO:0017076	purine nucleotide binding	Molecular Function
scaffold1.t42	GO:0022804	active transmembrane transporter activity	Molecular Function
scaffold1.t42	GO:0016787	hydrolase activity	Molecular Function
scaffold1.t42	GO:0005215	transporter activity	Molecular Function
scaffold1.t42	GO:0017111	nucleoside-triphosphatase activity	Molecular Function
scaffold1.t42	GO:0036094	small molecule binding	Molecular Function
scaffold1.t42	GO:0003824	catalytic activity	Molecular Function
scaffold1.t42	GO:0016818	hydrolase activity, acting on acid anhydrides, in phosphorus-containing anhydrides	Molecular Function
scaffold1.t42	GO:0030554	adenyl nucleotide binding	Molecular Function
scaffold1.t42	GO:0097159	organic cyclic compound binding	Molecular Function
scaffold1.t42	GO:0043492	ATPase activity, coupled to movement of substances	Molecular Function
scaffold1.t42	GO:0016817	hydrolase activity, acting on acid anhydrides	Molecular Function
scaffold1.t42	GO:0015405	P-P-bond-hydrolysis-driven transmembrane transporter activity	Molecular Function
scaffold1.t42	GO:0016462	pyrophosphatase activity	Molecular Function
scaffold1.t42	GO:0022857	transmembrane transporter activity	Molecular Function
scaffold1.t42	GO:0032559	adenyl ribonucleotide binding	Molecular Function
scaffold1.t42	GO:0005524	ATP binding	Molecular Function
scaffold1.t42	GO:0032555	purine ribonucleotide binding	Molecular Function
scaffold1.t42	GO:0032550	purine ribonucleoside binding	Molecular Function
scaffold1.t42	GO:0032553	ribonucleotide binding	Molecular Function
scaffold1.t42	GO:0044425	membrane part	Cellular Component
scaffold1.t42	GO:0016021	integral to membrane	Cellular Component
scaffold1.t42	GO:0016020	membrane	Cellular Component
scaffold1.t42	GO:0031224	intrinsic to membrane	Cellular Component
scaffold1.t43	GO:0006810	transport	Biological Process
scaffold1.t43	GO:0009987	cellular process	Biological Process
scaffold1.t43	GO:0055085	transmembrane transport	Biological Process
scaffold1.t43	GO:0044765	single-organism transport	Biological Process
scaffold1.t43	GO:0044763	single-organism cellular process	Biological Process
scaffold1.t43	GO:0051234	establishment of localization	Biological Process
scaffold1.t43	GO:0051179	localization	Biological Process
scaffold1.t43	GO:0044699	single-organism process	Biological Process
scaffold1.t43	GO:0044425	membrane part	Cellular Component
scaffold1.t43	GO:0016021	integral to membrane	Cellular Component
scaffold1.t43	GO:0016020	membrane	Cellular Component
scaffold1.t43	GO:0031224	intrinsic to membrane	Cellular Component
scaffold1.t46	GO:0005576	extracellular region	Cellular Component
scaffold1.t47	GO:0006810	transport	Biological Process
scaffold1.t47	GO:0009987	cellular process	Biological Process
scaffold1.t47	GO:0055085	transmembrane transport	Biological Process
scaffold1.t47	GO:0044765	single-organism transport	Biological Process
scaffold1.t47	GO:0044763	single-organism cellular process	Biological Process
scaffold1.t47	GO:0051234	establishment of localization	Biological Process
scaffold1.t47	GO:0051179	localization	Biological Process
scaffold1.t47	GO:0044699	single-organism process	Biological Process
scaffold1.t47	GO:0005215	transporter activity	Molecular Function
scaffold1.t47	GO:0016020	membrane	Cellular Component
scaffold1.t47	GO:0016021	integral to membrane	Cellular Component
scaffold1.t47	GO:0044425	membrane part	Cellular Component
scaffold1.t47	GO:0031224	intrinsic to membrane	Cellular Component
scaffold1.t48	GO:0006810	transport	Biological Process
scaffold1.t48	GO:0051179	localization	Biological Process
scaffold1.t48	GO:0051234	establishment of localization	Biological Process
scaffold1.t48	GO:0005215	transporter activity	Molecular Function
scaffold1.t49	GO:0055114	oxidation-reduction process	Biological Process
scaffold1.t49	GO:0008152	metabolic process	Biological Process
scaffold1.t49	GO:0044710	single-organism metabolic process	Biological Process
scaffold1.t49	GO:0016491	oxidoreductase activity	Molecular Function
scaffold1.t49	GO:0003824	catalytic activity	Molecular Function
scaffold1.t49	GO:0016614	oxidoreductase activity, acting on CH-OH group of donors	Molecular Function
scaffold1.t49	GO:0016616	oxidoreductase activity, acting on the CH-OH group of donors, NAD or NADP as acceptor	Molecular Function
scaffold1.t50	GO:0044238	primary metabolic process	Biological Process
scaffold1.t50	GO:0005975	carbohydrate metabolic process	Biological Process
scaffold1.t50	GO:0008152	metabolic process	Biological Process
scaffold1.t50	GO:0071704	organic substance metabolic process	Biological Process
scaffold1.t50	GO:0016787	hydrolase activity	Molecular Function
scaffold1.t50	GO:0016798	hydrolase activity, acting on glycosyl bonds	Molecular Function
scaffold1.t50	GO:0015929	hexosaminidase activity	Molecular Function
scaffold1.t50	GO:0003824	catalytic activity	Molecular Function
scaffold1.t50	GO:0004563	beta-N-acetylhexosaminidase activity	Molecular Function
scaffold1.t50	GO:0004553	hydrolase activity, hydrolyzing O-glycosyl compounds	Molecular Function
scaffold1.t51	GO:0032259	methylation	Biological Process
scaffold1.t51	GO:0008152	metabolic process	Biological Process
scaffold1.t51	GO:0003824	catalytic activity	Molecular Function
scaffold1.t51	GO:0016740	transferase activity	Molecular Function
scaffold1.t51	GO:0008171	O-methyltransferase activity	Molecular Function
scaffold1.t51	GO:0016741	transferase activity, transferring one-carbon groups	Molecular Function
scaffold1.t51	GO:0008168	methyltransferase activity	Molecular Function
scaffold1.t53	GO:0000324	fungal-type vacuole	Cellular Component
scaffold1.t53	GO:0000323	lytic vacuole	Cellular Component
scaffold1.t53	GO:0000322	storage vacuole	Cellular Component
scaffold1.t53	GO:0000329	fungal-type vacuole membrane	Cellular Component
scaffold1.t53	GO:0043229	intracellular organelle	Cellular Component
scaffold1.t53	GO:0043227	membrane-bounded organelle	Cellular Component
scaffold1.t53	GO:0043226	organelle	Cellular Component
scaffold1.t53	GO:0005737	cytoplasm	Cellular Component
scaffold1.t53	GO:0031090	organelle membrane	Cellular Component
scaffold1.t53	GO:0005773	vacuole	Cellular Component
scaffold1.t53	GO:0016020	membrane	Cellular Component
scaffold1.t53	GO:0005774	vacuolar membrane	Cellular Component
scaffold1.t53	GO:0044437	vacuolar part	Cellular Component
scaffold1.t53	GO:0005794	Golgi apparatus	Cellular Component
scaffold1.t53	GO:0043231	intracellular membrane-bounded organelle	Cellular Component
scaffold1.t53	GO:0044464	cell part	Cellular Component
scaffold1.t53	GO:0005623	cell	Cellular Component
scaffold1.t53	GO:0005622	intracellular	Cellular Component
scaffold1.t53	GO:0044446	intracellular organelle part	Cellular Component
scaffold1.t53	GO:0044444	cytoplasmic part	Cellular Component
scaffold1.t53	GO:0044424	intracellular part	Cellular Component
scaffold1.t53	GO:0044422	organelle part	Cellular Component
scaffold1.t54	GO:0006357	regulation of transcription from RNA polymerase II promoter	Biological Process
scaffold1.t54	GO:0006366	transcription from RNA polymerase II promoter	Biological Process
scaffold1.t54	GO:0032774	RNA biosynthetic process	Biological Process
scaffold1.t54	GO:0019222	regulation of metabolic process	Biological Process
scaffold1.t54	GO:0031326	regulation of cellular biosynthetic process	Biological Process
scaffold1.t54	GO:0031323	regulation of cellular metabolic process	Biological Process
scaffold1.t54	GO:0090304	nucleic acid metabolic process	Biological Process
scaffold1.t54	GO:0044249	cellular biosynthetic process	Biological Process
scaffold1.t54	GO:0034641	cellular nitrogen compound metabolic process	Biological Process
scaffold1.t54	GO:0006807	nitrogen compound metabolic process	Biological Process
scaffold1.t54	GO:0034645	cellular macromolecule biosynthetic process	Biological Process
scaffold1.t54	GO:1901362	organic cyclic compound biosynthetic process	Biological Process
scaffold1.t54	GO:0050789	regulation of biological process	Biological Process
scaffold1.t54	GO:1901360	organic cyclic compound metabolic process	Biological Process
scaffold1.t54	GO:0080090	regulation of primary metabolic process	Biological Process
scaffold1.t54	GO:0006139	nucleobase-containing compound metabolic process	Biological Process
scaffold1.t54	GO:0044260	cellular macromolecule metabolic process	Biological Process
scaffold1.t54	GO:0071704	organic substance metabolic process	Biological Process
scaffold1.t54	GO:2000112	regulation of cellular macromolecule biosynthetic process	Biological Process
scaffold1.t54	GO:0060255	regulation of macromolecule metabolic process	Biological Process
scaffold1.t54	GO:0010467	gene expression	Biological Process
scaffold1.t54	GO:0065007	biological regulation	Biological Process
scaffold1.t54	GO:0010468	regulation of gene expression	Biological Process
scaffold1.t54	GO:0018130	heterocycle biosynthetic process	Biological Process
scaffold1.t54	GO:1901576	organic substance biosynthetic process	Biological Process
scaffold1.t54	GO:0019219	regulation of nucleobase-containing compound metabolic process	Biological Process
scaffold1.t54	GO:0006725	cellular aromatic compound metabolic process	Biological Process
scaffold1.t54	GO:0009987	cellular process	Biological Process
scaffold1.t54	GO:0009889	regulation of biosynthetic process	Biological Process
scaffold1.t54	GO:0050794	regulation of cellular process	Biological Process
scaffold1.t54	GO:0009058	biosynthetic process	Biological Process
scaffold1.t54	GO:0009059	macromolecule biosynthetic process	Biological Process
scaffold1.t54	GO:0051171	regulation of nitrogen compound metabolic process	Biological Process
scaffold1.t54	GO:0008152	metabolic process	Biological Process
scaffold1.t54	GO:2001141	regulation of RNA biosynthetic process	Biological Process
scaffold1.t54	GO:0034654	nucleobase-containing compound biosynthetic process	Biological Process
scaffold1.t54	GO:0046483	heterocycle metabolic process	Biological Process
scaffold1.t54	GO:0016070	RNA metabolic process	Biological Process
scaffold1.t54	GO:0044238	primary metabolic process	Biological Process
scaffold1.t54	GO:0044271	cellular nitrogen compound biosynthetic process	Biological Process
scaffold1.t54	GO:0051252	regulation of RNA metabolic process	Biological Process
scaffold1.t54	GO:0044237	cellular metabolic process	Biological Process
scaffold1.t54	GO:0043170	macromolecule metabolic process	Biological Process
scaffold1.t54	GO:0006355	regulation of transcription, DNA-dependent	Biological Process
scaffold1.t54	GO:0010556	regulation of macromolecule biosynthetic process	Biological Process
scaffold1.t54	GO:0006351	transcription, DNA-dependent	Biological Process
scaffold1.t54	GO:0019438	aromatic compound biosynthetic process	Biological Process
scaffold1.t54	GO:0005488	binding	Molecular Function
scaffold1.t54	GO:0043169	cation binding	Molecular Function
scaffold1.t54	GO:0046914	transition metal ion binding	Molecular Function
scaffold1.t54	GO:0003700	sequence-specific DNA binding transcription factor activity	Molecular Function
scaffold1.t54	GO:0043167	ion binding	Molecular Function
scaffold1.t54	GO:0008270	zinc ion binding	Molecular Function
scaffold1.t54	GO:0046872	metal ion binding	Molecular Function
scaffold1.t54	GO:0000981	sequence-specific DNA binding RNA polymerase II transcription factor activity	Molecular Function
scaffold1.t54	GO:0001071	nucleic acid binding transcription factor activity	Molecular Function
scaffold1.t54	GO:0043231	intracellular membrane-bounded organelle	Cellular Component
scaffold1.t54	GO:0005634	nucleus	Cellular Component
scaffold1.t54	GO:0044464	cell part	Cellular Component
scaffold1.t54	GO:0005623	cell	Cellular Component
scaffold1.t54	GO:0005622	intracellular	Cellular Component
scaffold1.t54	GO:0043229	intracellular organelle	Cellular Component
scaffold1.t54	GO:0044424	intracellular part	Cellular Component
scaffold1.t54	GO:0043227	membrane-bounded organelle	Cellular Component
scaffold1.t54	GO:0043226	organelle	Cellular Component
scaffold1.t55	GO:0008152	metabolic process	Biological Process
scaffold1.t55	GO:0016787	hydrolase activity	Molecular Function
scaffold1.t55	GO:0043169	cation binding	Molecular Function
scaffold1.t55	GO:0016813	hydrolase activity, acting on carbon-nitrogen (but not peptide) bonds, in linear amidines	Molecular Function
scaffold1.t55	GO:0016810	hydrolase activity, acting on carbon-nitrogen (but not peptide) bonds	Molecular Function
scaffold1.t55	GO:0043167	ion binding	Molecular Function
scaffold1.t55	GO:0003824	catalytic activity	Molecular Function
scaffold1.t55	GO:0005488	binding	Molecular Function
scaffold1.t55	GO:0046872	metal ion binding	Molecular Function
scaffold1.t57	GO:0044710	single-organism metabolic process	Biological Process
scaffold1.t57	GO:0055114	oxidation-reduction process	Biological Process
scaffold1.t57	GO:0008152	metabolic process	Biological Process
scaffold1.t57	GO:0019320	hexose catabolic process	Biological Process
scaffold1.t57	GO:0006739	NADP metabolic process	Biological Process
scaffold1.t57	GO:0006732	coenzyme metabolic process	Biological Process
scaffold1.t57	GO:0006733	oxidoreduction coenzyme metabolic process	Biological Process
scaffold1.t57	GO:0046496	nicotinamide nucleotide metabolic process	Biological Process
scaffold1.t57	GO:0034641	cellular nitrogen compound metabolic process	Biological Process
scaffold1.t57	GO:0006098	pentose-phosphate shunt	Biological Process
scaffold1.t57	GO:0044281	small molecule metabolic process	Biological Process
scaffold1.t57	GO:0072524	pyridine-containing compound metabolic process	Biological Process
scaffold1.t57	GO:1901360	organic cyclic compound metabolic process	Biological Process
scaffold1.t57	GO:0006139	nucleobase-containing compound metabolic process	Biological Process
scaffold1.t57	GO:0051186	cofactor metabolic process	Biological Process
scaffold1.t57	GO:0071704	organic substance metabolic process	Biological Process
scaffold1.t57	GO:0046365	monosaccharide catabolic process	Biological Process
scaffold1.t57	GO:0046483	heterocycle metabolic process	Biological Process
scaffold1.t57	GO:0006740	NADPH regeneration	Biological Process
scaffold1.t57	GO:0019318	hexose metabolic process	Biological Process
scaffold1.t57	GO:0009987	cellular process	Biological Process
scaffold1.t57	GO:0006725	cellular aromatic compound metabolic process	Biological Process
scaffold1.t57	GO:1901575	organic substance catabolic process	Biological Process
scaffold1.t57	GO:0009117	nucleotide metabolic process	Biological Process
scaffold1.t57	GO:0044723	single-organism carbohydrate metabolic process	Biological Process
scaffold1.t57	GO:1901564	organonitrogen compound metabolic process	Biological Process
scaffold1.t57	GO:0009056	catabolic process	Biological Process
scaffold1.t57	GO:0055086	nucleobase-containing small molecule metabolic process	Biological Process
scaffold1.t57	GO:0044724	single-organism carbohydrate catabolic process	Biological Process
scaffold1.t57	GO:0044238	primary metabolic process	Biological Process
scaffold1.t57	GO:0006007	glucose catabolic process	Biological Process
scaffold1.t57	GO:0005975	carbohydrate metabolic process	Biological Process
scaffold1.t57	GO:0005996	monosaccharide metabolic process	Biological Process
scaffold1.t57	GO:0016052	carbohydrate catabolic process	Biological Process
scaffold1.t57	GO:0044237	cellular metabolic process	Biological Process
scaffold1.t57	GO:0006796	phosphate-containing compound metabolic process	Biological Process
scaffold1.t57	GO:0006807	nitrogen compound metabolic process	Biological Process
scaffold1.t57	GO:0006793	phosphorus metabolic process	Biological Process
scaffold1.t57	GO:0019637	organophosphate metabolic process	Biological Process
scaffold1.t57	GO:0006006	glucose metabolic process	Biological Process
scaffold1.t57	GO:0006753	nucleoside phosphate metabolic process	Biological Process
scaffold1.t57	GO:0019362	pyridine nucleotide metabolic process	Biological Process
scaffold1.t57	GO:0016614	oxidoreductase activity, acting on CH-OH group of donors	Molecular Function
scaffold1.t57	GO:0016616	oxidoreductase activity, acting on the CH-OH group of donors, NAD or NADP as acceptor	Molecular Function
scaffold1.t57	GO:0003824	catalytic activity	Molecular Function
scaffold1.t57	GO:0016491	oxidoreductase activity	Molecular Function
scaffold1.t57	GO:0005488	binding	Molecular Function
scaffold1.t57	GO:0050662	coenzyme binding	Molecular Function
scaffold1.t57	GO:0048037	cofactor binding	Molecular Function
scaffold1.t57	GO:0004616	phosphogluconate dehydrogenase (decarboxylating) activity	Molecular Function
scaffold1.t60	GO:0006810	transport	Biological Process
scaffold1.t60	GO:0009987	cellular process	Biological Process
scaffold1.t60	GO:0055085	transmembrane transport	Biological Process
scaffold1.t60	GO:0044765	single-organism transport	Biological Process
scaffold1.t60	GO:0044763	single-organism cellular process	Biological Process
scaffold1.t60	GO:0051234	establishment of localization	Biological Process
scaffold1.t60	GO:0051179	localization	Biological Process
scaffold1.t60	GO:0044699	single-organism process	Biological Process
scaffold1.t60	GO:0044425	membrane part	Cellular Component
scaffold1.t60	GO:0016021	integral to membrane	Cellular Component
scaffold1.t60	GO:0016020	membrane	Cellular Component
scaffold1.t60	GO:0031224	intrinsic to membrane	Cellular Component
scaffold1.t62	GO:0006357	regulation of transcription from RNA polymerase II promoter	Biological Process
scaffold1.t62	GO:0006366	transcription from RNA polymerase II promoter	Biological Process
scaffold1.t62	GO:0032774	RNA biosynthetic process	Biological Process
scaffold1.t62	GO:0019222	regulation of metabolic process	Biological Process
scaffold1.t62	GO:0031326	regulation of cellular biosynthetic process	Biological Process
scaffold1.t62	GO:0031323	regulation of cellular metabolic process	Biological Process
scaffold1.t62	GO:0090304	nucleic acid metabolic process	Biological Process
scaffold1.t62	GO:0044249	cellular biosynthetic process	Biological Process
scaffold1.t62	GO:0034641	cellular nitrogen compound metabolic process	Biological Process
scaffold1.t62	GO:0006807	nitrogen compound metabolic process	Biological Process
scaffold1.t62	GO:0034645	cellular macromolecule biosynthetic process	Biological Process
scaffold1.t62	GO:1901362	organic cyclic compound biosynthetic process	Biological Process
scaffold1.t62	GO:0050789	regulation of biological process	Biological Process
scaffold1.t62	GO:1901360	organic cyclic compound metabolic process	Biological Process
scaffold1.t62	GO:0080090	regulation of primary metabolic process	Biological Process
scaffold1.t62	GO:0006139	nucleobase-containing compound metabolic process	Biological Process
scaffold1.t62	GO:0044260	cellular macromolecule metabolic process	Biological Process
scaffold1.t62	GO:0071704	organic substance metabolic process	Biological Process
scaffold1.t62	GO:2000112	regulation of cellular macromolecule biosynthetic process	Biological Process
scaffold1.t62	GO:0060255	regulation of macromolecule metabolic process	Biological Process
scaffold1.t62	GO:0010467	gene expression	Biological Process
scaffold1.t62	GO:0065007	biological regulation	Biological Process
scaffold1.t62	GO:0010468	regulation of gene expression	Biological Process
scaffold1.t62	GO:0018130	heterocycle biosynthetic process	Biological Process
scaffold1.t62	GO:1901576	organic substance biosynthetic process	Biological Process
scaffold1.t62	GO:0019219	regulation of nucleobase-containing compound metabolic process	Biological Process
scaffold1.t62	GO:0006725	cellular aromatic compound metabolic process	Biological Process
scaffold1.t62	GO:0009987	cellular process	Biological Process
scaffold1.t62	GO:0009889	regulation of biosynthetic process	Biological Process
scaffold1.t62	GO:0050794	regulation of cellular process	Biological Process
scaffold1.t62	GO:0009058	biosynthetic process	Biological Process
scaffold1.t62	GO:0009059	macromolecule biosynthetic process	Biological Process
scaffold1.t62	GO:0051171	regulation of nitrogen compound metabolic process	Biological Process
scaffold1.t62	GO:0008152	metabolic process	Biological Process
scaffold1.t62	GO:2001141	regulation of RNA biosynthetic process	Biological Process
scaffold1.t62	GO:0034654	nucleobase-containing compound biosynthetic process	Biological Process
scaffold1.t62	GO:0046483	heterocycle metabolic process	Biological Process
scaffold1.t62	GO:0016070	RNA metabolic process	Biological Process
scaffold1.t62	GO:0044238	primary metabolic process	Biological Process
scaffold1.t62	GO:0044271	cellular nitrogen compound biosynthetic process	Biological Process
scaffold1.t62	GO:0051252	regulation of RNA metabolic process	Biological Process
scaffold1.t62	GO:0044237	cellular metabolic process	Biological Process
scaffold1.t62	GO:0043170	macromolecule metabolic process	Biological Process
scaffold1.t62	GO:0006355	regulation of transcription, DNA-dependent	Biological Process
scaffold1.t62	GO:0010556	regulation of macromolecule biosynthetic process	Biological Process
scaffold1.t62	GO:0006351	transcription, DNA-dependent	Biological Process
scaffold1.t62	GO:0019438	aromatic compound biosynthetic process	Biological Process
scaffold1.t62	GO:0043169	cation binding	Molecular Function
scaffold1.t62	GO:0046914	transition metal ion binding	Molecular Function
scaffold1.t62	GO:0003700	sequence-specific DNA binding transcription factor activity	Molecular Function
scaffold1.t62	GO:0097159	organic cyclic compound binding	Molecular Function
scaffold1.t62	GO:0008270	zinc ion binding	Molecular Function
scaffold1.t62	GO:0043167	ion binding	Molecular Function
scaffold1.t62	GO:0005488	binding	Molecular Function
scaffold1.t62	GO:0003676	nucleic acid binding	Molecular Function
scaffold1.t62	GO:0003677	DNA binding	Molecular Function
scaffold1.t62	GO:0046872	metal ion binding	Molecular Function
scaffold1.t62	GO:1901363	heterocyclic compound binding	Molecular Function
scaffold1.t62	GO:0000981	sequence-specific DNA binding RNA polymerase II transcription factor activity	Molecular Function
scaffold1.t62	GO:0001071	nucleic acid binding transcription factor activity	Molecular Function
scaffold1.t62	GO:0043231	intracellular membrane-bounded organelle	Cellular Component
scaffold1.t62	GO:0005634	nucleus	Cellular Component
scaffold1.t62	GO:0044464	cell part	Cellular Component
scaffold1.t62	GO:0005623	cell	Cellular Component
scaffold1.t62	GO:0005622	intracellular	Cellular Component
scaffold1.t62	GO:0043229	intracellular organelle	Cellular Component
scaffold1.t62	GO:0044424	intracellular part	Cellular Component
scaffold1.t62	GO:0043227	membrane-bounded organelle	Cellular Component
scaffold1.t62	GO:0043226	organelle	Cellular Component
scaffold1.t64	GO:0008152	metabolic process	Biological Process
scaffold1.t64	GO:0003824	catalytic activity	Molecular Function
scaffold1.t64	GO:0016787	hydrolase activity	Molecular Function
scaffold1.t65	GO:0044710	single-organism metabolic process	Biological Process
scaffold1.t65	GO:0055114	oxidation-reduction process	Biological Process
scaffold1.t65	GO:0008152	metabolic process	Biological Process
scaffold1.t65	GO:0032259	methylation	Biological Process
scaffold1.t65	GO:0043169	cation binding	Molecular Function
scaffold1.t65	GO:0046872	metal ion binding	Molecular Function
scaffold1.t65	GO:0046914	transition metal ion binding	Molecular Function
scaffold1.t65	GO:0020037	heme binding	Molecular Function
scaffold1.t65	GO:0046906	tetrapyrrole binding	Molecular Function
scaffold1.t65	GO:0097159	organic cyclic compound binding	Molecular Function
scaffold1.t65	GO:0016705	oxidoreductase activity, acting on paired donors, with incorporation or reduction of molecular oxygen	Molecular Function
scaffold1.t65	GO:0043167	ion binding	Molecular Function
scaffold1.t65	GO:0003824	catalytic activity	Molecular Function
scaffold1.t65	GO:0005488	binding	Molecular Function
scaffold1.t65	GO:0005506	iron ion binding	Molecular Function
scaffold1.t65	GO:1901363	heterocyclic compound binding	Molecular Function
scaffold1.t65	GO:0016491	oxidoreductase activity	Molecular Function
scaffold1.t65	GO:0009055	electron carrier activity	Molecular Function
scaffold1.t65	GO:0004497	monooxygenase activity	Molecular Function
scaffold1.t65	GO:0016740	transferase activity	Molecular Function
scaffold1.t65	GO:0016741	transferase activity, transferring one-carbon groups	Molecular Function
scaffold1.t65	GO:0008168	methyltransferase activity	Molecular Function
scaffold1.t66	GO:0006139	nucleobase-containing compound metabolic process	Biological Process
scaffold1.t66	GO:0044710	single-organism metabolic process	Biological Process
scaffold1.t66	GO:1901564	organonitrogen compound metabolic process	Biological Process
scaffold1.t66	GO:0044238	primary metabolic process	Biological Process
scaffold1.t66	GO:1901135	carbohydrate derivative metabolic process	Biological Process
scaffold1.t66	GO:0009987	cellular process	Biological Process
scaffold1.t66	GO:0006725	cellular aromatic compound metabolic process	Biological Process
scaffold1.t66	GO:0044237	cellular metabolic process	Biological Process
scaffold1.t66	GO:0071704	organic substance metabolic process	Biological Process
scaffold1.t66	GO:0034641	cellular nitrogen compound metabolic process	Biological Process
scaffold1.t66	GO:0006807	nitrogen compound metabolic process	Biological Process
scaffold1.t66	GO:1901360	organic cyclic compound metabolic process	Biological Process
scaffold1.t66	GO:0009116	nucleoside metabolic process	Biological Process
scaffold1.t66	GO:0008152	metabolic process	Biological Process
scaffold1.t66	GO:1901657	glycosyl compound metabolic process	Biological Process
scaffold1.t66	GO:0046483	heterocycle metabolic process	Biological Process
scaffold1.t66	GO:0055086	nucleobase-containing small molecule metabolic process	Biological Process
scaffold1.t66	GO:0044281	small molecule metabolic process	Biological Process
scaffold1.t66	GO:0003824	catalytic activity	Molecular Function
scaffold1.t69	GO:0008152	metabolic process	Biological Process
scaffold1.t69	GO:0009987	cellular process	Biological Process
scaffold1.t69	GO:0071704	organic substance metabolic process	Biological Process
scaffold1.t69	GO:0044237	cellular metabolic process	Biological Process
scaffold1.t69	GO:0051186	cofactor metabolic process	Biological Process
scaffold1.t69	GO:0035383	thioester metabolic process	Biological Process
scaffold1.t69	GO:0006637	acyl-CoA metabolic process	Biological Process
scaffold1.t69	GO:0006732	coenzyme metabolic process	Biological Process
scaffold1.t69	GO:0006084	acetyl-CoA metabolic process	Biological Process
scaffold1.t69	GO:0006793	phosphorus metabolic process	Biological Process
scaffold1.t69	GO:0044281	small molecule metabolic process	Biological Process
scaffold1.t69	GO:0044710	single-organism metabolic process	Biological Process
scaffold1.t69	GO:0006085	acetyl-CoA biosynthetic process	Biological Process
scaffold1.t69	GO:0032787	monocarboxylic acid metabolic process	Biological Process
scaffold1.t69	GO:0043436	oxoacid metabolic process	Biological Process
scaffold1.t69	GO:0006082	organic acid metabolic process	Biological Process
scaffold1.t69	GO:0071616	acyl-CoA biosynthetic process	Biological Process
scaffold1.t69	GO:0051188	cofactor biosynthetic process	Biological Process
scaffold1.t69	GO:0035384	thioester biosynthetic process	Biological Process
scaffold1.t69	GO:0044249	cellular biosynthetic process	Biological Process
scaffold1.t69	GO:0006083	acetate metabolic process	Biological Process
scaffold1.t69	GO:0019752	carboxylic acid metabolic process	Biological Process
scaffold1.t69	GO:0009108	coenzyme biosynthetic process	Biological Process
scaffold1.t69	GO:1901576	organic substance biosynthetic process	Biological Process
scaffold1.t69	GO:0009058	biosynthetic process	Biological Process
scaffold1.t69	GO:0019427	acetyl-CoA biosynthetic process from acetate	Biological Process
scaffold1.t69	GO:0006473	protein acetylation	Biological Process
scaffold1.t69	GO:0006475	internal protein amino acid acetylation	Biological Process
scaffold1.t69	GO:0071840	cellular component organization or biogenesis	Biological Process
scaffold1.t69	GO:0018193	peptidyl-amino acid modification	Biological Process
scaffold1.t69	GO:0016570	histone modification	Biological Process
scaffold1.t69	GO:0018205	peptidyl-lysine modification	Biological Process
scaffold1.t69	GO:0019538	protein metabolic process	Biological Process
scaffold1.t69	GO:0016568	chromatin modification	Biological Process
scaffold1.t69	GO:0016569	covalent chromatin modification	Biological Process
scaffold1.t69	GO:0043543	protein acylation	Biological Process
scaffold1.t69	GO:0044260	cellular macromolecule metabolic process	Biological Process
scaffold1.t69	GO:0016043	cellular component organization	Biological Process
scaffold1.t69	GO:0016573	histone acetylation	Biological Process
scaffold1.t69	GO:0044267	cellular protein metabolic process	Biological Process
scaffold1.t69	GO:0018393	internal peptidyl-lysine acetylation	Biological Process
scaffold1.t69	GO:0018394	peptidyl-lysine acetylation	Biological Process
scaffold1.t69	GO:0043412	macromolecule modification	Biological Process
scaffold1.t69	GO:0036211	protein modification process	Biological Process
scaffold1.t69	GO:0044699	single-organism process	Biological Process
scaffold1.t69	GO:0051276	chromosome organization	Biological Process
scaffold1.t69	GO:0043170	macromolecule metabolic process	Biological Process
scaffold1.t69	GO:0006325	chromatin organization	Biological Process
scaffold1.t69	GO:0006464	cellular protein modification process	Biological Process
scaffold1.t69	GO:0044763	single-organism cellular process	Biological Process
scaffold1.t69	GO:0006996	organelle organization	Biological Process
scaffold1.t69	GO:0044238	primary metabolic process	Biological Process
scaffold1.t69	GO:0055114	oxidation-reduction process	Biological Process
scaffold1.t69	GO:0019654	acetate fermentation	Biological Process
scaffold1.t69	GO:0006113	fermentation	Biological Process
scaffold1.t69	GO:0015980	energy derivation by oxidation of organic compounds	Biological Process
scaffold1.t69	GO:0006091	generation of precursor metabolites and energy	Biological Process
scaffold1.t69	GO:0003824	catalytic activity	Molecular Function
scaffold1.t69	GO:0016874	ligase activity	Molecular Function
scaffold1.t69	GO:0000166	nucleotide binding	Molecular Function
scaffold1.t69	GO:0016878	acid-thiol ligase activity	Molecular Function
scaffold1.t69	GO:0003987	acetate-CoA ligase activity	Molecular Function
scaffold1.t69	GO:0016877	ligase activity, forming carbon-sulfur bonds	Molecular Function
scaffold1.t69	GO:0016405	CoA-ligase activity	Molecular Function
scaffold1.t69	GO:0005488	binding	Molecular Function
scaffold1.t69	GO:1901363	heterocyclic compound binding	Molecular Function
scaffold1.t69	GO:0001883	purine nucleoside binding	Molecular Function
scaffold1.t69	GO:0001882	nucleoside binding	Molecular Function
scaffold1.t69	GO:0043168	anion binding	Molecular Function
scaffold1.t69	GO:0043167	ion binding	Molecular Function
scaffold1.t69	GO:1901265	nucleoside phosphate binding	Molecular Function
scaffold1.t69	GO:0032549	ribonucleoside binding	Molecular Function
scaffold1.t69	GO:0017076	purine nucleotide binding	Molecular Function
scaffold1.t69	GO:0036094	small molecule binding	Molecular Function
scaffold1.t69	GO:0030554	adenyl nucleotide binding	Molecular Function
scaffold1.t69	GO:0097159	organic cyclic compound binding	Molecular Function
scaffold1.t69	GO:0032559	adenyl ribonucleotide binding	Molecular Function
scaffold1.t69	GO:0032555	purine ribonucleotide binding	Molecular Function
scaffold1.t69	GO:0032550	purine ribonucleoside binding	Molecular Function
scaffold1.t69	GO:0032553	ribonucleotide binding	Molecular Function
scaffold1.t69	GO:0043169	cation binding	Molecular Function
scaffold1.t69	GO:0016208	AMP binding	Molecular Function
scaffold1.t69	GO:0016880	acid-ammonia (or amide) ligase activity	Molecular Function
scaffold1.t69	GO:0016879	ligase activity, forming carbon-nitrogen bonds	Molecular Function
scaffold1.t69	GO:0035639	purine ribonucleoside triphosphate binding	Molecular Function
scaffold1.t69	GO:0005524	ATP binding	Molecular Function
scaffold1.t69	GO:0005737	cytoplasm	Cellular Component
scaffold1.t69	GO:0043229	intracellular organelle	Cellular Component
scaffold1.t69	GO:0043226	organelle	Cellular Component
scaffold1.t69	GO:0043231	intracellular membrane-bounded organelle	Cellular Component
scaffold1.t69	GO:0044464	cell part	Cellular Component
scaffold1.t69	GO:0005623	cell	Cellular Component
scaffold1.t69	GO:0005622	intracellular	Cellular Component
scaffold1.t69	GO:0044424	intracellular part	Cellular Component
scaffold1.t69	GO:0043227	membrane-bounded organelle	Cellular Component
scaffold1.t69	GO:0044444	cytoplasmic part	Cellular Component
scaffold1.t69	GO:0005739	mitochondrion	Cellular Component
scaffold1.t69	GO:0005829	cytosol	Cellular Component
scaffold1.t69	GO:0005634	nucleus	Cellular Component
scaffold1.t70	GO:0008152	metabolic process	Biological Process
scaffold1.t70	GO:0044238	primary metabolic process	Biological Process
scaffold1.t70	GO:0019538	protein metabolic process	Biological Process
scaffold1.t70	GO:0043170	macromolecule metabolic process	Biological Process
scaffold1.t70	GO:0071704	organic substance metabolic process	Biological Process
scaffold1.t70	GO:0006508	proteolysis	Biological Process
scaffold1.t70	GO:0016787	hydrolase activity	Molecular Function
scaffold1.t70	GO:0003824	catalytic activity	Molecular Function
scaffold1.t70	GO:0017171	serine hydrolase activity	Molecular Function
scaffold1.t70	GO:0070011	peptidase activity, acting on L-amino acid peptides	Molecular Function
scaffold1.t70	GO:0008233	peptidase activity	Molecular Function
scaffold1.t70	GO:0008236	serine-type peptidase activity	Molecular Function
scaffold1.t72	GO:0008152	metabolic process	Biological Process
scaffold1.t72	GO:0003824	catalytic activity	Molecular Function
scaffold1.t72	GO:0016787	hydrolase activity	Molecular Function
scaffold1.t74	GO:0008152	metabolic process	Biological Process
scaffold1.t74	GO:0016740	transferase activity	Molecular Function
scaffold1.t74	GO:0003824	catalytic activity	Molecular Function
scaffold1.t74	GO:0016746	transferase activity, transferring acyl groups	Molecular Function
scaffold1.t74	GO:0016407	acetyltransferase activity	Molecular Function
scaffold1.t74	GO:0016747	transferase activity, transferring acyl groups other than amino-acyl groups	Molecular Function
scaffold1.t75	GO:0071705	nitrogen compound transport	Biological Process
scaffold1.t75	GO:0009987	cellular process	Biological Process
scaffold1.t75	GO:0055085	transmembrane transport	Biological Process
scaffold1.t75	GO:0015849	organic acid transport	Biological Process
scaffold1.t75	GO:0003333	amino acid transmembrane transport	Biological Process
scaffold1.t75	GO:0006865	amino acid transport	Biological Process
scaffold1.t75	GO:0015711	organic anion transport	Biological Process
scaffold1.t75	GO:0051179	localization	Biological Process
scaffold1.t75	GO:0044765	single-organism transport	Biological Process
scaffold1.t75	GO:0034220	ion transmembrane transport	Biological Process
scaffold1.t75	GO:0006820	anion transport	Biological Process
scaffold1.t75	GO:0044763	single-organism cellular process	Biological Process
scaffold1.t75	GO:0006810	transport	Biological Process
scaffold1.t75	GO:0071702	organic substance transport	Biological Process
scaffold1.t75	GO:0051234	establishment of localization	Biological Process
scaffold1.t75	GO:0006811	ion transport	Biological Process
scaffold1.t75	GO:0044699	single-organism process	Biological Process
scaffold1.t75	GO:0046942	carboxylic acid transport	Biological Process
scaffold1.t75	GO:0022891	substrate-specific transmembrane transporter activity	Molecular Function
scaffold1.t75	GO:0022892	substrate-specific transporter activity	Molecular Function
scaffold1.t75	GO:0005342	organic acid transmembrane transporter activity	Molecular Function
scaffold1.t75	GO:0008514	organic anion transmembrane transporter activity	Molecular Function
scaffold1.t75	GO:0005215	transporter activity	Molecular Function
scaffold1.t75	GO:0008509	anion transmembrane transporter activity	Molecular Function
scaffold1.t75	GO:0015075	ion transmembrane transporter activity	Molecular Function
scaffold1.t75	GO:0022857	transmembrane transporter activity	Molecular Function
scaffold1.t75	GO:0015171	amino acid transmembrane transporter activity	Molecular Function
scaffold1.t75	GO:0046943	carboxylic acid transmembrane transporter activity	Molecular Function
scaffold1.t75	GO:0044425	membrane part	Cellular Component
scaffold1.t75	GO:0016021	integral to membrane	Cellular Component
scaffold1.t75	GO:0016020	membrane	Cellular Component
scaffold1.t75	GO:0031224	intrinsic to membrane	Cellular Component
scaffold1.t76	GO:0044710	single-organism metabolic process	Biological Process
scaffold1.t76	GO:0055114	oxidation-reduction process	Biological Process
scaffold1.t76	GO:0008152	metabolic process	Biological Process
scaffold1.t76	GO:0003824	catalytic activity	Molecular Function
scaffold1.t76	GO:0016491	oxidoreductase activity	Molecular Function
scaffold1.t77	GO:0055114	oxidation-reduction process	Biological Process
scaffold1.t77	GO:0044710	single-organism metabolic process	Biological Process
scaffold1.t77	GO:0008152	metabolic process	Biological Process
scaffold1.t77	GO:0003824	catalytic activity	Molecular Function
scaffold1.t77	GO:0016491	oxidoreductase activity	Molecular Function
scaffold1.t78	GO:0006357	regulation of transcription from RNA polymerase II promoter	Biological Process
scaffold1.t78	GO:0006366	transcription from RNA polymerase II promoter	Biological Process
scaffold1.t78	GO:0032774	RNA biosynthetic process	Biological Process
scaffold1.t78	GO:0019222	regulation of metabolic process	Biological Process
scaffold1.t78	GO:0031326	regulation of cellular biosynthetic process	Biological Process
scaffold1.t78	GO:0031323	regulation of cellular metabolic process	Biological Process
scaffold1.t78	GO:0090304	nucleic acid metabolic process	Biological Process
scaffold1.t78	GO:0044249	cellular biosynthetic process	Biological Process
scaffold1.t78	GO:0034641	cellular nitrogen compound metabolic process	Biological Process
scaffold1.t78	GO:0006807	nitrogen compound metabolic process	Biological Process
scaffold1.t78	GO:0034645	cellular macromolecule biosynthetic process	Biological Process
scaffold1.t78	GO:1901362	organic cyclic compound biosynthetic process	Biological Process
scaffold1.t78	GO:0050789	regulation of biological process	Biological Process
scaffold1.t78	GO:1901360	organic cyclic compound metabolic process	Biological Process
scaffold1.t78	GO:0080090	regulation of primary metabolic process	Biological Process
scaffold1.t78	GO:0006139	nucleobase-containing compound metabolic process	Biological Process
scaffold1.t78	GO:0044260	cellular macromolecule metabolic process	Biological Process
scaffold1.t78	GO:0071704	organic substance metabolic process	Biological Process
scaffold1.t78	GO:2000112	regulation of cellular macromolecule biosynthetic process	Biological Process
scaffold1.t78	GO:0060255	regulation of macromolecule metabolic process	Biological Process
scaffold1.t78	GO:0010467	gene expression	Biological Process
scaffold1.t78	GO:0065007	biological regulation	Biological Process
scaffold1.t78	GO:0010468	regulation of gene expression	Biological Process
scaffold1.t78	GO:0018130	heterocycle biosynthetic process	Biological Process
scaffold1.t78	GO:1901576	organic substance biosynthetic process	Biological Process
scaffold1.t78	GO:0019219	regulation of nucleobase-containing compound metabolic process	Biological Process
scaffold1.t78	GO:0006725	cellular aromatic compound metabolic process	Biological Process
scaffold1.t78	GO:0009987	cellular process	Biological Process
scaffold1.t78	GO:0009889	regulation of biosynthetic process	Biological Process
scaffold1.t78	GO:0050794	regulation of cellular process	Biological Process
scaffold1.t78	GO:0009058	biosynthetic process	Biological Process
scaffold1.t78	GO:0009059	macromolecule biosynthetic process	Biological Process
scaffold1.t78	GO:0051171	regulation of nitrogen compound metabolic process	Biological Process
scaffold1.t78	GO:0008152	metabolic process	Biological Process
scaffold1.t78	GO:2001141	regulation of RNA biosynthetic process	Biological Process
scaffold1.t78	GO:0034654	nucleobase-containing compound biosynthetic process	Biological Process
scaffold1.t78	GO:0046483	heterocycle metabolic process	Biological Process
scaffold1.t78	GO:0016070	RNA metabolic process	Biological Process
scaffold1.t78	GO:0044238	primary metabolic process	Biological Process
scaffold1.t78	GO:0044271	cellular nitrogen compound biosynthetic process	Biological Process
scaffold1.t78	GO:0051252	regulation of RNA metabolic process	Biological Process
scaffold1.t78	GO:0044237	cellular metabolic process	Biological Process
scaffold1.t78	GO:0043170	macromolecule metabolic process	Biological Process
scaffold1.t78	GO:0006355	regulation of transcription, DNA-dependent	Biological Process
scaffold1.t78	GO:0010556	regulation of macromolecule biosynthetic process	Biological Process
scaffold1.t78	GO:0006351	transcription, DNA-dependent	Biological Process
scaffold1.t78	GO:0019438	aromatic compound biosynthetic process	Biological Process
scaffold1.t78	GO:0005488	binding	Molecular Function
scaffold1.t78	GO:0043169	cation binding	Molecular Function
scaffold1.t78	GO:0046914	transition metal ion binding	Molecular Function
scaffold1.t78	GO:0003700	sequence-specific DNA binding transcription factor activity	Molecular Function
scaffold1.t78	GO:0043167	ion binding	Molecular Function
scaffold1.t78	GO:0008270	zinc ion binding	Molecular Function
scaffold1.t78	GO:0046872	metal ion binding	Molecular Function
scaffold1.t78	GO:0000981	sequence-specific DNA binding RNA polymerase II transcription factor activity	Molecular Function
scaffold1.t78	GO:0001071	nucleic acid binding transcription factor activity	Molecular Function
scaffold1.t78	GO:0043231	intracellular membrane-bounded organelle	Cellular Component
scaffold1.t78	GO:0005634	nucleus	Cellular Component
scaffold1.t78	GO:0044464	cell part	Cellular Component
scaffold1.t78	GO:0005623	cell	Cellular Component
scaffold1.t78	GO:0005622	intracellular	Cellular Component
scaffold1.t78	GO:0043229	intracellular organelle	Cellular Component
scaffold1.t78	GO:0044424	intracellular part	Cellular Component
scaffold1.t78	GO:0043227	membrane-bounded organelle	Cellular Component
scaffold1.t78	GO:0043226	organelle	Cellular Component
scaffold1.t79	GO:0008152	metabolic process	Biological Process
scaffold1.t79	GO:0003824	catalytic activity	Molecular Function
scaffold1.t79	GO:0016740	transferase activity	Molecular Function
scaffold1.t79	GO:0016769	transferase activity, transferring nitrogenous groups	Molecular Function
scaffold1.t79	GO:0008483	transaminase activity	Molecular Function
scaffold1.t80	GO:0044710	single-organism metabolic process	Biological Process
scaffold1.t80	GO:0055114	oxidation-reduction process	Biological Process
scaffold1.t80	GO:0008152	metabolic process	Biological Process
scaffold1.t80	GO:0016638	oxidoreductase activity, acting on the CH-NH2 group of donors	Molecular Function
scaffold1.t80	GO:0016641	oxidoreductase activity, acting on the CH-NH2 group of donors, oxygen as acceptor	Molecular Function
scaffold1.t80	GO:0003824	catalytic activity	Molecular Function
scaffold1.t80	GO:0016491	oxidoreductase activity	Molecular Function
scaffold1.t80	GO:0003884	D-amino-acid oxidase activity	Molecular Function
scaffold1.t80	GO:0008445	D-aspartate oxidase activity	Molecular Function
scaffold1.t80	GO:0015922	aspartate oxidase activity	Molecular Function
scaffold1.t83	GO:0043168	anion binding	Molecular Function
scaffold1.t83	GO:0043167	ion binding	Molecular Function
scaffold1.t83	GO:0005543	phospholipid binding	Molecular Function
scaffold1.t83	GO:0005488	binding	Molecular Function
scaffold1.t83	GO:0008289	lipid binding	Molecular Function
scaffold1.t84	GO:0006810	transport	Biological Process
scaffold1.t84	GO:0009987	cellular process	Biological Process
scaffold1.t84	GO:0055085	transmembrane transport	Biological Process
scaffold1.t84	GO:0044765	single-organism transport	Biological Process
scaffold1.t84	GO:0044763	single-organism cellular process	Biological Process
scaffold1.t84	GO:0051234	establishment of localization	Biological Process
scaffold1.t84	GO:0051179	localization	Biological Process
scaffold1.t84	GO:0044699	single-organism process	Biological Process
scaffold1.t84	GO:0044425	membrane part	Cellular Component
scaffold1.t84	GO:0016021	integral to membrane	Cellular Component
scaffold1.t84	GO:0016020	membrane	Cellular Component
scaffold1.t84	GO:0031224	intrinsic to membrane	Cellular Component
scaffold1.t85	GO:0006810	transport	Biological Process
scaffold1.t85	GO:0009987	cellular process	Biological Process
scaffold1.t85	GO:0055085	transmembrane transport	Biological Process
scaffold1.t85	GO:0044765	single-organism transport	Biological Process
scaffold1.t85	GO:0044763	single-organism cellular process	Biological Process
scaffold1.t85	GO:0051234	establishment of localization	Biological Process
scaffold1.t85	GO:0051179	localization	Biological Process
scaffold1.t85	GO:0044699	single-organism process	Biological Process
scaffold1.t85	GO:0044425	membrane part	Cellular Component
scaffold1.t85	GO:0016021	integral to membrane	Cellular Component
scaffold1.t85	GO:0016020	membrane	Cellular Component
scaffold1.t85	GO:0031224	intrinsic to membrane	Cellular Component
scaffold1.t86	GO:0044238	primary metabolic process	Biological Process
scaffold1.t86	GO:0006468	protein phosphorylation	Biological Process
scaffold1.t86	GO:0044260	cellular macromolecule metabolic process	Biological Process
scaffold1.t86	GO:0044267	cellular protein metabolic process	Biological Process
scaffold1.t86	GO:0019538	protein metabolic process	Biological Process
scaffold1.t86	GO:0016310	phosphorylation	Biological Process
scaffold1.t86	GO:0009987	cellular process	Biological Process
scaffold1.t86	GO:0043412	macromolecule modification	Biological Process
scaffold1.t86	GO:0006464	cellular protein modification process	Biological Process
scaffold1.t86	GO:0043170	macromolecule metabolic process	Biological Process
scaffold1.t86	GO:0071704	organic substance metabolic process	Biological Process
scaffold1.t86	GO:0006796	phosphate-containing compound metabolic process	Biological Process
scaffold1.t86	GO:0036211	protein modification process	Biological Process
scaffold1.t86	GO:0044237	cellular metabolic process	Biological Process
scaffold1.t86	GO:0008152	metabolic process	Biological Process
scaffold1.t86	GO:0006793	phosphorus metabolic process	Biological Process
scaffold1.t86	GO:0035639	purine ribonucleoside triphosphate binding	Molecular Function
scaffold1.t86	GO:0005488	binding	Molecular Function
scaffold1.t86	GO:0000166	nucleotide binding	Molecular Function
scaffold1.t86	GO:1901363	heterocyclic compound binding	Molecular Function
scaffold1.t86	GO:0001883	purine nucleoside binding	Molecular Function
scaffold1.t86	GO:0001882	nucleoside binding	Molecular Function
scaffold1.t86	GO:0043168	anion binding	Molecular Function
scaffold1.t86	GO:0043167	ion binding	Molecular Function
scaffold1.t86	GO:0016740	transferase activity	Molecular Function
scaffold1.t86	GO:1901265	nucleoside phosphate binding	Molecular Function
scaffold1.t86	GO:0032549	ribonucleoside binding	Molecular Function
scaffold1.t86	GO:0017076	purine nucleotide binding	Molecular Function
scaffold1.t86	GO:0004672	protein kinase activity	Molecular Function
scaffold1.t86	GO:0005524	ATP binding	Molecular Function
scaffold1.t86	GO:0016301	kinase activity	Molecular Function
scaffold1.t86	GO:0036094	small molecule binding	Molecular Function
scaffold1.t86	GO:0003824	catalytic activity	Molecular Function
scaffold1.t86	GO:0030554	adenyl nucleotide binding	Molecular Function
scaffold1.t86	GO:0016773	phosphotransferase activity, alcohol group as acceptor	Molecular Function
scaffold1.t86	GO:0016772	transferase activity, transferring phosphorus-containing groups	Molecular Function
scaffold1.t86	GO:0032559	adenyl ribonucleotide binding	Molecular Function
scaffold1.t86	GO:0097159	organic cyclic compound binding	Molecular Function
scaffold1.t86	GO:0032555	purine ribonucleotide binding	Molecular Function
scaffold1.t86	GO:0032550	purine ribonucleoside binding	Molecular Function
scaffold1.t86	GO:0032553	ribonucleotide binding	Molecular Function
scaffold1.t86	GO:0004674	protein serine/threonine kinase activity	Molecular Function
scaffold1.t87	GO:0044238	primary metabolic process	Biological Process
scaffold1.t87	GO:0006468	protein phosphorylation	Biological Process
scaffold1.t87	GO:0044260	cellular macromolecule metabolic process	Biological Process
scaffold1.t87	GO:0044267	cellular protein metabolic process	Biological Process
scaffold1.t87	GO:0019538	protein metabolic process	Biological Process
scaffold1.t87	GO:0016310	phosphorylation	Biological Process
scaffold1.t87	GO:0009987	cellular process	Biological Process
scaffold1.t87	GO:0043412	macromolecule modification	Biological Process
scaffold1.t87	GO:0006464	cellular protein modification process	Biological Process
scaffold1.t87	GO:0043170	macromolecule metabolic process	Biological Process
scaffold1.t87	GO:0071704	organic substance metabolic process	Biological Process
scaffold1.t87	GO:0006796	phosphate-containing compound metabolic process	Biological Process
scaffold1.t87	GO:0036211	protein modification process	Biological Process
scaffold1.t87	GO:0044237	cellular metabolic process	Biological Process
scaffold1.t87	GO:0008152	metabolic process	Biological Process
scaffold1.t87	GO:0006793	phosphorus metabolic process	Biological Process
scaffold1.t87	GO:0035639	purine ribonucleoside triphosphate binding	Molecular Function
scaffold1.t87	GO:0005488	binding	Molecular Function
scaffold1.t87	GO:0000166	nucleotide binding	Molecular Function
scaffold1.t87	GO:1901363	heterocyclic compound binding	Molecular Function
scaffold1.t87	GO:0001883	purine nucleoside binding	Molecular Function
scaffold1.t87	GO:0001882	nucleoside binding	Molecular Function
scaffold1.t87	GO:0043168	anion binding	Molecular Function
scaffold1.t87	GO:0043167	ion binding	Molecular Function
scaffold1.t87	GO:0016740	transferase activity	Molecular Function
scaffold1.t87	GO:1901265	nucleoside phosphate binding	Molecular Function
scaffold1.t87	GO:0032549	ribonucleoside binding	Molecular Function
scaffold1.t87	GO:0017076	purine nucleotide binding	Molecular Function
scaffold1.t87	GO:0004672	protein kinase activity	Molecular Function
scaffold1.t87	GO:0005524	ATP binding	Molecular Function
scaffold1.t87	GO:0016301	kinase activity	Molecular Function
scaffold1.t87	GO:0036094	small molecule binding	Molecular Function
scaffold1.t87	GO:0003824	catalytic activity	Molecular Function
scaffold1.t87	GO:0030554	adenyl nucleotide binding	Molecular Function
scaffold1.t87	GO:0016773	phosphotransferase activity, alcohol group as acceptor	Molecular Function
scaffold1.t87	GO:0016772	transferase activity, transferring phosphorus-containing groups	Molecular Function
scaffold1.t87	GO:0032559	adenyl ribonucleotide binding	Molecular Function
scaffold1.t87	GO:0097159	organic cyclic compound binding	Molecular Function
scaffold1.t87	GO:0032555	purine ribonucleotide binding	Molecular Function
scaffold1.t87	GO:0032550	purine ribonucleoside binding	Molecular Function
scaffold1.t87	GO:0032553	ribonucleotide binding	Molecular Function
scaffold1.t87	GO:0004674	protein serine/threonine kinase activity	Molecular Function
scaffold1.t89	GO:0008152	metabolic process	Biological Process
scaffold1.t89	GO:0008080	N-acetyltransferase activity	Molecular Function
scaffold1.t89	GO:0016740	transferase activity	Molecular Function
scaffold1.t89	GO:0003824	catalytic activity	Molecular Function
scaffold1.t89	GO:0016407	acetyltransferase activity	Molecular Function
scaffold1.t89	GO:0016746	transferase activity, transferring acyl groups	Molecular Function
scaffold1.t89	GO:0016747	transferase activity, transferring acyl groups other than amino-acyl groups	Molecular Function
scaffold1.t89	GO:0016410	N-acyltransferase activity	Molecular Function
scaffold1.t93	GO:0006357	regulation of transcription from RNA polymerase II promoter	Biological Process
scaffold1.t93	GO:0006366	transcription from RNA polymerase II promoter	Biological Process
scaffold1.t93	GO:0032774	RNA biosynthetic process	Biological Process
scaffold1.t93	GO:0019222	regulation of metabolic process	Biological Process
scaffold1.t93	GO:0031326	regulation of cellular biosynthetic process	Biological Process
scaffold1.t93	GO:0031323	regulation of cellular metabolic process	Biological Process
scaffold1.t93	GO:0090304	nucleic acid metabolic process	Biological Process
scaffold1.t93	GO:0044249	cellular biosynthetic process	Biological Process
scaffold1.t93	GO:0034641	cellular nitrogen compound metabolic process	Biological Process
scaffold1.t93	GO:0006807	nitrogen compound metabolic process	Biological Process
scaffold1.t93	GO:0034645	cellular macromolecule biosynthetic process	Biological Process
scaffold1.t93	GO:1901362	organic cyclic compound biosynthetic process	Biological Process
scaffold1.t93	GO:0050789	regulation of biological process	Biological Process
scaffold1.t93	GO:1901360	organic cyclic compound metabolic process	Biological Process
scaffold1.t93	GO:0080090	regulation of primary metabolic process	Biological Process
scaffold1.t93	GO:0006139	nucleobase-containing compound metabolic process	Biological Process
scaffold1.t93	GO:0044260	cellular macromolecule metabolic process	Biological Process
scaffold1.t93	GO:0071704	organic substance metabolic process	Biological Process
scaffold1.t93	GO:2000112	regulation of cellular macromolecule biosynthetic process	Biological Process
scaffold1.t93	GO:0060255	regulation of macromolecule metabolic process	Biological Process
scaffold1.t93	GO:0010467	gene expression	Biological Process
scaffold1.t93	GO:0065007	biological regulation	Biological Process
scaffold1.t93	GO:0010468	regulation of gene expression	Biological Process
scaffold1.t93	GO:0018130	heterocycle biosynthetic process	Biological Process
scaffold1.t93	GO:1901576	organic substance biosynthetic process	Biological Process
scaffold1.t93	GO:0019219	regulation of nucleobase-containing compound metabolic process	Biological Process
scaffold1.t93	GO:0006725	cellular aromatic compound metabolic process	Biological Process
scaffold1.t93	GO:0009987	cellular process	Biological Process
scaffold1.t93	GO:0009889	regulation of biosynthetic process	Biological Process
scaffold1.t93	GO:0050794	regulation of cellular process	Biological Process
scaffold1.t93	GO:0009058	biosynthetic process	Biological Process
scaffold1.t93	GO:0009059	macromolecule biosynthetic process	Biological Process
scaffold1.t93	GO:0051171	regulation of nitrogen compound metabolic process	Biological Process
scaffold1.t93	GO:0008152	metabolic process	Biological Process
scaffold1.t93	GO:2001141	regulation of RNA biosynthetic process	Biological Process
scaffold1.t93	GO:0034654	nucleobase-containing compound biosynthetic process	Biological Process
scaffold1.t93	GO:0046483	heterocycle metabolic process	Biological Process
scaffold1.t93	GO:0016070	RNA metabolic process	Biological Process
scaffold1.t93	GO:0044238	primary metabolic process	Biological Process
scaffold1.t93	GO:0044271	cellular nitrogen compound biosynthetic process	Biological Process
scaffold1.t93	GO:0051252	regulation of RNA metabolic process	Biological Process
scaffold1.t93	GO:0044237	cellular metabolic process	Biological Process
scaffold1.t93	GO:0043170	macromolecule metabolic process	Biological Process
scaffold1.t93	GO:0006355	regulation of transcription, DNA-dependent	Biological Process
scaffold1.t93	GO:0010556	regulation of macromolecule biosynthetic process	Biological Process
scaffold1.t93	GO:0006351	transcription, DNA-dependent	Biological Process
scaffold1.t93	GO:0019438	aromatic compound biosynthetic process	Biological Process
scaffold1.t93	GO:0005488	binding	Molecular Function
scaffold1.t93	GO:0043169	cation binding	Molecular Function
scaffold1.t93	GO:0046914	transition metal ion binding	Molecular Function
scaffold1.t93	GO:0003700	sequence-specific DNA binding transcription factor activity	Molecular Function
scaffold1.t93	GO:0043167	ion binding	Molecular Function
scaffold1.t93	GO:0008270	zinc ion binding	Molecular Function
scaffold1.t93	GO:0046872	metal ion binding	Molecular Function
scaffold1.t93	GO:0000981	sequence-specific DNA binding RNA polymerase II transcription factor activity	Molecular Function
scaffold1.t93	GO:0001071	nucleic acid binding transcription factor activity	Molecular Function
scaffold1.t93	GO:0097159	organic cyclic compound binding	Molecular Function
scaffold1.t93	GO:0003676	nucleic acid binding	Molecular Function
scaffold1.t93	GO:0003677	DNA binding	Molecular Function
scaffold1.t93	GO:1901363	heterocyclic compound binding	Molecular Function
scaffold1.t93	GO:0043231	intracellular membrane-bounded organelle	Cellular Component
scaffold1.t93	GO:0005634	nucleus	Cellular Component
scaffold1.t93	GO:0044464	cell part	Cellular Component
scaffold1.t93	GO:0005623	cell	Cellular Component
scaffold1.t93	GO:0005622	intracellular	Cellular Component
scaffold1.t93	GO:0043229	intracellular organelle	Cellular Component
scaffold1.t93	GO:0044424	intracellular part	Cellular Component
scaffold1.t93	GO:0043227	membrane-bounded organelle	Cellular Component
scaffold1.t93	GO:0043226	organelle	Cellular Component
scaffold1.t94	GO:0006810	transport	Biological Process
scaffold1.t94	GO:0009987	cellular process	Biological Process
scaffold1.t94	GO:0055085	transmembrane transport	Biological Process
scaffold1.t94	GO:0044765	single-organism transport	Biological Process
scaffold1.t94	GO:0044763	single-organism cellular process	Biological Process
scaffold1.t94	GO:0051234	establishment of localization	Biological Process
scaffold1.t94	GO:0051179	localization	Biological Process
scaffold1.t94	GO:0044699	single-organism process	Biological Process
scaffold1.t94	GO:0044425	membrane part	Cellular Component
scaffold1.t94	GO:0016021	integral to membrane	Cellular Component
scaffold1.t94	GO:0016020	membrane	Cellular Component
scaffold1.t94	GO:0031224	intrinsic to membrane	Cellular Component
scaffold1.t95	GO:0008152	metabolic process	Biological Process
scaffold1.t95	GO:0003824	catalytic activity	Molecular Function
scaffold1.t95	GO:0016787	hydrolase activity	Molecular Function
scaffold1.t95	GO:0008807	carboxyvinyl-carboxyphosphonate phosphorylmutase activity	Molecular Function
scaffold1.t95	GO:0016853	isomerase activity	Molecular Function
scaffold1.t95	GO:0016780	phosphotransferase activity, for other substituted phosphate groups	Molecular Function
scaffold1.t95	GO:0016772	transferase activity, transferring phosphorus-containing groups	Molecular Function
scaffold1.t95	GO:0016740	transferase activity	Molecular Function
scaffold1.t99	GO:0071704	organic substance metabolic process	Biological Process
scaffold1.t99	GO:0008152	metabolic process	Biological Process
scaffold1.t99	GO:0044238	primary metabolic process	Biological Process
scaffold1.t99	GO:0005975	carbohydrate metabolic process	Biological Process
scaffold1.t99	GO:0044036	cell wall macromolecule metabolic process	Biological Process
scaffold1.t99	GO:0071840	cellular component organization or biogenesis	Biological Process
scaffold1.t99	GO:1901575	organic substance catabolic process	Biological Process
scaffold1.t99	GO:0044260	cellular macromolecule metabolic process	Biological Process
scaffold1.t99	GO:0071554	cell wall organization or biogenesis	Biological Process
scaffold1.t99	GO:0044699	single-organism process	Biological Process
scaffold1.t99	GO:0009987	cellular process	Biological Process
scaffold1.t99	GO:0000272	polysaccharide catabolic process	Biological Process
scaffold1.t99	GO:0044763	single-organism cellular process	Biological Process
scaffold1.t99	GO:0010383	cell wall polysaccharide metabolic process	Biological Process
scaffold1.t99	GO:0009056	catabolic process	Biological Process
scaffold1.t99	GO:0009057	macromolecule catabolic process	Biological Process
scaffold1.t99	GO:0005976	polysaccharide metabolic process	Biological Process
scaffold1.t99	GO:0016052	carbohydrate catabolic process	Biological Process
scaffold1.t99	GO:0044237	cellular metabolic process	Biological Process
scaffold1.t99	GO:0043170	macromolecule metabolic process	Biological Process
scaffold1.t99	GO:0045493	xylan catabolic process	Biological Process
scaffold1.t99	GO:0045491	xylan metabolic process	Biological Process
scaffold1.t99	GO:0010410	hemicellulose metabolic process	Biological Process
scaffold1.t99	GO:0004553	hydrolase activity, hydrolyzing O-glycosyl compounds	Molecular Function
scaffold1.t99	GO:0016787	hydrolase activity	Molecular Function
scaffold1.t99	GO:0016798	hydrolase activity, acting on glycosyl bonds	Molecular Function
scaffold1.t99	GO:0003824	catalytic activity	Molecular Function
scaffold1.t99	GO:0009044	xylan 1,4-beta-xylosidase activity	Molecular Function
scaffold1.t99	GO:0005576	extracellular region	Cellular Component
scaffold1.t102	GO:0008152	metabolic process	Biological Process
scaffold1.t102	GO:0044710	single-organism metabolic process	Biological Process
scaffold1.t102	GO:0055114	oxidation-reduction process	Biological Process
scaffold1.t102	GO:0003824	catalytic activity	Molecular Function
scaffold1.t102	GO:0043168	anion binding	Molecular Function
scaffold1.t102	GO:0072341	modified amino acid binding	Molecular Function
scaffold1.t102	GO:0033218	amide binding	Molecular Function
scaffold1.t102	GO:0031406	carboxylic acid binding	Molecular Function
scaffold1.t102	GO:0019842	vitamin binding	Molecular Function
scaffold1.t102	GO:0043167	ion binding	Molecular Function
scaffold1.t102	GO:0036094	small molecule binding	Molecular Function
scaffold1.t102	GO:0005488	binding	Molecular Function
scaffold1.t102	GO:0016597	amino acid binding	Molecular Function
scaffold1.t102	GO:0031177	phosphopantetheine binding	Molecular Function
scaffold1.t102	GO:0004043	L-aminoadipate-semialdehyde dehydrogenase activity	Molecular Function
scaffold1.t102	GO:0016620	oxidoreductase activity, acting on the aldehyde or oxo group of donors, NAD or NADP as acceptor	Molecular Function
scaffold1.t102	GO:0016903	oxidoreductase activity, acting on the aldehyde or oxo group of donors	Molecular Function
scaffold1.t102	GO:0016491	oxidoreductase activity	Molecular Function
scaffold1.t102	GO:0016740	transferase activity	Molecular Function
scaffold1.t105	GO:0006810	transport	Biological Process
scaffold1.t105	GO:0009987	cellular process	Biological Process
scaffold1.t105	GO:0055085	transmembrane transport	Biological Process
scaffold1.t105	GO:0044765	single-organism transport	Biological Process
scaffold1.t105	GO:0044763	single-organism cellular process	Biological Process
scaffold1.t105	GO:0051234	establishment of localization	Biological Process
scaffold1.t105	GO:0051179	localization	Biological Process
scaffold1.t105	GO:0044699	single-organism process	Biological Process
scaffold1.t105	GO:0044425	membrane part	Cellular Component
scaffold1.t105	GO:0016021	integral to membrane	Cellular Component
scaffold1.t105	GO:0016020	membrane	Cellular Component
scaffold1.t105	GO:0031224	intrinsic to membrane	Cellular Component
scaffold1.t107	GO:0006810	transport	Biological Process
scaffold1.t107	GO:0055085	transmembrane transport	Biological Process
scaffold1.t107	GO:0051179	localization	Biological Process
scaffold1.t107	GO:0044699	single-organism process	Biological Process
scaffold1.t107	GO:0009987	cellular process	Biological Process
scaffold1.t107	GO:0044765	single-organism transport	Biological Process
scaffold1.t107	GO:0051234	establishment of localization	Biological Process
scaffold1.t107	GO:0044763	single-organism cellular process	Biological Process
scaffold1.t107	GO:0008643	carbohydrate transport	Biological Process
scaffold1.t107	GO:0071702	organic substance transport	Biological Process
scaffold1.t107	GO:0022857	transmembrane transporter activity	Molecular Function
scaffold1.t107	GO:0005215	transporter activity	Molecular Function
scaffold1.t107	GO:0022891	substrate-specific transmembrane transporter activity	Molecular Function
scaffold1.t107	GO:0022892	substrate-specific transporter activity	Molecular Function
scaffold1.t107	GO:0016020	membrane	Cellular Component
scaffold1.t107	GO:0016021	integral to membrane	Cellular Component
scaffold1.t107	GO:0044425	membrane part	Cellular Component
scaffold1.t107	GO:0031224	intrinsic to membrane	Cellular Component
scaffold1.t108	GO:0044238	primary metabolic process	Biological Process
scaffold1.t108	GO:0005975	carbohydrate metabolic process	Biological Process
scaffold1.t108	GO:0008152	metabolic process	Biological Process
scaffold1.t108	GO:0071704	organic substance metabolic process	Biological Process
scaffold1.t108	GO:0016787	hydrolase activity	Molecular Function
scaffold1.t108	GO:0015925	galactosidase activity	Molecular Function
scaffold1.t108	GO:0016798	hydrolase activity, acting on glycosyl bonds	Molecular Function
scaffold1.t108	GO:0003824	catalytic activity	Molecular Function
scaffold1.t108	GO:0004557	alpha-galactosidase activity	Molecular Function
scaffold1.t108	GO:0004553	hydrolase activity, hydrolyzing O-glycosyl compounds	Molecular Function
scaffold1.t110	GO:0032259	methylation	Biological Process
scaffold1.t110	GO:0008152	metabolic process	Biological Process
scaffold1.t110	GO:0003824	catalytic activity	Molecular Function
scaffold1.t110	GO:0016740	transferase activity	Molecular Function
scaffold1.t110	GO:0016741	transferase activity, transferring one-carbon groups	Molecular Function
scaffold1.t110	GO:0008168	methyltransferase activity	Molecular Function
scaffold1.t112	GO:0044710	single-organism metabolic process	Biological Process
scaffold1.t112	GO:0055114	oxidation-reduction process	Biological Process
scaffold1.t112	GO:0008152	metabolic process	Biological Process
scaffold1.t112	GO:0016310	phosphorylation	Biological Process
scaffold1.t112	GO:0019752	carboxylic acid metabolic process	Biological Process
scaffold1.t112	GO:0044249	cellular biosynthetic process	Biological Process
scaffold1.t112	GO:0006807	nitrogen compound metabolic process	Biological Process
scaffold1.t112	GO:0044281	small molecule metabolic process	Biological Process
scaffold1.t112	GO:0044283	small molecule biosynthetic process	Biological Process
scaffold1.t112	GO:1901362	organic cyclic compound biosynthetic process	Biological Process
scaffold1.t112	GO:1901360	organic cyclic compound metabolic process	Biological Process
scaffold1.t112	GO:1901576	organic substance biosynthetic process	Biological Process
scaffold1.t112	GO:0044711	single-organism biosynthetic process	Biological Process
scaffold1.t112	GO:0006520	cellular amino acid metabolic process	Biological Process
scaffold1.t112	GO:0071704	organic substance metabolic process	Biological Process
scaffold1.t112	GO:0044238	primary metabolic process	Biological Process
scaffold1.t112	GO:0009987	cellular process	Biological Process
scaffold1.t112	GO:0006725	cellular aromatic compound metabolic process	Biological Process
scaffold1.t112	GO:0009058	biosynthetic process	Biological Process
scaffold1.t112	GO:0043436	oxoacid metabolic process	Biological Process
scaffold1.t112	GO:0009072	aromatic amino acid family metabolic process	Biological Process
scaffold1.t112	GO:0009073	aromatic amino acid family biosynthetic process	Biological Process
scaffold1.t112	GO:0008652	cellular amino acid biosynthetic process	Biological Process
scaffold1.t112	GO:1901564	organonitrogen compound metabolic process	Biological Process
scaffold1.t112	GO:1901566	organonitrogen compound biosynthetic process	Biological Process
scaffold1.t112	GO:0006082	organic acid metabolic process	Biological Process
scaffold1.t112	GO:0046394	carboxylic acid biosynthetic process	Biological Process
scaffold1.t112	GO:0016053	organic acid biosynthetic process	Biological Process
scaffold1.t112	GO:0044237	cellular metabolic process	Biological Process
scaffold1.t112	GO:0006796	phosphate-containing compound metabolic process	Biological Process
scaffold1.t112	GO:0006793	phosphorus metabolic process	Biological Process
scaffold1.t112	GO:0019438	aromatic compound biosynthetic process	Biological Process
scaffold1.t112	GO:0004764	shikimate 3-dehydrogenase (NADP+) activity	Molecular Function
scaffold1.t112	GO:0016491	oxidoreductase activity	Molecular Function
scaffold1.t112	GO:0003824	catalytic activity	Molecular Function
scaffold1.t112	GO:0016614	oxidoreductase activity, acting on CH-OH group of donors	Molecular Function
scaffold1.t112	GO:0016616	oxidoreductase activity, acting on the CH-OH group of donors, NAD or NADP as acceptor	Molecular Function
scaffold1.t112	GO:0035639	purine ribonucleoside triphosphate binding	Molecular Function
scaffold1.t112	GO:0005488	binding	Molecular Function
scaffold1.t112	GO:0003855	3-dehydroquinate dehydratase activity	Molecular Function
scaffold1.t112	GO:0003856	3-dehydroquinate synthase activity	Molecular Function
scaffold1.t112	GO:0043167	ion binding	Molecular Function
scaffold1.t112	GO:1901363	heterocyclic compound binding	Molecular Function
scaffold1.t112	GO:0001883	purine nucleoside binding	Molecular Function
scaffold1.t112	GO:0001882	nucleoside binding	Molecular Function
scaffold1.t112	GO:0043168	anion binding	Molecular Function
scaffold1.t112	GO:0016829	lyase activity	Molecular Function
scaffold1.t112	GO:0000166	nucleotide binding	Molecular Function
scaffold1.t112	GO:0016765	transferase activity, transferring alkyl or aryl (other than methyl) groups	Molecular Function
scaffold1.t112	GO:0016740	transferase activity	Molecular Function
scaffold1.t112	GO:1901265	nucleoside phosphate binding	Molecular Function
scaffold1.t112	GO:0032549	ribonucleoside binding	Molecular Function
scaffold1.t112	GO:0017076	purine nucleotide binding	Molecular Function
scaffold1.t112	GO:0005524	ATP binding	Molecular Function
scaffold1.t112	GO:0016301	kinase activity	Molecular Function
scaffold1.t112	GO:0036094	small molecule binding	Molecular Function
scaffold1.t112	GO:0016838	carbon-oxygen lyase activity, acting on phosphates	Molecular Function
scaffold1.t112	GO:0003866	3-phosphoshikimate 1-carboxyvinyltransferase activity	Molecular Function
scaffold1.t112	GO:0030554	adenyl nucleotide binding	Molecular Function
scaffold1.t112	GO:0016773	phosphotransferase activity, alcohol group as acceptor	Molecular Function
scaffold1.t112	GO:0016835	carbon-oxygen lyase activity	Molecular Function
scaffold1.t112	GO:0016836	hydro-lyase activity	Molecular Function
scaffold1.t112	GO:0032559	adenyl ribonucleotide binding	Molecular Function
scaffold1.t112	GO:0004765	shikimate kinase activity	Molecular Function
scaffold1.t112	GO:0016772	transferase activity, transferring phosphorus-containing groups	Molecular Function
scaffold1.t112	GO:0032555	purine ribonucleotide binding	Molecular Function
scaffold1.t112	GO:0097159	organic cyclic compound binding	Molecular Function
scaffold1.t112	GO:0032550	purine ribonucleoside binding	Molecular Function
scaffold1.t112	GO:0032553	ribonucleotide binding	Molecular Function
scaffold1.t112	GO:0005737	cytoplasm	Cellular Component
scaffold1.t112	GO:0044424	intracellular part	Cellular Component
scaffold1.t112	GO:0044464	cell part	Cellular Component
scaffold1.t112	GO:0005623	cell	Cellular Component
scaffold1.t112	GO:0005622	intracellular	Cellular Component
scaffold1.t113	GO:0006357	regulation of transcription from RNA polymerase II promoter	Biological Process
scaffold1.t113	GO:0006366	transcription from RNA polymerase II promoter	Biological Process
scaffold1.t113	GO:1901360	organic cyclic compound metabolic process	Biological Process
scaffold1.t113	GO:0071704	organic substance metabolic process	Biological Process
scaffold1.t113	GO:0009987	cellular process	Biological Process
scaffold1.t113	GO:0008152	metabolic process	Biological Process
scaffold1.t113	GO:0044237	cellular metabolic process	Biological Process
scaffold1.t113	GO:0006351	transcription, DNA-dependent	Biological Process
scaffold1.t113	GO:0032774	RNA biosynthetic process	Biological Process
scaffold1.t113	GO:0090304	nucleic acid metabolic process	Biological Process
scaffold1.t113	GO:0044249	cellular biosynthetic process	Biological Process
scaffold1.t113	GO:0034641	cellular nitrogen compound metabolic process	Biological Process
scaffold1.t113	GO:0006807	nitrogen compound metabolic process	Biological Process
scaffold1.t113	GO:0034645	cellular macromolecule biosynthetic process	Biological Process
scaffold1.t113	GO:1901362	organic cyclic compound biosynthetic process	Biological Process
scaffold1.t113	GO:0006139	nucleobase-containing compound metabolic process	Biological Process
scaffold1.t113	GO:0044260	cellular macromolecule metabolic process	Biological Process
scaffold1.t113	GO:0010467	gene expression	Biological Process
scaffold1.t113	GO:0018130	heterocycle biosynthetic process	Biological Process
scaffold1.t113	GO:1901576	organic substance biosynthetic process	Biological Process
scaffold1.t113	GO:0006725	cellular aromatic compound metabolic process	Biological Process
scaffold1.t113	GO:0009058	biosynthetic process	Biological Process
scaffold1.t113	GO:0009059	macromolecule biosynthetic process	Biological Process
scaffold1.t113	GO:0034654	nucleobase-containing compound biosynthetic process	Biological Process
scaffold1.t113	GO:0046483	heterocycle metabolic process	Biological Process
scaffold1.t113	GO:0016070	RNA metabolic process	Biological Process
scaffold1.t113	GO:0044238	primary metabolic process	Biological Process
scaffold1.t113	GO:0044271	cellular nitrogen compound biosynthetic process	Biological Process
scaffold1.t113	GO:0043170	macromolecule metabolic process	Biological Process
scaffold1.t113	GO:0019438	aromatic compound biosynthetic process	Biological Process
scaffold1.t113	GO:0019222	regulation of metabolic process	Biological Process
scaffold1.t113	GO:0031326	regulation of cellular biosynthetic process	Biological Process
scaffold1.t113	GO:0031323	regulation of cellular metabolic process	Biological Process
scaffold1.t113	GO:0050789	regulation of biological process	Biological Process
scaffold1.t113	GO:0080090	regulation of primary metabolic process	Biological Process
scaffold1.t113	GO:2000112	regulation of cellular macromolecule biosynthetic process	Biological Process
scaffold1.t113	GO:0060255	regulation of macromolecule metabolic process	Biological Process
scaffold1.t113	GO:0065007	biological regulation	Biological Process
scaffold1.t113	GO:0010468	regulation of gene expression	Biological Process
scaffold1.t113	GO:0019219	regulation of nucleobase-containing compound metabolic process	Biological Process
scaffold1.t113	GO:0009889	regulation of biosynthetic process	Biological Process
scaffold1.t113	GO:0050794	regulation of cellular process	Biological Process
scaffold1.t113	GO:0051171	regulation of nitrogen compound metabolic process	Biological Process
scaffold1.t113	GO:2001141	regulation of RNA biosynthetic process	Biological Process
scaffold1.t113	GO:0051252	regulation of RNA metabolic process	Biological Process
scaffold1.t113	GO:0006355	regulation of transcription, DNA-dependent	Biological Process
scaffold1.t113	GO:0010556	regulation of macromolecule biosynthetic process	Biological Process
scaffold1.t113	GO:0043169	cation binding	Molecular Function
scaffold1.t113	GO:0046914	transition metal ion binding	Molecular Function
scaffold1.t113	GO:0008270	zinc ion binding	Molecular Function
scaffold1.t113	GO:0043167	ion binding	Molecular Function
scaffold1.t113	GO:0005488	binding	Molecular Function
[truncated: 316,229 more rows]
