# Supplementary material for: Long-Read Draft Genome Sequences of Two Fusarium oxysporum f. sp. cubense Isolates from Banana (Musa spp.)
Source: J Fungi (Basel). 2025 May 30;11(6):421. doi: 10.3390/jof11060421 (PMC12193908; doi:10.3390/jof11060421)
Supplement: Supplementary file 1 [file jof-11-00421-s001.zip › Additional file S6 16117_kegg.xls]

orf_name	Class D	Class C	Class B	Class A
scaffold1.t69	K01895 ACSS1_2, acs; acetyl-CoA synthetase	00640 Propanoate metabolism	Carbohydrate metabolism	Metabolism
scaffold1.t69	K01895 ACSS1_2, acs; acetyl-CoA synthetase	00720 Carbon fixation pathways in prokaryotes	Energy metabolism	Metabolism
scaffold1.t69	K01895 ACSS1_2, acs; acetyl-CoA synthetase	00680 Methane metabolism	Energy metabolism	Metabolism
scaffold1.t69	K01895 ACSS1_2, acs; acetyl-CoA synthetase	00630 Glyoxylate and dicarboxylate metabolism	Carbohydrate metabolism	Metabolism
scaffold1.t69	K01895 ACSS1_2, acs; acetyl-CoA synthetase	00010 Glycolysis / Gluconeogenesis	Carbohydrate metabolism	Metabolism
scaffold1.t69	K01895 ACSS1_2, acs; acetyl-CoA synthetase	00620 Pyruvate metabolism	Carbohydrate metabolism	Metabolism
scaffold1.t69	K01895 ACSS1_2, acs; acetyl-CoA synthetase	01004 Lipid biosynthesis proteins	Protein families: metabolism	Brite Hierarchies
scaffold1.t74	K00661 maa; maltose O-acetyltransferase	99980 Enzymes with EC numbers	Unclassified: metabolism	Not Included in Pathway or Brite
scaffold1.t77	K00059 fabG, OAR1; 3-oxoacyl-[acyl-carrier protein] reductase	00061 Fatty acid biosynthesis	Lipid metabolism	Metabolism
scaffold1.t77	K00059 fabG, OAR1; 3-oxoacyl-[acyl-carrier protein] reductase	00333 Prodigiosin biosynthesis	Biosynthesis of other secondary metabolites	Metabolism
scaffold1.t77	K00059 fabG, OAR1; 3-oxoacyl-[acyl-carrier protein] reductase	00780 Biotin metabolism	Metabolism of cofactors and vitamins	Metabolism
scaffold1.t77	K00059 fabG, OAR1; 3-oxoacyl-[acyl-carrier protein] reductase	01004 Lipid biosynthesis proteins	Protein families: metabolism	Brite Hierarchies
scaffold1.t79	K00826 E2.6.1.42, ilvE; branched-chain amino acid aminotransferase	00290 Valine, leucine and isoleucine biosynthesis	Amino acid metabolism	Metabolism
scaffold1.t79	K00826 E2.6.1.42, ilvE; branched-chain amino acid aminotransferase	00280 Valine, leucine and isoleucine degradation	Amino acid metabolism	Metabolism
scaffold1.t79	K00826 E2.6.1.42, ilvE; branched-chain amino acid aminotransferase	00770 Pantothenate and CoA biosynthesis	Metabolism of cofactors and vitamins	Metabolism
scaffold1.t79	K00826 E2.6.1.42, ilvE; branched-chain amino acid aminotransferase	00270 Cysteine and methionine metabolism	Amino acid metabolism	Metabolism
scaffold1.t79	K00826 E2.6.1.42, ilvE; branched-chain amino acid aminotransferase	01007 Amino acid related enzymes	Protein families: metabolism	Brite Hierarchies
scaffold1.t80	K00273 DAO, aao; D-amino-acid oxidase	00311 Penicillin and cephalosporin biosynthesis	Biosynthesis of other secondary metabolites	Metabolism
scaffold1.t80	K00273 DAO, aao; D-amino-acid oxidase	00472 D-Arginine and D-ornithine metabolism	Metabolism of other amino acids	Metabolism
scaffold1.t80	K00273 DAO, aao; D-amino-acid oxidase	00260 Glycine, serine and threonine metabolism	Amino acid metabolism	Metabolism
scaffold1.t80	K00273 DAO, aao; D-amino-acid oxidase	00330 Arginine and proline metabolism	Amino acid metabolism	Metabolism
scaffold1.t80	K00273 DAO, aao; D-amino-acid oxidase	04146 Peroxisome	Transport and catabolism	Cellular Processes
scaffold1.t95	K03417 prpB; methylisocitrate lyase	00640 Propanoate metabolism	Carbohydrate metabolism	Metabolism
scaffold1.t99	K15920 XYL4; xylan 1,4-beta-xylosidase	00520 Amino sugar and nucleotide sugar metabolism	Carbohydrate metabolism	Metabolism
scaffold1.t102	K00142 AASDH; acyl-CoA synthetase	01004 Lipid biosynthesis proteins	Protein families: metabolism	Brite Hierarchies
scaffold1.t112	K00014 aroE; shikimate dehydrogenase	00400 Phenylalanine, tyrosine and tryptophan biosynthesis	Amino acid metabolism	Metabolism
scaffold1.t116	K00014 aroE; shikimate dehydrogenase	00400 Phenylalanine, tyrosine and tryptophan biosynthesis	Amino acid metabolism	Metabolism
scaffold1.t126	K04063 osmC, ohr; lipoyl-dependent peroxidase	99975 Protein processing	Unclassified: genetic information processing	Not Included in Pathway or Brite
scaffold1.t138	K01097 NANP; N-acylneuraminate-9-phosphatase	00520 Amino sugar and nucleotide sugar metabolism	Carbohydrate metabolism	Metabolism
scaffold1.t138	K01097 NANP; N-acylneuraminate-9-phosphatase	01009 Protein phosphatases and associated proteins	Protein families: metabolism	Brite Hierarchies
scaffold1.t141	K09876 AQP3; aquaporin-3	04962 Vasopressin-regulated water reabsorption	Excretory system	Organismal Systems
scaffold1.t141	K09876 AQP3; aquaporin-3	02000 Transporters	Protein families: signaling and cellular processes	Brite Hierarchies
scaffold1.t142	K00863 DAK, TKFC; triose/dihydroxyacetone kinase / FAD-AMP lyase (cyclizing)	00051 Fructose and mannose metabolism	Carbohydrate metabolism	Metabolism
scaffold1.t142	K00863 DAK, TKFC; triose/dihydroxyacetone kinase / FAD-AMP lyase (cyclizing)	00680 Methane metabolism	Energy metabolism	Metabolism
scaffold1.t142	K00863 DAK, TKFC; triose/dihydroxyacetone kinase / FAD-AMP lyase (cyclizing)	00561 Glycerolipid metabolism	Lipid metabolism	Metabolism
scaffold1.t142	K00863 DAK, TKFC; triose/dihydroxyacetone kinase / FAD-AMP lyase (cyclizing)	04622 RIG-I-like receptor signaling pathway	Immune system	Organismal Systems
scaffold1.t145	K00273 DAO, aao; D-amino-acid oxidase	00311 Penicillin and cephalosporin biosynthesis	Biosynthesis of other secondary metabolites	Metabolism
scaffold1.t145	K00273 DAO, aao; D-amino-acid oxidase	00472 D-Arginine and D-ornithine metabolism	Metabolism of other amino acids	Metabolism
scaffold1.t145	K00273 DAO, aao; D-amino-acid oxidase	00260 Glycine, serine and threonine metabolism	Amino acid metabolism	Metabolism
scaffold1.t145	K00273 DAO, aao; D-amino-acid oxidase	00330 Arginine and proline metabolism	Amino acid metabolism	Metabolism
scaffold1.t145	K00273 DAO, aao; D-amino-acid oxidase	04146 Peroxisome	Transport and catabolism	Cellular Processes
scaffold1.t149	K01126 E3.1.4.46, glpQ, ugpQ; glycerophosphoryl diester phosphodiesterase	00564 Glycerophospholipid metabolism	Lipid metabolism	Metabolism
scaffold1.t165	K00273 DAO, aao; D-amino-acid oxidase	00311 Penicillin and cephalosporin biosynthesis	Biosynthesis of other secondary metabolites	Metabolism
scaffold1.t165	K00273 DAO, aao; D-amino-acid oxidase	00472 D-Arginine and D-ornithine metabolism	Metabolism of other amino acids	Metabolism
scaffold1.t165	K00273 DAO, aao; D-amino-acid oxidase	00260 Glycine, serine and threonine metabolism	Amino acid metabolism	Metabolism
scaffold1.t165	K00273 DAO, aao; D-amino-acid oxidase	00330 Arginine and proline metabolism	Amino acid metabolism	Metabolism
scaffold1.t165	K00273 DAO, aao; D-amino-acid oxidase	04146 Peroxisome	Transport and catabolism	Cellular Processes
scaffold1.t172	K21734 SLD; sphingolipid 8-(E/Z)-desaturase	99980 Enzymes with EC numbers	Unclassified: metabolism	Not Included in Pathway or Brite
scaffold1.t194	K12200 PDCD6IP, ALIX, RIM20; programmed cell death 6-interacting protein	04144 Endocytosis	Transport and catabolism	Cellular Processes
scaffold1.t194	K12200 PDCD6IP, ALIX, RIM20; programmed cell death 6-interacting protein	04131 Membrane trafficking	Protein families: genetic information processing	Brite Hierarchies
scaffold1.t194	K12200 PDCD6IP, ALIX, RIM20; programmed cell death 6-interacting protein	04147 Exosome	Protein families: signaling and cellular processes	Brite Hierarchies
scaffold1.t197	K07192 FLOT; flotillin	04910 Insulin signaling pathway	Endocrine system	Organismal Systems
scaffold1.t197	K07192 FLOT; flotillin	04147 Exosome	Protein families: signaling and cellular processes	Brite Hierarchies
scaffold1.t197	K07192 FLOT; flotillin	04131 Membrane trafficking	Protein families: genetic information processing	Brite Hierarchies
scaffold1.t197	K07192 FLOT; flotillin	03036 Chromosome and associated proteins	Protein families: genetic information processing	Brite Hierarchies
scaffold1.t209	K00083 CAD; cinnamyl-alcohol dehydrogenase	00940 Phenylpropanoid biosynthesis	Biosynthesis of other secondary metabolites	Metabolism
scaffold1.t210	K07443 ybaZ; methylated-DNA-protein-cysteine methyltransferase related protein	99976 Replication and repair	Unclassified: genetic information processing	Not Included in Pathway or Brite
scaffold1.t212	K10882 EME1, MMS4; crossover junction endonuclease EME1	03440 Homologous recombination	Replication and repair	Genetic Information Processing
scaffold1.t212	K10882 EME1, MMS4; crossover junction endonuclease EME1	03460 Fanconi anemia pathway	Replication and repair	Genetic Information Processing
scaffold1.t212	K10882 EME1, MMS4; crossover junction endonuclease EME1	03400 DNA repair and recombination proteins	Protein families: genetic information processing	Brite Hierarchies
scaffold1.t213	K02226 cobC, phpB; alpha-ribazole phosphatase	00860 Porphyrin and chlorophyll metabolism	Metabolism of cofactors and vitamins	Metabolism
scaffold1.t218	K01501 E3.5.5.1; nitrilase	00643 Styrene degradation	Xenobiotics biodegradation and metabolism	Metabolism
scaffold1.t218	K01501 E3.5.5.1; nitrilase	00460 Cyanoamino acid metabolism	Metabolism of other amino acids	Metabolism
scaffold1.t218	K01501 E3.5.5.1; nitrilase	00627 Aminobenzoate degradation	Xenobiotics biodegradation and metabolism	Metabolism
scaffold1.t218	K01501 E3.5.5.1; nitrilase	00380 Tryptophan metabolism	Amino acid metabolism	Metabolism
scaffold1.t218	K01501 E3.5.5.1; nitrilase	00910 Nitrogen metabolism	Energy metabolism	Metabolism
scaffold1.t219	K10865 MRE11; double-strand break repair protein MRE11	03440 Homologous recombination	Replication and repair	Genetic Information Processing
scaffold1.t219	K10865 MRE11; double-strand break repair protein MRE11	03450 Non-homologous end-joining	Replication and repair	Genetic Information Processing
scaffold1.t219	K10865 MRE11; double-strand break repair protein MRE11	04218 Cellular senescence	Cell growth and death	Cellular Processes
scaffold1.t219	K10865 MRE11; double-strand break repair protein MRE11	03400 DNA repair and recombination proteins	Protein families: genetic information processing	Brite Hierarchies
scaffold1.t219	K10865 MRE11; double-strand break repair protein MRE11	03032 DNA replication proteins	Protein families: genetic information processing	Brite Hierarchies
scaffold1.t221	K16261 YAT; yeast amino acid transporter	02000 Transporters	Protein families: signaling and cellular processes	Brite Hierarchies
scaffold1.t227	K18278 THI5; pyrimidine precursor biosynthesis enzyme	00730 Thiamine metabolism	Metabolism of cofactors and vitamins	Metabolism
scaffold1.t229	K18045 SIW14, OCA3; tyrosine-protein phosphatase SIW14	01009 Protein phosphatases and associated proteins	Protein families: metabolism	Brite Hierarchies
scaffold1.t234	K10847 XPA; DNA-repair protein complementing XP-A cells	03420 Nucleotide excision repair	Replication and repair	Genetic Information Processing
scaffold1.t234	K10847 XPA; DNA-repair protein complementing XP-A cells	01524 Platinum drug resistance	Drug resistance: antineoplastic	Human Diseases
scaffold1.t234	K10847 XPA; DNA-repair protein complementing XP-A cells	03400 DNA repair and recombination proteins	Protein families: genetic information processing	Brite Hierarchies
scaffold1.t235	K17608 STRN1_3_4; striatin 1/3/4	04013 MAPK signaling pathway - fly	Signal transduction	Environmental Information Processing
scaffold1.t235	K17608 STRN1_3_4; striatin 1/3/4	01009 Protein phosphatases and associated proteins	Protein families: metabolism	Brite Hierarchies
scaffold1.t238	K08192 DAL; MFS transporter, ACS family, allantoate permease	02000 Transporters	Protein families: signaling and cellular processes	Brite Hierarchies
scaffold1.t239	K19245 JLP1; sulfonate dioxygenase	99980 Enzymes with EC numbers	Unclassified: metabolism	Not Included in Pathway or Brite
scaffold1.t242	K12598 MTR4, SKIV2L2; ATP-dependent RNA helicase DOB1	03018 RNA degradation	Folding, sorting and degradation	Genetic Information Processing
scaffold1.t242	K12598 MTR4, SKIV2L2; ATP-dependent RNA helicase DOB1	03019 Messenger RNA biogenesis	Protein families: genetic information processing	Brite Hierarchies
scaffold1.t242	K12598 MTR4, SKIV2L2; ATP-dependent RNA helicase DOB1	03041 Spliceosome	Protein families: genetic information processing	Brite Hierarchies
scaffold1.t242	K12598 MTR4, SKIV2L2; ATP-dependent RNA helicase DOB1	03016 Transfer RNA biogenesis	Protein families: genetic information processing	Brite Hierarchies
scaffold1.t242	K12598 MTR4, SKIV2L2; ATP-dependent RNA helicase DOB1	03009 Ribosome biogenesis	Protein families: genetic information processing	Brite Hierarchies
scaffold1.t245	K17402 MRPS23; small subunit ribosomal protein S23	03011 Ribosome	Protein families: genetic information processing	Brite Hierarchies
scaffold1.t246	K07441 ALG14; beta-1,4-N-acetylglucosaminyltransferase	00513 Various types of N-glycan biosynthesis	Glycan biosynthesis and metabolism	Metabolism
scaffold1.t246	K07441 ALG14; beta-1,4-N-acetylglucosaminyltransferase	00510 N-Glycan biosynthesis	Glycan biosynthesis and metabolism	Metabolism
scaffold1.t246	K07441 ALG14; beta-1,4-N-acetylglucosaminyltransferase	01003 Glycosyltransferases	Protein families: metabolism	Brite Hierarchies
scaffold1.t249	K07756 IP6K, IHPK; inositol-hexakisphosphate 5-kinase	04070 Phosphatidylinositol signaling system	Signal transduction	Environmental Information Processing
scaffold1.t249	K07756 IP6K, IHPK; inositol-hexakisphosphate 5-kinase	04138 Autophagy - yeast	Transport and catabolism	Cellular Processes
scaffold1.t251	K20237 NUD1; protein NUD1	04392 Hippo signaling pathway - multiple species	Signal transduction	Environmental Information Processing
scaffold1.t252	K20176 SGSM3, MAP; small G protein signaling modulator 3	04131 Membrane trafficking	Protein families: genetic information processing	Brite Hierarchies
scaffold1.t253	K01736 aroC; chorismate synthase	00400 Phenylalanine, tyrosine and tryptophan biosynthesis	Amino acid metabolism	Metabolism
scaffold1.t254	K03800 lplA, lplJ, lipL1; lipoate---protein ligase	00785 Lipoic acid metabolism	Metabolism of cofactors and vitamins	Metabolism
scaffold1.t256	K21157 SAK1; SNF1-activating kinase 1	04138 Autophagy - yeast	Transport and catabolism	Cellular Processes
scaffold1.t256	K21157 SAK1; SNF1-activating kinase 1	01001 Protein kinases	Protein families: metabolism	Brite Hierarchies
scaffold1.t257	K03843 ALG2; alpha-1,3/alpha-1,6-mannosyltransferase	00513 Various types of N-glycan biosynthesis	Glycan biosynthesis and metabolism	Metabolism
scaffold1.t257	K03843 ALG2; alpha-1,3/alpha-1,6-mannosyltransferase	00510 N-Glycan biosynthesis	Glycan biosynthesis and metabolism	Metabolism
scaffold1.t257	K03843 ALG2; alpha-1,3/alpha-1,6-mannosyltransferase	01003 Glycosyltransferases	Protein families: metabolism	Brite Hierarchies
scaffold1.t258	K18880 ECI3, HCD1; Delta3-Delta2-enoyl-CoA isomerase	00071 Fatty acid degradation	Lipid metabolism	Metabolism
scaffold1.t258	K18880 ECI3, HCD1; Delta3-Delta2-enoyl-CoA isomerase	04626 Plant-pathogen interaction	Environmental adaptation	Organismal Systems
scaffold1.t271	K11251 H2A; histone H2A	04217 Necroptosis	Cell growth and death	Cellular Processes
scaffold1.t271	K11251 H2A; histone H2A	05322 Systemic lupus erythematosus	Immune disease	Human Diseases
scaffold1.t271	K11251 H2A; histone H2A	05034 Alcoholism	Substance dependence	Human Diseases
scaffold1.t271	K11251 H2A; histone H2A	03036 Chromosome and associated proteins	Protein families: genetic information processing	Brite Hierarchies
scaffold1.t271	K11251 H2A; histone H2A	04147 Exosome	Protein families: signaling and cellular processes	Brite Hierarchies
scaffold1.t273	K10949 KDELR; ER lumen protein retaining receptor	05110 Vibrio cholerae infection	Infectious disease: bacterial	Human Diseases
scaffold1.t273	K10949 KDELR; ER lumen protein retaining receptor	04131 Membrane trafficking	Protein families: genetic information processing	Brite Hierarchies
scaffold1.t274	K03134 TAF10; transcription initiation factor TFIID subunit 10	03022 Basal transcription factors	Transcription	Genetic Information Processing
scaffold1.t274	K03134 TAF10; transcription initiation factor TFIID subunit 10	03036 Chromosome and associated proteins	Protein families: genetic information processing	Brite Hierarchies
scaffold1.t274	K03134 TAF10; transcription initiation factor TFIID subunit 10	03021 Transcription machinery	Protein families: genetic information processing	Brite Hierarchies
scaffold1.t275	K02965 RP-S19, rpsS; small subunit ribosomal protein S19	03010 Ribosome	Translation	Genetic Information Processing
scaffold1.t275	K02965 RP-S19, rpsS; small subunit ribosomal protein S19	03011 Ribosome	Protein families: genetic information processing	Brite Hierarchies
scaffold1.t277	K09518 DNAJB12; DnaJ homolog subfamily B member 12	04141 Protein processing in endoplasmic reticulum	Folding, sorting and degradation	Genetic Information Processing
scaffold1.t277	K09518 DNAJB12; DnaJ homolog subfamily B member 12	03110 Chaperones and folding catalysts	Protein families: genetic information processing	Brite Hierarchies
scaffold1.t278	K01309 MINDY1_2; ubiquitin carboxyl-terminal hydrolase MINDY-1/2	04121 Ubiquitin system	Protein families: genetic information processing	Brite Hierarchies
scaffold1.t279	K12343 SRD5A1; 3-oxo-5-alpha-steroid 4-dehydrogenase 1	00140 Steroid hormone biosynthesis	Lipid metabolism	Metabolism
scaffold1.t284	K08739 MLH3; DNA mismatch repair protein MLH3	03430 Mismatch repair	Replication and repair	Genetic Information Processing
scaffold1.t284	K08739 MLH3; DNA mismatch repair protein MLH3	03400 DNA repair and recombination proteins	Protein families: genetic information processing	Brite Hierarchies
scaffold1.t286	K20179 VPS11, PEP5; vacuolar protein sorting-associated protein 11	04138 Autophagy - yeast	Transport and catabolism	Cellular Processes
scaffold1.t286	K20179 VPS11, PEP5; vacuolar protein sorting-associated protein 11	04131 Membrane trafficking	Protein families: genetic information processing	Brite Hierarchies
scaffold1.t288	K19785 POF1; nicotinamide-nucleotide adenylyltransferase	00760 Nicotinate and nicotinamide metabolism	Metabolism of cofactors and vitamins	Metabolism
scaffold1.t295	K07300 chaA, CAX; Ca2+:H+ antiporter	02000 Transporters	Protein families: signaling and cellular processes	Brite Hierarchies
scaffold1.t296	K03066 PSMC5, RPT6; 26S proteasome regulatory subunit T6	03050 Proteasome	Folding, sorting and degradation	Genetic Information Processing
scaffold1.t296	K03066 PSMC5, RPT6; 26S proteasome regulatory subunit T6	05169 Epstein-Barr virus infection	Infectious disease: viral	Human Diseases
scaffold1.t296	K03066 PSMC5, RPT6; 26S proteasome regulatory subunit T6	03051 Proteasome	Protein families: genetic information processing	Brite Hierarchies
scaffold1.t298	K05696 PTPN1, PTP1B; tyrosine-protein phosphatase non-receptor type 1	04520 Adherens junction	Cellular community - eukaryotes	Cellular Processes
scaffold1.t298	K05696 PTPN1, PTP1B; tyrosine-protein phosphatase non-receptor type 1	04910 Insulin signaling pathway	Endocrine system	Organismal Systems
scaffold1.t298	K05696 PTPN1, PTP1B; tyrosine-protein phosphatase non-receptor type 1	04931 Insulin resistance	Endocrine and metabolic disease	Human Diseases
scaffold1.t298	K05696 PTPN1, PTP1B; tyrosine-protein phosphatase non-receptor type 1	01009 Protein phosphatases and associated proteins	Protein families: metabolism	Brite Hierarchies
scaffold1.t300	K08776 NPEPPS; puromycin-sensitive aminopeptidase	01002 Peptidases and inhibitors	Protein families: metabolism	Brite Hierarchies
scaffold1.t303	K05756 ARPC3; actin related protein 2/3 complex, subunit 3	04810 Regulation of actin cytoskeleton	Cell motility	Cellular Processes
scaffold1.t303	K05756 ARPC3; actin related protein 2/3 complex, subunit 3	04144 Endocytosis	Transport and catabolism	Cellular Processes
scaffold1.t303	K05756 ARPC3; actin related protein 2/3 complex, subunit 3	04666 Fc gamma R-mediated phagocytosis	Immune system	Organismal Systems
scaffold1.t303	K05756 ARPC3; actin related protein 2/3 complex, subunit 3	05132 Salmonella infection	Infectious disease: bacterial	Human Diseases
scaffold1.t303	K05756 ARPC3; actin related protein 2/3 complex, subunit 3	05100 Bacterial invasion of epithelial cells	Infectious disease: bacterial	Human Diseases
scaffold1.t303	K05756 ARPC3; actin related protein 2/3 complex, subunit 3	05130 Pathogenic Escherichia coli infection	Infectious disease: bacterial	Human Diseases
scaffold1.t303	K05756 ARPC3; actin related protein 2/3 complex, subunit 3	05131 Shigellosis	Infectious disease: bacterial	Human Diseases
scaffold1.t303	K05756 ARPC3; actin related protein 2/3 complex, subunit 3	04812 Cytoskeleton proteins	Protein families: signaling and cellular processes	Brite Hierarchies
scaffold1.t303	K05756 ARPC3; actin related protein 2/3 complex, subunit 3	04131 Membrane trafficking	Protein families: genetic information processing	Brite Hierarchies
scaffold1.t305	K03256 TRM6, GCD10; tRNA (adenine58-N1)-methyltransferase non-catalytic subunit	03016 Transfer RNA biogenesis	Protein families: genetic information processing	Brite Hierarchies
scaffold1.t308	K14640 SLC20A, PIT; solute carrier family 20 (sodium-dependent phosphate transporter)	02000 Transporters	Protein families: signaling and cellular processes	Brite Hierarchies
scaffold1.t309	K02429 fucP; MFS transporter, FHS family, L-fucose permease	02000 Transporters	Protein families: signaling and cellular processes	Brite Hierarchies
scaffold1.t311	K14856 SDA1, SDAD1; protein SDA1	03009 Ribosome biogenesis	Protein families: genetic information processing	Brite Hierarchies
scaffold1.t312	K15102 SLC25A3, PHC, PIC; solute carrier family 25 (mitochondrial phosphate transporter), member 3	04147 Exosome	Protein families: signaling and cellular processes	Brite Hierarchies
scaffold1.t312	K15102 SLC25A3, PHC, PIC; solute carrier family 25 (mitochondrial phosphate transporter), member 3	02000 Transporters	Protein families: signaling and cellular processes	Brite Hierarchies
scaffold1.t315	K00143 LYS2; L-2-aminoadipate reductase	00300 Lysine biosynthesis	Amino acid metabolism	Metabolism
scaffold1.t318	K11153 RDH12; retinol dehydrogenase 12	00830 Retinol metabolism	Metabolism of cofactors and vitamins	Metabolism
scaffold1.t324	K11361 SPT20, ADA5; transcription factor SPT20	03036 Chromosome and associated proteins	Protein families: genetic information processing	Brite Hierarchies
scaffold1.t324	K11361 SPT20, ADA5; transcription factor SPT20	03021 Transcription machinery	Protein families: genetic information processing	Brite Hierarchies
scaffold1.t326	K03241 EIF2B3; translation initiation factor eIF-2B subunit gamma	03013 RNA transport	Translation	Genetic Information Processing
scaffold1.t326	K03241 EIF2B3; translation initiation factor eIF-2B subunit gamma	05168 Herpes simplex virus 1 infection	Infectious disease: viral	Human Diseases
scaffold1.t326	K03241 EIF2B3; translation initiation factor eIF-2B subunit gamma	03012 Translation factors	Protein families: genetic information processing	Brite Hierarchies
scaffold1.t333	K00818 E2.6.1.11, argD; acetylornithine aminotransferase	00220 Arginine biosynthesis	Amino acid metabolism	Metabolism
scaffold1.t333	K00818 E2.6.1.11, argD; acetylornithine aminotransferase	01007 Amino acid related enzymes	Protein families: metabolism	Brite Hierarchies
scaffold1.t334	K01580 E4.1.1.15, gadB, gadA, GAD; glutamate decarboxylase	00410 beta-Alanine metabolism	Metabolism of other amino acids	Metabolism
scaffold1.t334	K01580 E4.1.1.15, gadB, gadA, GAD; glutamate decarboxylase	00650 Butanoate metabolism	Carbohydrate metabolism	Metabolism
scaffold1.t334	K01580 E4.1.1.15, gadB, gadA, GAD; glutamate decarboxylase	00430 Taurine and hypotaurine metabolism	Metabolism of other amino acids	Metabolism
scaffold1.t334	K01580 E4.1.1.15, gadB, gadA, GAD; glutamate decarboxylase	00250 Alanine, aspartate and glutamate metabolism	Amino acid metabolism	Metabolism
scaffold1.t334	K01580 E4.1.1.15, gadB, gadA, GAD; glutamate decarboxylase	02024 Quorum sensing	Cellular community - prokaryotes	Cellular Processes
scaffold1.t334	K01580 E4.1.1.15, gadB, gadA, GAD; glutamate decarboxylase	04727 GABAergic synapse	Nervous system	Organismal Systems
scaffold1.t334	K01580 E4.1.1.15, gadB, gadA, GAD; glutamate decarboxylase	04940 Type I diabetes mellitus	Endocrine and metabolic disease	Human Diseases
scaffold1.t335	K07188 LIPE, HSL; hormone-sensitive lipase	04024 cAMP signaling pathway	Signal transduction	Environmental Information Processing
scaffold1.t335	K07188 LIPE, HSL; hormone-sensitive lipase	04152 AMPK signaling pathway	Signal transduction	Environmental Information Processing
scaffold1.t335	K07188 LIPE, HSL; hormone-sensitive lipase	04371 Apelin signaling pathway	Signal transduction	Environmental Information Processing
scaffold1.t335	K07188 LIPE, HSL; hormone-sensitive lipase	04923 Regulation of lipolysis in adipocytes	Endocrine system	Organismal Systems
scaffold1.t335	K07188 LIPE, HSL; hormone-sensitive lipase	04910 Insulin signaling pathway	Endocrine system	Organismal Systems
scaffold1.t335	K07188 LIPE, HSL; hormone-sensitive lipase	04714 Thermogenesis	Environmental adaptation	Organismal Systems
scaffold1.t335	K07188 LIPE, HSL; hormone-sensitive lipase	04925 Aldosterone synthesis and secretion	Endocrine system	Organismal Systems
scaffold1.t337	K08573 CAPN3; calpain-3	01002 Peptidases and inhibitors	Protein families: metabolism	Brite Hierarchies
scaffold1.t338	K03174 TRAF3; TNF receptor-associated factor 3	04668 TNF signaling pathway	Signal transduction	Environmental Information Processing
scaffold1.t338	K03174 TRAF3; TNF receptor-associated factor 3	04064 NF-kappa B signaling pathway	Signal transduction	Environmental Information Processing
scaffold1.t338	K03174 TRAF3; TNF receptor-associated factor 3	04620 Toll-like receptor signaling pathway	Immune system	Organismal Systems
scaffold1.t338	K03174 TRAF3; TNF receptor-associated factor 3	04657 IL-17 signaling pathway	Immune system	Organismal Systems
scaffold1.t338	K03174 TRAF3; TNF receptor-associated factor 3	04622 RIG-I-like receptor signaling pathway	Immune system	Organismal Systems
scaffold1.t338	K03174 TRAF3; TNF receptor-associated factor 3	04621 NOD-like receptor signaling pathway	Immune system	Organismal Systems
scaffold1.t338	K03174 TRAF3; TNF receptor-associated factor 3	05169 Epstein-Barr virus infection	Infectious disease: viral	Human Diseases
scaffold1.t338	K03174 TRAF3; TNF receptor-associated factor 3	05203 Viral carcinogenesis	Cancer: overview	Human Diseases
scaffold1.t338	K03174 TRAF3; TNF receptor-associated factor 3	05200 Pathways in cancer	Cancer: overview	Human Diseases
scaffold1.t338	K03174 TRAF3; TNF receptor-associated factor 3	05164 Influenza A	Infectious disease: viral	Human Diseases
scaffold1.t338	K03174 TRAF3; TNF receptor-associated factor 3	05160 Hepatitis C	Infectious disease: viral	Human Diseases
scaffold1.t338	K03174 TRAF3; TNF receptor-associated factor 3	05161 Hepatitis B	Infectious disease: viral	Human Diseases
scaffold1.t338	K03174 TRAF3; TNF receptor-associated factor 3	05222 Small cell lung cancer	Cancer: specific types	Human Diseases
scaffold1.t338	K03174 TRAF3; TNF receptor-associated factor 3	05168 Herpes simplex virus 1 infection	Infectious disease: viral	Human Diseases
scaffold1.t338	K03174 TRAF3; TNF receptor-associated factor 3	05167 Kaposi sarcoma-associated herpesvirus infection	Infectious disease: viral	Human Diseases
scaffold1.t338	K03174 TRAF3; TNF receptor-associated factor 3	05162 Measles	Infectious disease: viral	Human Diseases
scaffold1.t338	K03174 TRAF3; TNF receptor-associated factor 3	05165 Human papillomavirus infection	Infectious disease: viral	Human Diseases
scaffold1.t339	K10597 UBE4B, UFD2; ubiquitin conjugation factor E4 B	04141 Protein processing in endoplasmic reticulum	Folding, sorting and degradation	Genetic Information Processing
scaffold1.t339	K10597 UBE4B, UFD2; ubiquitin conjugation factor E4 B	04120 Ubiquitin mediated proteolysis	Folding, sorting and degradation	Genetic Information Processing
scaffold1.t339	K10597 UBE4B, UFD2; ubiquitin conjugation factor E4 B	04121 Ubiquitin system	Protein families: genetic information processing	Brite Hierarchies
scaffold1.t340	K21053 ade; adenine deaminase	00230 Purine metabolism	Nucleotide metabolism	Metabolism
scaffold1.t343	K00106 XDH; xanthine dehydrogenase/oxidase	00232 Caffeine metabolism	Biosynthesis of other secondary metabolites	Metabolism
scaffold1.t343	K00106 XDH; xanthine dehydrogenase/oxidase	00230 Purine metabolism	Nucleotide metabolism	Metabolism
scaffold1.t343	K00106 XDH; xanthine dehydrogenase/oxidase	00983 Drug metabolism - other enzymes	Xenobiotics biodegradation and metabolism	Metabolism
scaffold1.t343	K00106 XDH; xanthine dehydrogenase/oxidase	04146 Peroxisome	Transport and catabolism	Cellular Processes
scaffold1.t343	K00106 XDH; xanthine dehydrogenase/oxidase	04147 Exosome	Protein families: signaling and cellular processes	Brite Hierarchies
scaffold1.t344	K14264 BNA3; kynurenine aminotransferase	00380 Tryptophan metabolism	Amino acid metabolism	Metabolism
scaffold1.t344	K14264 BNA3; kynurenine aminotransferase	01007 Amino acid related enzymes	Protein families: metabolism	Brite Hierarchies
scaffold1.t352	K14794 RRP12; ribosomal RNA-processing protein 12	03009 Ribosome biogenesis	Protein families: genetic information processing	Brite Hierarchies
scaffold1.t353	K18467 VPS29; vacuolar protein sorting-associated protein 29	04144 Endocytosis	Transport and catabolism	Cellular Processes
scaffold1.t353	K18467 VPS29; vacuolar protein sorting-associated protein 29	04131 Membrane trafficking	Protein families: genetic information processing	Brite Hierarchies
scaffold1.t355	K11567 DAD2, HSK1; DASH complex subunit DAD2	03036 Chromosome and associated proteins	Protein families: genetic information processing	Brite Hierarchies
scaffold1.t359	K13117 DHX35; ATP-dependent RNA helicase DDX35	03041 Spliceosome	Protein families: genetic information processing	Brite Hierarchies
scaffold1.t361	K06653 PHO81; CDK inhibitor PHO81	04111 Cell cycle - yeast	Cell growth and death	Cellular Processes
scaffold1.t363	K18173 COA1; cytochrome c oxidase assembly factor 1	04714 Thermogenesis	Environmental adaptation	Organismal Systems
scaffold1.t363	K18173 COA1; cytochrome c oxidase assembly factor 1	03029 Mitochondrial biogenesis	Protein families: genetic information processing	Brite Hierarchies
scaffold1.t364	K02906 RP-L3, MRPL3, rplC; large subunit ribosomal protein L3	03010 Ribosome	Translation	Genetic Information Processing
scaffold1.t364	K02906 RP-L3, MRPL3, rplC; large subunit ribosomal protein L3	03011 Ribosome	Protein families: genetic information processing	Brite Hierarchies
scaffold1.t367	K11558 SPC25; kinetochore protein Spc25, fungi type	03036 Chromosome and associated proteins	Protein families: genetic information processing	Brite Hierarchies
scaffold1.t368	K18633 MZT1, GIP1, GIP2; mitotic-spindle organizing protein 1	04812 Cytoskeleton proteins	Protein families: signaling and cellular processes	Brite Hierarchies
scaffold1.t369	K10144 RCHY1, PIRH2; RING finger and CHY zinc finger domain-containing protein 1	04120 Ubiquitin mediated proteolysis	Folding, sorting and degradation	Genetic Information Processing
scaffold1.t369	K10144 RCHY1, PIRH2; RING finger and CHY zinc finger domain-containing protein 1	04115 p53 signaling pathway	Cell growth and death	Cellular Processes
scaffold1.t369	K10144 RCHY1, PIRH2; RING finger and CHY zinc finger domain-containing protein 1	05162 Measles	Infectious disease: viral	Human Diseases
scaffold1.t369	K10144 RCHY1, PIRH2; RING finger and CHY zinc finger domain-containing protein 1	04121 Ubiquitin system	Protein families: genetic information processing	Brite Hierarchies
scaffold1.t370	K00728 POMT, pmt; dolichyl-phosphate-mannose-protein mannosyltransferase	00515 Mannose type O-glycan biosynthesis	Glycan biosynthesis and metabolism	Metabolism
scaffold1.t370	K00728 POMT, pmt; dolichyl-phosphate-mannose-protein mannosyltransferase	00514 Other types of O-glycan biosynthesis	Glycan biosynthesis and metabolism	Metabolism
scaffold1.t370	K00728 POMT, pmt; dolichyl-phosphate-mannose-protein mannosyltransferase	01003 Glycosyltransferases	Protein families: metabolism	Brite Hierarchies
scaffold1.t371	K07877 RAB2A; Ras-related protein Rab-2A	04152 AMPK signaling pathway	Signal transduction	Environmental Information Processing
scaffold1.t371	K07877 RAB2A; Ras-related protein Rab-2A	04147 Exosome	Protein families: signaling and cellular processes	Brite Hierarchies
scaffold1.t371	K07877 RAB2A; Ras-related protein Rab-2A	04031 GTP-binding proteins	Protein families: signaling and cellular processes	Brite Hierarchies
scaffold1.t371	K07877 RAB2A; Ras-related protein Rab-2A	04131 Membrane trafficking	Protein families: genetic information processing	Brite Hierarchies
scaffold1.t379	K09481 SEC61B, SBH2; protein transport protein SEC61 subunit beta	04141 Protein processing in endoplasmic reticulum	Folding, sorting and degradation	Genetic Information Processing
scaffold1.t379	K09481 SEC61B, SBH2; protein transport protein SEC61 subunit beta	03060 Protein export	Folding, sorting and degradation	Genetic Information Processing
scaffold1.t379	K09481 SEC61B, SBH2; protein transport protein SEC61 subunit beta	04145 Phagosome	Transport and catabolism	Cellular Processes
scaffold1.t379	K09481 SEC61B, SBH2; protein transport protein SEC61 subunit beta	05110 Vibrio cholerae infection	Infectious disease: bacterial	Human Diseases
scaffold1.t379	K09481 SEC61B, SBH2; protein transport protein SEC61 subunit beta	02044 Secretion system	Protein families: signaling and cellular processes	Brite Hierarchies
scaffold1.t380	K15731 CTDSP; carboxy-terminal domain RNA polymerase II polypeptide A small phosphatase	01009 Protein phosphatases and associated proteins	Protein families: metabolism	Brite Hierarchies
scaffold1.t380	K15731 CTDSP; carboxy-terminal domain RNA polymerase II polypeptide A small phosphatase	03021 Transcription machinery	Protein families: genetic information processing	Brite Hierarchies
scaffold1.t381	K15628 PXA; ATP-binding cassette, subfamily D (ALD), peroxisomal long-chain fatty acid import protein	02010 ABC transporters	Membrane transport	Environmental Information Processing
scaffold1.t381	K15628 PXA; ATP-binding cassette, subfamily D (ALD), peroxisomal long-chain fatty acid import protein	04146 Peroxisome	Transport and catabolism	Cellular Processes
scaffold1.t381	K15628 PXA; ATP-binding cassette, subfamily D (ALD), peroxisomal long-chain fatty acid import protein	02000 Transporters	Protein families: signaling and cellular processes	Brite Hierarchies
scaffold1.t384	K17743 XR; D-xylose reductase	00040 Pentose and glucuronate interconversions	Carbohydrate metabolism	Metabolism
scaffold1.t385	K17550 PPP1R7, SDS22; protein phosphatase 1 regulatory subunit 7	01009 Protein phosphatases and associated proteins	Protein families: metabolism	Brite Hierarchies
scaffold1.t389	K02882 RP-L18Ae, RPL18A; large subunit ribosomal protein L18Ae	03010 Ribosome	Translation	Genetic Information Processing
scaffold1.t389	K02882 RP-L18Ae, RPL18A; large subunit ribosomal protein L18Ae	03011 Ribosome	Protein families: genetic information processing	Brite Hierarchies
scaffold1.t397	K01792 E5.1.3.15; glucose-6-phosphate 1-epimerase	00010 Glycolysis / Gluconeogenesis	Carbohydrate metabolism	Metabolism
scaffold1.t398	K01626 E2.5.1.54, aroF, aroG, aroH; 3-deoxy-7-phosphoheptulonate synthase	00400 Phenylalanine, tyrosine and tryptophan biosynthesis	Amino acid metabolism	Metabolism
scaffold1.t398	K01626 E2.5.1.54, aroF, aroG, aroH; 3-deoxy-7-phosphoheptulonate synthase	02024 Quorum sensing	Cellular community - prokaryotes	Cellular Processes
scaffold1.t402	K03539 RPP1, RPP30; ribonuclease P/MRP protein subunit RPP1	03013 RNA transport	Translation	Genetic Information Processing
scaffold1.t402	K03539 RPP1, RPP30; ribonuclease P/MRP protein subunit RPP1	03008 Ribosome biogenesis in eukaryotes	Translation	Genetic Information Processing
scaffold1.t402	K03539 RPP1, RPP30; ribonuclease P/MRP protein subunit RPP1	03009 Ribosome biogenesis	Protein families: genetic information processing	Brite Hierarchies
scaffold1.t402	K03539 RPP1, RPP30; ribonuclease P/MRP protein subunit RPP1	03029 Mitochondrial biogenesis	Protein families: genetic information processing	Brite Hierarchies
scaffold1.t402	K03539 RPP1, RPP30; ribonuclease P/MRP protein subunit RPP1	03016 Transfer RNA biogenesis	Protein families: genetic information processing	Brite Hierarchies
scaffold1.t407	K12376 ARSK; arylsulfatase K	99980 Enzymes with EC numbers	Unclassified: metabolism	Not Included in Pathway or Brite
scaffold1.t408	K05767 IQGAP2_3; Ras GTPase-activating-like protein IQGAP2/3	04810 Regulation of actin cytoskeleton	Cell motility	Cellular Processes
scaffold1.t408	K05767 IQGAP2_3; Ras GTPase-activating-like protein IQGAP2/3	04147 Exosome	Protein families: signaling and cellular processes	Brite Hierarchies
scaffold1.t408	K05767 IQGAP2_3; Ras GTPase-activating-like protein IQGAP2/3	04812 Cytoskeleton proteins	Protein families: signaling and cellular processes	Brite Hierarchies
scaffold1.t410	K15280 SLC35C2; solute carrier family 35, member C2	02000 Transporters	Protein families: signaling and cellular processes	Brite Hierarchies
scaffold1.t411	K17686 copA, ctpA, ATP7; P-type Cu+ transporter	04016 MAPK signaling pathway - plant	Signal transduction	Environmental Information Processing
scaffold1.t411	K17686 copA, ctpA, ATP7; P-type Cu+ transporter	01524 Platinum drug resistance	Drug resistance: antineoplastic	Human Diseases
scaffold1.t412	K12180 COPS7, CSN7; COP9 signalosome complex subunit 7	04121 Ubiquitin system	Protein families: genetic information processing	Brite Hierarchies
scaffold1.t414	K02910 RP-L31e, RPL31; large subunit ribosomal protein L31e	03010 Ribosome	Translation	Genetic Information Processing
scaffold1.t414	K02910 RP-L31e, RPL31; large subunit ribosomal protein L31e	03011 Ribosome	Protein families: genetic information processing	Brite Hierarchies
scaffold1.t415	K06688 UBE2C, UBC11; ubiquitin-conjugating enzyme E2 C	04120 Ubiquitin mediated proteolysis	Folding, sorting and degradation	Genetic Information Processing
scaffold1.t415	K06688 UBE2C, UBC11; ubiquitin-conjugating enzyme E2 C	04121 Ubiquitin system	Protein families: genetic information processing	Brite Hierarchies
scaffold1.t416	K02216 CHEK1; serine/threonine-protein kinase CHEK1	04110 Cell cycle	Cell growth and death	Cellular Processes
scaffold1.t416	K02216 CHEK1; serine/threonine-protein kinase CHEK1	04113 Meiosis - yeast	Cell growth and death	Cellular Processes
scaffold1.t416	K02216 CHEK1; serine/threonine-protein kinase CHEK1	04111 Cell cycle - yeast	Cell growth and death	Cellular Processes
scaffold1.t416	K02216 CHEK1; serine/threonine-protein kinase CHEK1	04115 p53 signaling pathway	Cell growth and death	Cellular Processes
scaffold1.t416	K02216 CHEK1; serine/threonine-protein kinase CHEK1	04218 Cellular senescence	Cell growth and death	Cellular Processes
scaffold1.t416	K02216 CHEK1; serine/threonine-protein kinase CHEK1	05203 Viral carcinogenesis	Cancer: overview	Human Diseases
scaffold1.t416	K02216 CHEK1; serine/threonine-protein kinase CHEK1	05166 Human T-cell leukemia virus 1 infection	Infectious disease: viral	Human Diseases
scaffold1.t416	K02216 CHEK1; serine/threonine-protein kinase CHEK1	05170 Human immunodeficiency virus 1 infection	Infectious disease: viral	Human Diseases
scaffold1.t416	K02216 CHEK1; serine/threonine-protein kinase CHEK1	03400 DNA repair and recombination proteins	Protein families: genetic information processing	Brite Hierarchies
scaffold1.t416	K02216 CHEK1; serine/threonine-protein kinase CHEK1	01001 Protein kinases	Protein families: metabolism	Brite Hierarchies
scaffold1.t419	K01011 TST, MPST, sseA; thiosulfate/3-mercaptopyruvate sulfurtransferase	00270 Cysteine and methionine metabolism	Amino acid metabolism	Metabolism
scaffold1.t419	K01011 TST, MPST, sseA; thiosulfate/3-mercaptopyruvate sulfurtransferase	00920 Sulfur metabolism	Energy metabolism	Metabolism
scaffold1.t419	K01011 TST, MPST, sseA; thiosulfate/3-mercaptopyruvate sulfurtransferase	04122 Sulfur relay system	Folding, sorting and degradation	Genetic Information Processing
scaffold1.t420	K02981 RP-S2e, RPS2; small subunit ribosomal protein S2e	03010 Ribosome	Translation	Genetic Information Processing
scaffold1.t420	K02981 RP-S2e, RPS2; small subunit ribosomal protein S2e	03011 Ribosome	Protein families: genetic information processing	Brite Hierarchies
scaffold1.t424	K15326 TSEN54; tRNA-splicing endonuclease subunit Sen54	03016 Transfer RNA biogenesis	Protein families: genetic information processing	Brite Hierarchies
scaffold1.t427	K17741 GRE2; NADPH-dependent methylglyoxal reductase	00620 Pyruvate metabolism	Carbohydrate metabolism	Metabolism
scaffold1.t427	K17741 GRE2; NADPH-dependent methylglyoxal reductase	00640 Propanoate metabolism	Carbohydrate metabolism	Metabolism
scaffold1.t427	K17741 GRE2; NADPH-dependent methylglyoxal reductase	04011 MAPK signaling pathway - yeast	Signal transduction	Environmental Information Processing
scaffold1.t428	K08955 YME1; ATP-dependent metalloprotease	04139 Mitophagy - yeast	Transport and catabolism	Cellular Processes
scaffold1.t428	K08955 YME1; ATP-dependent metalloprotease	01002 Peptidases and inhibitors	Protein families: metabolism	Brite Hierarchies
scaffold1.t429	K09227 ZICN; zinc finger protein ZIC, invertebrate	03000 Transcription factors	Protein families: genetic information processing	Brite Hierarchies
scaffold1.t431	K18696 GDE1; glycerophosphodiester phosphodiesterase	00564 Glycerophospholipid metabolism	Lipid metabolism	Metabolism
scaffold1.t435	K06874 K06874; zinc finger protein	99996 General function prediction only	Poorly characterized	Not Included in Pathway or Brite
scaffold1.t442	K07055 TRM12, TYW2; tRNA wybutosine-synthesizing protein 2	03016 Transfer RNA biogenesis	Protein families: genetic information processing	Brite Hierarchies
scaffold1.t443	K15427 SIT4, PPH1; serine/threonine-protein phosphatase PP1-1	03016 Transfer RNA biogenesis	Protein families: genetic information processing	Brite Hierarchies
scaffold1.t443	K15427 SIT4, PPH1; serine/threonine-protein phosphatase PP1-1	01009 Protein phosphatases and associated proteins	Protein families: metabolism	Brite Hierarchies
scaffold1.t444	K14328 UPF3, RENT3; regulator of nonsense transcripts 3	03013 RNA transport	Translation	Genetic Information Processing
scaffold1.t444	K14328 UPF3, RENT3; regulator of nonsense transcripts 3	03015 mRNA surveillance pathway	Translation	Genetic Information Processing
scaffold1.t444	K14328 UPF3, RENT3; regulator of nonsense transcripts 3	03019 Messenger RNA biogenesis	Protein families: genetic information processing	Brite Hierarchies
scaffold1.t449	K22485 TBF1; protein TBF1	03032 DNA replication proteins	Protein families: genetic information processing	Brite Hierarchies
scaffold1.t457	K01889 FARSA, pheS; phenylalanyl-tRNA synthetase alpha chain	00970 Aminoacyl-tRNA biosynthesis	Translation	Genetic Information Processing
scaffold1.t457	K01889 FARSA, pheS; phenylalanyl-tRNA synthetase alpha chain	03016 Transfer RNA biogenesis	Protein families: genetic information processing	Brite Hierarchies
scaffold1.t457	K01889 FARSA, pheS; phenylalanyl-tRNA synthetase alpha chain	01007 Amino acid related enzymes	Protein families: metabolism	Brite Hierarchies
scaffold1.t458	K13577 SLC25A10, DIC; solute carrier family 25 (mitochondrial dicarboxylate transporter), member 10	04964 Proximal tubule bicarbonate reclamation	Excretory system	Organismal Systems
scaffold1.t458	K13577 SLC25A10, DIC; solute carrier family 25 (mitochondrial dicarboxylate transporter), member 10	02000 Transporters	Protein families: signaling and cellular processes	Brite Hierarchies
scaffold1.t459	K03011 RPB3, POLR2C; DNA-directed RNA polymerase II subunit RPB3	03020 RNA polymerase	Transcription	Genetic Information Processing
scaffold1.t459	K03011 RPB3, POLR2C; DNA-directed RNA polymerase II subunit RPB3	05016 Huntington disease	Neurodegenerative disease	Human Diseases
scaffold1.t459	K03011 RPB3, POLR2C; DNA-directed RNA polymerase II subunit RPB3	03400 DNA repair and recombination proteins	Protein families: genetic information processing	Brite Hierarchies
scaffold1.t459	K03011 RPB3, POLR2C; DNA-directed RNA polymerase II subunit RPB3	03021 Transcription machinery	Protein families: genetic information processing	Brite Hierarchies
scaffold1.t460	K11806 DCAF13, WDSOF1; DDB1- and CUL4-associated factor 13	04121 Ubiquitin system	Protein families: genetic information processing	Brite Hierarchies
scaffold1.t460	K11806 DCAF13, WDSOF1; DDB1- and CUL4-associated factor 13	03009 Ribosome biogenesis	Protein families: genetic information processing	Brite Hierarchies
scaffold1.t461	K00900 E2.7.1.105, PFK; 6-phosphofructo-2-kinase	00051 Fructose and mannose metabolism	Carbohydrate metabolism	Metabolism
scaffold1.t462	K15442 TAD3, ADAT3; tRNA-specific adenosine deaminase 3	03016 Transfer RNA biogenesis	Protein families: genetic information processing	Brite Hierarchies
scaffold1.t463	K03469 rnhA, RNASEH1; ribonuclease HI	03030 DNA replication	Replication and repair	Genetic Information Processing
scaffold1.t463	K03469 rnhA, RNASEH1; ribonuclease HI	03032 DNA replication proteins	Protein families: genetic information processing	Brite Hierarchies
scaffold1.t465	K06867 K06867; uncharacterized protein	99997 Function unknown	Poorly characterized	Not Included in Pathway or Brite
scaffold1.t469	K23336 ARMC8; armadillo repeat-containing protein 8	04121 Ubiquitin system	Protein families: genetic information processing	Brite Hierarchies
scaffold1.t470	K06654 PHO80; phosphate system cyclin PHO80	04111 Cell cycle - yeast	Cell growth and death	Cellular Processes
scaffold1.t470	K06654 PHO80; phosphate system cyclin PHO80	03000 Transcription factors	Protein families: genetic information processing	Brite Hierarchies
scaffold1.t474	K08504 BET1; blocked early in transport 1	04130 SNARE interactions in vesicular transport	Folding, sorting and degradation	Genetic Information Processing
scaffold1.t474	K08504 BET1; blocked early in transport 1	04131 Membrane trafficking	Protein families: genetic information processing	Brite Hierarchies
scaffold1.t476	K00264 GLT1; glutamate synthase (NADH)	00250 Alanine, aspartate and glutamate metabolism	Amino acid metabolism	Metabolism
scaffold1.t476	K00264 GLT1; glutamate synthase (NADH)	00910 Nitrogen metabolism	Energy metabolism	Metabolism
scaffold1.t479	K00875 rbtK; D-ribulokinase	00040 Pentose and glucuronate interconversions	Carbohydrate metabolism	Metabolism
scaffold1.t480	K14309 NUP93, NIC96; nuclear pore complex protein Nup93	03013 RNA transport	Translation	Genetic Information Processing
scaffold1.t480	K14309 NUP93, NIC96; nuclear pore complex protein Nup93	03019 Messenger RNA biogenesis	Protein families: genetic information processing	Brite Hierarchies
scaffold1.t486	K01535 PMA1, PMA2; H+-transporting ATPase	00190 Oxidative phosphorylation	Energy metabolism	Metabolism
scaffold1.t488	K15560 NRD1; protein NRD1	03021 Transcription machinery	Protein families: genetic information processing	Brite Hierarchies
scaffold1.t489	K01647 CS, gltA; citrate synthase	00020 Citrate cycle (TCA cycle)	Carbohydrate metabolism	Metabolism
scaffold1.t489	K01647 CS, gltA; citrate synthase	00630 Glyoxylate and dicarboxylate metabolism	Carbohydrate metabolism	Metabolism
scaffold1.t491	K01897 ACSL, fadD; long-chain acyl-CoA synthetase	00061 Fatty acid biosynthesis	Lipid metabolism	Metabolism
scaffold1.t491	K01897 ACSL, fadD; long-chain acyl-CoA synthetase	00071 Fatty acid degradation	Lipid metabolism	Metabolism
scaffold1.t491	K01897 ACSL, fadD; long-chain acyl-CoA synthetase	04216 Ferroptosis	Cell growth and death	Cellular Processes
scaffold1.t491	K01897 ACSL, fadD; long-chain acyl-CoA synthetase	02024 Quorum sensing	Cellular community - prokaryotes	Cellular Processes
scaffold1.t491	K01897 ACSL, fadD; long-chain acyl-CoA synthetase	04146 Peroxisome	Transport and catabolism	Cellular Processes
scaffold1.t491	K01897 ACSL, fadD; long-chain acyl-CoA synthetase	04714 Thermogenesis	Environmental adaptation	Organismal Systems
scaffold1.t491	K01897 ACSL, fadD; long-chain acyl-CoA synthetase	04920 Adipocytokine signaling pathway	Endocrine system	Organismal Systems
scaffold1.t491	K01897 ACSL, fadD; long-chain acyl-CoA synthetase	03320 PPAR signaling pathway	Endocrine system	Organismal Systems
scaffold1.t491	K01897 ACSL, fadD; long-chain acyl-CoA synthetase	04147 Exosome	Protein families: signaling and cellular processes	Brite Hierarchies
scaffold1.t491	K01897 ACSL, fadD; long-chain acyl-CoA synthetase	01004 Lipid biosynthesis proteins	Protein families: metabolism	Brite Hierarchies
scaffold1.t493	K17069 MET17; O-acetylhomoserine/O-acetylserine sulfhydrylase	00270 Cysteine and methionine metabolism	Amino acid metabolism	Metabolism
scaffold1.t493	K17069 MET17; O-acetylhomoserine/O-acetylserine sulfhydrylase	00920 Sulfur metabolism	Energy metabolism	Metabolism
scaffold1.t498	K23568 EMC7; ER membrane protein complex subunit 7	04131 Membrane trafficking	Protein families: genetic information processing	Brite Hierarchies
scaffold1.t499	K05637 LAMA1_2; laminin, alpha 1/2	04151 PI3K-Akt signaling pathway	Signal transduction	Environmental Information Processing
scaffold1.t499	K05637 LAMA1_2; laminin, alpha 1/2	04512 ECM-receptor interaction	Signaling molecules and interaction	Environmental Information Processing
scaffold1.t499	K05637 LAMA1_2; laminin, alpha 1/2	04510 Focal adhesion	Cellular community - eukaryotes	Cellular Processes
scaffold1.t499	K05637 LAMA1_2; laminin, alpha 1/2	05414 Dilated cardiomyopathy (DCM)	Cardiovascular disease	Human Diseases
scaffold1.t499	K05637 LAMA1_2; laminin, alpha 1/2	05165 Human papillomavirus infection	Infectious disease: viral	Human Diseases
scaffold1.t499	K05637 LAMA1_2; laminin, alpha 1/2	05222 Small cell lung cancer	Cancer: specific types	Human Diseases
scaffold1.t499	K05637 LAMA1_2; laminin, alpha 1/2	05412 Arrhythmogenic right ventricular cardiomyopathy (ARVC)	Cardiovascular disease	Human Diseases
scaffold1.t499	K05637 LAMA1_2; laminin, alpha 1/2	05145 Toxoplasmosis	Infectious disease: parasitic	Human Diseases
scaffold1.t499	K05637 LAMA1_2; laminin, alpha 1/2	05410 Hypertrophic cardiomyopathy (HCM)	Cardiovascular disease	Human Diseases
scaffold1.t499	K05637 LAMA1_2; laminin, alpha 1/2	05416 Viral myocarditis	Cardiovascular disease	Human Diseases
scaffold1.t499	K05637 LAMA1_2; laminin, alpha 1/2	05146 Amoebiasis	Infectious disease: parasitic	Human Diseases
scaffold1.t499	K05637 LAMA1_2; laminin, alpha 1/2	05200 Pathways in cancer	Cancer: overview	Human Diseases
scaffold1.t502	K18932 ZDHHC; palmitoyltransferase	99980 Enzymes with EC numbers	Unclassified: metabolism	Not Included in Pathway or Brite
scaffold1.t503	K10356 MYO1; myosin I	05130 Pathogenic Escherichia coli infection	Infectious disease: bacterial	Human Diseases
scaffold1.t503	K10356 MYO1; myosin I	01009 Protein phosphatases and associated proteins	Protein families: metabolism	Brite Hierarchies
scaffold1.t503	K10356 MYO1; myosin I	04812 Cytoskeleton proteins	Protein families: signaling and cellular processes	Brite Hierarchies
scaffold1.t503	K10356 MYO1; myosin I	04147 Exosome	Protein families: signaling and cellular processes	Brite Hierarchies
scaffold1.t503	K10356 MYO1; myosin I	04131 Membrane trafficking	Protein families: genetic information processing	Brite Hierarchies
scaffold1.t503	K10356 MYO1; myosin I	03036 Chromosome and associated proteins	Protein families: genetic information processing	Brite Hierarchies
scaffold1.t504	K22525 MKL; MKL/myocardin-like protein	99973 Transcription	Unclassified: genetic information processing	Not Included in Pathway or Brite
scaffold1.t506	K09569 FKBP2; FK506-binding protein 2	03110 Chaperones and folding catalysts	Protein families: genetic information processing	Brite Hierarchies
scaffold1.t508	K03511 POLK; DNA polymerase kappa	03460 Fanconi anemia pathway	Replication and repair	Genetic Information Processing
scaffold1.t508	K03511 POLK; DNA polymerase kappa	05220 Chronic myeloid leukemia	Cancer: specific types	Human Diseases
scaffold1.t508	K03511 POLK; DNA polymerase kappa	05202 Transcriptional misregulation in cancer	Cancer: overview	Human Diseases
scaffold1.t508	K03511 POLK; DNA polymerase kappa	05226 Gastric cancer	Cancer: specific types	Human Diseases
scaffold1.t508	K03511 POLK; DNA polymerase kappa	05214 Glioma	Cancer: specific types	Human Diseases
scaffold1.t508	K03511 POLK; DNA polymerase kappa	05225 Hepatocellular carcinoma	Cancer: specific types	Human Diseases
scaffold1.t508	K03511 POLK; DNA polymerase kappa	05218 Melanoma	Cancer: specific types	Human Diseases
scaffold1.t508	K03511 POLK; DNA polymerase kappa	05224 Breast cancer	Cancer: specific types	Human Diseases
scaffold1.t508	K03511 POLK; DNA polymerase kappa	05217 Basal cell carcinoma	Cancer: specific types	Human Diseases
scaffold1.t508	K03511 POLK; DNA polymerase kappa	05216 Thyroid cancer	Cancer: specific types	Human Diseases
scaffold1.t508	K03511 POLK; DNA polymerase kappa	05210 Colorectal cancer	Cancer: specific types	Human Diseases
scaffold1.t508	K03511 POLK; DNA polymerase kappa	05169 Epstein-Barr virus infection	Infectious disease: viral	Human Diseases
scaffold1.t508	K03511 POLK; DNA polymerase kappa	05223 Non-small cell lung cancer	Cancer: specific types	Human Diseases
scaffold1.t508	K03511 POLK; DNA polymerase kappa	05212 Pancreatic cancer	Cancer: specific types	Human Diseases
scaffold1.t508	K03511 POLK; DNA polymerase kappa	05200 Pathways in cancer	Cancer: overview	Human Diseases
scaffold1.t508	K03511 POLK; DNA polymerase kappa	05213 Endometrial cancer	Cancer: specific types	Human Diseases
scaffold1.t508	K03511 POLK; DNA polymerase kappa	05222 Small cell lung cancer	Cancer: specific types	Human Diseases
scaffold1.t508	K03511 POLK; DNA polymerase kappa	03400 DNA repair and recombination proteins	Protein families: genetic information processing	Brite Hierarchies
scaffold1.t511	K03809 wrbA; NAD(P)H dehydrogenase (quinone)	00130 Ubiquinone and other terpenoid-quinone biosynthesis	Metabolism of cofactors and vitamins	Metabolism
scaffold1.t515	K12816 CDC40, PRP17; pre-mRNA-processing factor 17	03040 Spliceosome	Transcription	Genetic Information Processing
scaffold1.t515	K12816 CDC40, PRP17; pre-mRNA-processing factor 17	03041 Spliceosome	Protein families: genetic information processing	Brite Hierarchies
scaffold1.t516	K20368 CNIH, ERV14; protein cornichon	04131 Membrane trafficking	Protein families: genetic information processing	Brite Hierarchies
scaffold1.t516	K20368 CNIH, ERV14; protein cornichon	02000 Transporters	Protein families: signaling and cellular processes	Brite Hierarchies
scaffold1.t517	K01265 map; methionyl aminopeptidase	01002 Peptidases and inhibitors	Protein families: metabolism	Brite Hierarchies
scaffold1.t518	K00486 KMO; kynurenine 3-monooxygenase	00380 Tryptophan metabolism	Amino acid metabolism	Metabolism
scaffold1.t519	K02994 RP-S8, rpsH; small subunit ribosomal protein S8	03010 Ribosome	Translation	Genetic Information Processing
scaffold1.t519	K02994 RP-S8, rpsH; small subunit ribosomal protein S8	03011 Ribosome	Protein families: genetic information processing	Brite Hierarchies
scaffold1.t521	K05824 LYS12; homoisocitrate dehydrogenase	00300 Lysine biosynthesis	Amino acid metabolism	Metabolism
scaffold1.t522	K02355 fusA, GFM, EFG; elongation factor G	03012 Translation factors	Protein families: genetic information processing	Brite Hierarchies
scaffold1.t522	K02355 fusA, GFM, EFG; elongation factor G	03029 Mitochondrial biogenesis	Protein families: genetic information processing	Brite Hierarchies
scaffold1.t525	K05681 ABCG2, CD338; ATP-binding cassette, subfamily G (WHITE), member 2	02010 ABC transporters	Membrane transport	Environmental Information Processing
scaffold1.t525	K05681 ABCG2, CD338; ATP-binding cassette, subfamily G (WHITE), member 2	04976 Bile secretion	Digestive system	Organismal Systems
scaffold1.t525	K05681 ABCG2, CD338; ATP-binding cassette, subfamily G (WHITE), member 2	01523 Antifolate resistance	Drug resistance: antineoplastic	Human Diseases
scaffold1.t525	K05681 ABCG2, CD338; ATP-binding cassette, subfamily G (WHITE), member 2	04090 CD molecules	Protein families: signaling and cellular processes	Brite Hierarchies
scaffold1.t525	K05681 ABCG2, CD338; ATP-binding cassette, subfamily G (WHITE), member 2	02000 Transporters	Protein families: signaling and cellular processes	Brite Hierarchies
scaffold1.t525	K05681 ABCG2, CD338; ATP-binding cassette, subfamily G (WHITE), member 2	04147 Exosome	Protein families: signaling and cellular processes	Brite Hierarchies
scaffold1.t527	K14537 NUG2, GNL2; nuclear GTP-binding protein	03008 Ribosome biogenesis in eukaryotes	Translation	Genetic Information Processing
scaffold1.t527	K14537 NUG2, GNL2; nuclear GTP-binding protein	03009 Ribosome biogenesis	Protein families: genetic information processing	Brite Hierarchies
scaffold1.t532	K08081 TR1; tropinone reductase I	00960 Tropane, piperidine and pyridine alkaloid biosynthesis	Biosynthesis of other secondary metabolites	Metabolism
scaffold1.t533	K14209 SLC36A, PAT; solute carrier family 36 (proton-coupled amino acid transporter)	04138 Autophagy - yeast	Transport and catabolism	Cellular Processes
scaffold1.t533	K14209 SLC36A, PAT; solute carrier family 36 (proton-coupled amino acid transporter)	04974 Protein digestion and absorption	Digestive system	Organismal Systems
scaffold1.t533	K14209 SLC36A, PAT; solute carrier family 36 (proton-coupled amino acid transporter)	02000 Transporters	Protein families: signaling and cellular processes	Brite Hierarchies
scaffold1.t533	K14209 SLC36A, PAT; solute carrier family 36 (proton-coupled amino acid transporter)	04131 Membrane trafficking	Protein families: genetic information processing	Brite Hierarchies
scaffold1.t534	K11098 SNRPF, SMF; small nuclear ribonucleoprotein F	03040 Spliceosome	Transcription	Genetic Information Processing
scaffold1.t534	K11098 SNRPF, SMF; small nuclear ribonucleoprotein F	03032 DNA replication proteins	Protein families: genetic information processing	Brite Hierarchies
scaffold1.t534	K11098 SNRPF, SMF; small nuclear ribonucleoprotein F	03041 Spliceosome	Protein families: genetic information processing	Brite Hierarchies
scaffold1.t537	K00069 HPGD; 15-hydroxyprostaglandin dehydrogenase (NAD)	05202 Transcriptional misregulation in cancer	Cancer: overview	Human Diseases
scaffold1.t537	K00069 HPGD; 15-hydroxyprostaglandin dehydrogenase (NAD)	04147 Exosome	Protein families: signaling and cellular processes	Brite Hierarchies
scaffold1.t540	K13849 RBP; reticulocyte-binding protein	05144 Malaria	Infectious disease: parasitic	Human Diseases
scaffold1.t541	K15118 SLC25A38; solute carrier family 25, member 38	02000 Transporters	Protein families: signaling and cellular processes	Brite Hierarchies
scaffold1.t542	K20295 COG8; conserved oligomeric Golgi complex subunit 8	04131 Membrane trafficking	Protein families: genetic information processing	Brite Hierarchies
scaffold1.t544	K20046 SLA1; actin cytoskeleton-regulatory complex protein SLA1	04131 Membrane trafficking	Protein families: genetic information processing	Brite Hierarchies
scaffold1.t545	K01490 AMPD; AMP deaminase	00230 Purine metabolism	Nucleotide metabolism	Metabolism
scaffold1.t547	K15278 SLC35B4, YEA4; solute carrier family 35 (UDP-xylose/UDP-N-acetylglucosamine transporter), member B4	02000 Transporters	Protein families: signaling and cellular processes	Brite Hierarchies
scaffold1.t548	K04354 PPP2R2; serine/threonine-protein phosphatase 2A regulatory subunit B	03015 mRNA surveillance pathway	Translation	Genetic Information Processing
scaffold1.t548	K04354 PPP2R2; serine/threonine-protein phosphatase 2A regulatory subunit B	04390 Hippo signaling pathway	Signal transduction	Environmental Information Processing
scaffold1.t548	K04354 PPP2R2; serine/threonine-protein phosphatase 2A regulatory subunit B	04391 Hippo signaling pathway - fly	Signal transduction	Environmental Information Processing
scaffold1.t548	K04354 PPP2R2; serine/threonine-protein phosphatase 2A regulatory subunit B	04071 Sphingolipid signaling pathway	Signal transduction	Environmental Information Processing
scaffold1.t548	K04354 PPP2R2; serine/threonine-protein phosphatase 2A regulatory subunit B	04151 PI3K-Akt signaling pathway	Signal transduction	Environmental Information Processing
scaffold1.t548	K04354 PPP2R2; serine/threonine-protein phosphatase 2A regulatory subunit B	04152 AMPK signaling pathway	Signal transduction	Environmental Information Processing
scaffold1.t548	K04354 PPP2R2; serine/threonine-protein phosphatase 2A regulatory subunit B	04111 Cell cycle - yeast	Cell growth and death	Cellular Processes
scaffold1.t548	K04354 PPP2R2; serine/threonine-protein phosphatase 2A regulatory subunit B	04530 Tight junction	Cellular community - eukaryotes	Cellular Processes
scaffold1.t548	K04354 PPP2R2; serine/threonine-protein phosphatase 2A regulatory subunit B	04728 Dopaminergic synapse	Nervous system	Organismal Systems
scaffold1.t548	K04354 PPP2R2; serine/threonine-protein phosphatase 2A regulatory subunit B	04261 Adrenergic signaling in cardiomyocytes	Circulatory system	Organismal Systems
scaffold1.t548	K04354 PPP2R2; serine/threonine-protein phosphatase 2A regulatory subunit B	05142 Chagas disease (American trypanosomiasis)	Infectious disease: parasitic	Human Diseases
scaffold1.t548	K04354 PPP2R2; serine/threonine-protein phosphatase 2A regulatory subunit B	05165 Human papillomavirus infection	Infectious disease: viral	Human Diseases
scaffold1.t548	K04354 PPP2R2; serine/threonine-protein phosphatase 2A regulatory subunit B	05160 Hepatitis C	Infectious disease: viral	Human Diseases
scaffold1.t548	K04354 PPP2R2; serine/threonine-protein phosphatase 2A regulatory subunit B	01009 Protein phosphatases and associated proteins	Protein families: metabolism	Brite Hierarchies
scaffold1.t548	K04354 PPP2R2; serine/threonine-protein phosphatase 2A regulatory subunit B	03036 Chromosome and associated proteins	Protein families: genetic information processing	Brite Hierarchies
scaffold1.t551	K08741 MSH5; DNA mismatch repair protein MSH5	03400 DNA repair and recombination proteins	Protein families: genetic information processing	Brite Hierarchies
scaffold1.t553	K04495 SOX17; transcription factor SOX17 (SOX group F)	04310 Wnt signaling pathway	Signal transduction	Environmental Information Processing
scaffold1.t553	K04495 SOX17; transcription factor SOX17 (SOX group F)	03000 Transcription factors	Protein families: genetic information processing	Brite Hierarchies
scaffold1.t555	K21864 CCH1; voltage-dependent calcium channel	02000 Transporters	Protein families: signaling and cellular processes	Brite Hierarchies
scaffold1.t558	K00765 hisG; ATP phosphoribosyltransferase	00340 Histidine metabolism	Amino acid metabolism	Metabolism
scaffold1.t561	K01599 hemE, UROD; uroporphyrinogen decarboxylase	00860 Porphyrin and chlorophyll metabolism	Metabolism of cofactors and vitamins	Metabolism
scaffold1.t562	K23567 EMC6, TMEM93; ER membrane protein complex subunit 6	04131 Membrane trafficking	Protein families: genetic information processing	Brite Hierarchies
scaffold1.t564	K19950 SEC9; protein transport protein SEC9	04131 Membrane trafficking	Protein families: genetic information processing	Brite Hierarchies
scaffold1.t565	K14781 DHR2; ATP-dependent RNA helicase DHR2	03009 Ribosome biogenesis	Protein families: genetic information processing	Brite Hierarchies
scaffold1.t567	K18803 HPM1; protein-histidine N-methyltransferase	03009 Ribosome biogenesis	Protein families: genetic information processing	Brite Hierarchies
scaffold1.t568	K11396 YNG2, EAF4; chromatin modification-related protein YNG2	03036 Chromosome and associated proteins	Protein families: genetic information processing	Brite Hierarchies
scaffold1.t569	K11483 HOS2; histone deacetylase HOS2	03036 Chromosome and associated proteins	Protein families: genetic information processing	Brite Hierarchies
scaffold1.t572	K01238 SUN; SUN family beta-glucosidase	99980 Enzymes with EC numbers	Unclassified: metabolism	Not Included in Pathway or Brite
scaffold1.t574	K14457 MOGAT2, MGAT2; 2-acylglycerol O-acyltransferase 2	00561 Glycerolipid metabolism	Lipid metabolism	Metabolism
scaffold1.t574	K14457 MOGAT2, MGAT2; 2-acylglycerol O-acyltransferase 2	04975 Fat digestion and absorption	Digestive system	Organismal Systems
scaffold1.t575	K10771 APEX1; AP endonuclease 1	03410 Base excision repair	Replication and repair	Genetic Information Processing
scaffold1.t575	K10771 APEX1; AP endonuclease 1	03400 DNA repair and recombination proteins	Protein families: genetic information processing	Brite Hierarchies
scaffold1.t576	K02178 BUB1; checkpoint serine/threonine-protein kinase	04113 Meiosis - yeast	Cell growth and death	Cellular Processes
scaffold1.t576	K02178 BUB1; checkpoint serine/threonine-protein kinase	04110 Cell cycle	Cell growth and death	Cellular Processes
scaffold1.t576	K02178 BUB1; checkpoint serine/threonine-protein kinase	04111 Cell cycle - yeast	Cell growth and death	Cellular Processes
scaffold1.t576	K02178 BUB1; checkpoint serine/threonine-protein kinase	04114 Oocyte meiosis	Cell growth and death	Cellular Processes
scaffold1.t576	K02178 BUB1; checkpoint serine/threonine-protein kinase	04914 Progesterone-mediated oocyte maturation	Endocrine system	Organismal Systems
scaffold1.t576	K02178 BUB1; checkpoint serine/threonine-protein kinase	03036 Chromosome and associated proteins	Protein families: genetic information processing	Brite Hierarchies
scaffold1.t576	K02178 BUB1; checkpoint serine/threonine-protein kinase	01001 Protein kinases	Protein families: metabolism	Brite Hierarchies
scaffold1.t577	K01689 ENO, eno; enolase	00680 Methane metabolism	Energy metabolism	Metabolism
scaffold1.t577	K01689 ENO, eno; enolase	00010 Glycolysis / Gluconeogenesis	Carbohydrate metabolism	Metabolism
scaffold1.t577	K01689 ENO, eno; enolase	03018 RNA degradation	Folding, sorting and degradation	Genetic Information Processing
scaffold1.t577	K01689 ENO, eno; enolase	04066 HIF-1 signaling pathway	Signal transduction	Environmental Information Processing
scaffold1.t577	K01689 ENO, eno; enolase	04147 Exosome	Protein families: signaling and cellular processes	Brite Hierarchies
scaffold1.t577	K01689 ENO, eno; enolase	03019 Messenger RNA biogenesis	Protein families: genetic information processing	Brite Hierarchies
scaffold1.t578	K11884 PNO1, DIM2; RNA-binding protein PNO1	03051 Proteasome	Protein families: genetic information processing	Brite Hierarchies
scaffold1.t578	K11884 PNO1, DIM2; RNA-binding protein PNO1	03009 Ribosome biogenesis	Protein families: genetic information processing	Brite Hierarchies
scaffold1.t579	K17979 MDM31; mitochondrial distribution and morphology protein 31	03029 Mitochondrial biogenesis	Protein families: genetic information processing	Brite Hierarchies
scaffold1.t580	K03245 EIF3J; translation initiation factor 3 subunit J	03013 RNA transport	Translation	Genetic Information Processing
scaffold1.t580	K03245 EIF3J; translation initiation factor 3 subunit J	03009 Ribosome biogenesis	Protein families: genetic information processing	Brite Hierarchies
scaffold1.t580	K03245 EIF3J; translation initiation factor 3 subunit J	03012 Translation factors	Protein families: genetic information processing	Brite Hierarchies
scaffold1.t582	K21543 CRZ1, CRZA; transcription factor CRZ1	03000 Transcription factors	Protein families: genetic information processing	Brite Hierarchies
scaffold1.t585	K20286 TMF1; TATA element modulatory factor	04131 Membrane trafficking	Protein families: genetic information processing	Brite Hierarchies
scaffold1.t586	K06694 PSMD10; 26S proteasome non-ATPase regulatory subunit 10	03051 Proteasome	Protein families: genetic information processing	Brite Hierarchies
scaffold1.t587	K12862 PLRG1, PRL1, PRP46; pleiotropic regulator 1	03040 Spliceosome	Transcription	Genetic Information Processing
scaffold1.t587	K12862 PLRG1, PRL1, PRP46; pleiotropic regulator 1	03400 DNA repair and recombination proteins	Protein families: genetic information processing	Brite Hierarchies
scaffold1.t587	K12862 PLRG1, PRL1, PRP46; pleiotropic regulator 1	03041 Spliceosome	Protein families: genetic information processing	Brite Hierarchies
scaffold1.t588	K02603 ORC1; origin recognition complex subunit 1	04110 Cell cycle	Cell growth and death	Cellular Processes
scaffold1.t588	K02603 ORC1; origin recognition complex subunit 1	04113 Meiosis - yeast	Cell growth and death	Cellular Processes
scaffold1.t588	K02603 ORC1; origin recognition complex subunit 1	04111 Cell cycle - yeast	Cell growth and death	Cellular Processes
scaffold1.t588	K02603 ORC1; origin recognition complex subunit 1	03032 DNA replication proteins	Protein families: genetic information processing	Brite Hierarchies
scaffold1.t588	K02603 ORC1; origin recognition complex subunit 1	03036 Chromosome and associated proteins	Protein families: genetic information processing	Brite Hierarchies
scaffold1.t590	K04797 pfdA, PFDN5; prefoldin alpha subunit	03110 Chaperones and folding catalysts	Protein families: genetic information processing	Brite Hierarchies
scaffold1.t591	K01881 PARS, proS; prolyl-tRNA synthetase	00970 Aminoacyl-tRNA biosynthesis	Translation	Genetic Information Processing
scaffold1.t591	K01881 PARS, proS; prolyl-tRNA synthetase	01007 Amino acid related enzymes	Protein families: metabolism	Brite Hierarchies
scaffold1.t591	K01881 PARS, proS; prolyl-tRNA synthetase	03016 Transfer RNA biogenesis	Protein families: genetic information processing	Brite Hierarchies
scaffold1.t592	K14832 MAK21, NOC1, CEBPZ; ribosome biogenesis protein MAK21	03009 Ribosome biogenesis	Protein families: genetic information processing	Brite Hierarchies
scaffold1.t595	K00860 cysC; adenylylsulfate kinase	00920 Sulfur metabolism	Energy metabolism	Metabolism
scaffold1.t595	K00860 cysC; adenylylsulfate kinase	00230 Purine metabolism	Nucleotide metabolism	Metabolism
scaffold1.t596	K02148 ATPeV1C, ATP6C; V-type H+-transporting ATPase subunit C	00190 Oxidative phosphorylation	Energy metabolism	Metabolism
scaffold1.t596	K02148 ATPeV1C, ATP6C; V-type H+-transporting ATPase subunit C	04150 mTOR signaling pathway	Signal transduction	Environmental Information Processing
scaffold1.t596	K02148 ATPeV1C, ATP6C; V-type H+-transporting ATPase subunit C	04145 Phagosome	Transport and catabolism	Cellular Processes
scaffold1.t596	K02148 ATPeV1C, ATP6C; V-type H+-transporting ATPase subunit C	04966 Collecting duct acid secretion	Excretory system	Organismal Systems
scaffold1.t596	K02148 ATPeV1C, ATP6C; V-type H+-transporting ATPase subunit C	04721 Synaptic vesicle cycle	Nervous system	Organismal Systems
scaffold1.t596	K02148 ATPeV1C, ATP6C; V-type H+-transporting ATPase subunit C	05165 Human papillomavirus infection	Infectious disease: viral	Human Diseases
scaffold1.t596	K02148 ATPeV1C, ATP6C; V-type H+-transporting ATPase subunit C	05323 Rheumatoid arthritis	Immune disease	Human Diseases
scaffold1.t596	K02148 ATPeV1C, ATP6C; V-type H+-transporting ATPase subunit C	05110 Vibrio cholerae infection	Infectious disease: bacterial	Human Diseases
scaffold1.t596	K02148 ATPeV1C, ATP6C; V-type H+-transporting ATPase subunit C	05120 Epithelial cell signaling in Helicobacter pylori infection	Infectious disease: bacterial	Human Diseases
scaffold1.t601	K14301 NUP107, NUP84; nuclear pore complex protein Nup107	03013 RNA transport	Translation	Genetic Information Processing
scaffold1.t601	K14301 NUP107, NUP84; nuclear pore complex protein Nup107	03019 Messenger RNA biogenesis	Protein families: genetic information processing	Brite Hierarchies
scaffold1.t601	K14301 NUP107, NUP84; nuclear pore complex protein Nup107	03036 Chromosome and associated proteins	Protein families: genetic information processing	Brite Hierarchies
scaffold1.t602	K12160 SUMO, SMT3; small ubiquitin-related modifier	03013 RNA transport	Translation	Genetic Information Processing
scaffold1.t602	K12160 SUMO, SMT3; small ubiquitin-related modifier	05418 Fluid shear stress and atherosclerosis	Cardiovascular disease	Human Diseases
scaffold1.t602	K12160 SUMO, SMT3; small ubiquitin-related modifier	03029 Mitochondrial biogenesis	Protein families: genetic information processing	Brite Hierarchies
scaffold1.t602	K12160 SUMO, SMT3; small ubiquitin-related modifier	04812 Cytoskeleton proteins	Protein families: signaling and cellular processes	Brite Hierarchies
scaffold1.t602	K12160 SUMO, SMT3; small ubiquitin-related modifier	04121 Ubiquitin system	Protein families: genetic information processing	Brite Hierarchies
scaffold1.t604	K17065 DNM1L; dynamin 1-like protein	04668 TNF signaling pathway	Signal transduction	Environmental Information Processing
scaffold1.t604	K17065 DNM1L; dynamin 1-like protein	04139 Mitophagy - yeast	Transport and catabolism	Cellular Processes
scaffold1.t604	K17065 DNM1L; dynamin 1-like protein	04217 Necroptosis	Cell growth and death	Cellular Processes
scaffold1.t604	K17065 DNM1L; dynamin 1-like protein	04214 Apoptosis - fly	Cell growth and death	Cellular Processes
scaffold1.t604	K17065 DNM1L; dynamin 1-like protein	04621 NOD-like receptor signaling pathway	Immune system	Organismal Systems
scaffold1.t604	K17065 DNM1L; dynamin 1-like protein	04131 Membrane trafficking	Protein families: genetic information processing	Brite Hierarchies
scaffold1.t604	K17065 DNM1L; dynamin 1-like protein	04147 Exosome	Protein families: signaling and cellular processes	Brite Hierarchies
scaffold1.t604	K17065 DNM1L; dynamin 1-like protein	03029 Mitochondrial biogenesis	Protein families: genetic information processing	Brite Hierarchies
scaffold1.t608	K20520 DBNL, ABP1; drebrin-like protein	04131 Membrane trafficking	Protein families: genetic information processing	Brite Hierarchies
scaffold1.t610	K03251 EIF3D; translation initiation factor 3 subunit D	03013 RNA transport	Translation	Genetic Information Processing
scaffold1.t610	K03251 EIF3D; translation initiation factor 3 subunit D	03012 Translation factors	Protein families: genetic information processing	Brite Hierarchies
scaffold1.t612	K12767 RIM15; serine/threonine-protein kinase RIM15	04138 Autophagy - yeast	Transport and catabolism	Cellular Processes
scaffold1.t612	K12767 RIM15; serine/threonine-protein kinase RIM15	04113 Meiosis - yeast	Cell growth and death	Cellular Processes
scaffold1.t612	K12767 RIM15; serine/threonine-protein kinase RIM15	04213 Longevity regulating pathway - multiple species	Aging	Organismal Systems
scaffold1.t612	K12767 RIM15; serine/threonine-protein kinase RIM15	01001 Protein kinases	Protein families: metabolism	Brite Hierarchies
scaffold1.t615	K00894 ETNK, EKI; ethanolamine kinase	00564 Glycerophospholipid metabolism	Lipid metabolism	Metabolism
scaffold1.t616	K20406 NPRL3; nitrogen permease regulator 3-like protein	04150 mTOR signaling pathway	Signal transduction	Environmental Information Processing
scaffold1.t616	K20406 NPRL3; nitrogen permease regulator 3-like protein	04131 Membrane trafficking	Protein families: genetic information processing	Brite Hierarchies
scaffold1.t619	K18757 LARP1; la-related protein 1	03019 Messenger RNA biogenesis	Protein families: genetic information processing	Brite Hierarchies
scaffold1.t620	K23677 SPNS; MFS transporter, Spinster family, sphingosine-1-phosphate transporter	02000 Transporters	Protein families: signaling and cellular processes	Brite Hierarchies
scaffold1.t622	K12869 CRN, CRNKL1, CLF1, SYF3; crooked neck	03040 Spliceosome	Transcription	Genetic Information Processing
scaffold1.t622	K12869 CRN, CRNKL1, CLF1, SYF3; crooked neck	03036 Chromosome and associated proteins	Protein families: genetic information processing	Brite Hierarchies
scaffold1.t622	K12869 CRN, CRNKL1, CLF1, SYF3; crooked neck	03041 Spliceosome	Protein families: genetic information processing	Brite Hierarchies
scaffold1.t623	K12844 PRPF31; U4/U6 small nuclear ribonucleoprotein PRP31	03040 Spliceosome	Transcription	Genetic Information Processing
scaffold1.t623	K12844 PRPF31; U4/U6 small nuclear ribonucleoprotein PRP31	03041 Spliceosome	Protein families: genetic information processing	Brite Hierarchies
scaffold1.t625	K00925 ackA; acetate kinase	00620 Pyruvate metabolism	Carbohydrate metabolism	Metabolism
scaffold1.t625	K00925 ackA; acetate kinase	00430 Taurine and hypotaurine metabolism	Metabolism of other amino acids	Metabolism
scaffold1.t625	K00925 ackA; acetate kinase	00680 Methane metabolism	Energy metabolism	Metabolism
scaffold1.t625	K00925 ackA; acetate kinase	00720 Carbon fixation pathways in prokaryotes	Energy metabolism	Metabolism
scaffold1.t625	K00925 ackA; acetate kinase	00640 Propanoate metabolism	Carbohydrate metabolism	Metabolism
scaffold1.t628	K00799 GST, gst; glutathione S-transferase	00480 Glutathione metabolism	Metabolism of other amino acids	Metabolism
scaffold1.t628	K00799 GST, gst; glutathione S-transferase	00982 Drug metabolism - cytochrome P450	Xenobiotics biodegradation and metabolism	Metabolism
scaffold1.t628	K00799 GST, gst; glutathione S-transferase	00983 Drug metabolism - other enzymes	Xenobiotics biodegradation and metabolism	Metabolism
scaffold1.t628	K00799 GST, gst; glutathione S-transferase	00980 Metabolism of xenobiotics by cytochrome P450	Xenobiotics biodegradation and metabolism	Metabolism
scaffold1.t628	K00799 GST, gst; glutathione S-transferase	04212 Longevity regulating pathway - worm	Aging	Organismal Systems
scaffold1.t628	K00799 GST, gst; glutathione S-transferase	05418 Fluid shear stress and atherosclerosis	Cardiovascular disease	Human Diseases
scaffold1.t628	K00799 GST, gst; glutathione S-transferase	05204 Chemical carcinogenesis	Cancer: overview	Human Diseases
scaffold1.t628	K00799 GST, gst; glutathione S-transferase	01524 Platinum drug resistance	Drug resistance: antineoplastic	Human Diseases
scaffold1.t628	K00799 GST, gst; glutathione S-transferase	05200 Pathways in cancer	Cancer: overview	Human Diseases
scaffold1.t628	K00799 GST, gst; glutathione S-transferase	05225 Hepatocellular carcinoma	Cancer: specific types	Human Diseases
scaffold1.t628	K00799 GST, gst; glutathione S-transferase	02000 Transporters	Protein families: signaling and cellular processes	Brite Hierarchies
scaffold1.t630	K12880 THOC3; THO complex subunit 3	03013 RNA transport	Translation	Genetic Information Processing
scaffold1.t630	K12880 THOC3; THO complex subunit 3	03040 Spliceosome	Transcription	Genetic Information Processing
scaffold1.t630	K12880 THOC3; THO complex subunit 3	03041 Spliceosome	Protein families: genetic information processing	Brite Hierarchies
scaffold1.t630	K12880 THOC3; THO complex subunit 3	03019 Messenger RNA biogenesis	Protein families: genetic information processing	Brite Hierarchies
scaffold1.t631	K23469 CLB2; G2/mitotic-specific cyclin 2	04011 MAPK signaling pathway - yeast	Signal transduction	Environmental Information Processing
scaffold1.t631	K23469 CLB2; G2/mitotic-specific cyclin 2	04111 Cell cycle - yeast	Cell growth and death	Cellular Processes
scaffold1.t633	K02886 RP-L2, MRPL2, rplB; large subunit ribosomal protein L2	03010 Ribosome	Translation	Genetic Information Processing
scaffold1.t633	K02886 RP-L2, MRPL2, rplB; large subunit ribosomal protein L2	03011 Ribosome	Protein families: genetic information processing	Brite Hierarchies
scaffold1.t635	K03115 CSNK2B; casein kinase II subunit beta	03008 Ribosome biogenesis in eukaryotes	Translation	Genetic Information Processing
scaffold1.t635	K03115 CSNK2B; casein kinase II subunit beta	04064 NF-kappa B signaling pathway	Signal transduction	Environmental Information Processing
scaffold1.t635	K03115 CSNK2B; casein kinase II subunit beta	04310 Wnt signaling pathway	Signal transduction	Environmental Information Processing
scaffold1.t635	K03115 CSNK2B; casein kinase II subunit beta	04137 Mitophagy - animal	Transport and catabolism	Cellular Processes
scaffold1.t635	K03115 CSNK2B; casein kinase II subunit beta	04520 Adherens junction	Cellular community - eukaryotes	Cellular Processes
scaffold1.t635	K03115 CSNK2B; casein kinase II subunit beta	04139 Mitophagy - yeast	Transport and catabolism	Cellular Processes
scaffold1.t635	K03115 CSNK2B; casein kinase II subunit beta	04712 Circadian rhythm - plant	Environmental adaptation	Organismal Systems
scaffold1.t635	K03115 CSNK2B; casein kinase II subunit beta	05235 PD-L1 expression and PD-1 checkpoint pathway in cancer	Cancer: overview	Human Diseases
scaffold1.t635	K03115 CSNK2B; casein kinase II subunit beta	05162 Measles	Infectious disease: viral	Human Diseases
scaffold1.t635	K03115 CSNK2B; casein kinase II subunit beta	03009 Ribosome biogenesis	Protein families: genetic information processing	Brite Hierarchies
scaffold1.t635	K03115 CSNK2B; casein kinase II subunit beta	03036 Chromosome and associated proteins	Protein families: genetic information processing	Brite Hierarchies
scaffold1.t636	K20476 RIC1; RAB6A-GEF complex partner protein 1	04131 Membrane trafficking	Protein families: genetic information processing	Brite Hierarchies
scaffold1.t638	K00838 ARO8; aromatic amino acid aminotransferase I / 2-aminoadipate transaminase	00400 Phenylalanine, tyrosine and tryptophan biosynthesis	Amino acid metabolism	Metabolism
scaffold1.t638	K00838 ARO8; aromatic amino acid aminotransferase I / 2-aminoadipate transaminase	00350 Tyrosine metabolism	Amino acid metabolism	Metabolism
scaffold1.t638	K00838 ARO8; aromatic amino acid aminotransferase I / 2-aminoadipate transaminase	00950 Isoquinoline alkaloid biosynthesis	Biosynthesis of other secondary metabolites	Metabolism
scaffold1.t638	K00838 ARO8; aromatic amino acid aminotransferase I / 2-aminoadipate transaminase	00270 Cysteine and methionine metabolism	Amino acid metabolism	Metabolism
scaffold1.t638	K00838 ARO8; aromatic amino acid aminotransferase I / 2-aminoadipate transaminase	00960 Tropane, piperidine and pyridine alkaloid biosynthesis	Biosynthesis of other secondary metabolites	Metabolism
scaffold1.t638	K00838 ARO8; aromatic amino acid aminotransferase I / 2-aminoadipate transaminase	00130 Ubiquinone and other terpenoid-quinone biosynthesis	Metabolism of cofactors and vitamins	Metabolism
scaffold1.t638	K00838 ARO8; aromatic amino acid aminotransferase I / 2-aminoadipate transaminase	00300 Lysine biosynthesis	Amino acid metabolism	Metabolism
scaffold1.t638	K00838 ARO8; aromatic amino acid aminotransferase I / 2-aminoadipate transaminase	00401 Novobiocin biosynthesis	Biosynthesis of other secondary metabolites	Metabolism
scaffold1.t638	K00838 ARO8; aromatic amino acid aminotransferase I / 2-aminoadipate transaminase	00380 Tryptophan metabolism	Amino acid metabolism	Metabolism
scaffold1.t638	K00838 ARO8; aromatic amino acid aminotransferase I / 2-aminoadipate transaminase	00360 Phenylalanine metabolism	Amino acid metabolism	Metabolism
scaffold1.t638	K00838 ARO8; aromatic amino acid aminotransferase I / 2-aminoadipate transaminase	01007 Amino acid related enzymes	Protein families: metabolism	Brite Hierarchies
scaffold1.t640	K12373 HEXA_B; hexosaminidase	00603 Glycosphingolipid biosynthesis - globo and isoglobo series	Glycan biosynthesis and metabolism	Metabolism
scaffold1.t640	K12373 HEXA_B; hexosaminidase	00520 Amino sugar and nucleotide sugar metabolism	Carbohydrate metabolism	Metabolism
scaffold1.t640	K12373 HEXA_B; hexosaminidase	00531 Glycosaminoglycan degradation	Glycan biosynthesis and metabolism	Metabolism
scaffold1.t640	K12373 HEXA_B; hexosaminidase	00513 Various types of N-glycan biosynthesis	Glycan biosynthesis and metabolism	Metabolism
scaffold1.t640	K12373 HEXA_B; hexosaminidase	00604 Glycosphingolipid biosynthesis - ganglio series	Glycan biosynthesis and metabolism	Metabolism
scaffold1.t640	K12373 HEXA_B; hexosaminidase	00511 Other glycan degradation	Glycan biosynthesis and metabolism	Metabolism
scaffold1.t640	K12373 HEXA_B; hexosaminidase	04142 Lysosome	Transport and catabolism	Cellular Processes
scaffold1.t640	K12373 HEXA_B; hexosaminidase	03110 Chaperones and folding catalysts	Protein families: genetic information processing	Brite Hierarchies
scaffold1.t641	K23039 NAB2; nuclear polyadenylated RNA-binding protein NAB2	03019 Messenger RNA biogenesis	Protein families: genetic information processing	Brite Hierarchies
scaffold1.t642	K00231 PPOX, hemY; protoporphyrinogen/coproporphyrinogen III oxidase	00860 Porphyrin and chlorophyll metabolism	Metabolism of cofactors and vitamins	Metabolism
scaffold1.t643	K15156 MED14, RGR1; mediator of RNA polymerase II transcription subunit 14	04919 Thyroid hormone signaling pathway	Endocrine system	Organismal Systems
scaffold1.t643	K15156 MED14, RGR1; mediator of RNA polymerase II transcription subunit 14	03021 Transcription machinery	Protein families: genetic information processing	Brite Hierarchies
scaffold1.t644	K00036 G6PD, zwf; glucose-6-phosphate 1-dehydrogenase	00480 Glutathione metabolism	Metabolism of other amino acids	Metabolism
scaffold1.t644	K00036 G6PD, zwf; glucose-6-phosphate 1-dehydrogenase	00030 Pentose phosphate pathway	Carbohydrate metabolism	Metabolism
scaffold1.t644	K00036 G6PD, zwf; glucose-6-phosphate 1-dehydrogenase	05230 Central carbon metabolism in cancer	Cancer: overview	Human Diseases
scaffold1.t644	K00036 G6PD, zwf; glucose-6-phosphate 1-dehydrogenase	04147 Exosome	Protein families: signaling and cellular processes	Brite Hierarchies
scaffold1.t645	K02917 RP-L35Ae, RPL35A; large subunit ribosomal protein L35Ae	03010 Ribosome	Translation	Genetic Information Processing
scaffold1.t645	K02917 RP-L35Ae, RPL35A; large subunit ribosomal protein L35Ae	03011 Ribosome	Protein families: genetic information processing	Brite Hierarchies
scaffold1.t648	K14439 SMARCAD1; SWI/SNF-related matrix-associated actin-dependent regulator of chromatin subfamily A containing DEAD/H box 1	04550 Signaling pathways regulating pluripotency of stem cells	Cellular community - eukaryotes	Cellular Processes
scaffold1.t648	K14439 SMARCAD1; SWI/SNF-related matrix-associated actin-dependent regulator of chromatin subfamily A containing DEAD/H box 1	03036 Chromosome and associated proteins	Protein families: genetic information processing	Brite Hierarchies
scaffold1.t650	K07126 K07126; uncharacterized protein	99997 Function unknown	Poorly characterized	Not Included in Pathway or Brite
scaffold1.t651	K00698 CHS1; chitin synthase	00520 Amino sugar and nucleotide sugar metabolism	Carbohydrate metabolism	Metabolism
scaffold1.t651	K00698 CHS1; chitin synthase	01003 Glycosyltransferases	Protein families: metabolism	Brite Hierarchies
scaffold1.t652	K06631 PLK1; polo-like kinase 1	04068 FoxO signaling pathway	Signal transduction	Environmental Information Processing
scaffold1.t652	K06631 PLK1; polo-like kinase 1	04114 Oocyte meiosis	Cell growth and death	Cellular Processes
scaffold1.t652	K06631 PLK1; polo-like kinase 1	04110 Cell cycle	Cell growth and death	Cellular Processes
scaffold1.t652	K06631 PLK1; polo-like kinase 1	04914 Progesterone-mediated oocyte maturation	Endocrine system	Organismal Systems
scaffold1.t652	K06631 PLK1; polo-like kinase 1	01001 Protein kinases	Protein families: metabolism	Brite Hierarchies
scaffold1.t652	K06631 PLK1; polo-like kinase 1	03036 Chromosome and associated proteins	Protein families: genetic information processing	Brite Hierarchies
scaffold1.t653	K23166 OPA3; optic atrophy 3 protein	03029 Mitochondrial biogenesis	Protein families: genetic information processing	Brite Hierarchies
scaffold1.t658	K05853 ATP2A; P-type Ca2+ transporter type 2A	04024 cAMP signaling pathway	Signal transduction	Environmental Information Processing
scaffold1.t658	K05853 ATP2A; P-type Ca2+ transporter type 2A	04022 cGMP-PKG signaling pathway	Signal transduction	Environmental Information Processing
scaffold1.t658	K05853 ATP2A; P-type Ca2+ transporter type 2A	04020 Calcium signaling pathway	Signal transduction	Environmental Information Processing
scaffold1.t658	K05853 ATP2A; P-type Ca2+ transporter type 2A	04261 Adrenergic signaling in cardiomyocytes	Circulatory system	Organismal Systems
scaffold1.t658	K05853 ATP2A; P-type Ca2+ transporter type 2A	04919 Thyroid hormone signaling pathway	Endocrine system	Organismal Systems
scaffold1.t658	K05853 ATP2A; P-type Ca2+ transporter type 2A	04260 Cardiac muscle contraction	Circulatory system	Organismal Systems
scaffold1.t658	K05853 ATP2A; P-type Ca2+ transporter type 2A	04972 Pancreatic secretion	Digestive system	Organismal Systems
scaffold1.t658	K05853 ATP2A; P-type Ca2+ transporter type 2A	05410 Hypertrophic cardiomyopathy (HCM)	Cardiovascular disease	Human Diseases
scaffold1.t658	K05853 ATP2A; P-type Ca2+ transporter type 2A	05414 Dilated cardiomyopathy (DCM)	Cardiovascular disease	Human Diseases
scaffold1.t658	K05853 ATP2A; P-type Ca2+ transporter type 2A	05010 Alzheimer disease	Neurodegenerative disease	Human Diseases
scaffold1.t658	K05853 ATP2A; P-type Ca2+ transporter type 2A	05412 Arrhythmogenic right ventricular cardiomyopathy (ARVC)	Cardiovascular disease	Human Diseases
scaffold1.t660	K10424 DCTN2; dynactin 2	04962 Vasopressin-regulated water reabsorption	Excretory system	Organismal Systems
scaffold1.t660	K10424 DCTN2; dynactin 2	05016 Huntington disease	Neurodegenerative disease	Human Diseases
scaffold1.t660	K10424 DCTN2; dynactin 2	03036 Chromosome and associated proteins	Protein families: genetic information processing	Brite Hierarchies
scaffold1.t660	K10424 DCTN2; dynactin 2	04812 Cytoskeleton proteins	Protein families: signaling and cellular processes	Brite Hierarchies
scaffold1.t661	K02979 RP-S28e, RPS28; small subunit ribosomal protein S28e	03010 Ribosome	Translation	Genetic Information Processing
scaffold1.t661	K02979 RP-S28e, RPS28; small subunit ribosomal protein S28e	03011 Ribosome	Protein families: genetic information processing	Brite Hierarchies
scaffold1.t664	K18167 SDHAF1; succinate dehydrogenase assembly factor 1	03029 Mitochondrial biogenesis	Protein families: genetic information processing	Brite Hierarchies
scaffold1.t666	K05545 DUS4; tRNA-dihydrouridine synthase 4	03016 Transfer RNA biogenesis	Protein families: genetic information processing	Brite Hierarchies
scaffold1.t667	K19984 EXOC5, SEC10; exocyst complex component 5	04131 Membrane trafficking	Protein families: genetic information processing	Brite Hierarchies
scaffold1.t668	K19177 NUS1; dehydrodolichyl diphosphate syntase complex subunit NUS1	00900 Terpenoid backbone biosynthesis	Metabolism of terpenoids and polyketides	Metabolism
scaffold1.t669	K10860 ALKBH3, DEPC1; mRNA N1-methyladenine demethylase	03400 DNA repair and recombination proteins	Protein families: genetic information processing	Brite Hierarchies
scaffold1.t670	K15429 TRM5, TRMT5; tRNA (guanine37-N1)-methyltransferase	03016 Transfer RNA biogenesis	Protein families: genetic information processing	Brite Hierarchies
scaffold1.t673	K01147 rnb; exoribonuclease II	03016 Transfer RNA biogenesis	Protein families: genetic information processing	Brite Hierarchies
scaffold1.t676	K01868 TARS, thrS; threonyl-tRNA synthetase	00970 Aminoacyl-tRNA biosynthesis	Translation	Genetic Information Processing
scaffold1.t676	K01868 TARS, thrS; threonyl-tRNA synthetase	01007 Amino acid related enzymes	Protein families: metabolism	Brite Hierarchies
scaffold1.t676	K01868 TARS, thrS; threonyl-tRNA synthetase	03016 Transfer RNA biogenesis	Protein families: genetic information processing	Brite Hierarchies
scaffold1.t679	K09580 PDIA1, P4HB; protein disulfide-isomerase A1	04141 Protein processing in endoplasmic reticulum	Folding, sorting and degradation	Genetic Information Processing
scaffold1.t679	K09580 PDIA1, P4HB; protein disulfide-isomerase A1	04147 Exosome	Protein families: signaling and cellular processes	Brite Hierarchies
scaffold1.t679	K09580 PDIA1, P4HB; protein disulfide-isomerase A1	04131 Membrane trafficking	Protein families: genetic information processing	Brite Hierarchies
scaffold1.t679	K09580 PDIA1, P4HB; protein disulfide-isomerase A1	03110 Chaperones and folding catalysts	Protein families: genetic information processing	Brite Hierarchies
scaffold1.t681	K00428 E1.11.1.5; cytochrome c peroxidase	99980 Enzymes with EC numbers	Unclassified: metabolism	Not Included in Pathway or Brite
scaffold1.t682	K13217 PRPF39, PRP39; pre-mRNA-processing factor 39	03041 Spliceosome	Protein families: genetic information processing	Brite Hierarchies
scaffold1.t683	K20279 SYNJ; synaptojanin	00562 Inositol phosphate metabolism	Carbohydrate metabolism	Metabolism
scaffold1.t683	K20279 SYNJ; synaptojanin	04070 Phosphatidylinositol signaling system	Signal transduction	Environmental Information Processing
scaffold1.t683	K20279 SYNJ; synaptojanin	04131 Membrane trafficking	Protein families: genetic information processing	Brite Hierarchies
scaffold1.t685	K06630 YWHAE; 14-3-3 protein epsilon	04151 PI3K-Akt signaling pathway	Signal transduction	Environmental Information Processing
scaffold1.t685	K06630 YWHAE; 14-3-3 protein epsilon	04390 Hippo signaling pathway	Signal transduction	Environmental Information Processing
scaffold1.t685	K06630 YWHAE; 14-3-3 protein epsilon	04011 MAPK signaling pathway - yeast	Signal transduction	Environmental Information Processing
scaffold1.t685	K06630 YWHAE; 14-3-3 protein epsilon	04391 Hippo signaling pathway - fly	Signal transduction	Environmental Information Processing
scaffold1.t685	K06630 YWHAE; 14-3-3 protein epsilon	04114 Oocyte meiosis	Cell growth and death	Cellular Processes
scaffold1.t685	K06630 YWHAE; 14-3-3 protein epsilon	04110 Cell cycle	Cell growth and death	Cellular Processes
scaffold1.t685	K06630 YWHAE; 14-3-3 protein epsilon	04621 NOD-like receptor signaling pathway	Immune system	Organismal Systems
scaffold1.t685	K06630 YWHAE; 14-3-3 protein epsilon	04722 Neurotrophin signaling pathway	Nervous system	Organismal Systems
scaffold1.t685	K06630 YWHAE; 14-3-3 protein epsilon	05203 Viral carcinogenesis	Cancer: overview	Human Diseases
scaffold1.t685	K06630 YWHAE; 14-3-3 protein epsilon	05160 Hepatitis C	Infectious disease: viral	Human Diseases
scaffold1.t685	K06630 YWHAE; 14-3-3 protein epsilon	03400 DNA repair and recombination proteins	Protein families: genetic information processing	Brite Hierarchies
scaffold1.t685	K06630 YWHAE; 14-3-3 protein epsilon	04147 Exosome	Protein families: signaling and cellular processes	Brite Hierarchies
scaffold1.t688	K02920 RP-L36e, RPL36; large subunit ribosomal protein L36e	03010 Ribosome	Translation	Genetic Information Processing
scaffold1.t688	K02920 RP-L36e, RPL36; large subunit ribosomal protein L36e	03011 Ribosome	Protein families: genetic information processing	Brite Hierarchies
scaffold1.t689	K15627 ASPSCR1, ASPL; tether containing UBX domain for GLUT4	05202 Transcriptional misregulation in cancer	Cancer: overview	Human Diseases
scaffold1.t690	K02735 PSMB3; 20S proteasome subunit beta 3	03050 Proteasome	Folding, sorting and degradation	Genetic Information Processing
scaffold1.t690	K02735 PSMB3; 20S proteasome subunit beta 3	03051 Proteasome	Protein families: genetic information processing	Brite Hierarchies
scaffold1.t690	K02735 PSMB3; 20S proteasome subunit beta 3	01002 Peptidases and inhibitors	Protein families: metabolism	Brite Hierarchies
scaffold1.t691	K01182 IMA, malL; oligo-1,6-glucosidase	00052 Galactose metabolism	Carbohydrate metabolism	Metabolism
scaffold1.t691	K01182 IMA, malL; oligo-1,6-glucosidase	00500 Starch and sucrose metabolism	Carbohydrate metabolism	Metabolism
scaffold1.t692	K01768 E4.6.1.1; adenylate cyclase	00230 Purine metabolism	Nucleotide metabolism	Metabolism
scaffold1.t692	K01768 E4.6.1.1; adenylate cyclase	02025 Biofilm formation - Pseudomonas aeruginosa	Cellular community - prokaryotes	Cellular Processes
scaffold1.t692	K01768 E4.6.1.1; adenylate cyclase	04113 Meiosis - yeast	Cell growth and death	Cellular Processes
scaffold1.t692	K01768 E4.6.1.1; adenylate cyclase	04213 Longevity regulating pathway - multiple species	Aging	Organismal Systems
scaffold1.t693	K03847 ALG12; alpha-1,6-mannosyltransferase	00510 N-Glycan biosynthesis	Glycan biosynthesis and metabolism	Metabolism
scaffold1.t693	K03847 ALG12; alpha-1,6-mannosyltransferase	00513 Various types of N-glycan biosynthesis	Glycan biosynthesis and metabolism	Metabolism
scaffold1.t693	K03847 ALG12; alpha-1,6-mannosyltransferase	01003 Glycosyltransferases	Protein families: metabolism	Brite Hierarchies
scaffold1.t694	K22939 IER3IP1, YOS1; immediate early response 3-interacting protein 1	04131 Membrane trafficking	Protein families: genetic information processing	Brite Hierarchies
scaffold1.t695	K11872 UBP9_13; ubiquitin carboxyl-terminal hydrolase 9/13	01002 Peptidases and inhibitors	Protein families: metabolism	Brite Hierarchies
scaffold1.t695	K11872 UBP9_13; ubiquitin carboxyl-terminal hydrolase 9/13	04121 Ubiquitin system	Protein families: genetic information processing	Brite Hierarchies
scaffold1.t696	K15102 SLC25A3, PHC, PIC; solute carrier family 25 (mitochondrial phosphate transporter), member 3	04147 Exosome	Protein families: signaling and cellular processes	Brite Hierarchies
scaffold1.t696	K15102 SLC25A3, PHC, PIC; solute carrier family 25 (mitochondrial phosphate transporter), member 3	02000 Transporters	Protein families: signaling and cellular processes	Brite Hierarchies
scaffold1.t700	K10365 CAPZB; capping protein (actin filament) muscle Z-line, beta	04144 Endocytosis	Transport and catabolism	Cellular Processes
scaffold1.t700	K10365 CAPZB; capping protein (actin filament) muscle Z-line, beta	04812 Cytoskeleton proteins	Protein families: signaling and cellular processes	Brite Hierarchies
scaffold1.t700	K10365 CAPZB; capping protein (actin filament) muscle Z-line, beta	04147 Exosome	Protein families: signaling and cellular processes	Brite Hierarchies
scaffold1.t700	K10365 CAPZB; capping protein (actin filament) muscle Z-line, beta	04131 Membrane trafficking	Protein families: genetic information processing	Brite Hierarchies
scaffold1.t702	K06902 UMF1; MFS transporter, UMF1 family	04138 Autophagy - yeast	Transport and catabolism	Cellular Processes
scaffold1.t702	K06902 UMF1; MFS transporter, UMF1 family	02000 Transporters	Protein families: signaling and cellular processes	Brite Hierarchies
scaffold1.t702	K06902 UMF1; MFS transporter, UMF1 family	04131 Membrane trafficking	Protein families: genetic information processing	Brite Hierarchies
scaffold1.t705	K16729 CHORDC1, CHP1; cysteine and histidine-rich domain-containing protein 1	03110 Chaperones and folding catalysts	Protein families: genetic information processing	Brite Hierarchies
scaffold1.t705	K16729 CHORDC1, CHP1; cysteine and histidine-rich domain-containing protein 1	03036 Chromosome and associated proteins	Protein families: genetic information processing	Brite Hierarchies
scaffold1.t707	K03015 RPB7, POLR2G; DNA-directed RNA polymerase II subunit RPB7	03020 RNA polymerase	Transcription	Genetic Information Processing
scaffold1.t707	K03015 RPB7, POLR2G; DNA-directed RNA polymerase II subunit RPB7	05016 Huntington disease	Neurodegenerative disease	Human Diseases
scaffold1.t707	K03015 RPB7, POLR2G; DNA-directed RNA polymerase II subunit RPB7	03021 Transcription machinery	Protein families: genetic information processing	Brite Hierarchies
scaffold1.t707	K03015 RPB7, POLR2G; DNA-directed RNA polymerase II subunit RPB7	03400 DNA repair and recombination proteins	Protein families: genetic information processing	Brite Hierarchies
scaffold1.t707	K03015 RPB7, POLR2G; DNA-directed RNA polymerase II subunit RPB7	03019 Messenger RNA biogenesis	Protein families: genetic information processing	Brite Hierarchies
scaffold1.t711	K01955 carB, CPA2; carbamoyl-phosphate synthase large subunit	00250 Alanine, aspartate and glutamate metabolism	Amino acid metabolism	Metabolism
scaffold1.t711	K01955 carB, CPA2; carbamoyl-phosphate synthase large subunit	00240 Pyrimidine metabolism	Nucleotide metabolism	Metabolism
scaffold1.t712	K14015 NPLOC4, NPL4; nuclear protein localization protein 4 homolog	04141 Protein processing in endoplasmic reticulum	Folding, sorting and degradation	Genetic Information Processing
scaffold1.t713	K12273 SEC66; translocation protein SEC66	02044 Secretion system	Protein families: signaling and cellular processes	Brite Hierarchies
scaffold1.t715	K02605 ORC3; origin recognition complex subunit 3	04110 Cell cycle	Cell growth and death	Cellular Processes
scaffold1.t715	K02605 ORC3; origin recognition complex subunit 3	04111 Cell cycle - yeast	Cell growth and death	Cellular Processes
scaffold1.t715	K02605 ORC3; origin recognition complex subunit 3	04113 Meiosis - yeast	Cell growth and death	Cellular Processes
scaffold1.t715	K02605 ORC3; origin recognition complex subunit 3	03036 Chromosome and associated proteins	Protein families: genetic information processing	Brite Hierarchies
scaffold1.t715	K02605 ORC3; origin recognition complex subunit 3	03032 DNA replication proteins	Protein families: genetic information processing	Brite Hierarchies
scaffold1.t716	K12854 SNRNP200, BRR2; pre-mRNA-splicing helicase BRR2	03040 Spliceosome	Transcription	Genetic Information Processing
scaffold1.t716	K12854 SNRNP200, BRR2; pre-mRNA-splicing helicase BRR2	03041 Spliceosome	Protein families: genetic information processing	Brite Hierarchies
scaffold1.t718	K10755 RFC2_4; replication factor C subunit 2/4	03430 Mismatch repair	Replication and repair	Genetic Information Processing
scaffold1.t718	K10755 RFC2_4; replication factor C subunit 2/4	03420 Nucleotide excision repair	Replication and repair	Genetic Information Processing
scaffold1.t718	K10755 RFC2_4; replication factor C subunit 2/4	03030 DNA replication	Replication and repair	Genetic Information Processing
scaffold1.t718	K10755 RFC2_4; replication factor C subunit 2/4	03032 DNA replication proteins	Protein families: genetic information processing	Brite Hierarchies
scaffold1.t718	K10755 RFC2_4; replication factor C subunit 2/4	03036 Chromosome and associated proteins	Protein families: genetic information processing	Brite Hierarchies
scaffold1.t718	K10755 RFC2_4; replication factor C subunit 2/4	03400 DNA repair and recombination proteins	Protein families: genetic information processing	Brite Hierarchies
scaffold1.t719	K10585 UBE2Z; ubiquitin-conjugating enzyme E2 Z	04120 Ubiquitin mediated proteolysis	Folding, sorting and degradation	Genetic Information Processing
scaffold1.t719	K10585 UBE2Z; ubiquitin-conjugating enzyme E2 Z	04121 Ubiquitin system	Protein families: genetic information processing	Brite Hierarchies
scaffold1.t724	K07748 NSDHL, ERG26; sterol-4alpha-carboxylate 3-dehydrogenase (decarboxylating)	00100 Steroid biosynthesis	Lipid metabolism	Metabolism
scaffold1.t727	K02736 PSMB4; 20S proteasome subunit beta 7	03050 Proteasome	Folding, sorting and degradation	Genetic Information Processing
scaffold1.t727	K02736 PSMB4; 20S proteasome subunit beta 7	03051 Proteasome	Protein families: genetic information processing	Brite Hierarchies
scaffold1.t727	K02736 PSMB4; 20S proteasome subunit beta 7	01002 Peptidases and inhibitors	Protein families: metabolism	Brite Hierarchies
scaffold1.t728	K00820 glmS, GFPT; glutamine---fructose-6-phosphate transaminase (isomerizing)	00250 Alanine, aspartate and glutamate metabolism	Amino acid metabolism	Metabolism
scaffold1.t728	K00820 glmS, GFPT; glutamine---fructose-6-phosphate transaminase (isomerizing)	00520 Amino sugar and nucleotide sugar metabolism	Carbohydrate metabolism	Metabolism
scaffold1.t728	K00820 glmS, GFPT; glutamine---fructose-6-phosphate transaminase (isomerizing)	04931 Insulin resistance	Endocrine and metabolic disease	Human Diseases
scaffold1.t728	K00820 glmS, GFPT; glutamine---fructose-6-phosphate transaminase (isomerizing)	01002 Peptidases and inhibitors	Protein families: metabolism	Brite Hierarchies
scaffold1.t729	K03064 PSMC6, RPT4; 26S proteasome regulatory subunit T4	03050 Proteasome	Folding, sorting and degradation	Genetic Information Processing
scaffold1.t729	K03064 PSMC6, RPT4; 26S proteasome regulatory subunit T4	05169 Epstein-Barr virus infection	Infectious disease: viral	Human Diseases
scaffold1.t729	K03064 PSMC6, RPT4; 26S proteasome regulatory subunit T4	03051 Proteasome	Protein families: genetic information processing	Brite Hierarchies
scaffold1.t731	K01537 ATP2C; P-type Ca2+ transporter type 2C	99980 Enzymes with EC numbers	Unclassified: metabolism	Not Included in Pathway or Brite
scaffold1.t733	K10625 UBR1; E3 ubiquitin-protein ligase UBR1	04121 Ubiquitin system	Protein families: genetic information processing	Brite Hierarchies
scaffold1.t734	K11761 NPL6, RSC7; chromatin structure-remodeling complex protein RSC7	03021 Transcription machinery	Protein families: genetic information processing	Brite Hierarchies
scaffold1.t734	K11761 NPL6, RSC7; chromatin structure-remodeling complex protein RSC7	03036 Chromosome and associated proteins	Protein families: genetic information processing	Brite Hierarchies
scaffold1.t737	K17792 TIM54; mitochondrial import inner membrane translocase subunit TIM54	03029 Mitochondrial biogenesis	Protein families: genetic information processing	Brite Hierarchies
scaffold1.t737	K17792 TIM54; mitochondrial import inner membrane translocase subunit TIM54	02000 Transporters	Protein families: signaling and cellular processes	Brite Hierarchies
scaffold1.t738	K08286 E2.7.11.-; protein-serine/threonine kinase	99980 Enzymes with EC numbers	Unclassified: metabolism	Not Included in Pathway or Brite
scaffold1.t739	K12826 SF3A2, SAP62; splicing factor 3A subunit 2	03040 Spliceosome	Transcription	Genetic Information Processing
scaffold1.t739	K12826 SF3A2, SAP62; splicing factor 3A subunit 2	03041 Spliceosome	Protein families: genetic information processing	Brite Hierarchies
scaffold1.t740	K01845 hemL; glutamate-1-semialdehyde 2,1-aminomutase	00860 Porphyrin and chlorophyll metabolism	Metabolism of cofactors and vitamins	Metabolism
scaffold1.t740	K01845 hemL; glutamate-1-semialdehyde 2,1-aminomutase	01007 Amino acid related enzymes	Protein families: metabolism	Brite Hierarchies
scaffold1.t741	K14538 NUG1, GNL3; nuclear GTP-binding protein	03008 Ribosome biogenesis in eukaryotes	Translation	Genetic Information Processing
scaffold1.t741	K14538 NUG1, GNL3; nuclear GTP-binding protein	03009 Ribosome biogenesis	Protein families: genetic information processing	Brite Hierarchies
scaffold1.t742	K12585 DIS3, RRP44; exosome complex exonuclease DIS3/RRP44	03018 RNA degradation	Folding, sorting and degradation	Genetic Information Processing
scaffold1.t742	K12585 DIS3, RRP44; exosome complex exonuclease DIS3/RRP44	03019 Messenger RNA biogenesis	Protein families: genetic information processing	Brite Hierarchies
scaffold1.t744	K02326 POLE3; DNA polymerase epsilon subunit 3	03030 DNA replication	Replication and repair	Genetic Information Processing
scaffold1.t744	K02326 POLE3; DNA polymerase epsilon subunit 3	03420 Nucleotide excision repair	Replication and repair	Genetic Information Processing
scaffold1.t744	K02326 POLE3; DNA polymerase epsilon subunit 3	03410 Base excision repair	Replication and repair	Genetic Information Processing
scaffold1.t744	K02326 POLE3; DNA polymerase epsilon subunit 3	03032 DNA replication proteins	Protein families: genetic information processing	Brite Hierarchies
scaffold1.t744	K02326 POLE3; DNA polymerase epsilon subunit 3	03036 Chromosome and associated proteins	Protein families: genetic information processing	Brite Hierarchies
scaffold1.t744	K02326 POLE3; DNA polymerase epsilon subunit 3	03400 DNA repair and recombination proteins	Protein families: genetic information processing	Brite Hierarchies
scaffold1.t749	K01758 CTH; cystathionine gamma-lyase	00270 Cysteine and methionine metabolism	Amino acid metabolism	Metabolism
scaffold1.t749	K01758 CTH; cystathionine gamma-lyase	00260 Glycine, serine and threonine metabolism	Amino acid metabolism	Metabolism
scaffold1.t749	K01758 CTH; cystathionine gamma-lyase	00450 Selenocompound metabolism	Metabolism of other amino acids	Metabolism
scaffold1.t749	K01758 CTH; cystathionine gamma-lyase	04147 Exosome	Protein families: signaling and cellular processes	Brite Hierarchies
scaffold1.t751	K14847 RPF2; ribosome production factor 2	03009 Ribosome biogenesis	Protein families: genetic information processing	Brite Hierarchies
scaffold1.t752	K13342 PEX5, PXR1; peroxin-5	04146 Peroxisome	Transport and catabolism	Cellular Processes
scaffold1.t752	K13342 PEX5, PXR1; peroxin-5	04131 Membrane trafficking	Protein families: genetic information processing	Brite Hierarchies
scaffold1.t759	K14001 SIL1, SLS1; nucleotide exchange factor SIL1	04141 Protein processing in endoplasmic reticulum	Folding, sorting and degradation	Genetic Information Processing
scaffold1.t759	K14001 SIL1, SLS1; nucleotide exchange factor SIL1	03029 Mitochondrial biogenesis	Protein families: genetic information processing	Brite Hierarchies
scaffold1.t760	K11426 SMYD; [histone H3]-lysine4/36 N-trimethyltransferase SMYD	00310 Lysine degradation	Amino acid metabolism	Metabolism
scaffold1.t760	K11426 SMYD; [histone H3]-lysine4/36 N-trimethyltransferase SMYD	03036 Chromosome and associated proteins	Protein families: genetic information processing	Brite Hierarchies
scaffold1.t761	K14570 REX1, REXO1, RNH70; RNA exonuclease 1	03008 Ribosome biogenesis in eukaryotes	Translation	Genetic Information Processing
scaffold1.t761	K14570 REX1, REXO1, RNH70; RNA exonuclease 1	03009 Ribosome biogenesis	Protein families: genetic information processing	Brite Hierarchies
scaffold1.t763	K10864 PMS1; DNA mismatch repair protein PMS1	03400 DNA repair and recombination proteins	Protein families: genetic information processing	Brite Hierarchies
scaffold1.t764	K00794 ribH, RIB4; 6,7-dimethyl-8-ribityllumazine synthase	00740 Riboflavin metabolism	Metabolism of cofactors and vitamins	Metabolism
scaffold1.t767	K00888 PI4KA; phosphatidylinositol 4-kinase A	00562 Inositol phosphate metabolism	Carbohydrate metabolism	Metabolism
scaffold1.t767	K00888 PI4KA; phosphatidylinositol 4-kinase A	04070 Phosphatidylinositol signaling system	Signal transduction	Environmental Information Processing
scaffold1.t767	K00888 PI4KA; phosphatidylinositol 4-kinase A	04011 MAPK signaling pathway - yeast	Signal transduction	Environmental Information Processing
scaffold1.t767	K00888 PI4KA; phosphatidylinositol 4-kinase A	04131 Membrane trafficking	Protein families: genetic information processing	Brite Hierarchies
scaffold1.t768	K02732 PSMB1; 20S proteasome subunit beta 6	03050 Proteasome	Folding, sorting and degradation	Genetic Information Processing
scaffold1.t768	K02732 PSMB1; 20S proteasome subunit beta 6	01002 Peptidases and inhibitors	Protein families: metabolism	Brite Hierarchies
scaffold1.t768	K02732 PSMB1; 20S proteasome subunit beta 6	03051 Proteasome	Protein families: genetic information processing	Brite Hierarchies
scaffold1.t769	K14404 CPSF4, YTH1; cleavage and polyadenylation specificity factor subunit 4	03015 mRNA surveillance pathway	Translation	Genetic Information Processing
scaffold1.t769	K14404 CPSF4, YTH1; cleavage and polyadenylation specificity factor subunit 4	05164 Influenza A	Infectious disease: viral	Human Diseases
scaffold1.t769	K14404 CPSF4, YTH1; cleavage and polyadenylation specificity factor subunit 4	03021 Transcription machinery	Protein families: genetic information processing	Brite Hierarchies
scaffold1.t769	K14404 CPSF4, YTH1; cleavage and polyadenylation specificity factor subunit 4	03019 Messenger RNA biogenesis	Protein families: genetic information processing	Brite Hierarchies
scaffold1.t771	K04482 RAD51; DNA repair protein RAD51	03460 Fanconi anemia pathway	Replication and repair	Genetic Information Processing
scaffold1.t771	K04482 RAD51; DNA repair protein RAD51	03440 Homologous recombination	Replication and repair	Genetic Information Processing
scaffold1.t771	K04482 RAD51; DNA repair protein RAD51	05200 Pathways in cancer	Cancer: overview	Human Diseases
scaffold1.t771	K04482 RAD51; DNA repair protein RAD51	05212 Pancreatic cancer	Cancer: specific types	Human Diseases
scaffold1.t771	K04482 RAD51; DNA repair protein RAD51	03400 DNA repair and recombination proteins	Protein families: genetic information processing	Brite Hierarchies
scaffold1.t771	K04482 RAD51; DNA repair protein RAD51	04121 Ubiquitin system	Protein families: genetic information processing	Brite Hierarchies
scaffold1.t771	K04482 RAD51; DNA repair protein RAD51	04131 Membrane trafficking	Protein families: genetic information processing	Brite Hierarchies
scaffold1.t772	K14303 NUP160, NUP120; nuclear pore complex protein Nup160	03013 RNA transport	Translation	Genetic Information Processing
scaffold1.t772	K14303 NUP160, NUP120; nuclear pore complex protein Nup160	03019 Messenger RNA biogenesis	Protein families: genetic information processing	Brite Hierarchies
scaffold1.t772	K14303 NUP160, NUP120; nuclear pore complex protein Nup160	03036 Chromosome and associated proteins	Protein families: genetic information processing	Brite Hierarchies
scaffold1.t773	K18466 VPS26; vacuolar protein sorting-associated protein 26	04144 Endocytosis	Transport and catabolism	Cellular Processes
scaffold1.t773	K18466 VPS26; vacuolar protein sorting-associated protein 26	04131 Membrane trafficking	Protein families: genetic information processing	Brite Hierarchies
scaffold1.t774	K02940 RP-L9e, RPL9; large subunit ribosomal protein L9e	03010 Ribosome	Translation	Genetic Information Processing
scaffold1.t774	K02940 RP-L9e, RPL9; large subunit ribosomal protein L9e	03011 Ribosome	Protein families: genetic information processing	Brite Hierarchies
scaffold1.t776	K02144 ATPeV1H; V-type H+-transporting ATPase subunit H	00190 Oxidative phosphorylation	Energy metabolism	Metabolism
scaffold1.t776	K02144 ATPeV1H; V-type H+-transporting ATPase subunit H	04150 mTOR signaling pathway	Signal transduction	Environmental Information Processing
scaffold1.t776	K02144 ATPeV1H; V-type H+-transporting ATPase subunit H	04145 Phagosome	Transport and catabolism	Cellular Processes
scaffold1.t776	K02144 ATPeV1H; V-type H+-transporting ATPase subunit H	04142 Lysosome	Transport and catabolism	Cellular Processes
scaffold1.t776	K02144 ATPeV1H; V-type H+-transporting ATPase subunit H	04721 Synaptic vesicle cycle	Nervous system	Organismal Systems
scaffold1.t776	K02144 ATPeV1H; V-type H+-transporting ATPase subunit H	05110 Vibrio cholerae infection	Infectious disease: bacterial	Human Diseases
scaffold1.t776	K02144 ATPeV1H; V-type H+-transporting ATPase subunit H	05165 Human papillomavirus infection	Infectious disease: viral	Human Diseases
scaffold1.t776	K02144 ATPeV1H; V-type H+-transporting ATPase subunit H	05152 Tuberculosis	Infectious disease: bacterial	Human Diseases
scaffold1.t776	K02144 ATPeV1H; V-type H+-transporting ATPase subunit H	05120 Epithelial cell signaling in Helicobacter pylori infection	Infectious disease: bacterial	Human Diseases
scaffold1.t776	K02144 ATPeV1H; V-type H+-transporting ATPase subunit H	05323 Rheumatoid arthritis	Immune disease	Human Diseases
scaffold1.t777	K00605 gcvT, AMT; aminomethyltransferase	00630 Glyoxylate and dicarboxylate metabolism	Carbohydrate metabolism	Metabolism
scaffold1.t777	K00605 gcvT, AMT; aminomethyltransferase	00670 One carbon pool by folate	Metabolism of cofactors and vitamins	Metabolism
scaffold1.t777	K00605 gcvT, AMT; aminomethyltransferase	00260 Glycine, serine and threonine metabolism	Amino acid metabolism	Metabolism
scaffold1.t778	K06018 PPN1; endopolyphosphatase	99980 Enzymes with EC numbers	Unclassified: metabolism	Not Included in Pathway or Brite
scaffold1.t786	K00294 E1.2.1.88; 1-pyrroline-5-carboxylate dehydrogenase	00330 Arginine and proline metabolism	Amino acid metabolism	Metabolism
scaffold1.t786	K00294 E1.2.1.88; 1-pyrroline-5-carboxylate dehydrogenase	00250 Alanine, aspartate and glutamate metabolism	Amino acid metabolism	Metabolism
scaffold1.t788	K23553 PGAP3, PER1; post-GPI attachment to proteins factor 3	04131 Membrane trafficking	Protein families: genetic information processing	Brite Hierarchies
scaffold1.t789	K08866 TTK, MPS1; serine/threonine-protein kinase TTK/MPS1	04111 Cell cycle - yeast	Cell growth and death	Cellular Processes
scaffold1.t789	K08866 TTK, MPS1; serine/threonine-protein kinase TTK/MPS1	04110 Cell cycle	Cell growth and death	Cellular Processes
scaffold1.t789	K08866 TTK, MPS1; serine/threonine-protein kinase TTK/MPS1	01001 Protein kinases	Protein families: metabolism	Brite Hierarchies
scaffold1.t789	K08866 TTK, MPS1; serine/threonine-protein kinase TTK/MPS1	03036 Chromosome and associated proteins	Protein families: genetic information processing	Brite Hierarchies
scaffold1.t790	K02888 RP-L21, MRPL21, rplU; large subunit ribosomal protein L21	03010 Ribosome	Translation	Genetic Information Processing
scaffold1.t790	K02888 RP-L21, MRPL21, rplU; large subunit ribosomal protein L21	03011 Ribosome	Protein families: genetic information processing	Brite Hierarchies
scaffold1.t791	K14842 NSA2; ribosome biogenesis protein NSA2	03009 Ribosome biogenesis	Protein families: genetic information processing	Brite Hierarchies
scaffold1.t792	K11434 PRMT1; type I protein arginine methyltransferase	04068 FoxO signaling pathway	Signal transduction	Environmental Information Processing
scaffold1.t792	K11434 PRMT1; type I protein arginine methyltransferase	04922 Glucagon signaling pathway	Endocrine system	Organismal Systems
scaffold1.t792	K11434 PRMT1; type I protein arginine methyltransferase	03036 Chromosome and associated proteins	Protein families: genetic information processing	Brite Hierarchies
scaffold1.t793	K01836 PGM3; phosphoacetylglucosamine mutase	00520 Amino sugar and nucleotide sugar metabolism	Carbohydrate metabolism	Metabolism
scaffold1.t794	K08991 MUS81; crossover junction endonuclease MUS81	03440 Homologous recombination	Replication and repair	Genetic Information Processing
scaffold1.t794	K08991 MUS81; crossover junction endonuclease MUS81	03460 Fanconi anemia pathway	Replication and repair	Genetic Information Processing
scaffold1.t794	K08991 MUS81; crossover junction endonuclease MUS81	03400 DNA repair and recombination proteins	Protein families: genetic information processing	Brite Hierarchies
scaffold1.t795	K00793 ribE, RIB5; riboflavin synthase	00740 Riboflavin metabolism	Metabolism of cofactors and vitamins	Metabolism
scaffold1.t798	K14165 K14165; atypical dual specificity phosphatase	01009 Protein phosphatases and associated proteins	Protein families: metabolism	Brite Hierarchies
scaffold1.t799	K14844 PUF6; pumilio homology domain family member 6	03009 Ribosome biogenesis	Protein families: genetic information processing	Brite Hierarchies
scaffold1.t799	K14844 PUF6; pumilio homology domain family member 6	03019 Messenger RNA biogenesis	Protein families: genetic information processing	Brite Hierarchies
scaffold1.t802	K03012 RPB4, POLR2D; DNA-directed RNA polymerase II subunit RPB4	03020 RNA polymerase	Transcription	Genetic Information Processing
scaffold1.t802	K03012 RPB4, POLR2D; DNA-directed RNA polymerase II subunit RPB4	05016 Huntington disease	Neurodegenerative disease	Human Diseases
scaffold1.t802	K03012 RPB4, POLR2D; DNA-directed RNA polymerase II subunit RPB4	03400 DNA repair and recombination proteins	Protein families: genetic information processing	Brite Hierarchies
scaffold1.t802	K03012 RPB4, POLR2D; DNA-directed RNA polymerase II subunit RPB4	03021 Transcription machinery	Protein families: genetic information processing	Brite Hierarchies
scaffold1.t803	K20303 TRAPPC4, TRS23; trafficking protein particle complex subunit 4	04131 Membrane trafficking	Protein families: genetic information processing	Brite Hierarchies
scaffold1.t804	K03029 PSMD4, RPN10; 26S proteasome regulatory subunit N10	03050 Proteasome	Folding, sorting and degradation	Genetic Information Processing
scaffold1.t804	K03029 PSMD4, RPN10; 26S proteasome regulatory subunit N10	05169 Epstein-Barr virus infection	Infectious disease: viral	Human Diseases
scaffold1.t804	K03029 PSMD4, RPN10; 26S proteasome regulatory subunit N10	03051 Proteasome	Protein families: genetic information processing	Brite Hierarchies
scaffold1.t808	K17081 PHB2; prohibitin 2	04147 Exosome	Protein families: signaling and cellular processes	Brite Hierarchies
scaffold1.t808	K17081 PHB2; prohibitin 2	03029 Mitochondrial biogenesis	Protein families: genetic information processing	Brite Hierarchies
scaffold1.t809	K12158 NEDD8; ubiquitin-like protein Nedd8	04121 Ubiquitin system	Protein families: genetic information processing	Brite Hierarchies
scaffold1.t811	K03139 TFIIF2, GTF2F2, TFG2; transcription initiation factor TFIIF subunit beta	03022 Basal transcription factors	Transcription	Genetic Information Processing
scaffold1.t811	K03139 TFIIF2, GTF2F2, TFG2; transcription initiation factor TFIIF subunit beta	03021 Transcription machinery	Protein families: genetic information processing	Brite Hierarchies
scaffold1.t814	K01183 E3.2.1.14; chitinase	00520 Amino sugar and nucleotide sugar metabolism	Carbohydrate metabolism	Metabolism
scaffold1.t816	K00033 PGD, gnd, gntZ; 6-phosphogluconate dehydrogenase	00480 Glutathione metabolism	Metabolism of other amino acids	Metabolism
scaffold1.t816	K00033 PGD, gnd, gntZ; 6-phosphogluconate dehydrogenase	00030 Pentose phosphate pathway	Carbohydrate metabolism	Metabolism
scaffold1.t818	K15280 SLC35C2; solute carrier family 35, member C2	02000 Transporters	Protein families: signaling and cellular processes	Brite Hierarchies
scaffold1.t820	K15631 ABA3; molybdenum cofactor sulfurtransferase	00790 Folate biosynthesis	Metabolism of cofactors and vitamins	Metabolism
scaffold1.t822	K11135 PINX1; Pin2-interacting protein X1	03032 DNA replication proteins	Protein families: genetic information processing	Brite Hierarchies
scaffold1.t822	K11135 PINX1; Pin2-interacting protein X1	03009 Ribosome biogenesis	Protein families: genetic information processing	Brite Hierarchies
scaffold1.t824	K01889 FARSA, pheS; phenylalanyl-tRNA synthetase alpha chain	00970 Aminoacyl-tRNA biosynthesis	Translation	Genetic Information Processing
scaffold1.t824	K01889 FARSA, pheS; phenylalanyl-tRNA synthetase alpha chain	03016 Transfer RNA biogenesis	Protein families: genetic information processing	Brite Hierarchies
scaffold1.t824	K01889 FARSA, pheS; phenylalanyl-tRNA synthetase alpha chain	01007 Amino acid related enzymes	Protein families: metabolism	Brite Hierarchies
scaffold1.t826	K11108 RCL1; RNA 3'-terminal phosphate cyclase-like protein	03008 Ribosome biogenesis in eukaryotes	Translation	Genetic Information Processing
scaffold1.t826	K11108 RCL1; RNA 3'-terminal phosphate cyclase-like protein	03009 Ribosome biogenesis	Protein families: genetic information processing	Brite Hierarchies
scaffold1.t828	K14650 TAF3; transcription initiation factor TFIID subunit 3	03022 Basal transcription factors	Transcription	Genetic Information Processing
scaffold1.t828	K14650 TAF3; transcription initiation factor TFIID subunit 3	03021 Transcription machinery	Protein families: genetic information processing	Brite Hierarchies
scaffold1.t830	K11344 EAF6; chromatin modification-related protein EAF6	03036 Chromosome and associated proteins	Protein families: genetic information processing	Brite Hierarchies
scaffold1.t831	K13171 SRRM1, SRM160; serine/arginine repetitive matrix protein 1	03013 RNA transport	Translation	Genetic Information Processing
scaffold1.t831	K13171 SRRM1, SRM160; serine/arginine repetitive matrix protein 1	03015 mRNA surveillance pathway	Translation	Genetic Information Processing
scaffold1.t831	K13171 SRRM1, SRM160; serine/arginine repetitive matrix protein 1	03019 Messenger RNA biogenesis	Protein families: genetic information processing	Brite Hierarchies
scaffold1.t831	K13171 SRRM1, SRM160; serine/arginine repetitive matrix protein 1	03041 Spliceosome	Protein families: genetic information processing	Brite Hierarchies
scaffold1.t832	K06693 PSMD9; 26S proteasome non-ATPase regulatory subunit 9	03051 Proteasome	Protein families: genetic information processing	Brite Hierarchies
scaffold1.t833	K07936 RAN; GTP-binding nuclear protein Ran	03013 RNA transport	Translation	Genetic Information Processing
scaffold1.t833	K07936 RAN; GTP-binding nuclear protein Ran	03008 Ribosome biogenesis in eukaryotes	Translation	Genetic Information Processing
scaffold1.t833	K07936 RAN; GTP-binding nuclear protein Ran	05166 Human T-cell leukemia virus 1 infection	Infectious disease: viral	Human Diseases
scaffold1.t833	K07936 RAN; GTP-binding nuclear protein Ran	03019 Messenger RNA biogenesis	Protein families: genetic information processing	Brite Hierarchies
scaffold1.t833	K07936 RAN; GTP-binding nuclear protein Ran	04031 GTP-binding proteins	Protein families: signaling and cellular processes	Brite Hierarchies
scaffold1.t833	K07936 RAN; GTP-binding nuclear protein Ran	03036 Chromosome and associated proteins	Protein families: genetic information processing	Brite Hierarchies
scaffold1.t833	K07936 RAN; GTP-binding nuclear protein Ran	03016 Transfer RNA biogenesis	Protein families: genetic information processing	Brite Hierarchies
scaffold1.t833	K07936 RAN; GTP-binding nuclear protein Ran	03009 Ribosome biogenesis	Protein families: genetic information processing	Brite Hierarchies
scaffold1.t833	K07936 RAN; GTP-binding nuclear protein Ran	04147 Exosome	Protein families: signaling and cellular processes	Brite Hierarchies
scaffold1.t835	K00858 ppnK, NADK; NAD+ kinase	00760 Nicotinate and nicotinamide metabolism	Metabolism of cofactors and vitamins	Metabolism
scaffold1.t836	K12590 RRP46, EXOSC5; exosome complex component RRP46	03018 RNA degradation	Folding, sorting and degradation	Genetic Information Processing
scaffold1.t836	K12590 RRP46, EXOSC5; exosome complex component RRP46	03019 Messenger RNA biogenesis	Protein families: genetic information processing	Brite Hierarchies
scaffold1.t837	K17605 PPP2R4, PTPA; serine/threonine-protein phosphatase 2A activator	04931 Insulin resistance	Endocrine and metabolic disease	Human Diseases
scaffold1.t837	K17605 PPP2R4, PTPA; serine/threonine-protein phosphatase 2A activator	01009 Protein phosphatases and associated proteins	Protein families: metabolism	Brite Hierarchies
scaffold1.t843	K11086 SNRPB, SMB; small nuclear ribonucleoprotein B and B'	03040 Spliceosome	Transcription	Genetic Information Processing
scaffold1.t843	K11086 SNRPB, SMB; small nuclear ribonucleoprotein B and B'	05322 Systemic lupus erythematosus	Immune disease	Human Diseases
scaffold1.t843	K11086 SNRPB, SMB; small nuclear ribonucleoprotein B and B'	03032 DNA replication proteins	Protein families: genetic information processing	Brite Hierarchies
scaffold1.t843	K11086 SNRPB, SMB; small nuclear ribonucleoprotein B and B'	03041 Spliceosome	Protein families: genetic information processing	Brite Hierarchies
scaffold1.t844	K02868 RP-L11e, RPL11; large subunit ribosomal protein L11e	03010 Ribosome	Translation	Genetic Information Processing
scaffold1.t844	K02868 RP-L11e, RPL11; large subunit ribosomal protein L11e	03011 Ribosome	Protein families: genetic information processing	Brite Hierarchies
scaffold1.t845	K02132 ATPeF1A, ATP5A1, ATP1; F-type H+-transporting ATPase subunit alpha	00190 Oxidative phosphorylation	Energy metabolism	Metabolism
scaffold1.t845	K02132 ATPeF1A, ATP5A1, ATP1; F-type H+-transporting ATPase subunit alpha	04714 Thermogenesis	Environmental adaptation	Organismal Systems
scaffold1.t845	K02132 ATPeF1A, ATP5A1, ATP1; F-type H+-transporting ATPase subunit alpha	05012 Parkinson disease	Neurodegenerative disease	Human Diseases
scaffold1.t845	K02132 ATPeF1A, ATP5A1, ATP1; F-type H+-transporting ATPase subunit alpha	05010 Alzheimer disease	Neurodegenerative disease	Human Diseases
scaffold1.t845	K02132 ATPeF1A, ATP5A1, ATP1; F-type H+-transporting ATPase subunit alpha	05016 Huntington disease	Neurodegenerative disease	Human Diseases
scaffold1.t848	K17757 CARKD; ATP-dependent NAD(P)H-hydrate dehydratase	99980 Enzymes with EC numbers	Unclassified: metabolism	Not Included in Pathway or Brite
scaffold1.t855	K19840 BEM3; Rho-type GTPase-activating protein	04011 MAPK signaling pathway - yeast	Signal transduction	Environmental Information Processing
scaffold1.t858	K14708 SLC26A11; solute carrier family 26 (sodium-independent sulfate anion transporter), member 11	02000 Transporters	Protein families: signaling and cellular processes	Brite Hierarchies
scaffold1.t859	K02179 BUB2; cell cycle arrest protein BUB2	04111 Cell cycle - yeast	Cell growth and death	Cellular Processes
scaffold1.t860	K07297 ADIPOR; adiponectin receptor	04152 AMPK signaling pathway	Signal transduction	Environmental Information Processing
scaffold1.t860	K07297 ADIPOR; adiponectin receptor	04920 Adipocytokine signaling pathway	Endocrine system	Organismal Systems
scaffold1.t860	K07297 ADIPOR; adiponectin receptor	04211 Longevity regulating pathway	Aging	Organismal Systems
scaffold1.t860	K07297 ADIPOR; adiponectin receptor	04932 Non-alcoholic fatty liver disease (NAFLD)	Endocrine and metabolic disease	Human Diseases
scaffold1.t861	K13174 THOC5; THO complex subunit 5	03013 RNA transport	Translation	Genetic Information Processing
scaffold1.t861	K13174 THOC5; THO complex subunit 5	03041 Spliceosome	Protein families: genetic information processing	Brite Hierarchies
scaffold1.t861	K13174 THOC5; THO complex subunit 5	03019 Messenger RNA biogenesis	Protein families: genetic information processing	Brite Hierarchies
scaffold1.t864	K14826 FPR3_4; FK506-binding nuclear protein	03009 Ribosome biogenesis	Protein families: genetic information processing	Brite Hierarchies
scaffold1.t866	K12351 SMPD2; sphingomyelin phosphodiesterase 2	00600 Sphingolipid metabolism	Lipid metabolism	Metabolism
scaffold1.t866	K12351 SMPD2; sphingomyelin phosphodiesterase 2	04071 Sphingolipid signaling pathway	Signal transduction	Environmental Information Processing
scaffold1.t868	K18738 HEK; heterogeneous nuclear rnp K-like protein	03019 Messenger RNA biogenesis	Protein families: genetic information processing	Brite Hierarchies
scaffold1.t870	K01520 dut, DUT; dUTP pyrophosphatase	00240 Pyrimidine metabolism	Nucleotide metabolism	Metabolism
scaffold1.t870	K01520 dut, DUT; dUTP pyrophosphatase	00983 Drug metabolism - other enzymes	Xenobiotics biodegradation and metabolism	Metabolism
scaffold1.t870	K01520 dut, DUT; dUTP pyrophosphatase	03400 DNA repair and recombination proteins	Protein families: genetic information processing	Brite Hierarchies
scaffold1.t871	K00868 pdxK, pdxY; pyridoxine kinase	00750 Vitamin B6 metabolism	Metabolism of cofactors and vitamins	Metabolism
scaffold1.t872	K04802 PCNA; proliferating cell nuclear antigen	03030 DNA replication	Replication and repair	Genetic Information Processing
scaffold1.t872	K04802 PCNA; proliferating cell nuclear antigen	03420 Nucleotide excision repair	Replication and repair	Genetic Information Processing
scaffold1.t872	K04802 PCNA; proliferating cell nuclear antigen	03410 Base excision repair	Replication and repair	Genetic Information Processing
scaffold1.t872	K04802 PCNA; proliferating cell nuclear antigen	03430 Mismatch repair	Replication and repair	Genetic Information Processing
scaffold1.t872	K04802 PCNA; proliferating cell nuclear antigen	04110 Cell cycle	Cell growth and death	Cellular Processes
scaffold1.t872	K04802 PCNA; proliferating cell nuclear antigen	04530 Tight junction	Cellular community - eukaryotes	Cellular Processes
scaffold1.t872	K04802 PCNA; proliferating cell nuclear antigen	05161 Hepatitis B	Infectious disease: viral	Human Diseases
scaffold1.t872	K04802 PCNA; proliferating cell nuclear antigen	03400 DNA repair and recombination proteins	Protein families: genetic information processing	Brite Hierarchies
scaffold1.t872	K04802 PCNA; proliferating cell nuclear antigen	03032 DNA replication proteins	Protein families: genetic information processing	Brite Hierarchies
scaffold1.t879	K03349 APC2; anaphase-promoting complex subunit 2	04120 Ubiquitin mediated proteolysis	Folding, sorting and degradation	Genetic Information Processing
scaffold1.t879	K03349 APC2; anaphase-promoting complex subunit 2	04110 Cell cycle	Cell growth and death	Cellular Processes
scaffold1.t879	K03349 APC2; anaphase-promoting complex subunit 2	04111 Cell cycle - yeast	Cell growth and death	Cellular Processes
scaffold1.t879	K03349 APC2; anaphase-promoting complex subunit 2	04113 Meiosis - yeast	Cell growth and death	Cellular Processes
scaffold1.t879	K03349 APC2; anaphase-promoting complex subunit 2	04114 Oocyte meiosis	Cell growth and death	Cellular Processes
scaffold1.t879	K03349 APC2; anaphase-promoting complex subunit 2	04914 Progesterone-mediated oocyte maturation	Endocrine system	Organismal Systems
scaffold1.t879	K03349 APC2; anaphase-promoting complex subunit 2	05166 Human T-cell leukemia virus 1 infection	Infectious disease: viral	Human Diseases
scaffold1.t879	K03349 APC2; anaphase-promoting complex subunit 2	03036 Chromosome and associated proteins	Protein families: genetic information processing	Brite Hierarchies
scaffold1.t879	K03349 APC2; anaphase-promoting complex subunit 2	04121 Ubiquitin system	Protein families: genetic information processing	Brite Hierarchies
scaffold1.t883	K15378 SLC45A1_2_4; solute carrier family 45, member 1/2/4	02000 Transporters	Protein families: signaling and cellular processes	Brite Hierarchies
scaffold1.t884	K20705 DNMBP, ARHGEF36, TUBA; dynamin-binding protein	04131 Membrane trafficking	Protein families: genetic information processing	Brite Hierarchies
scaffold1.t885	K11126 TERT, EST2; telomerase reverse transcriptase	05225 Hepatocellular carcinoma	Cancer: specific types	Human Diseases
scaffold1.t885	K11126 TERT, EST2; telomerase reverse transcriptase	05226 Gastric cancer	Cancer: specific types	Human Diseases
scaffold1.t885	K11126 TERT, EST2; telomerase reverse transcriptase	05200 Pathways in cancer	Cancer: overview	Human Diseases
scaffold1.t885	K11126 TERT, EST2; telomerase reverse transcriptase	05166 Human T-cell leukemia virus 1 infection	Infectious disease: viral	Human Diseases
scaffold1.t885	K11126 TERT, EST2; telomerase reverse transcriptase	05165 Human papillomavirus infection	Infectious disease: viral	Human Diseases
scaffold1.t885	K11126 TERT, EST2; telomerase reverse transcriptase	03032 DNA replication proteins	Protein families: genetic information processing	Brite Hierarchies
scaffold1.t889	K15108 SLC25A19, DNC, TPC1; solute carrier family 25 (mitochondrial thiamine pyrophosphate transporter), member 19	02000 Transporters	Protein families: signaling and cellular processes	Brite Hierarchies
scaffold1.t890	K01240 URH1; uridine nucleosidase	00760 Nicotinate and nicotinamide metabolism	Metabolism of cofactors and vitamins	Metabolism
scaffold1.t890	K01240 URH1; uridine nucleosidase	00240 Pyrimidine metabolism	Nucleotide metabolism	Metabolism
scaffold1.t892	K03515 REV1; DNA repair protein REV1	03460 Fanconi anemia pathway	Replication and repair	Genetic Information Processing
scaffold1.t892	K03515 REV1; DNA repair protein REV1	03400 DNA repair and recombination proteins	Protein families: genetic information processing	Brite Hierarchies
scaffold1.t895	K00560 thyA, TYMS; thymidylate synthase	00670 One carbon pool by folate	Metabolism of cofactors and vitamins	Metabolism
scaffold1.t895	K00560 thyA, TYMS; thymidylate synthase	00240 Pyrimidine metabolism	Nucleotide metabolism	Metabolism
scaffold1.t895	K00560 thyA, TYMS; thymidylate synthase	01523 Antifolate resistance	Drug resistance: antineoplastic	Human Diseases
scaffold1.t896	K15114 ORT1; mitochondrial ornithine carrier protein	02000 Transporters	Protein families: signaling and cellular processes	Brite Hierarchies
scaffold1.t897	K05770 TSPO, BZRP; translocator protein	04080 Neuroactive ligand-receptor interaction	Signaling molecules and interaction	Environmental Information Processing
scaffold1.t897	K05770 TSPO, BZRP; translocator protein	04214 Apoptosis - fly	Cell growth and death	Cellular Processes
scaffold1.t897	K05770 TSPO, BZRP; translocator protein	04979 Cholesterol metabolism	Digestive system	Organismal Systems
scaffold1.t897	K05770 TSPO, BZRP; translocator protein	05166 Human T-cell leukemia virus 1 infection	Infectious disease: viral	Human Diseases
scaffold1.t897	K05770 TSPO, BZRP; translocator protein	02000 Transporters	Protein families: signaling and cellular processes	Brite Hierarchies
scaffold1.t898	K02213 CDC6; cell division control protein 6	04111 Cell cycle - yeast	Cell growth and death	Cellular Processes
scaffold1.t898	K02213 CDC6; cell division control protein 6	04113 Meiosis - yeast	Cell growth and death	Cellular Processes
scaffold1.t898	K02213 CDC6; cell division control protein 6	04110 Cell cycle	Cell growth and death	Cellular Processes
scaffold1.t898	K02213 CDC6; cell division control protein 6	03032 DNA replication proteins	Protein families: genetic information processing	Brite Hierarchies
scaffold1.t899	K20063 RIM8, ART9; arrestin-related trafficking adapter 9	04131 Membrane trafficking	Protein families: genetic information processing	Brite Hierarchies
scaffold1.t900	K04082 hscB, HSCB, HSC20; molecular chaperone HscB	03110 Chaperones and folding catalysts	Protein families: genetic information processing	Brite Hierarchies
scaffold1.t900	K04082 hscB, HSCB, HSC20; molecular chaperone HscB	03029 Mitochondrial biogenesis	Protein families: genetic information processing	Brite Hierarchies
scaffold1.t904	K12811 DDX46, PRP5; ATP-dependent RNA helicase DDX46/PRP5	03040 Spliceosome	Transcription	Genetic Information Processing
scaffold1.t904	K12811 DDX46, PRP5; ATP-dependent RNA helicase DDX46/PRP5	03041 Spliceosome	Protein families: genetic information processing	Brite Hierarchies
scaffold1.t907	K02918 RP-L35e, RPL35; large subunit ribosomal protein L35e	03010 Ribosome	Translation	Genetic Information Processing
scaffold1.t907	K02918 RP-L35e, RPL35; large subunit ribosomal protein L35e	03011 Ribosome	Protein families: genetic information processing	Brite Hierarchies
scaffold1.t908	K08495 GOSR1, GOS1; golgi SNAP receptor complex member 1	04130 SNARE interactions in vesicular transport	Folding, sorting and degradation	Genetic Information Processing
scaffold1.t908	K08495 GOSR1, GOS1; golgi SNAP receptor complex member 1	04131 Membrane trafficking	Protein families: genetic information processing	Brite Hierarchies
scaffold1.t909	K18192 ATP10; mitochondrial ATPase complex subunit ATP10	03029 Mitochondrial biogenesis	Protein families: genetic information processing	Brite Hierarchies
scaffold1.t910	K09699 DBT, bkdB; 2-oxoisovalerate dehydrogenase E2 component (dihydrolipoyl transacylase)	00640 Propanoate metabolism	Carbohydrate metabolism	Metabolism
scaffold1.t910	K09699 DBT, bkdB; 2-oxoisovalerate dehydrogenase E2 component (dihydrolipoyl transacylase)	00280 Valine, leucine and isoleucine degradation	Amino acid metabolism	Metabolism
scaffold1.t911	K00851 E2.7.1.12, gntK, idnK; gluconokinase	00030 Pentose phosphate pathway	Carbohydrate metabolism	Metabolism
scaffold1.t912	K01277 DPP3; dipeptidyl-peptidase III	01002 Peptidases and inhibitors	Protein families: metabolism	Brite Hierarchies
scaffold1.t913	K02934 RP-L6e, RPL6; large subunit ribosomal protein L6e	03010 Ribosome	Translation	Genetic Information Processing
scaffold1.t913	K02934 RP-L6e, RPL6; large subunit ribosomal protein L6e	03011 Ribosome	Protein families: genetic information processing	Brite Hierarchies
scaffold1.t914	K03695 clpB; ATP-dependent Clp protease ATP-binding subunit ClpB	04213 Longevity regulating pathway - multiple species	Aging	Organismal Systems
scaffold1.t914	K03695 clpB; ATP-dependent Clp protease ATP-binding subunit ClpB	03110 Chaperones and folding catalysts	Protein families: genetic information processing	Brite Hierarchies
scaffold1.t915	K07937 ARF1; ADP-ribosylation factor 1	04072 Phospholipase D signaling pathway	Signal transduction	Environmental Information Processing
scaffold1.t915	K07937 ARF1; ADP-ribosylation factor 1	04144 Endocytosis	Transport and catabolism	Cellular Processes
scaffold1.t915	K07937 ARF1; ADP-ribosylation factor 1	05131 Shigellosis	Infectious disease: bacterial	Human Diseases
scaffold1.t915	K07937 ARF1; ADP-ribosylation factor 1	05110 Vibrio cholerae infection	Infectious disease: bacterial	Human Diseases
scaffold1.t915	K07937 ARF1; ADP-ribosylation factor 1	05134 Legionellosis	Infectious disease: bacterial	Human Diseases
scaffold1.t915	K07937 ARF1; ADP-ribosylation factor 1	05130 Pathogenic Escherichia coli infection	Infectious disease: bacterial	Human Diseases
scaffold1.t915	K07937 ARF1; ADP-ribosylation factor 1	04147 Exosome	Protein families: signaling and cellular processes	Brite Hierarchies
scaffold1.t915	K07937 ARF1; ADP-ribosylation factor 1	04131 Membrane trafficking	Protein families: genetic information processing	Brite Hierarchies
scaffold1.t915	K07937 ARF1; ADP-ribosylation factor 1	04031 GTP-binding proteins	Protein families: signaling and cellular processes	Brite Hierarchies
scaffold1.t916	K20347 TMED2, EMP24; p24 family protein beta-1	02000 Transporters	Protein families: signaling and cellular processes	Brite Hierarchies
scaffold1.t916	K20347 TMED2, EMP24; p24 family protein beta-1	04131 Membrane trafficking	Protein families: genetic information processing	Brite Hierarchies
scaffold1.t919	K13093 HTATSF1; HIV Tat-specific factor 1	03041 Spliceosome	Protein families: genetic information processing	Brite Hierarchies
scaffold1.t920	K06691 RPN13; 26S proteasome regulatory subunit N13	03050 Proteasome	Folding, sorting and degradation	Genetic Information Processing
scaffold1.t920	K06691 RPN13; 26S proteasome regulatory subunit N13	05169 Epstein-Barr virus infection	Infectious disease: viral	Human Diseases
scaffold1.t920	K06691 RPN13; 26S proteasome regulatory subunit N13	03051 Proteasome	Protein families: genetic information processing	Brite Hierarchies
scaffold1.t921	K03232 EEF1B; elongation factor 1-beta	03012 Translation factors	Protein families: genetic information processing	Brite Hierarchies
scaffold1.t922	K10732 GINS1, PSF1; GINS complex subunit 1	03032 DNA replication proteins	Protein families: genetic information processing	Brite Hierarchies
scaffold1.t923	K03321 TC.SULP; sulfate permease, SulP family	02000 Transporters	Protein families: signaling and cellular processes	Brite Hierarchies
scaffold1.t925	K11498 CENPE; centromeric protein E	03036 Chromosome and associated proteins	Protein families: genetic information processing	Brite Hierarchies
scaffold1.t925	K11498 CENPE; centromeric protein E	01009 Protein phosphatases and associated proteins	Protein families: metabolism	Brite Hierarchies
scaffold1.t927	K03132 TAF7; transcription initiation factor TFIID subunit 7	03022 Basal transcription factors	Transcription	Genetic Information Processing
scaffold1.t927	K03132 TAF7; transcription initiation factor TFIID subunit 7	03036 Chromosome and associated proteins	Protein families: genetic information processing	Brite Hierarchies
scaffold1.t927	K03132 TAF7; transcription initiation factor TFIID subunit 7	03021 Transcription machinery	Protein families: genetic information processing	Brite Hierarchies
scaffold1.t930	K05917 CYP51; sterol 14alpha-demethylase	00100 Steroid biosynthesis	Lipid metabolism	Metabolism
scaffold1.t930	K05917 CYP51; sterol 14alpha-demethylase	00199 Cytochrome P450	Protein families: metabolism	Brite Hierarchies
scaffold1.t932	K11294 NCL, NSR1; nucleolin	05130 Pathogenic Escherichia coli infection	Infectious disease: bacterial	Human Diseases
scaffold1.t932	K11294 NCL, NSR1; nucleolin	03036 Chromosome and associated proteins	Protein families: genetic information processing	Brite Hierarchies
scaffold1.t932	K11294 NCL, NSR1; nucleolin	03009 Ribosome biogenesis	Protein families: genetic information processing	Brite Hierarchies
scaffold1.t946	K17095 ANXA7_11; annexin A7/11	04147 Exosome	Protein families: signaling and cellular processes	Brite Hierarchies
scaffold1.t960	K06662 HRAD17, RAD24; cell cycle checkpoint protein	04111 Cell cycle - yeast	Cell growth and death	Cellular Processes
scaffold1.t960	K06662 HRAD17, RAD24; cell cycle checkpoint protein	04113 Meiosis - yeast	Cell growth and death	Cellular Processes
scaffold1.t960	K06662 HRAD17, RAD24; cell cycle checkpoint protein	03400 DNA repair and recombination proteins	Protein families: genetic information processing	Brite Hierarchies
scaffold1.t961	K00602 purH; phosphoribosylaminoimidazolecarboxamide formyltransferase / IMP cyclohydrolase	00230 Purine metabolism	Nucleotide metabolism	Metabolism
scaffold1.t961	K00602 purH; phosphoribosylaminoimidazolecarboxamide formyltransferase / IMP cyclohydrolase	00670 One carbon pool by folate	Metabolism of cofactors and vitamins	Metabolism
scaffold1.t961	K00602 purH; phosphoribosylaminoimidazolecarboxamide formyltransferase / IMP cyclohydrolase	01523 Antifolate resistance	Drug resistance: antineoplastic	Human Diseases
scaffold1.t961	K00602 purH; phosphoribosylaminoimidazolecarboxamide formyltransferase / IMP cyclohydrolase	04147 Exosome	Protein families: signaling and cellular processes	Brite Hierarchies
scaffold1.t963	K12178 COPS4, CSN4; COP9 signalosome complex subunit 4	04121 Ubiquitin system	Protein families: genetic information processing	Brite Hierarchies
scaffold1.t964	K13350 PXMP4, PMP24; peroxisomal membrane protein 4	04146 Peroxisome	Transport and catabolism	Cellular Processes
scaffold1.t965	K03512 POLL; DNA polymerase lambda	03450 Non-homologous end-joining	Replication and repair	Genetic Information Processing
scaffold1.t965	K03512 POLL; DNA polymerase lambda	03410 Base excision repair	Replication and repair	Genetic Information Processing
scaffold1.t965	K03512 POLL; DNA polymerase lambda	03400 DNA repair and recombination proteins	Protein families: genetic information processing	Brite Hierarchies
scaffold1.t966	K03320 amt, AMT, MEP; ammonium transporter, Amt family	02000 Transporters	Protein families: signaling and cellular processes	Brite Hierarchies
scaffold1.t973	K16261 YAT; yeast amino acid transporter	02000 Transporters	Protein families: signaling and cellular processes	Brite Hierarchies
scaffold1.t974	K23741 MAN1B, MNS3; endoplasmic reticulum Man9GlcNAc2 1,2-alpha-mannosidase	00510 N-Glycan biosynthesis	Glycan biosynthesis and metabolism	Metabolism
scaffold1.t974	K23741 MAN1B, MNS3; endoplasmic reticulum Man9GlcNAc2 1,2-alpha-mannosidase	00513 Various types of N-glycan biosynthesis	Glycan biosynthesis and metabolism	Metabolism
scaffold1.t974	K23741 MAN1B, MNS3; endoplasmic reticulum Man9GlcNAc2 1,2-alpha-mannosidase	04141 Protein processing in endoplasmic reticulum	Folding, sorting and degradation	Genetic Information Processing
scaffold1.t974	K23741 MAN1B, MNS3; endoplasmic reticulum Man9GlcNAc2 1,2-alpha-mannosidase	04131 Membrane trafficking	Protein families: genetic information processing	Brite Hierarchies
scaffold1.t976	K11094 SNRPB2; U2 small nuclear ribonucleoprotein B''	03040 Spliceosome	Transcription	Genetic Information Processing
scaffold1.t976	K11094 SNRPB2; U2 small nuclear ribonucleoprotein B''	03041 Spliceosome	Protein families: genetic information processing	Brite Hierarchies
scaffold1.t977	K05757 ARPC1A_B; actin related protein 2/3 complex, subunit 1A/1B	04810 Regulation of actin cytoskeleton	Cell motility	Cellular Processes
scaffold1.t977	K05757 ARPC1A_B; actin related protein 2/3 complex, subunit 1A/1B	04144 Endocytosis	Transport and catabolism	Cellular Processes
scaffold1.t977	K05757 ARPC1A_B; actin related protein 2/3 complex, subunit 1A/1B	04666 Fc gamma R-mediated phagocytosis	Immune system	Organismal Systems
scaffold1.t977	K05757 ARPC1A_B; actin related protein 2/3 complex, subunit 1A/1B	05132 Salmonella infection	Infectious disease: bacterial	Human Diseases
scaffold1.t977	K05757 ARPC1A_B; actin related protein 2/3 complex, subunit 1A/1B	05131 Shigellosis	Infectious disease: bacterial	Human Diseases
scaffold1.t977	K05757 ARPC1A_B; actin related protein 2/3 complex, subunit 1A/1B	05100 Bacterial invasion of epithelial cells	Infectious disease: bacterial	Human Diseases
scaffold1.t977	K05757 ARPC1A_B; actin related protein 2/3 complex, subunit 1A/1B	05130 Pathogenic Escherichia coli infection	Infectious disease: bacterial	Human Diseases
scaffold1.t977	K05757 ARPC1A_B; actin related protein 2/3 complex, subunit 1A/1B	04131 Membrane trafficking	Protein families: genetic information processing	Brite Hierarchies
scaffold1.t977	K05757 ARPC1A_B; actin related protein 2/3 complex, subunit 1A/1B	04812 Cytoskeleton proteins	Protein families: signaling and cellular processes	Brite Hierarchies
scaffold1.t978	K09022 ridA, tdcF, RIDA; 2-iminobutanoate/2-iminopropanoate deaminase	99980 Enzymes with EC numbers	Unclassified: metabolism	Not Included in Pathway or Brite
scaffold1.t979	K00728 POMT, pmt; dolichyl-phosphate-mannose-protein mannosyltransferase	00515 Mannose type O-glycan biosynthesis	Glycan biosynthesis and metabolism	Metabolism
scaffold1.t979	K00728 POMT, pmt; dolichyl-phosphate-mannose-protein mannosyltransferase	00514 Other types of O-glycan biosynthesis	Glycan biosynthesis and metabolism	Metabolism
scaffold1.t979	K00728 POMT, pmt; dolichyl-phosphate-mannose-protein mannosyltransferase	01003 Glycosyltransferases	Protein families: metabolism	Brite Hierarchies
scaffold1.t987	K18703 SUGCT; succinate---hydroxymethylglutarate CoA-transferase	99980 Enzymes with EC numbers	Unclassified: metabolism	Not Included in Pathway or Brite
scaffold1.t988	K00766 trpD; anthranilate phosphoribosyltransferase	00400 Phenylalanine, tyrosine and tryptophan biosynthesis	Amino acid metabolism	Metabolism
scaffold1.t989	K03124 TFIIB, GTF2B, SUA7, tfb; transcription initiation factor TFIIB	03022 Basal transcription factors	Transcription	Genetic Information Processing
scaffold1.t989	K03124 TFIIB, GTF2B, SUA7, tfb; transcription initiation factor TFIIB	05203 Viral carcinogenesis	Cancer: overview	Human Diseases
scaffold1.t989	K03124 TFIIB, GTF2B, SUA7, tfb; transcription initiation factor TFIIB	03021 Transcription machinery	Protein families: genetic information processing	Brite Hierarchies
scaffold1.t990	K01424 E3.5.1.1, ansA, ansB; L-asparaginase	00250 Alanine, aspartate and glutamate metabolism	Amino acid metabolism	Metabolism
scaffold1.t990	K01424 E3.5.1.1, ansA, ansB; L-asparaginase	00460 Cyanoamino acid metabolism	Metabolism of other amino acids	Metabolism
scaffold1.t991	K01530 E7.6.2.1; phospholipid-translocating ATPase	99980 Enzymes with EC numbers	Unclassified: metabolism	Not Included in Pathway or Brite
scaffold1.t997	K01783 rpe, RPE; ribulose-phosphate 3-epimerase	00710 Carbon fixation in photosynthetic organisms	Energy metabolism	Metabolism
scaffold1.t997	K01783 rpe, RPE; ribulose-phosphate 3-epimerase	00040 Pentose and glucuronate interconversions	Carbohydrate metabolism	Metabolism
scaffold1.t997	K01783 rpe, RPE; ribulose-phosphate 3-epimerase	00030 Pentose phosphate pathway	Carbohydrate metabolism	Metabolism
scaffold1.t999	K13617 PPME1; protein phosphatase methylesterase 1	01002 Peptidases and inhibitors	Protein families: metabolism	Brite Hierarchies
scaffold1.t1004	K20131 RABGEF1; Rab5 GDP/GTP exchange factor	04131 Membrane trafficking	Protein families: genetic information processing	Brite Hierarchies
scaffold1.t1008	K19770 RNASEK; ribonuclease kappa	04212 Longevity regulating pathway - worm	Aging	Organismal Systems
scaffold1.t1016	K11770 SFH1; chromatin structure-remodeling complex subunit SFH1	03036 Chromosome and associated proteins	Protein families: genetic information processing	Brite Hierarchies
scaffold1.t1016	K11770 SFH1; chromatin structure-remodeling complex subunit SFH1	03021 Transcription machinery	Protein families: genetic information processing	Brite Hierarchies
scaffold1.t1017	K17808 ZIM17, DNLZ, Tim15; mitochondrial protein import protein ZIM17	03029 Mitochondrial biogenesis	Protein families: genetic information processing	Brite Hierarchies
scaffold1.t1021	K14772 UTP20; U3 small nucleolar RNA-associated protein 20	03009 Ribosome biogenesis	Protein families: genetic information processing	Brite Hierarchies
scaffold1.t1023	K02555 MIH1; M-phase inducer tyrosine phosphatase	04011 MAPK signaling pathway - yeast	Signal transduction	Environmental Information Processing
scaffold1.t1023	K02555 MIH1; M-phase inducer tyrosine phosphatase	04111 Cell cycle - yeast	Cell growth and death	Cellular Processes
scaffold1.t1023	K02555 MIH1; M-phase inducer tyrosine phosphatase	01009 Protein phosphatases and associated proteins	Protein families: metabolism	Brite Hierarchies
scaffold1.t1025	K02331 POL5, MYBBP1A; DNA polymerase phi	03036 Chromosome and associated proteins	Protein families: genetic information processing	Brite Hierarchies
scaffold1.t1025	K02331 POL5, MYBBP1A; DNA polymerase phi	03400 DNA repair and recombination proteins	Protein families: genetic information processing	Brite Hierarchies
scaffold1.t1026	K02727 PSMA3; 20S proteasome subunit alpha 7	03050 Proteasome	Folding, sorting and degradation	Genetic Information Processing
scaffold1.t1026	K02727 PSMA3; 20S proteasome subunit alpha 7	03051 Proteasome	Protein families: genetic information processing	Brite Hierarchies
scaffold1.t1026	K02727 PSMA3; 20S proteasome subunit alpha 7	01002 Peptidases and inhibitors	Protein families: metabolism	Brite Hierarchies
scaffold1.t1028	K14319 RANGAP1; Ran GTPase-activating protein 1	03013 RNA transport	Translation	Genetic Information Processing
scaffold1.t1028	K14319 RANGAP1; Ran GTPase-activating protein 1	03019 Messenger RNA biogenesis	Protein families: genetic information processing	Brite Hierarchies
scaffold1.t1029	K00413 CYC1, CYT1, petC; ubiquinol-cytochrome c reductase cytochrome c1 subunit	00190 Oxidative phosphorylation	Energy metabolism	Metabolism
scaffold1.t1029	K00413 CYC1, CYT1, petC; ubiquinol-cytochrome c reductase cytochrome c1 subunit	02020 Two-component system	Signal transduction	Environmental Information Processing
scaffold1.t1029	K00413 CYC1, CYT1, petC; ubiquinol-cytochrome c reductase cytochrome c1 subunit	04714 Thermogenesis	Environmental adaptation	Organismal Systems
scaffold1.t1029	K00413 CYC1, CYT1, petC; ubiquinol-cytochrome c reductase cytochrome c1 subunit	04260 Cardiac muscle contraction	Circulatory system	Organismal Systems
scaffold1.t1029	K00413 CYC1, CYT1, petC; ubiquinol-cytochrome c reductase cytochrome c1 subunit	05016 Huntington disease	Neurodegenerative disease	Human Diseases
scaffold1.t1029	K00413 CYC1, CYT1, petC; ubiquinol-cytochrome c reductase cytochrome c1 subunit	04932 Non-alcoholic fatty liver disease (NAFLD)	Endocrine and metabolic disease	Human Diseases
scaffold1.t1029	K00413 CYC1, CYT1, petC; ubiquinol-cytochrome c reductase cytochrome c1 subunit	05010 Alzheimer disease	Neurodegenerative disease	Human Diseases
scaffold1.t1029	K00413 CYC1, CYT1, petC; ubiquinol-cytochrome c reductase cytochrome c1 subunit	05012 Parkinson disease	Neurodegenerative disease	Human Diseases
scaffold1.t1031	K03061 PSMC2, RPT1; 26S proteasome regulatory subunit T1	03050 Proteasome	Folding, sorting and degradation	Genetic Information Processing
scaffold1.t1031	K03061 PSMC2, RPT1; 26S proteasome regulatory subunit T1	05169 Epstein-Barr virus infection	Infectious disease: viral	Human Diseases
scaffold1.t1031	K03061 PSMC2, RPT1; 26S proteasome regulatory subunit T1	03051 Proteasome	Protein families: genetic information processing	Brite Hierarchies
scaffold1.t1032	K09496 CCT4; T-complex protein 1 subunit delta	03036 Chromosome and associated proteins	Protein families: genetic information processing	Brite Hierarchies
scaffold1.t1032	K09496 CCT4; T-complex protein 1 subunit delta	04147 Exosome	Protein families: signaling and cellular processes	Brite Hierarchies
scaffold1.t1032	K09496 CCT4; T-complex protein 1 subunit delta	03110 Chaperones and folding catalysts	Protein families: genetic information processing	Brite Hierarchies
scaffold1.t1034	K02260 COX17; cytochrome c oxidase assembly protein subunit 17	00190 Oxidative phosphorylation	Energy metabolism	Metabolism
scaffold1.t1034	K02260 COX17; cytochrome c oxidase assembly protein subunit 17	04714 Thermogenesis	Environmental adaptation	Organismal Systems
scaffold1.t1034	K02260 COX17; cytochrome c oxidase assembly protein subunit 17	03029 Mitochondrial biogenesis	Protein families: genetic information processing	Brite Hierarchies
scaffold1.t1036	K13993 HSP20; HSP20 family protein	04141 Protein processing in endoplasmic reticulum	Folding, sorting and degradation	Genetic Information Processing
scaffold1.t1036	K13993 HSP20; HSP20 family protein	03110 Chaperones and folding catalysts	Protein families: genetic information processing	Brite Hierarchies
scaffold1.t1039	K10901 BLM, RECQL3, SGS1; bloom syndrome protein	03440 Homologous recombination	Replication and repair	Genetic Information Processing
scaffold1.t1039	K10901 BLM, RECQL3, SGS1; bloom syndrome protein	03460 Fanconi anemia pathway	Replication and repair	Genetic Information Processing
scaffold1.t1039	K10901 BLM, RECQL3, SGS1; bloom syndrome protein	03400 DNA repair and recombination proteins	Protein families: genetic information processing	Brite Hierarchies
scaffold1.t1039	K10901 BLM, RECQL3, SGS1; bloom syndrome protein	03032 DNA replication proteins	Protein families: genetic information processing	Brite Hierarchies
scaffold1.t1042	K14635 MPH1; ATP-dependent DNA helicase MPH1	03400 DNA repair and recombination proteins	Protein families: genetic information processing	Brite Hierarchies
scaffold1.t1043	K14284 NXF, TAP, MEX67; nuclear RNA export factor	03015 mRNA surveillance pathway	Translation	Genetic Information Processing
scaffold1.t1043	K14284 NXF, TAP, MEX67; nuclear RNA export factor	03008 Ribosome biogenesis in eukaryotes	Translation	Genetic Information Processing
scaffold1.t1043	K14284 NXF, TAP, MEX67; nuclear RNA export factor	03013 RNA transport	Translation	Genetic Information Processing
scaffold1.t1043	K14284 NXF, TAP, MEX67; nuclear RNA export factor	05168 Herpes simplex virus 1 infection	Infectious disease: viral	Human Diseases
scaffold1.t1043	K14284 NXF, TAP, MEX67; nuclear RNA export factor	05164 Influenza A	Infectious disease: viral	Human Diseases
scaffold1.t1043	K14284 NXF, TAP, MEX67; nuclear RNA export factor	03019 Messenger RNA biogenesis	Protein families: genetic information processing	Brite Hierarchies
scaffold1.t1043	K14284 NXF, TAP, MEX67; nuclear RNA export factor	03009 Ribosome biogenesis	Protein families: genetic information processing	Brite Hierarchies
scaffold1.t1047	K06639 CDC14; cell division cycle 14	04110 Cell cycle	Cell growth and death	Cellular Processes
scaffold1.t1047	K06639 CDC14; cell division cycle 14	04111 Cell cycle - yeast	Cell growth and death	Cellular Processes
scaffold1.t1047	K06639 CDC14; cell division cycle 14	04113 Meiosis - yeast	Cell growth and death	Cellular Processes
scaffold1.t1047	K06639 CDC14; cell division cycle 14	01009 Protein phosphatases and associated proteins	Protein families: metabolism	Brite Hierarchies
scaffold1.t1052	K20369 ERV29, SURF4; ER-derived vesicles protein	04131 Membrane trafficking	Protein families: genetic information processing	Brite Hierarchies
scaffold1.t1054	K12833 SF3B14; pre-mRNA branch site protein p14	03040 Spliceosome	Transcription	Genetic Information Processing
scaffold1.t1054	K12833 SF3B14; pre-mRNA branch site protein p14	03041 Spliceosome	Protein families: genetic information processing	Brite Hierarchies
scaffold1.t1060	K03320 amt, AMT, MEP; ammonium transporter, Amt family	02000 Transporters	Protein families: signaling and cellular processes	Brite Hierarchies
scaffold1.t1066	K00963 UGP2, galU, galF; UTP--glucose-1-phosphate uridylyltransferase	00500 Starch and sucrose metabolism	Carbohydrate metabolism	Metabolism
scaffold1.t1066	K00963 UGP2, galU, galF; UTP--glucose-1-phosphate uridylyltransferase	00052 Galactose metabolism	Carbohydrate metabolism	Metabolism
scaffold1.t1066	K00963 UGP2, galU, galF; UTP--glucose-1-phosphate uridylyltransferase	00040 Pentose and glucuronate interconversions	Carbohydrate metabolism	Metabolism
scaffold1.t1066	K00963 UGP2, galU, galF; UTP--glucose-1-phosphate uridylyltransferase	00520 Amino sugar and nucleotide sugar metabolism	Carbohydrate metabolism	Metabolism
scaffold1.t1070	K14675 TGL3; TAG lipase / lysophosphatidylethanolamine acyltransferase	00561 Glycerolipid metabolism	Lipid metabolism	Metabolism
scaffold1.t1078	K06670 SCC1, MCD1, RAD21; cohesin complex subunit SCC1	04110 Cell cycle	Cell growth and death	Cellular Processes
scaffold1.t1078	K06670 SCC1, MCD1, RAD21; cohesin complex subunit SCC1	04111 Cell cycle - yeast	Cell growth and death	Cellular Processes
scaffold1.t1078	K06670 SCC1, MCD1, RAD21; cohesin complex subunit SCC1	03036 Chromosome and associated proteins	Protein families: genetic information processing	Brite Hierarchies
scaffold1.t1079	K01537 ATP2C; P-type Ca2+ transporter type 2C	99980 Enzymes with EC numbers	Unclassified: metabolism	Not Included in Pathway or Brite
scaffold1.t1080	K20291 COG4, COD1; conserved oligomeric Golgi complex subunit 4	04131 Membrane trafficking	Protein families: genetic information processing	Brite Hierarchies
scaffold1.t1081	K07566 tsaC, rimN, SUA5; L-threonylcarbamoyladenylate synthase	03016 Transfer RNA biogenesis	Protein families: genetic information processing	Brite Hierarchies
scaffold1.t1081	K07566 tsaC, rimN, SUA5; L-threonylcarbamoyladenylate synthase	03009 Ribosome biogenesis	Protein families: genetic information processing	Brite Hierarchies
scaffold1.t1082	K20472 COPZ, RET3; coatomer subunit zeta	04131 Membrane trafficking	Protein families: genetic information processing	Brite Hierarchies
scaffold1.t1083	K02212 MCM4, CDC54; DNA replication licensing factor MCM4	03030 DNA replication	Replication and repair	Genetic Information Processing
scaffold1.t1083	K02212 MCM4, CDC54; DNA replication licensing factor MCM4	04111 Cell cycle - yeast	Cell growth and death	Cellular Processes
scaffold1.t1083	K02212 MCM4, CDC54; DNA replication licensing factor MCM4	04110 Cell cycle	Cell growth and death	Cellular Processes
scaffold1.t1083	K02212 MCM4, CDC54; DNA replication licensing factor MCM4	04113 Meiosis - yeast	Cell growth and death	Cellular Processes
scaffold1.t1083	K02212 MCM4, CDC54; DNA replication licensing factor MCM4	03032 DNA replication proteins	Protein families: genetic information processing	Brite Hierarchies
scaffold1.t1086	K18477 RMT2; type IV protein arginine methyltransferase	03036 Chromosome and associated proteins	Protein families: genetic information processing	Brite Hierarchies
scaffold1.t1087	K00844 HK; hexokinase	00500 Starch and sucrose metabolism	Carbohydrate metabolism	Metabolism
scaffold1.t1087	K00844 HK; hexokinase	00010 Glycolysis / Gluconeogenesis	Carbohydrate metabolism	Metabolism
scaffold1.t1087	K00844 HK; hexokinase	00051 Fructose and mannose metabolism	Carbohydrate metabolism	Metabolism
scaffold1.t1087	K00844 HK; hexokinase	00052 Galactose metabolism	Carbohydrate metabolism	Metabolism
scaffold1.t1087	K00844 HK; hexokinase	00521 Streptomycin biosynthesis	Biosynthesis of other secondary metabolites	Metabolism
scaffold1.t1087	K00844 HK; hexokinase	00524 Neomycin, kanamycin and gentamicin biosynthesis	Biosynthesis of other secondary metabolites	Metabolism
scaffold1.t1087	K00844 HK; hexokinase	00520 Amino sugar and nucleotide sugar metabolism	Carbohydrate metabolism	Metabolism
scaffold1.t1087	K00844 HK; hexokinase	04066 HIF-1 signaling pathway	Signal transduction	Environmental Information Processing
scaffold1.t1087	K00844 HK; hexokinase	04910 Insulin signaling pathway	Endocrine system	Organismal Systems
scaffold1.t1087	K00844 HK; hexokinase	04973 Carbohydrate digestion and absorption	Digestive system	Organismal Systems
scaffold1.t1087	K00844 HK; hexokinase	05131 Shigellosis	Infectious disease: bacterial	Human Diseases
scaffold1.t1087	K00844 HK; hexokinase	05230 Central carbon metabolism in cancer	Cancer: overview	Human Diseases
scaffold1.t1087	K00844 HK; hexokinase	04930 Type II diabetes mellitus	Endocrine and metabolic disease	Human Diseases
scaffold1.t1087	K00844 HK; hexokinase	04131 Membrane trafficking	Protein families: genetic information processing	Brite Hierarchies
scaffold1.t1088	K12666 OST1, RPN1; oligosaccharyltransferase complex subunit alpha (ribophorin I)	00510 N-Glycan biosynthesis	Glycan biosynthesis and metabolism	Metabolism
scaffold1.t1088	K12666 OST1, RPN1; oligosaccharyltransferase complex subunit alpha (ribophorin I)	00513 Various types of N-glycan biosynthesis	Glycan biosynthesis and metabolism	Metabolism
scaffold1.t1088	K12666 OST1, RPN1; oligosaccharyltransferase complex subunit alpha (ribophorin I)	04141 Protein processing in endoplasmic reticulum	Folding, sorting and degradation	Genetic Information Processing
scaffold1.t1090	K01507 ppa; inorganic pyrophosphatase	00190 Oxidative phosphorylation	Energy metabolism	Metabolism
scaffold1.t1091	K17434 MRPL53; large subunit ribosomal protein L53	03011 Ribosome	Protein families: genetic information processing	Brite Hierarchies
scaffold1.t1093	K08964 mtnB; methylthioribulose-1-phosphate dehydratase	00270 Cysteine and methionine metabolism	Amino acid metabolism	Metabolism
scaffold1.t1095	K08054 CANX; calnexin	04141 Protein processing in endoplasmic reticulum	Folding, sorting and degradation	Genetic Information Processing
scaffold1.t1095	K08054 CANX; calnexin	04145 Phagosome	Transport and catabolism	Cellular Processes
scaffold1.t1095	K08054 CANX; calnexin	04612 Antigen processing and presentation	Immune system	Organismal Systems
scaffold1.t1095	K08054 CANX; calnexin	04918 Thyroid hormone synthesis	Endocrine system	Organismal Systems
scaffold1.t1095	K08054 CANX; calnexin	05166 Human T-cell leukemia virus 1 infection	Infectious disease: viral	Human Diseases
scaffold1.t1095	K08054 CANX; calnexin	04091 Lectins	Protein families: signaling and cellular processes	Brite Hierarchies
scaffold1.t1095	K08054 CANX; calnexin	03110 Chaperones and folding catalysts	Protein families: genetic information processing	Brite Hierarchies
scaffold1.t1095	K08054 CANX; calnexin	04131 Membrane trafficking	Protein families: genetic information processing	Brite Hierarchies
scaffold1.t1096	K00140 mmsA, iolA, ALDH6A1; malonate-semialdehyde dehydrogenase (acetylating) / methylmalonate-semialdehyde dehydrogenase	00410 beta-Alanine metabolism	Metabolism of other amino acids	Metabolism
scaffold1.t1096	K00140 mmsA, iolA, ALDH6A1; malonate-semialdehyde dehydrogenase (acetylating) / methylmalonate-semialdehyde dehydrogenase	00280 Valine, leucine and isoleucine degradation	Amino acid metabolism	Metabolism
scaffold1.t1096	K00140 mmsA, iolA, ALDH6A1; malonate-semialdehyde dehydrogenase (acetylating) / methylmalonate-semialdehyde dehydrogenase	00640 Propanoate metabolism	Carbohydrate metabolism	Metabolism
scaffold1.t1096	K00140 mmsA, iolA, ALDH6A1; malonate-semialdehyde dehydrogenase (acetylating) / methylmalonate-semialdehyde dehydrogenase	00562 Inositol phosphate metabolism	Carbohydrate metabolism	Metabolism
scaffold1.t1100	K16330 K16330; pseudouridylate synthase / pseudouridine kinase	00240 Pyrimidine metabolism	Nucleotide metabolism	Metabolism
scaffold1.t1101	K14553 UTP18; U3 small nucleolar RNA-associated protein 18	03008 Ribosome biogenesis in eukaryotes	Translation	Genetic Information Processing
scaffold1.t1101	K14553 UTP18; U3 small nucleolar RNA-associated protein 18	03009 Ribosome biogenesis	Protein families: genetic information processing	Brite Hierarchies
scaffold1.t1104	K00079 CBR1; carbonyl reductase 1	00980 Metabolism of xenobiotics by cytochrome P450	Xenobiotics biodegradation and metabolism	Metabolism
scaffold1.t1104	K00079 CBR1; carbonyl reductase 1	00790 Folate biosynthesis	Metabolism of cofactors and vitamins	Metabolism
scaffold1.t1104	K00079 CBR1; carbonyl reductase 1	00590 Arachidonic acid metabolism	Lipid metabolism	Metabolism
scaffold1.t1104	K00079 CBR1; carbonyl reductase 1	05204 Chemical carcinogenesis	Cancer: overview	Human Diseases
scaffold1.t1105	K10735 GINS4, SLD5; GINS complex subunit 4	03032 DNA replication proteins	Protein families: genetic information processing	Brite Hierarchies
scaffold1.t1107	K12736 PPWD1; peptidylprolyl isomerase domain and WD repeat-containing protein 1	03041 Spliceosome	Protein families: genetic information processing	Brite Hierarchies
scaffold1.t1107	K12736 PPWD1; peptidylprolyl isomerase domain and WD repeat-containing protein 1	03110 Chaperones and folding catalysts	Protein families: genetic information processing	Brite Hierarchies
scaffold1.t1108	K01626 E2.5.1.54, aroF, aroG, aroH; 3-deoxy-7-phosphoheptulonate synthase	00400 Phenylalanine, tyrosine and tryptophan biosynthesis	Amino acid metabolism	Metabolism
scaffold1.t1108	K01626 E2.5.1.54, aroF, aroG, aroH; 3-deoxy-7-phosphoheptulonate synthase	02024 Quorum sensing	Cellular community - prokaryotes	Cellular Processes
scaffold1.t1115	K19800 SCH9; serine/threonine protein kinase SCH9	04138 Autophagy - yeast	Transport and catabolism	Cellular Processes
scaffold1.t1115	K19800 SCH9; serine/threonine protein kinase SCH9	04213 Longevity regulating pathway - multiple species	Aging	Organismal Systems
scaffold1.t1115	K19800 SCH9; serine/threonine protein kinase SCH9	01001 Protein kinases	Protein families: metabolism	Brite Hierarchies
scaffold1.t1118	K22008 PSK1; serine/threonine-protein kinase Psk1	01001 Protein kinases	Protein families: metabolism	Brite Hierarchies
scaffold1.t1119	K12662 PRPF4, PRP4; U4/U6 small nuclear ribonucleoprotein PRP4	03040 Spliceosome	Transcription	Genetic Information Processing
scaffold1.t1119	K12662 PRPF4, PRP4; U4/U6 small nuclear ribonucleoprotein PRP4	03041 Spliceosome	Protein families: genetic information processing	Brite Hierarchies
scaffold1.t1120	K15563 BUR2; protein BUR2	03021 Transcription machinery	Protein families: genetic information processing	Brite Hierarchies
scaffold1.t1121	K12627 LSM8; U6 snRNA-associated Sm-like protein LSm8	03040 Spliceosome	Transcription	Genetic Information Processing
scaffold1.t1121	K12627 LSM8; U6 snRNA-associated Sm-like protein LSm8	03018 RNA degradation	Folding, sorting and degradation	Genetic Information Processing
scaffold1.t1121	K12627 LSM8; U6 snRNA-associated Sm-like protein LSm8	03041 Spliceosome	Protein families: genetic information processing	Brite Hierarchies
scaffold1.t1121	K12627 LSM8; U6 snRNA-associated Sm-like protein LSm8	03019 Messenger RNA biogenesis	Protein families: genetic information processing	Brite Hierarchies
scaffold1.t1126	K09650 PARL, PSARL, PCP1; rhomboid-like protein	01002 Peptidases and inhibitors	Protein families: metabolism	Brite Hierarchies
scaffold1.t1126	K09650 PARL, PSARL, PCP1; rhomboid-like protein	03029 Mitochondrial biogenesis	Protein families: genetic information processing	Brite Hierarchies
scaffold1.t1127	K11121 SIR2; NAD+-dependent protein deacetylase SIR2	00760 Nicotinate and nicotinamide metabolism	Metabolism of cofactors and vitamins	Metabolism
scaffold1.t1127	K11121 SIR2; NAD+-dependent protein deacetylase SIR2	04213 Longevity regulating pathway - multiple species	Aging	Organismal Systems
scaffold1.t1127	K11121 SIR2; NAD+-dependent protein deacetylase SIR2	03032 DNA replication proteins	Protein families: genetic information processing	Brite Hierarchies
scaffold1.t1127	K11121 SIR2; NAD+-dependent protein deacetylase SIR2	03036 Chromosome and associated proteins	Protein families: genetic information processing	Brite Hierarchies
scaffold1.t1129	K12625 LSM6; U6 snRNA-associated Sm-like protein LSm6	03018 RNA degradation	Folding, sorting and degradation	Genetic Information Processing
scaffold1.t1129	K12625 LSM6; U6 snRNA-associated Sm-like protein LSm6	03040 Spliceosome	Transcription	Genetic Information Processing
scaffold1.t1129	K12625 LSM6; U6 snRNA-associated Sm-like protein LSm6	03019 Messenger RNA biogenesis	Protein families: genetic information processing	Brite Hierarchies
scaffold1.t1129	K12625 LSM6; U6 snRNA-associated Sm-like protein LSm6	03041 Spliceosome	Protein families: genetic information processing	Brite Hierarchies
scaffold1.t1138	K14791 PWP1; periodic tryptophan protein 1	03009 Ribosome biogenesis	Protein families: genetic information processing	Brite Hierarchies
scaffold1.t1139	K12815 DHX38, PRP16; pre-mRNA-splicing factor ATP-dependent RNA helicase DHX38/PRP16	03040 Spliceosome	Transcription	Genetic Information Processing
scaffold1.t1139	K12815 DHX38, PRP16; pre-mRNA-splicing factor ATP-dependent RNA helicase DHX38/PRP16	03041 Spliceosome	Protein families: genetic information processing	Brite Hierarchies
scaffold1.t1140	K01512 acyP; acylphosphatase	00620 Pyruvate metabolism	Carbohydrate metabolism	Metabolism
scaffold1.t1140	K01512 acyP; acylphosphatase	00627 Aminobenzoate degradation	Xenobiotics biodegradation and metabolism	Metabolism
scaffold1.t1144	K07232 CHAC, chaC; glutathione-specific gamma-glutamylcyclotransferase	00480 Glutathione metabolism	Metabolism of other amino acids	Metabolism
scaffold1.t1151	K14773 UTP23; U3 small nucleolar RNA-associated protein 23	03009 Ribosome biogenesis	Protein families: genetic information processing	Brite Hierarchies
scaffold1.t1152	K17508 PTC7, PPTC7; protein phosphatase PTC7	01009 Protein phosphatases and associated proteins	Protein families: metabolism	Brite Hierarchies
scaffold1.t1153	K12609 CAF120; CCR4-NOT transcriptional complex subunit CAF120	03018 RNA degradation	Folding, sorting and degradation	Genetic Information Processing
scaffold1.t1153	K12609 CAF120; CCR4-NOT transcriptional complex subunit CAF120	03019 Messenger RNA biogenesis	Protein families: genetic information processing	Brite Hierarchies
scaffold1.t1154	K02831 RAD53; ser/thr/tyr protein kinase RAD53	04113 Meiosis - yeast	Cell growth and death	Cellular Processes
scaffold1.t1154	K02831 RAD53; ser/thr/tyr protein kinase RAD53	04111 Cell cycle - yeast	Cell growth and death	Cellular Processes
scaffold1.t1154	K02831 RAD53; ser/thr/tyr protein kinase RAD53	03400 DNA repair and recombination proteins	Protein families: genetic information processing	Brite Hierarchies
scaffold1.t1156	K07151 STT3; dolichyl-diphosphooligosaccharide---protein glycosyltransferase	00510 N-Glycan biosynthesis	Glycan biosynthesis and metabolism	Metabolism
scaffold1.t1156	K07151 STT3; dolichyl-diphosphooligosaccharide---protein glycosyltransferase	00513 Various types of N-glycan biosynthesis	Glycan biosynthesis and metabolism	Metabolism
scaffold1.t1156	K07151 STT3; dolichyl-diphosphooligosaccharide---protein glycosyltransferase	04141 Protein processing in endoplasmic reticulum	Folding, sorting and degradation	Genetic Information Processing
scaffold1.t1156	K07151 STT3; dolichyl-diphosphooligosaccharide---protein glycosyltransferase	01003 Glycosyltransferases	Protein families: metabolism	Brite Hierarchies
scaffold1.t1157	K01549 TIM11, ATP21; F-type H+-transporting ATP synthase subunit e	00190 Oxidative phosphorylation	Energy metabolism	Metabolism
scaffold1.t1158	K10415 DYNC1I, DNCI; dynein intermediate chain, cytosolic	04145 Phagosome	Transport and catabolism	Cellular Processes
scaffold1.t1158	K10415 DYNC1I, DNCI; dynein intermediate chain, cytosolic	04962 Vasopressin-regulated water reabsorption	Excretory system	Organismal Systems
scaffold1.t1158	K10415 DYNC1I, DNCI; dynein intermediate chain, cytosolic	05132 Salmonella infection	Infectious disease: bacterial	Human Diseases
scaffold1.t1158	K10415 DYNC1I, DNCI; dynein intermediate chain, cytosolic	03036 Chromosome and associated proteins	Protein families: genetic information processing	Brite Hierarchies
scaffold1.t1158	K10415 DYNC1I, DNCI; dynein intermediate chain, cytosolic	04812 Cytoskeleton proteins	Protein families: signaling and cellular processes	Brite Hierarchies
scaffold1.t1159	K05275 E1.1.1.65; pyridoxine 4-dehydrogenase	00750 Vitamin B6 metabolism	Metabolism of cofactors and vitamins	Metabolism
scaffold1.t1161	K21768 TBCE; tubulin-specific chaperone E	04812 Cytoskeleton proteins	Protein families: signaling and cellular processes	Brite Hierarchies
scaffold1.t1163	K01771 plc; 1-phosphatidylinositol phosphodiesterase	00562 Inositol phosphate metabolism	Carbohydrate metabolism	Metabolism
scaffold1.t1165	K00789 metK; S-adenosylmethionine synthetase	00270 Cysteine and methionine metabolism	Amino acid metabolism	Metabolism
scaffold1.t1169	K00295 MTD1; methylenetetrahydrofolate dehydrogenase (NAD+)	00670 One carbon pool by folate	Metabolism of cofactors and vitamins	Metabolism
scaffold1.t1170	K02575 NRT, narK, nrtP, nasA; MFS transporter, NNP family, nitrate/nitrite transporter	00910 Nitrogen metabolism	Energy metabolism	Metabolism
scaffold1.t1170	K02575 NRT, narK, nrtP, nasA; MFS transporter, NNP family, nitrate/nitrite transporter	02000 Transporters	Protein families: signaling and cellular processes	Brite Hierarchies
scaffold1.t1172	K14963 WDR5, SWD3, CPS30; COMPASS component SWD3	04934 Cushing syndrome	Endocrine and metabolic disease	Human Diseases
scaffold1.t1172	K14963 WDR5, SWD3, CPS30; COMPASS component SWD3	03036 Chromosome and associated proteins	Protein families: genetic information processing	Brite Hierarchies
scaffold1.t1177	K01489 cdd, CDA; cytidine deaminase	00240 Pyrimidine metabolism	Nucleotide metabolism	Metabolism
scaffold1.t1177	K01489 cdd, CDA; cytidine deaminase	00983 Drug metabolism - other enzymes	Xenobiotics biodegradation and metabolism	Metabolism
scaffold1.t1178	K11230 SSK2; mitogen-activated protein kinase kinase kinase	04011 MAPK signaling pathway - yeast	Signal transduction	Environmental Information Processing
scaffold1.t1178	K11230 SSK2; mitogen-activated protein kinase kinase kinase	02020 Two-component system	Signal transduction	Environmental Information Processing
scaffold1.t1178	K11230 SSK2; mitogen-activated protein kinase kinase kinase	01001 Protein kinases	Protein families: metabolism	Brite Hierarchies
scaffold1.t1179	K13237 DECR2; peroxisomal 2,4-dienoyl-CoA reductase	04146 Peroxisome	Transport and catabolism	Cellular Processes
scaffold1.t1186	K06100 SYMPK; symplekin	03015 mRNA surveillance pathway	Translation	Genetic Information Processing
scaffold1.t1186	K06100 SYMPK; symplekin	04530 Tight junction	Cellular community - eukaryotes	Cellular Processes
scaffold1.t1186	K06100 SYMPK; symplekin	03021 Transcription machinery	Protein families: genetic information processing	Brite Hierarchies
scaffold1.t1186	K06100 SYMPK; symplekin	03019 Messenger RNA biogenesis	Protein families: genetic information processing	Brite Hierarchies
scaffold1.t1189	K14837 NOP12; nucleolar protein 12	03009 Ribosome biogenesis	Protein families: genetic information processing	Brite Hierarchies
scaffold1.t1194	K09471 puuB, ordL; gamma-glutamylputrescine oxidase	00330 Arginine and proline metabolism	Amino acid metabolism	Metabolism
scaffold1.t1195	K01845 hemL; glutamate-1-semialdehyde 2,1-aminomutase	00860 Porphyrin and chlorophyll metabolism	Metabolism of cofactors and vitamins	Metabolism
scaffold1.t1195	K01845 hemL; glutamate-1-semialdehyde 2,1-aminomutase	01007 Amino acid related enzymes	Protein families: metabolism	Brite Hierarchies
scaffold1.t1198	K02958 RP-S15e, RPS15; small subunit ribosomal protein S15e	03010 Ribosome	Translation	Genetic Information Processing
scaffold1.t1198	K02958 RP-S15e, RPS15; small subunit ribosomal protein S15e	03011 Ribosome	Protein families: genetic information processing	Brite Hierarchies
scaffold1.t1205	K13288 orn, REX2, REXO2; oligoribonuclease	03008 Ribosome biogenesis in eukaryotes	Translation	Genetic Information Processing
scaffold1.t1205	K13288 orn, REX2, REXO2; oligoribonuclease	03009 Ribosome biogenesis	Protein families: genetic information processing	Brite Hierarchies
scaffold1.t1205	K13288 orn, REX2, REXO2; oligoribonuclease	03019 Messenger RNA biogenesis	Protein families: genetic information processing	Brite Hierarchies
scaffold1.t1206	K01835 pgm; phosphoglucomutase	00030 Pentose phosphate pathway	Carbohydrate metabolism	Metabolism
scaffold1.t1206	K01835 pgm; phosphoglucomutase	00521 Streptomycin biosynthesis	Biosynthesis of other secondary metabolites	Metabolism
scaffold1.t1206	K01835 pgm; phosphoglucomutase	00230 Purine metabolism	Nucleotide metabolism	Metabolism
scaffold1.t1206	K01835 pgm; phosphoglucomutase	00052 Galactose metabolism	Carbohydrate metabolism	Metabolism
scaffold1.t1206	K01835 pgm; phosphoglucomutase	00010 Glycolysis / Gluconeogenesis	Carbohydrate metabolism	Metabolism
scaffold1.t1206	K01835 pgm; phosphoglucomutase	00520 Amino sugar and nucleotide sugar metabolism	Carbohydrate metabolism	Metabolism
scaffold1.t1206	K01835 pgm; phosphoglucomutase	00500 Starch and sucrose metabolism	Carbohydrate metabolism	Metabolism
scaffold1.t1210	K08330 ATG11; autophagy-related protein 11	04136 Autophagy - other	Transport and catabolism	Cellular Processes
scaffold1.t1210	K08330 ATG11; autophagy-related protein 11	04138 Autophagy - yeast	Transport and catabolism	Cellular Processes
scaffold1.t1210	K08330 ATG11; autophagy-related protein 11	04139 Mitophagy - yeast	Transport and catabolism	Cellular Processes
scaffold1.t1210	K08330 ATG11; autophagy-related protein 11	03029 Mitochondrial biogenesis	Protein families: genetic information processing	Brite Hierarchies
scaffold1.t1210	K08330 ATG11; autophagy-related protein 11	04131 Membrane trafficking	Protein families: genetic information processing	Brite Hierarchies
scaffold1.t1210	K08330 ATG11; autophagy-related protein 11	02000 Transporters	Protein families: signaling and cellular processes	Brite Hierarchies
scaffold1.t1213	K11874 UBP16; ubiquitin carboxyl-terminal hydrolase 16	01002 Peptidases and inhibitors	Protein families: metabolism	Brite Hierarchies
scaffold1.t1213	K11874 UBP16; ubiquitin carboxyl-terminal hydrolase 16	04121 Ubiquitin system	Protein families: genetic information processing	Brite Hierarchies
scaffold1.t1215	K21632 WOR2; white-opaque regulator 2	03000 Transcription factors	Protein families: genetic information processing	Brite Hierarchies
scaffold1.t1218	K03935 NDUFS2; NADH dehydrogenase (ubiquinone) Fe-S protein 2	00190 Oxidative phosphorylation	Energy metabolism	Metabolism
scaffold1.t1218	K03935 NDUFS2; NADH dehydrogenase (ubiquinone) Fe-S protein 2	04714 Thermogenesis	Environmental adaptation	Organismal Systems
scaffold1.t1218	K03935 NDUFS2; NADH dehydrogenase (ubiquinone) Fe-S protein 2	04723 Retrograde endocannabinoid signaling	Nervous system	Organismal Systems
scaffold1.t1218	K03935 NDUFS2; NADH dehydrogenase (ubiquinone) Fe-S protein 2	05010 Alzheimer disease	Neurodegenerative disease	Human Diseases
scaffold1.t1218	K03935 NDUFS2; NADH dehydrogenase (ubiquinone) Fe-S protein 2	05016 Huntington disease	Neurodegenerative disease	Human Diseases
scaffold1.t1218	K03935 NDUFS2; NADH dehydrogenase (ubiquinone) Fe-S protein 2	04932 Non-alcoholic fatty liver disease (NAFLD)	Endocrine and metabolic disease	Human Diseases
scaffold1.t1218	K03935 NDUFS2; NADH dehydrogenase (ubiquinone) Fe-S protein 2	05012 Parkinson disease	Neurodegenerative disease	Human Diseases
scaffold1.t1219	K06126 COQ6; ubiquinone biosynthesis monooxygenase Coq6	00130 Ubiquinone and other terpenoid-quinone biosynthesis	Metabolism of cofactors and vitamins	Metabolism
scaffold1.t1221	K02127 ATPeF0B, ATP5F1, ATP4; F-type H+-transporting ATPase subunit b	00190 Oxidative phosphorylation	Energy metabolism	Metabolism
scaffold1.t1221	K02127 ATPeF0B, ATP5F1, ATP4; F-type H+-transporting ATPase subunit b	04714 Thermogenesis	Environmental adaptation	Organismal Systems
scaffold1.t1221	K02127 ATPeF0B, ATP5F1, ATP4; F-type H+-transporting ATPase subunit b	05016 Huntington disease	Neurodegenerative disease	Human Diseases
scaffold1.t1221	K02127 ATPeF0B, ATP5F1, ATP4; F-type H+-transporting ATPase subunit b	05012 Parkinson disease	Neurodegenerative disease	Human Diseases
scaffold1.t1221	K02127 ATPeF0B, ATP5F1, ATP4; F-type H+-transporting ATPase subunit b	05010 Alzheimer disease	Neurodegenerative disease	Human Diseases
scaffold1.t1222	K14771 NOC4, UTP19; U3 small nucleolar RNA-associated protein 19	03009 Ribosome biogenesis	Protein families: genetic information processing	Brite Hierarchies
scaffold1.t1223	K16073 ALR, MNR; magnesium transporter	02000 Transporters	Protein families: signaling and cellular processes	Brite Hierarchies
scaffold1.t1224	K14407 CSTF2, RNA15; cleavage stimulation factor subunit 2	03015 mRNA surveillance pathway	Translation	Genetic Information Processing
scaffold1.t1224	K14407 CSTF2, RNA15; cleavage stimulation factor subunit 2	03019 Messenger RNA biogenesis	Protein families: genetic information processing	Brite Hierarchies
scaffold1.t1225	K20367 ERGIC3, ERV46; endoplasmic reticulum-Golgi intermediate compartment protein 3	04131 Membrane trafficking	Protein families: genetic information processing	Brite Hierarchies
scaffold1.t1227	K02739 PSMB7; 20S proteasome subunit beta 2	03050 Proteasome	Folding, sorting and degradation	Genetic Information Processing
scaffold1.t1227	K02739 PSMB7; 20S proteasome subunit beta 2	03051 Proteasome	Protein families: genetic information processing	Brite Hierarchies
scaffold1.t1227	K02739 PSMB7; 20S proteasome subunit beta 2	01002 Peptidases and inhibitors	Protein families: metabolism	Brite Hierarchies
scaffold1.t1228	K14317 NUP214, CAN; nuclear pore complex protein Nup214	03013 RNA transport	Translation	Genetic Information Processing
scaffold1.t1228	K14317 NUP214, CAN; nuclear pore complex protein Nup214	03019 Messenger RNA biogenesis	Protein families: genetic information processing	Brite Hierarchies
scaffold1.t1230	K03027 RPC40, POLR1C; DNA-directed RNA polymerases I and III subunit RPAC1	03020 RNA polymerase	Transcription	Genetic Information Processing
scaffold1.t1230	K03027 RPC40, POLR1C; DNA-directed RNA polymerases I and III subunit RPAC1	04623 Cytosolic DNA-sensing pathway	Immune system	Organismal Systems
scaffold1.t1230	K03027 RPC40, POLR1C; DNA-directed RNA polymerases I and III subunit RPAC1	03021 Transcription machinery	Protein families: genetic information processing	Brite Hierarchies
scaffold1.t1231	K10686 UBE1C, UBA3; ubiquitin-activating enzyme E1 C	04120 Ubiquitin mediated proteolysis	Folding, sorting and degradation	Genetic Information Processing
scaffold1.t1231	K10686 UBE1C, UBA3; ubiquitin-activating enzyme E1 C	04121 Ubiquitin system	Protein families: genetic information processing	Brite Hierarchies
scaffold1.t1232	K11137 TELO2, TEL2; telomere length regulation protein	03460 Fanconi anemia pathway	Replication and repair	Genetic Information Processing
scaffold1.t1232	K11137 TELO2, TEL2; telomere length regulation protein	04150 mTOR signaling pathway	Signal transduction	Environmental Information Processing
scaffold1.t1232	K11137 TELO2, TEL2; telomere length regulation protein	03032 DNA replication proteins	Protein families: genetic information processing	Brite Hierarchies
scaffold1.t1232	K11137 TELO2, TEL2; telomere length regulation protein	03400 DNA repair and recombination proteins	Protein families: genetic information processing	Brite Hierarchies
scaffold1.t1235	K15340 DCLRE1A, SNM1A, PSO2; DNA cross-link repair 1A protein	03400 DNA repair and recombination proteins	Protein families: genetic information processing	Brite Hierarchies
scaffold1.t1236	K12621 LSM2; U6 snRNA-associated Sm-like protein LSm2	03040 Spliceosome	Transcription	Genetic Information Processing
scaffold1.t1236	K12621 LSM2; U6 snRNA-associated Sm-like protein LSm2	03018 RNA degradation	Folding, sorting and degradation	Genetic Information Processing
scaffold1.t1236	K12621 LSM2; U6 snRNA-associated Sm-like protein LSm2	03019 Messenger RNA biogenesis	Protein families: genetic information processing	Brite Hierarchies
scaffold1.t1236	K12621 LSM2; U6 snRNA-associated Sm-like protein LSm2	03041 Spliceosome	Protein families: genetic information processing	Brite Hierarchies
scaffold1.t1237	K03869 CUL3; cullin 3	04120 Ubiquitin mediated proteolysis	Folding, sorting and degradation	Genetic Information Processing
scaffold1.t1237	K03869 CUL3; cullin 3	04341 Hedgehog signaling pathway - fly	Signal transduction	Environmental Information Processing
scaffold1.t1237	K03869 CUL3; cullin 3	04340 Hedgehog signaling pathway	Signal transduction	Environmental Information Processing
scaffold1.t1237	K03869 CUL3; cullin 3	04121 Ubiquitin system	Protein families: genetic information processing	Brite Hierarchies
scaffold1.t1237	K03869 CUL3; cullin 3	03400 DNA repair and recombination proteins	Protein families: genetic information processing	Brite Hierarchies
scaffold1.t1238	K11087 SNRPD1, SMD1; small nuclear ribonucleoprotein D1	03040 Spliceosome	Transcription	Genetic Information Processing
scaffold1.t1238	K11087 SNRPD1, SMD1; small nuclear ribonucleoprotein D1	05322 Systemic lupus erythematosus	Immune disease	Human Diseases
scaffold1.t1238	K11087 SNRPD1, SMD1; small nuclear ribonucleoprotein D1	03032 DNA replication proteins	Protein families: genetic information processing	Brite Hierarchies
scaffold1.t1238	K11087 SNRPD1, SMD1; small nuclear ribonucleoprotein D1	03041 Spliceosome	Protein families: genetic information processing	Brite Hierarchies
scaffold1.t1239	K19589 N6AMT1; release factor glutamine methyltransferase	03012 Translation factors	Protein families: genetic information processing	Brite Hierarchies
scaffold1.t1242	K05767 IQGAP2_3; Ras GTPase-activating-like protein IQGAP2/3	04810 Regulation of actin cytoskeleton	Cell motility	Cellular Processes
scaffold1.t1242	K05767 IQGAP2_3; Ras GTPase-activating-like protein IQGAP2/3	04147 Exosome	Protein families: signaling and cellular processes	Brite Hierarchies
scaffold1.t1242	K05767 IQGAP2_3; Ras GTPase-activating-like protein IQGAP2/3	04812 Cytoskeleton proteins	Protein families: signaling and cellular processes	Brite Hierarchies
scaffold1.t1244	K11187 PRDX5; peroxiredoxin 5, atypical 2-Cys peroxiredoxin	04146 Peroxisome	Transport and catabolism	Cellular Processes
scaffold1.t1245	K08064 NFYA; nuclear transcription factor Y, alpha	04612 Antigen processing and presentation	Immune system	Organismal Systems
scaffold1.t1245	K08064 NFYA; nuclear transcription factor Y, alpha	05152 Tuberculosis	Infectious disease: bacterial	Human Diseases
scaffold1.t1245	K08064 NFYA; nuclear transcription factor Y, alpha	03000 Transcription factors	Protein families: genetic information processing	Brite Hierarchies
scaffold1.t1247	K10753 ASF1; histone chaperone ASF1	03036 Chromosome and associated proteins	Protein families: genetic information processing	Brite Hierarchies
scaffold1.t1248	K14408 CSTF3, RNA14; cleavage stimulation factor subunit 3	03015 mRNA surveillance pathway	Translation	Genetic Information Processing
scaffold1.t1248	K14408 CSTF3, RNA14; cleavage stimulation factor subunit 3	03019 Messenger RNA biogenesis	Protein families: genetic information processing	Brite Hierarchies
scaffold1.t1249	K11593 ELF2C, AGO; eukaryotic translation initiation factor 2C	04361 Axon regeneration	Development and regeneration	Organismal Systems
scaffold1.t1249	K11593 ELF2C, AGO; eukaryotic translation initiation factor 2C	03019 Messenger RNA biogenesis	Protein families: genetic information processing	Brite Hierarchies
scaffold1.t1249	K11593 ELF2C, AGO; eukaryotic translation initiation factor 2C	03036 Chromosome and associated proteins	Protein families: genetic information processing	Brite Hierarchies
scaffold1.t1251	K00293 LYS9; saccharopine dehydrogenase (NADP+, L-glutamate forming)	00300 Lysine biosynthesis	Amino acid metabolism	Metabolism
scaffold1.t1251	K00293 LYS9; saccharopine dehydrogenase (NADP+, L-glutamate forming)	00310 Lysine degradation	Amino acid metabolism	Metabolism
scaffold1.t1253	K08192 DAL; MFS transporter, ACS family, allantoate permease	02000 Transporters	Protein families: signaling and cellular processes	Brite Hierarchies
scaffold1.t1255	K08518 STXBP5, SRO7_77; syntaxin-binding protein 5	04131 Membrane trafficking	Protein families: genetic information processing	Brite Hierarchies
scaffold1.t1260	K06947 GRC3, NOL9; polynucleotide 5'-hydroxyl-kinase GRC3/NOL9	03009 Ribosome biogenesis	Protein families: genetic information processing	Brite Hierarchies
scaffold1.t1262	K22723 AUR1; inositol phosphorylceramide synthase catalytic subunit	99980 Enzymes with EC numbers	Unclassified: metabolism	Not Included in Pathway or Brite
scaffold1.t1263	K08794 CAMK1; calcium/calmodulin-dependent protein kinase I	04020 Calcium signaling pathway	Signal transduction	Environmental Information Processing
scaffold1.t1263	K08794 CAMK1; calcium/calmodulin-dependent protein kinase I	04921 Oxytocin signaling pathway	Endocrine system	Organismal Systems
scaffold1.t1263	K08794 CAMK1; calcium/calmodulin-dependent protein kinase I	04925 Aldosterone synthesis and secretion	Endocrine system	Organismal Systems
scaffold1.t1263	K08794 CAMK1; calcium/calmodulin-dependent protein kinase I	05214 Glioma	Cancer: specific types	Human Diseases
scaffold1.t1263	K08794 CAMK1; calcium/calmodulin-dependent protein kinase I	01001 Protein kinases	Protein families: metabolism	Brite Hierarchies
scaffold1.t1264	K15033 ICT1; peptidyl-tRNA hydrolase ICT1	03012 Translation factors	Protein families: genetic information processing	Brite Hierarchies
scaffold1.t1265	K15561 NAB3; nuclear polyadenylated RNA-binding protein 3	03021 Transcription machinery	Protein families: genetic information processing	Brite Hierarchies
scaffold1.t1271	K01895 ACSS1_2, acs; acetyl-CoA synthetase	00640 Propanoate metabolism	Carbohydrate metabolism	Metabolism
scaffold1.t1271	K01895 ACSS1_2, acs; acetyl-CoA synthetase	00720 Carbon fixation pathways in prokaryotes	Energy metabolism	Metabolism
scaffold1.t1271	K01895 ACSS1_2, acs; acetyl-CoA synthetase	00680 Methane metabolism	Energy metabolism	Metabolism
scaffold1.t1271	K01895 ACSS1_2, acs; acetyl-CoA synthetase	00630 Glyoxylate and dicarboxylate metabolism	Carbohydrate metabolism	Metabolism
scaffold1.t1271	K01895 ACSS1_2, acs; acetyl-CoA synthetase	00010 Glycolysis / Gluconeogenesis	Carbohydrate metabolism	Metabolism
scaffold1.t1271	K01895 ACSS1_2, acs; acetyl-CoA synthetase	00620 Pyruvate metabolism	Carbohydrate metabolism	Metabolism
scaffold1.t1271	K01895 ACSS1_2, acs; acetyl-CoA synthetase	01004 Lipid biosynthesis proteins	Protein families: metabolism	Brite Hierarchies
scaffold1.t1272	K10756 RFC3_5; replication factor C subunit 3/5	03430 Mismatch repair	Replication and repair	Genetic Information Processing
scaffold1.t1272	K10756 RFC3_5; replication factor C subunit 3/5	03420 Nucleotide excision repair	Replication and repair	Genetic Information Processing
scaffold1.t1272	K10756 RFC3_5; replication factor C subunit 3/5	03030 DNA replication	Replication and repair	Genetic Information Processing
scaffold1.t1272	K10756 RFC3_5; replication factor C subunit 3/5	03400 DNA repair and recombination proteins	Protein families: genetic information processing	Brite Hierarchies
scaffold1.t1272	K10756 RFC3_5; replication factor C subunit 3/5	03036 Chromosome and associated proteins	Protein families: genetic information processing	Brite Hierarchies
scaffold1.t1272	K10756 RFC3_5; replication factor C subunit 3/5	03032 DNA replication proteins	Protein families: genetic information processing	Brite Hierarchies
scaffold1.t1274	K10754 RFC1; replication factor C subunit 1	03030 DNA replication	Replication and repair	Genetic Information Processing
scaffold1.t1274	K10754 RFC1; replication factor C subunit 1	03430 Mismatch repair	Replication and repair	Genetic Information Processing
scaffold1.t1274	K10754 RFC1; replication factor C subunit 1	03420 Nucleotide excision repair	Replication and repair	Genetic Information Processing
scaffold1.t1274	K10754 RFC1; replication factor C subunit 1	03400 DNA repair and recombination proteins	Protein families: genetic information processing	Brite Hierarchies
scaffold1.t1274	K10754 RFC1; replication factor C subunit 1	03032 DNA replication proteins	Protein families: genetic information processing	Brite Hierarchies
scaffold1.t1278	K04650 NCOR1, N-CoR; nuclear receptor co-repressor 1	04919 Thyroid hormone signaling pathway	Endocrine system	Organismal Systems
scaffold1.t1278	K04650 NCOR1, N-CoR; nuclear receptor co-repressor 1	05202 Transcriptional misregulation in cancer	Cancer: overview	Human Diseases
scaffold1.t1278	K04650 NCOR1, N-CoR; nuclear receptor co-repressor 1	01522 Endocrine resistance	Drug resistance: antineoplastic	Human Diseases
scaffold1.t1278	K04650 NCOR1, N-CoR; nuclear receptor co-repressor 1	01009 Protein phosphatases and associated proteins	Protein families: metabolism	Brite Hierarchies
scaffold1.t1279	K00809 DHPS, dys; deoxyhypusine synthase	99980 Enzymes with EC numbers	Unclassified: metabolism	Not Included in Pathway or Brite
scaffold1.t1282	K00078 DHDH; dihydrodiol dehydrogenase / D-xylose 1-dehydrogenase (NADP)	00040 Pentose and glucuronate interconversions	Carbohydrate metabolism	Metabolism
scaffold1.t1282	K00078 DHDH; dihydrodiol dehydrogenase / D-xylose 1-dehydrogenase (NADP)	00980 Metabolism of xenobiotics by cytochrome P450	Xenobiotics biodegradation and metabolism	Metabolism
scaffold1.t1283	K15444 TRM9; tRNA (uracil-5-)-methyltransferase TRM9	03016 Transfer RNA biogenesis	Protein families: genetic information processing	Brite Hierarchies
scaffold1.t1285	K17262 TBCB, CKAP1, ALF1; tubulin-specific chaperone B	04147 Exosome	Protein families: signaling and cellular processes	Brite Hierarchies
scaffold1.t1285	K17262 TBCB, CKAP1, ALF1; tubulin-specific chaperone B	04812 Cytoskeleton proteins	Protein families: signaling and cellular processes	Brite Hierarchies
scaffold1.t1286	K15692 RNF13, RZF; E3 ubiquitin-protein ligase RNF13	04121 Ubiquitin system	Protein families: genetic information processing	Brite Hierarchies
scaffold1.t1293	K20823 NAA35, MAK10; N-alpha-acetyltransferase 35, NatC auxiliary subunit	04131 Membrane trafficking	Protein families: genetic information processing	Brite Hierarchies
scaffold1.t1294	K13354 SLC25A17, PMP34; solute carrier family 25 (peroxisomal adenine nucleotide transporter), member 17	04146 Peroxisome	Transport and catabolism	Cellular Processes
scaffold1.t1294	K13354 SLC25A17, PMP34; solute carrier family 25 (peroxisomal adenine nucleotide transporter), member 17	02000 Transporters	Protein families: signaling and cellular processes	Brite Hierarchies
scaffold1.t1296	K03036 PSMD11, RPN6; 26S proteasome regulatory subunit N6	03050 Proteasome	Folding, sorting and degradation	Genetic Information Processing
scaffold1.t1296	K03036 PSMD11, RPN6; 26S proteasome regulatory subunit N6	05169 Epstein-Barr virus infection	Infectious disease: viral	Human Diseases
scaffold1.t1296	K03036 PSMD11, RPN6; 26S proteasome regulatory subunit N6	03051 Proteasome	Protein families: genetic information processing	Brite Hierarchies
scaffold1.t1297	K03687 GRPE; molecular chaperone GrpE	03110 Chaperones and folding catalysts	Protein families: genetic information processing	Brite Hierarchies
scaffold1.t1297	K03687 GRPE; molecular chaperone GrpE	03029 Mitochondrial biogenesis	Protein families: genetic information processing	Brite Hierarchies
scaffold1.t1299	K03872 ELOC, TCEB1; elongin-C	04120 Ubiquitin mediated proteolysis	Folding, sorting and degradation	Genetic Information Processing
scaffold1.t1299	K03872 ELOC, TCEB1; elongin-C	04066 HIF-1 signaling pathway	Signal transduction	Environmental Information Processing
scaffold1.t1299	K03872 ELOC, TCEB1; elongin-C	05170 Human immunodeficiency virus 1 infection	Infectious disease: viral	Human Diseases
scaffold1.t1299	K03872 ELOC, TCEB1; elongin-C	05211 Renal cell carcinoma	Cancer: specific types	Human Diseases
scaffold1.t1299	K03872 ELOC, TCEB1; elongin-C	05200 Pathways in cancer	Cancer: overview	Human Diseases
scaffold1.t1299	K03872 ELOC, TCEB1; elongin-C	04121 Ubiquitin system	Protein families: genetic information processing	Brite Hierarchies
scaffold1.t1299	K03872 ELOC, TCEB1; elongin-C	03400 DNA repair and recombination proteins	Protein families: genetic information processing	Brite Hierarchies
scaffold1.t1300	K18328 DBR1; lariat debranching enzyme	03009 Ribosome biogenesis	Protein families: genetic information processing	Brite Hierarchies
scaffold1.t1301	K06685 MOB1, Mats; MOB kinase activator 1	04392 Hippo signaling pathway - multiple species	Signal transduction	Environmental Information Processing
scaffold1.t1301	K06685 MOB1, Mats; MOB kinase activator 1	04390 Hippo signaling pathway	Signal transduction	Environmental Information Processing
scaffold1.t1301	K06685 MOB1, Mats; MOB kinase activator 1	04391 Hippo signaling pathway - fly	Signal transduction	Environmental Information Processing
scaffold1.t1301	K06685 MOB1, Mats; MOB kinase activator 1	04111 Cell cycle - yeast	Cell growth and death	Cellular Processes
scaffold1.t1302	K02137 ATPeF0O, ATP5O, ATP5; F-type H+-transporting ATPase subunit O	00190 Oxidative phosphorylation	Energy metabolism	Metabolism
scaffold1.t1302	K02137 ATPeF0O, ATP5O, ATP5; F-type H+-transporting ATPase subunit O	04714 Thermogenesis	Environmental adaptation	Organismal Systems
scaffold1.t1302	K02137 ATPeF0O, ATP5O, ATP5; F-type H+-transporting ATPase subunit O	05010 Alzheimer disease	Neurodegenerative disease	Human Diseases
scaffold1.t1302	K02137 ATPeF0O, ATP5O, ATP5; F-type H+-transporting ATPase subunit O	05012 Parkinson disease	Neurodegenerative disease	Human Diseases
scaffold1.t1302	K02137 ATPeF0O, ATP5O, ATP5; F-type H+-transporting ATPase subunit O	05016 Huntington disease	Neurodegenerative disease	Human Diseases
scaffold1.t1304	K11778 DHDDS, RER2, SRT1; ditrans,polycis-polyprenyl diphosphate synthase	00900 Terpenoid backbone biosynthesis	Metabolism of terpenoids and polyketides	Metabolism
scaffold1.t1304	K11778 DHDDS, RER2, SRT1; ditrans,polycis-polyprenyl diphosphate synthase	01006 Prenyltransferases	Protein families: metabolism	Brite Hierarchies
scaffold1.t1307	K02154 ATPeV0A, ATP6N; V-type H+-transporting ATPase subunit a	00190 Oxidative phosphorylation	Energy metabolism	Metabolism
scaffold1.t1307	K02154 ATPeV0A, ATP6N; V-type H+-transporting ATPase subunit a	04145 Phagosome	Transport and catabolism	Cellular Processes
scaffold1.t1307	K02154 ATPeV0A, ATP6N; V-type H+-transporting ATPase subunit a	04142 Lysosome	Transport and catabolism	Cellular Processes
scaffold1.t1307	K02154 ATPeV0A, ATP6N; V-type H+-transporting ATPase subunit a	04721 Synaptic vesicle cycle	Nervous system	Organismal Systems
scaffold1.t1307	K02154 ATPeV0A, ATP6N; V-type H+-transporting ATPase subunit a	04966 Collecting duct acid secretion	Excretory system	Organismal Systems
scaffold1.t1307	K02154 ATPeV0A, ATP6N; V-type H+-transporting ATPase subunit a	05323 Rheumatoid arthritis	Immune disease	Human Diseases
scaffold1.t1307	K02154 ATPeV0A, ATP6N; V-type H+-transporting ATPase subunit a	05120 Epithelial cell signaling in Helicobacter pylori infection	Infectious disease: bacterial	Human Diseases
scaffold1.t1307	K02154 ATPeV0A, ATP6N; V-type H+-transporting ATPase subunit a	05165 Human papillomavirus infection	Infectious disease: viral	Human Diseases
scaffold1.t1307	K02154 ATPeV0A, ATP6N; V-type H+-transporting ATPase subunit a	05152 Tuberculosis	Infectious disease: bacterial	Human Diseases
scaffold1.t1307	K02154 ATPeV0A, ATP6N; V-type H+-transporting ATPase subunit a	05110 Vibrio cholerae infection	Infectious disease: bacterial	Human Diseases
scaffold1.t1307	K02154 ATPeV0A, ATP6N; V-type H+-transporting ATPase subunit a	04147 Exosome	Protein families: signaling and cellular processes	Brite Hierarchies
scaffold1.t1308	K14403 CPSF3, YSH1; cleavage and polyadenylation specificity factor subunit 3	03015 mRNA surveillance pathway	Translation	Genetic Information Processing
scaffold1.t1308	K14403 CPSF3, YSH1; cleavage and polyadenylation specificity factor subunit 3	03019 Messenger RNA biogenesis	Protein families: genetic information processing	Brite Hierarchies
scaffold1.t1308	K14403 CPSF3, YSH1; cleavage and polyadenylation specificity factor subunit 3	03021 Transcription machinery	Protein families: genetic information processing	Brite Hierarchies
scaffold1.t1310	K11206 NIT1, ybeM; deaminated glutathione amidase	99980 Enzymes with EC numbers	Unclassified: metabolism	Not Included in Pathway or Brite
scaffold1.t1312	K05754 ARPC5; actin related protein 2/3 complex, subunit 5	04810 Regulation of actin cytoskeleton	Cell motility	Cellular Processes
scaffold1.t1312	K05754 ARPC5; actin related protein 2/3 complex, subunit 5	04144 Endocytosis	Transport and catabolism	Cellular Processes
scaffold1.t1312	K05754 ARPC5; actin related protein 2/3 complex, subunit 5	04666 Fc gamma R-mediated phagocytosis	Immune system	Organismal Systems
scaffold1.t1312	K05754 ARPC5; actin related protein 2/3 complex, subunit 5	05130 Pathogenic Escherichia coli infection	Infectious disease: bacterial	Human Diseases
scaffold1.t1312	K05754 ARPC5; actin related protein 2/3 complex, subunit 5	05131 Shigellosis	Infectious disease: bacterial	Human Diseases
scaffold1.t1312	K05754 ARPC5; actin related protein 2/3 complex, subunit 5	05100 Bacterial invasion of epithelial cells	Infectious disease: bacterial	Human Diseases
scaffold1.t1312	K05754 ARPC5; actin related protein 2/3 complex, subunit 5	05132 Salmonella infection	Infectious disease: bacterial	Human Diseases
scaffold1.t1312	K05754 ARPC5; actin related protein 2/3 complex, subunit 5	04131 Membrane trafficking	Protein families: genetic information processing	Brite Hierarchies
scaffold1.t1312	K05754 ARPC5; actin related protein 2/3 complex, subunit 5	04812 Cytoskeleton proteins	Protein families: signaling and cellular processes	Brite Hierarchies
scaffold1.t1313	K18162 NDUFAF5; NADH dehydrogenase [ubiquinone] 1 alpha subcomplex assembly factor 5	04714 Thermogenesis	Environmental adaptation	Organismal Systems
scaffold1.t1313	K18162 NDUFAF5; NADH dehydrogenase [ubiquinone] 1 alpha subcomplex assembly factor 5	03029 Mitochondrial biogenesis	Protein families: genetic information processing	Brite Hierarchies
scaffold1.t1314	K11824 AP2A; AP-2 complex subunit alpha	04144 Endocytosis	Transport and catabolism	Cellular Processes
scaffold1.t1314	K11824 AP2A; AP-2 complex subunit alpha	04721 Synaptic vesicle cycle	Nervous system	Organismal Systems
scaffold1.t1314	K11824 AP2A; AP-2 complex subunit alpha	04961 Endocrine and other factor-regulated calcium reabsorption	Excretory system	Organismal Systems
scaffold1.t1314	K11824 AP2A; AP-2 complex subunit alpha	05016 Huntington disease	Neurodegenerative disease	Human Diseases
scaffold1.t1314	K11824 AP2A; AP-2 complex subunit alpha	04147 Exosome	Protein families: signaling and cellular processes	Brite Hierarchies
scaffold1.t1314	K11824 AP2A; AP-2 complex subunit alpha	04131 Membrane trafficking	Protein families: genetic information processing	Brite Hierarchies
scaffold1.t1315	K06997 yggS, PROSC; PLP dependent protein	99985 Amino acid metabolism	Unclassified: metabolism	Not Included in Pathway or Brite
scaffold1.t1321	K22048 MSL4S; mechanosensitive ion channel protein 4/5/6/7/8/9/10	02000 Transporters	Protein families: signaling and cellular processes	Brite Hierarchies
scaffold1.t1322	K01061 E3.1.1.45; carboxymethylenebutenolidase	00364 Fluorobenzoate degradation	Xenobiotics biodegradation and metabolism	Metabolism
scaffold1.t1322	K01061 E3.1.1.45; carboxymethylenebutenolidase	00361 Chlorocyclohexane and chlorobenzene degradation	Xenobiotics biodegradation and metabolism	Metabolism
scaffold1.t1322	K01061 E3.1.1.45; carboxymethylenebutenolidase	00623 Toluene degradation	Xenobiotics biodegradation and metabolism	Metabolism
scaffold1.t1323	K22698 SEY1; protein SEY1	04131 Membrane trafficking	Protein families: genetic information processing	Brite Hierarchies
scaffold1.t1324	K10743 RNASEH2A; ribonuclease H2 subunit A	03030 DNA replication	Replication and repair	Genetic Information Processing
scaffold1.t1324	K10743 RNASEH2A; ribonuclease H2 subunit A	03032 DNA replication proteins	Protein families: genetic information processing	Brite Hierarchies
scaffold1.t1325	K11497 CENPC; centromere protein C	03036 Chromosome and associated proteins	Protein families: genetic information processing	Brite Hierarchies
scaffold1.t1331	K00624 E2.3.1.7; carnitine O-acetyltransferase	04146 Peroxisome	Transport and catabolism	Cellular Processes
scaffold1.t1333	K03021 RPC2, POLR3B; DNA-directed RNA polymerase III subunit RPC2	03020 RNA polymerase	Transcription	Genetic Information Processing
scaffold1.t1333	K03021 RPC2, POLR3B; DNA-directed RNA polymerase III subunit RPC2	04623 Cytosolic DNA-sensing pathway	Immune system	Organismal Systems
scaffold1.t1333	K03021 RPC2, POLR3B; DNA-directed RNA polymerase III subunit RPC2	03021 Transcription machinery	Protein families: genetic information processing	Brite Hierarchies
scaffold1.t1334	K10958 RAD57; DNA repair protein RAD57	03440 Homologous recombination	Replication and repair	Genetic Information Processing
scaffold1.t1334	K10958 RAD57; DNA repair protein RAD57	03400 DNA repair and recombination proteins	Protein families: genetic information processing	Brite Hierarchies
scaffold1.t1335	K02877 RP-L15e, RPL15; large subunit ribosomal protein L15e	03010 Ribosome	Translation	Genetic Information Processing
scaffold1.t1335	K02877 RP-L15e, RPL15; large subunit ribosomal protein L15e	03011 Ribosome	Protein families: genetic information processing	Brite Hierarchies
scaffold1.t1343	K06269 PPP1C; serine/threonine-protein phosphatase PP1 catalytic subunit	03015 mRNA surveillance pathway	Translation	Genetic Information Processing
scaffold1.t1343	K06269 PPP1C; serine/threonine-protein phosphatase PP1 catalytic subunit	04024 cAMP signaling pathway	Signal transduction	Environmental Information Processing
scaffold1.t1343	K06269 PPP1C; serine/threonine-protein phosphatase PP1 catalytic subunit	04022 cGMP-PKG signaling pathway	Signal transduction	Environmental Information Processing
scaffold1.t1343	K06269 PPP1C; serine/threonine-protein phosphatase PP1 catalytic subunit	04390 Hippo signaling pathway	Signal transduction	Environmental Information Processing
scaffold1.t1343	K06269 PPP1C; serine/threonine-protein phosphatase PP1 catalytic subunit	04218 Cellular senescence	Cell growth and death	Cellular Processes
scaffold1.t1343	K06269 PPP1C; serine/threonine-protein phosphatase PP1 catalytic subunit	04114 Oocyte meiosis	Cell growth and death	Cellular Processes
scaffold1.t1343	K06269 PPP1C; serine/threonine-protein phosphatase PP1 catalytic subunit	04810 Regulation of actin cytoskeleton	Cell motility	Cellular Processes
scaffold1.t1343	K06269 PPP1C; serine/threonine-protein phosphatase PP1 catalytic subunit	04113 Meiosis - yeast	Cell growth and death	Cellular Processes
scaffold1.t1343	K06269 PPP1C; serine/threonine-protein phosphatase PP1 catalytic subunit	04510 Focal adhesion	Cellular community - eukaryotes	Cellular Processes
scaffold1.t1343	K06269 PPP1C; serine/threonine-protein phosphatase PP1 catalytic subunit	04261 Adrenergic signaling in cardiomyocytes	Circulatory system	Organismal Systems
scaffold1.t1343	K06269 PPP1C; serine/threonine-protein phosphatase PP1 catalytic subunit	04611 Platelet activation	Immune system	Organismal Systems
scaffold1.t1343	K06269 PPP1C; serine/threonine-protein phosphatase PP1 catalytic subunit	04270 Vascular smooth muscle contraction	Circulatory system	Organismal Systems
scaffold1.t1343	K06269 PPP1C; serine/threonine-protein phosphatase PP1 catalytic subunit	04921 Oxytocin signaling pathway	Endocrine system	Organismal Systems
scaffold1.t1343	K06269 PPP1C; serine/threonine-protein phosphatase PP1 catalytic subunit	04728 Dopaminergic synapse	Nervous system	Organismal Systems
scaffold1.t1343	K06269 PPP1C; serine/threonine-protein phosphatase PP1 catalytic subunit	04720 Long-term potentiation	Nervous system	Organismal Systems
scaffold1.t1343	K06269 PPP1C; serine/threonine-protein phosphatase PP1 catalytic subunit	04910 Insulin signaling pathway	Endocrine system	Organismal Systems
scaffold1.t1343	K06269 PPP1C; serine/threonine-protein phosphatase PP1 catalytic subunit	04750 Inflammatory mediator regulation of TRP channels	Sensory system	Organismal Systems
scaffold1.t1343	K06269 PPP1C; serine/threonine-protein phosphatase PP1 catalytic subunit	05168 Herpes simplex virus 1 infection	Infectious disease: viral	Human Diseases
scaffold1.t1343	K06269 PPP1C; serine/threonine-protein phosphatase PP1 catalytic subunit	05205 Proteoglycans in cancer	Cancer: overview	Human Diseases
scaffold1.t1343	K06269 PPP1C; serine/threonine-protein phosphatase PP1 catalytic subunit	04931 Insulin resistance	Endocrine and metabolic disease	Human Diseases
scaffold1.t1343	K06269 PPP1C; serine/threonine-protein phosphatase PP1 catalytic subunit	05031 Amphetamine addiction	Substance dependence	Human Diseases
scaffold1.t1343	K06269 PPP1C; serine/threonine-protein phosphatase PP1 catalytic subunit	05034 Alcoholism	Substance dependence	Human Diseases
scaffold1.t1343	K06269 PPP1C; serine/threonine-protein phosphatase PP1 catalytic subunit	03021 Transcription machinery	Protein families: genetic information processing	Brite Hierarchies
scaffold1.t1343	K06269 PPP1C; serine/threonine-protein phosphatase PP1 catalytic subunit	03041 Spliceosome	Protein families: genetic information processing	Brite Hierarchies
scaffold1.t1343	K06269 PPP1C; serine/threonine-protein phosphatase PP1 catalytic subunit	01009 Protein phosphatases and associated proteins	Protein families: metabolism	Brite Hierarchies
scaffold1.t1343	K06269 PPP1C; serine/threonine-protein phosphatase PP1 catalytic subunit	03019 Messenger RNA biogenesis	Protein families: genetic information processing	Brite Hierarchies
scaffold1.t1346	K00135 gabD; succinate-semialdehyde dehydrogenase / glutarate-semialdehyde dehydrogenase	00250 Alanine, aspartate and glutamate metabolism	Amino acid metabolism	Metabolism
scaffold1.t1346	K00135 gabD; succinate-semialdehyde dehydrogenase / glutarate-semialdehyde dehydrogenase	00760 Nicotinate and nicotinamide metabolism	Metabolism of cofactors and vitamins	Metabolism
scaffold1.t1346	K00135 gabD; succinate-semialdehyde dehydrogenase / glutarate-semialdehyde dehydrogenase	00350 Tyrosine metabolism	Amino acid metabolism	Metabolism
scaffold1.t1346	K00135 gabD; succinate-semialdehyde dehydrogenase / glutarate-semialdehyde dehydrogenase	00650 Butanoate metabolism	Carbohydrate metabolism	Metabolism
scaffold1.t1346	K00135 gabD; succinate-semialdehyde dehydrogenase / glutarate-semialdehyde dehydrogenase	00310 Lysine degradation	Amino acid metabolism	Metabolism
scaffold1.t1351	K02919 RP-L36, MRPL36, rpmJ; large subunit ribosomal protein L36	03010 Ribosome	Translation	Genetic Information Processing
scaffold1.t1351	K02919 RP-L36, MRPL36, rpmJ; large subunit ribosomal protein L36	03011 Ribosome	Protein families: genetic information processing	Brite Hierarchies
scaffold1.t1353	K20794 NAA40, NAT4; N-alpha-acetyltransferase 40	03036 Chromosome and associated proteins	Protein families: genetic information processing	Brite Hierarchies
scaffold1.t1355	K00088 IMPDH, guaB; IMP dehydrogenase	00230 Purine metabolism	Nucleotide metabolism	Metabolism
scaffold1.t1355	K00088 IMPDH, guaB; IMP dehydrogenase	00983 Drug metabolism - other enzymes	Xenobiotics biodegradation and metabolism	Metabolism
scaffold1.t1355	K00088 IMPDH, guaB; IMP dehydrogenase	04147 Exosome	Protein families: signaling and cellular processes	Brite Hierarchies
scaffold1.t1356	K06617 E2.4.1.82; raffinose synthase	00052 Galactose metabolism	Carbohydrate metabolism	Metabolism
scaffold1.t1357	K17732 PMPCB, MAS1; mitochondrial-processing peptidase subunit beta	01002 Peptidases and inhibitors	Protein families: metabolism	Brite Hierarchies
scaffold1.t1357	K17732 PMPCB, MAS1; mitochondrial-processing peptidase subunit beta	03029 Mitochondrial biogenesis	Protein families: genetic information processing	Brite Hierarchies
scaffold1.t1358	K03133 TAF9B, TAF9; transcription initiation factor TFIID subunit 9B	03022 Basal transcription factors	Transcription	Genetic Information Processing
scaffold1.t1358	K03133 TAF9B, TAF9; transcription initiation factor TFIID subunit 9B	03036 Chromosome and associated proteins	Protein families: genetic information processing	Brite Hierarchies
scaffold1.t1358	K03133 TAF9B, TAF9; transcription initiation factor TFIID subunit 9B	03021 Transcription machinery	Protein families: genetic information processing	Brite Hierarchies
scaffold1.t1359	K14152 HIS4; phosphoribosyl-ATP pyrophosphohydrolase / phosphoribosyl-AMP cyclohydrolase / histidinol dehydrogenase	00340 Histidine metabolism	Amino acid metabolism	Metabolism
scaffold1.t1360	K15728 LPIN; phosphatidate phosphatase LPIN	00564 Glycerophospholipid metabolism	Lipid metabolism	Metabolism
scaffold1.t1360	K15728 LPIN; phosphatidate phosphatase LPIN	00561 Glycerolipid metabolism	Lipid metabolism	Metabolism
scaffold1.t1360	K15728 LPIN; phosphatidate phosphatase LPIN	01009 Protein phosphatases and associated proteins	Protein families: metabolism	Brite Hierarchies
scaffold1.t1362	K20299 VPS53; vacuolar protein sorting-associated protein 53	04131 Membrane trafficking	Protein families: genetic information processing	Brite Hierarchies
scaffold1.t1363	K00384 trxB, TRR; thioredoxin reductase (NADPH)	00450 Selenocompound metabolism	Metabolism of other amino acids	Metabolism
scaffold1.t1364	K00972 UAP1; UDP-N-acetylglucosamine/UDP-N-acetylgalactosamine diphosphorylase	00520 Amino sugar and nucleotide sugar metabolism	Carbohydrate metabolism	Metabolism
scaffold1.t1365	K20813 TDG; thymine-DNA glycosylase	03410 Base excision repair	Replication and repair	Genetic Information Processing
scaffold1.t1365	K20813 TDG; thymine-DNA glycosylase	03400 DNA repair and recombination proteins	Protein families: genetic information processing	Brite Hierarchies
scaffold1.t1366	K11652 ACTL6B; actin-like protein 6B	04714 Thermogenesis	Environmental adaptation	Organismal Systems
scaffold1.t1366	K11652 ACTL6B; actin-like protein 6B	05225 Hepatocellular carcinoma	Cancer: specific types	Human Diseases
scaffold1.t1366	K11652 ACTL6B; actin-like protein 6B	03036 Chromosome and associated proteins	Protein families: genetic information processing	Brite Hierarchies
scaffold1.t1366	K11652 ACTL6B; actin-like protein 6B	03021 Transcription machinery	Protein families: genetic information processing	Brite Hierarchies
scaffold1.t1367	K04567 KARS, lysS; lysyl-tRNA synthetase, class II	00970 Aminoacyl-tRNA biosynthesis	Translation	Genetic Information Processing
scaffold1.t1367	K04567 KARS, lysS; lysyl-tRNA synthetase, class II	01007 Amino acid related enzymes	Protein families: metabolism	Brite Hierarchies
scaffold1.t1367	K04567 KARS, lysS; lysyl-tRNA synthetase, class II	03016 Transfer RNA biogenesis	Protein families: genetic information processing	Brite Hierarchies
scaffold1.t1369	K14779 DDX52, ROK1; ATP-dependent RNA helicase DDX52/ROK1	03009 Ribosome biogenesis	Protein families: genetic information processing	Brite Hierarchies
scaffold1.t1376	K03861 PIGP, GPI19, DSCR5; phosphatidylinositol N-acetylglucosaminyltransferase subunit P	00563 Glycosylphosphatidylinositol (GPI)-anchor biosynthesis	Glycan biosynthesis and metabolism	Metabolism
scaffold1.t1377	K20178 VPS8; vacuolar protein sorting-associated protein 8	04138 Autophagy - yeast	Transport and catabolism	Cellular Processes
scaffold1.t1377	K20178 VPS8; vacuolar protein sorting-associated protein 8	04131 Membrane trafficking	Protein families: genetic information processing	Brite Hierarchies
scaffold1.t1379	K15706 RNF167; E3 ubiquitin-protein ligase RNF167	04121 Ubiquitin system	Protein families: genetic information processing	Brite Hierarchies
scaffold1.t1380	K09567 PPIH, CYPH; peptidyl-prolyl isomerase H (cyclophilin H)	03040 Spliceosome	Transcription	Genetic Information Processing
scaffold1.t1380	K09567 PPIH, CYPH; peptidyl-prolyl isomerase H (cyclophilin H)	03110 Chaperones and folding catalysts	Protein families: genetic information processing	Brite Hierarchies
scaffold1.t1380	K09567 PPIH, CYPH; peptidyl-prolyl isomerase H (cyclophilin H)	03041 Spliceosome	Protein families: genetic information processing	Brite Hierarchies
scaffold1.t1383	K14787 MRD1, RBM19; multiple RNA-binding domain-containing protein 1	03009 Ribosome biogenesis	Protein families: genetic information processing	Brite Hierarchies
scaffold1.t1384	K10418 DYNLL; dynein light chain LC8-type	04962 Vasopressin-regulated water reabsorption	Excretory system	Organismal Systems
scaffold1.t1384	K10418 DYNLL; dynein light chain LC8-type	04812 Cytoskeleton proteins	Protein families: signaling and cellular processes	Brite Hierarchies
scaffold1.t1390	K03007 RPB10, POLR2L; DNA-directed RNA polymerases I, II, and III subunit RPABC5	03020 RNA polymerase	Transcription	Genetic Information Processing
scaffold1.t1390	K03007 RPB10, POLR2L; DNA-directed RNA polymerases I, II, and III subunit RPABC5	04623 Cytosolic DNA-sensing pathway	Immune system	Organismal Systems
scaffold1.t1390	K03007 RPB10, POLR2L; DNA-directed RNA polymerases I, II, and III subunit RPABC5	05016 Huntington disease	Neurodegenerative disease	Human Diseases
scaffold1.t1390	K03007 RPB10, POLR2L; DNA-directed RNA polymerases I, II, and III subunit RPABC5	03400 DNA repair and recombination proteins	Protein families: genetic information processing	Brite Hierarchies
scaffold1.t1390	K03007 RPB10, POLR2L; DNA-directed RNA polymerases I, II, and III subunit RPABC5	03021 Transcription machinery	Protein families: genetic information processing	Brite Hierarchies
scaffold1.t1391	K14552 NAN1, UTP17, WDR75; NET1-associated nuclear protein 1 (U3 small nucleolar RNA-associated protein 17)	03008 Ribosome biogenesis in eukaryotes	Translation	Genetic Information Processing
scaffold1.t1391	K14552 NAN1, UTP17, WDR75; NET1-associated nuclear protein 1 (U3 small nucleolar RNA-associated protein 17)	03009 Ribosome biogenesis	Protein families: genetic information processing	Brite Hierarchies
scaffold1.t1397	K14009 BCAP31, BAP31; B-cell receptor-associated protein 31	04141 Protein processing in endoplasmic reticulum	Folding, sorting and degradation	Genetic Information Processing
scaffold1.t1397	K14009 BCAP31, BAP31; B-cell receptor-associated protein 31	05165 Human papillomavirus infection	Infectious disease: viral	Human Diseases
scaffold1.t1398	K11430 EZH2; [histone H3]-lysine27 N-trimethyltransferase EZH2	00310 Lysine degradation	Amino acid metabolism	Metabolism
scaffold1.t1398	K11430 EZH2; [histone H3]-lysine27 N-trimethyltransferase EZH2	05206 MicroRNAs in cancer	Cancer: overview	Human Diseases
scaffold1.t1398	K11430 EZH2; [histone H3]-lysine27 N-trimethyltransferase EZH2	03036 Chromosome and associated proteins	Protein families: genetic information processing	Brite Hierarchies
scaffold1.t1400	K20824 NAA38; N-alpha-acetyltransferase 38, NatC auxiliary subunit	04131 Membrane trafficking	Protein families: genetic information processing	Brite Hierarchies
scaffold1.t1401	K10846 ERCC5, XPG, RAD2; DNA excision repair protein ERCC-5	03420 Nucleotide excision repair	Replication and repair	Genetic Information Processing
scaffold1.t1401	K10846 ERCC5, XPG, RAD2; DNA excision repair protein ERCC-5	03400 DNA repair and recombination proteins	Protein families: genetic information processing	Brite Hierarchies
scaffold1.t1403	K03648 UNG, UDG; uracil-DNA glycosylase	03410 Base excision repair	Replication and repair	Genetic Information Processing
scaffold1.t1403	K03648 UNG, UDG; uracil-DNA glycosylase	05340 Primary immunodeficiency	Immune disease	Human Diseases
scaffold1.t1403	K03648 UNG, UDG; uracil-DNA glycosylase	03400 DNA repair and recombination proteins	Protein families: genetic information processing	Brite Hierarchies
scaffold1.t1404	K14026 SEL1, SEL1L; SEL1 protein	04141 Protein processing in endoplasmic reticulum	Folding, sorting and degradation	Genetic Information Processing
scaffold1.t1407	K01872 AARS, alaS; alanyl-tRNA synthetase	00970 Aminoacyl-tRNA biosynthesis	Translation	Genetic Information Processing
scaffold1.t1407	K01872 AARS, alaS; alanyl-tRNA synthetase	03016 Transfer RNA biogenesis	Protein families: genetic information processing	Brite Hierarchies
scaffold1.t1407	K01872 AARS, alaS; alanyl-tRNA synthetase	01007 Amino acid related enzymes	Protein families: metabolism	Brite Hierarchies
scaffold1.t1409	K01738 cysK; cysteine synthase	00270 Cysteine and methionine metabolism	Amino acid metabolism	Metabolism
scaffold1.t1409	K01738 cysK; cysteine synthase	00920 Sulfur metabolism	Energy metabolism	Metabolism
scaffold1.t1410	K03145 TFIIS; transcription elongation factor S-II	03021 Transcription machinery	Protein families: genetic information processing	Brite Hierarchies
scaffold1.t1413	K10761 THG1; tRNA(His) guanylyltransferase	03016 Transfer RNA biogenesis	Protein families: genetic information processing	Brite Hierarchies
scaffold1.t1414	K14961 RBBP5, SWD1, CPS50; COMPASS component SWD1	04934 Cushing syndrome	Endocrine and metabolic disease	Human Diseases
scaffold1.t1414	K14961 RBBP5, SWD1, CPS50; COMPASS component SWD1	03036 Chromosome and associated proteins	Protein families: genetic information processing	Brite Hierarchies
scaffold1.t1415	K03006 RPB1, POLR2A; DNA-directed RNA polymerase II subunit RPB1	03020 RNA polymerase	Transcription	Genetic Information Processing
scaffold1.t1415	K03006 RPB1, POLR2A; DNA-directed RNA polymerase II subunit RPB1	05016 Huntington disease	Neurodegenerative disease	Human Diseases
scaffold1.t1415	K03006 RPB1, POLR2A; DNA-directed RNA polymerase II subunit RPB1	03400 DNA repair and recombination proteins	Protein families: genetic information processing	Brite Hierarchies
scaffold1.t1415	K03006 RPB1, POLR2A; DNA-directed RNA polymerase II subunit RPB1	03021 Transcription machinery	Protein families: genetic information processing	Brite Hierarchies
scaffold1.t1427	K01301 NAALAD; N-acetylated-alpha-linked acidic dipeptidase	01002 Peptidases and inhibitors	Protein families: metabolism	Brite Hierarchies
scaffold1.t1428	K00326 E1.6.2.2; cytochrome-b5 reductase	00520 Amino sugar and nucleotide sugar metabolism	Carbohydrate metabolism	Metabolism
scaffold1.t1430	K15544 SSU72; RNA polymerase II subunit A C-terminal domain phosphatase SSU72	03015 mRNA surveillance pathway	Translation	Genetic Information Processing
scaffold1.t1430	K15544 SSU72; RNA polymerase II subunit A C-terminal domain phosphatase SSU72	03019 Messenger RNA biogenesis	Protein families: genetic information processing	Brite Hierarchies
scaffold1.t1430	K15544 SSU72; RNA polymerase II subunit A C-terminal domain phosphatase SSU72	03021 Transcription machinery	Protein families: genetic information processing	Brite Hierarchies
scaffold1.t1432	K19846 SPA2; protein SPA2	04011 MAPK signaling pathway - yeast	Signal transduction	Environmental Information Processing
scaffold1.t1433	K00699 UGT; glucuronosyltransferase	00983 Drug metabolism - other enzymes	Xenobiotics biodegradation and metabolism	Metabolism
scaffold1.t1433	K00699 UGT; glucuronosyltransferase	00982 Drug metabolism - cytochrome P450	Xenobiotics biodegradation and metabolism	Metabolism
scaffold1.t1433	K00699 UGT; glucuronosyltransferase	00830 Retinol metabolism	Metabolism of cofactors and vitamins	Metabolism
scaffold1.t1433	K00699 UGT; glucuronosyltransferase	00040 Pentose and glucuronate interconversions	Carbohydrate metabolism	Metabolism
scaffold1.t1433	K00699 UGT; glucuronosyltransferase	00053 Ascorbate and aldarate metabolism	Carbohydrate metabolism	Metabolism
scaffold1.t1433	K00699 UGT; glucuronosyltransferase	00980 Metabolism of xenobiotics by cytochrome P450	Xenobiotics biodegradation and metabolism	Metabolism
scaffold1.t1433	K00699 UGT; glucuronosyltransferase	00860 Porphyrin and chlorophyll metabolism	Metabolism of cofactors and vitamins	Metabolism
scaffold1.t1433	K00699 UGT; glucuronosyltransferase	00140 Steroid hormone biosynthesis	Lipid metabolism	Metabolism
scaffold1.t1433	K00699 UGT; glucuronosyltransferase	05204 Chemical carcinogenesis	Cancer: overview	Human Diseases
scaffold1.t1433	K00699 UGT; glucuronosyltransferase	01003 Glycosyltransferases	Protein families: metabolism	Brite Hierarchies
scaffold1.t1437	K12734 PPIL3; peptidyl-prolyl cis-trans isomerase-like 3	03110 Chaperones and folding catalysts	Protein families: genetic information processing	Brite Hierarchies
scaffold1.t1437	K12734 PPIL3; peptidyl-prolyl cis-trans isomerase-like 3	03041 Spliceosome	Protein families: genetic information processing	Brite Hierarchies
scaffold1.t1439	K12737 SDCCAG10; peptidyl-prolyl cis-trans isomerase SDCCAG10	03110 Chaperones and folding catalysts	Protein families: genetic information processing	Brite Hierarchies
scaffold1.t1439	K12737 SDCCAG10; peptidyl-prolyl cis-trans isomerase SDCCAG10	03041 Spliceosome	Protein families: genetic information processing	Brite Hierarchies
scaffold1.t1440	K09419 HSFF; heat shock transcription factor, other eukaryote	03000 Transcription factors	Protein families: genetic information processing	Brite Hierarchies
scaffold1.t1442	K09531 DNAJC11; DnaJ homolog subfamily C member 11	03110 Chaperones and folding catalysts	Protein families: genetic information processing	Brite Hierarchies
scaffold1.t1443	K14688 SLC30A1, ZNT1; solute carrier family 30 (zinc transporter), member 1	04978 Mineral absorption	Digestive system	Organismal Systems
scaffold1.t1443	K14688 SLC30A1, ZNT1; solute carrier family 30 (zinc transporter), member 1	02000 Transporters	Protein families: signaling and cellular processes	Brite Hierarchies
scaffold1.t1445	K06990 MEMO1; MEMO1 family protein	04812 Cytoskeleton proteins	Protein families: signaling and cellular processes	Brite Hierarchies
scaffold1.t1446	K08486 STX1B_2_3; syntaxin 1B/2/3	04130 SNARE interactions in vesicular transport	Folding, sorting and degradation	Genetic Information Processing
scaffold1.t1446	K08486 STX1B_2_3; syntaxin 1B/2/3	04721 Synaptic vesicle cycle	Nervous system	Organismal Systems
scaffold1.t1446	K08486 STX1B_2_3; syntaxin 1B/2/3	04147 Exosome	Protein families: signaling and cellular processes	Brite Hierarchies
scaffold1.t1446	K08486 STX1B_2_3; syntaxin 1B/2/3	04131 Membrane trafficking	Protein families: genetic information processing	Brite Hierarchies
scaffold1.t1448	K01183 E3.2.1.14; chitinase	00520 Amino sugar and nucleotide sugar metabolism	Carbohydrate metabolism	Metabolism
scaffold1.t1450	K14404 CPSF4, YTH1; cleavage and polyadenylation specificity factor subunit 4	03015 mRNA surveillance pathway	Translation	Genetic Information Processing
scaffold1.t1450	K14404 CPSF4, YTH1; cleavage and polyadenylation specificity factor subunit 4	05164 Influenza A	Infectious disease: viral	Human Diseases
scaffold1.t1450	K14404 CPSF4, YTH1; cleavage and polyadenylation specificity factor subunit 4	03021 Transcription machinery	Protein families: genetic information processing	Brite Hierarchies
scaffold1.t1450	K14404 CPSF4, YTH1; cleavage and polyadenylation specificity factor subunit 4	03019 Messenger RNA biogenesis	Protein families: genetic information processing	Brite Hierarchies
scaffold1.t1452	K15528 FAAH; fatty acid amide hydrolase	04361 Axon regeneration	Development and regeneration	Organismal Systems
scaffold1.t1452	K15528 FAAH; fatty acid amide hydrolase	04723 Retrograde endocannabinoid signaling	Nervous system	Organismal Systems
scaffold1.t1455	K00128 ALDH; aldehyde dehydrogenase (NAD+)	00310 Lysine degradation	Amino acid metabolism	Metabolism
scaffold1.t1455	K00128 ALDH; aldehyde dehydrogenase (NAD+)	00280 Valine, leucine and isoleucine degradation	Amino acid metabolism	Metabolism
scaffold1.t1455	K00128 ALDH; aldehyde dehydrogenase (NAD+)	00410 beta-Alanine metabolism	Metabolism of other amino acids	Metabolism
scaffold1.t1455	K00128 ALDH; aldehyde dehydrogenase (NAD+)	00010 Glycolysis / Gluconeogenesis	Carbohydrate metabolism	Metabolism
scaffold1.t1455	K00128 ALDH; aldehyde dehydrogenase (NAD+)	00071 Fatty acid degradation	Lipid metabolism	Metabolism
scaffold1.t1455	K00128 ALDH; aldehyde dehydrogenase (NAD+)	00625 Chloroalkane and chloroalkene degradation	Xenobiotics biodegradation and metabolism	Metabolism
scaffold1.t1455	K00128 ALDH; aldehyde dehydrogenase (NAD+)	00340 Histidine metabolism	Amino acid metabolism	Metabolism
scaffold1.t1455	K00128 ALDH; aldehyde dehydrogenase (NAD+)	00380 Tryptophan metabolism	Amino acid metabolism	Metabolism
scaffold1.t1455	K00128 ALDH; aldehyde dehydrogenase (NAD+)	00903 Limonene and pinene degradation	Metabolism of terpenoids and polyketides	Metabolism
scaffold1.t1455	K00128 ALDH; aldehyde dehydrogenase (NAD+)	00620 Pyruvate metabolism	Carbohydrate metabolism	Metabolism
scaffold1.t1455	K00128 ALDH; aldehyde dehydrogenase (NAD+)	00981 Insect hormone biosynthesis	Metabolism of terpenoids and polyketides	Metabolism
scaffold1.t1455	K00128 ALDH; aldehyde dehydrogenase (NAD+)	00561 Glycerolipid metabolism	Lipid metabolism	Metabolism
scaffold1.t1455	K00128 ALDH; aldehyde dehydrogenase (NAD+)	00053 Ascorbate and aldarate metabolism	Carbohydrate metabolism	Metabolism
scaffold1.t1455	K00128 ALDH; aldehyde dehydrogenase (NAD+)	00330 Arginine and proline metabolism	Amino acid metabolism	Metabolism
scaffold1.t1457	K20477 RGP1; RAB6A-GEF complex partner protein 2	04131 Membrane trafficking	Protein families: genetic information processing	Brite Hierarchies
scaffold1.t1458	K21763 MAPKBP1; mitogen-activated protein kinase binding protein 1	03036 Chromosome and associated proteins	Protein families: genetic information processing	Brite Hierarchies
scaffold1.t1460	K03857 PIGA, GPI3; phosphatidylinositol N-acetylglucosaminyltransferase subunit A	00563 Glycosylphosphatidylinositol (GPI)-anchor biosynthesis	Glycan biosynthesis and metabolism	Metabolism
scaffold1.t1460	K03857 PIGA, GPI3; phosphatidylinositol N-acetylglucosaminyltransferase subunit A	01003 Glycosyltransferases	Protein families: metabolism	Brite Hierarchies
scaffold1.t1461	K14807 DDX51, DBP6; ATP-dependent RNA helicase DDX51/DBP6	03009 Ribosome biogenesis	Protein families: genetic information processing	Brite Hierarchies
scaffold1.t1467	K10902 RECQL5; ATP-dependent DNA helicase Q5	03400 DNA repair and recombination proteins	Protein families: genetic information processing	Brite Hierarchies
scaffold1.t1470	K10258 TER, TSC13, CER10; very-long-chain enoyl-CoA reductase	01040 Biosynthesis of unsaturated fatty acids	Lipid metabolism	Metabolism
scaffold1.t1470	K10258 TER, TSC13, CER10; very-long-chain enoyl-CoA reductase	00062 Fatty acid elongation	Lipid metabolism	Metabolism
scaffold1.t1470	K10258 TER, TSC13, CER10; very-long-chain enoyl-CoA reductase	01004 Lipid biosynthesis proteins	Protein families: metabolism	Brite Hierarchies
scaffold1.t1472	K02995 RP-S8e, RPS8; small subunit ribosomal protein S8e	03010 Ribosome	Translation	Genetic Information Processing
scaffold1.t1472	K02995 RP-S8e, RPS8; small subunit ribosomal protein S8e	03011 Ribosome	Protein families: genetic information processing	Brite Hierarchies
scaffold1.t1473	K20242 EVI5; ecotropic viral integration site 5 protein	04131 Membrane trafficking	Protein families: genetic information processing	Brite Hierarchies
scaffold1.t1474	K10592 HUWE1, MULE, ARF-BP1; E3 ubiquitin-protein ligase HUWE1	04120 Ubiquitin mediated proteolysis	Folding, sorting and degradation	Genetic Information Processing
scaffold1.t1474	K10592 HUWE1, MULE, ARF-BP1; E3 ubiquitin-protein ligase HUWE1	04121 Ubiquitin system	Protein families: genetic information processing	Brite Hierarchies
scaffold1.t1475	K02991 RP-S6e, RPS6; small subunit ribosomal protein S6e	03010 Ribosome	Translation	Genetic Information Processing
scaffold1.t1475	K02991 RP-S6e, RPS6; small subunit ribosomal protein S6e	04150 mTOR signaling pathway	Signal transduction	Environmental Information Processing
scaffold1.t1475	K02991 RP-S6e, RPS6; small subunit ribosomal protein S6e	04371 Apelin signaling pathway	Signal transduction	Environmental Information Processing
scaffold1.t1475	K02991 RP-S6e, RPS6; small subunit ribosomal protein S6e	04151 PI3K-Akt signaling pathway	Signal transduction	Environmental Information Processing
scaffold1.t1475	K02991 RP-S6e, RPS6; small subunit ribosomal protein S6e	04066 HIF-1 signaling pathway	Signal transduction	Environmental Information Processing
scaffold1.t1475	K02991 RP-S6e, RPS6; small subunit ribosomal protein S6e	04714 Thermogenesis	Environmental adaptation	Organismal Systems
scaffold1.t1475	K02991 RP-S6e, RPS6; small subunit ribosomal protein S6e	04910 Insulin signaling pathway	Endocrine system	Organismal Systems
scaffold1.t1475	K02991 RP-S6e, RPS6; small subunit ribosomal protein S6e	01521 EGFR tyrosine kinase inhibitor resistance	Drug resistance: antineoplastic	Human Diseases
scaffold1.t1475	K02991 RP-S6e, RPS6; small subunit ribosomal protein S6e	05205 Proteoglycans in cancer	Cancer: overview	Human Diseases
scaffold1.t1475	K02991 RP-S6e, RPS6; small subunit ribosomal protein S6e	03011 Ribosome	Protein families: genetic information processing	Brite Hierarchies
scaffold1.t1477	K07561 DPH1, dph2; 2-(3-amino-3-carboxypropyl)histidine synthase	03012 Translation factors	Protein families: genetic information processing	Brite Hierarchies
scaffold1.t1478	K02147 ATPeV1B, ATP6B; V-type H+-transporting ATPase subunit B	00190 Oxidative phosphorylation	Energy metabolism	Metabolism
scaffold1.t1478	K02147 ATPeV1B, ATP6B; V-type H+-transporting ATPase subunit B	04150 mTOR signaling pathway	Signal transduction	Environmental Information Processing
scaffold1.t1478	K02147 ATPeV1B, ATP6B; V-type H+-transporting ATPase subunit B	04145 Phagosome	Transport and catabolism	Cellular Processes
scaffold1.t1478	K02147 ATPeV1B, ATP6B; V-type H+-transporting ATPase subunit B	04966 Collecting duct acid secretion	Excretory system	Organismal Systems
scaffold1.t1478	K02147 ATPeV1B, ATP6B; V-type H+-transporting ATPase subunit B	04721 Synaptic vesicle cycle	Nervous system	Organismal Systems
scaffold1.t1478	K02147 ATPeV1B, ATP6B; V-type H+-transporting ATPase subunit B	05165 Human papillomavirus infection	Infectious disease: viral	Human Diseases
scaffold1.t1478	K02147 ATPeV1B, ATP6B; V-type H+-transporting ATPase subunit B	05323 Rheumatoid arthritis	Immune disease	Human Diseases
scaffold1.t1478	K02147 ATPeV1B, ATP6B; V-type H+-transporting ATPase subunit B	05110 Vibrio cholerae infection	Infectious disease: bacterial	Human Diseases
scaffold1.t1478	K02147 ATPeV1B, ATP6B; V-type H+-transporting ATPase subunit B	05120 Epithelial cell signaling in Helicobacter pylori infection	Infectious disease: bacterial	Human Diseases
scaffold1.t1478	K02147 ATPeV1B, ATP6B; V-type H+-transporting ATPase subunit B	04147 Exosome	Protein families: signaling and cellular processes	Brite Hierarchies
scaffold1.t1479	K01640 E4.1.3.4, HMGCL, hmgL; hydroxymethylglutaryl-CoA lyase	00072 Synthesis and degradation of ketone bodies	Lipid metabolism	Metabolism
scaffold1.t1479	K01640 E4.1.3.4, HMGCL, hmgL; hydroxymethylglutaryl-CoA lyase	00281 Geraniol degradation	Metabolism of terpenoids and polyketides	Metabolism
scaffold1.t1479	K01640 E4.1.3.4, HMGCL, hmgL; hydroxymethylglutaryl-CoA lyase	00650 Butanoate metabolism	Carbohydrate metabolism	Metabolism
scaffold1.t1479	K01640 E4.1.3.4, HMGCL, hmgL; hydroxymethylglutaryl-CoA lyase	00280 Valine, leucine and isoleucine degradation	Amino acid metabolism	Metabolism
scaffold1.t1479	K01640 E4.1.3.4, HMGCL, hmgL; hydroxymethylglutaryl-CoA lyase	04146 Peroxisome	Transport and catabolism	Cellular Processes
scaffold1.t1480	K07374 TUBA; tubulin alpha	04210 Apoptosis	Cell growth and death	Cellular Processes
scaffold1.t1480	K07374 TUBA; tubulin alpha	04530 Tight junction	Cellular community - eukaryotes	Cellular Processes
scaffold1.t1480	K07374 TUBA; tubulin alpha	04540 Gap junction	Cellular community - eukaryotes	Cellular Processes
scaffold1.t1480	K07374 TUBA; tubulin alpha	04145 Phagosome	Transport and catabolism	Cellular Processes
scaffold1.t1480	K07374 TUBA; tubulin alpha	05130 Pathogenic Escherichia coli infection	Infectious disease: bacterial	Human Diseases
scaffold1.t1480	K07374 TUBA; tubulin alpha	04147 Exosome	Protein families: signaling and cellular processes	Brite Hierarchies
scaffold1.t1480	K07374 TUBA; tubulin alpha	04812 Cytoskeleton proteins	Protein families: signaling and cellular processes	Brite Hierarchies
scaffold1.t1480	K07374 TUBA; tubulin alpha	03036 Chromosome and associated proteins	Protein families: genetic information processing	Brite Hierarchies
scaffold1.t1480	K07374 TUBA; tubulin alpha	03019 Messenger RNA biogenesis	Protein families: genetic information processing	Brite Hierarchies
scaffold1.t1484	K23625 ATXN2_2L; ataxin 2/2L	04711 Circadian rhythm - fly	Environmental adaptation	Organismal Systems
scaffold1.t1484	K23625 ATXN2_2L; ataxin 2/2L	03019 Messenger RNA biogenesis	Protein families: genetic information processing	Brite Hierarchies
scaffold1.t1485	K00415 QCR2, UQCRC2; ubiquinol-cytochrome c reductase core subunit 2	00190 Oxidative phosphorylation	Energy metabolism	Metabolism
scaffold1.t1485	K00415 QCR2, UQCRC2; ubiquinol-cytochrome c reductase core subunit 2	04714 Thermogenesis	Environmental adaptation	Organismal Systems
scaffold1.t1485	K00415 QCR2, UQCRC2; ubiquinol-cytochrome c reductase core subunit 2	04260 Cardiac muscle contraction	Circulatory system	Organismal Systems
scaffold1.t1485	K00415 QCR2, UQCRC2; ubiquinol-cytochrome c reductase core subunit 2	05016 Huntington disease	Neurodegenerative disease	Human Diseases
scaffold1.t1485	K00415 QCR2, UQCRC2; ubiquinol-cytochrome c reductase core subunit 2	05010 Alzheimer disease	Neurodegenerative disease	Human Diseases
scaffold1.t1485	K00415 QCR2, UQCRC2; ubiquinol-cytochrome c reductase core subunit 2	05012 Parkinson disease	Neurodegenerative disease	Human Diseases
scaffold1.t1485	K00415 QCR2, UQCRC2; ubiquinol-cytochrome c reductase core subunit 2	04932 Non-alcoholic fatty liver disease (NAFLD)	Endocrine and metabolic disease	Human Diseases
scaffold1.t1485	K00415 QCR2, UQCRC2; ubiquinol-cytochrome c reductase core subunit 2	01002 Peptidases and inhibitors	Protein families: metabolism	Brite Hierarchies
scaffold1.t1486	K03023 RPC3, POLR3C; DNA-directed RNA polymerase III subunit RPC3	03020 RNA polymerase	Transcription	Genetic Information Processing
scaffold1.t1486	K03023 RPC3, POLR3C; DNA-directed RNA polymerase III subunit RPC3	04623 Cytosolic DNA-sensing pathway	Immune system	Organismal Systems
scaffold1.t1486	K03023 RPC3, POLR3C; DNA-directed RNA polymerase III subunit RPC3	03021 Transcription machinery	Protein families: genetic information processing	Brite Hierarchies
scaffold1.t1489	K11568 DAD3; DASH complex subunit DAD3	03036 Chromosome and associated proteins	Protein families: genetic information processing	Brite Hierarchies
scaffold1.t1490	K02988 RP-S5, MRPS5, rpsE; small subunit ribosomal protein S5	03010 Ribosome	Translation	Genetic Information Processing
scaffold1.t1490	K02988 RP-S5, MRPS5, rpsE; small subunit ribosomal protein S5	03011 Ribosome	Protein families: genetic information processing	Brite Hierarchies
scaffold1.t1492	K04351 RAPGEF4, EPAC2; Rap guanine nucleotide exchange factor 4	04072 Phospholipase D signaling pathway	Signal transduction	Environmental Information Processing
scaffold1.t1492	K04351 RAPGEF4, EPAC2; Rap guanine nucleotide exchange factor 4	04015 Rap1 signaling pathway	Signal transduction	Environmental Information Processing
scaffold1.t1492	K04351 RAPGEF4, EPAC2; Rap guanine nucleotide exchange factor 4	04024 cAMP signaling pathway	Signal transduction	Environmental Information Processing
scaffold1.t1492	K04351 RAPGEF4, EPAC2; Rap guanine nucleotide exchange factor 4	04911 Insulin secretion	Endocrine system	Organismal Systems
scaffold1.t1492	K04351 RAPGEF4, EPAC2; Rap guanine nucleotide exchange factor 4	04670 Leukocyte transendothelial migration	Immune system	Organismal Systems
scaffold1.t1492	K04351 RAPGEF4, EPAC2; Rap guanine nucleotide exchange factor 4	04261 Adrenergic signaling in cardiomyocytes	Circulatory system	Organismal Systems
scaffold1.t1492	K04351 RAPGEF4, EPAC2; Rap guanine nucleotide exchange factor 4	04131 Membrane trafficking	Protein families: genetic information processing	Brite Hierarchies
scaffold1.t1495	K22074 NFU1, HIRIP5; NFU1 iron-sulfur cluster scaffold homolog, mitochondrial	03029 Mitochondrial biogenesis	Protein families: genetic information processing	Brite Hierarchies
scaffold1.t1496	K00008 SORD, gutB; L-iditol 2-dehydrogenase	00040 Pentose and glucuronate interconversions	Carbohydrate metabolism	Metabolism
scaffold1.t1496	K00008 SORD, gutB; L-iditol 2-dehydrogenase	00051 Fructose and mannose metabolism	Carbohydrate metabolism	Metabolism
scaffold1.t1498	K03122 TFIIA1, GTF2A1, TOA1; transcription initiation factor TFIIA large subunit	03022 Basal transcription factors	Transcription	Genetic Information Processing
scaffold1.t1498	K03122 TFIIA1, GTF2A1, TOA1; transcription initiation factor TFIIA large subunit	05203 Viral carcinogenesis	Cancer: overview	Human Diseases
scaffold1.t1498	K03122 TFIIA1, GTF2A1, TOA1; transcription initiation factor TFIIA large subunit	03021 Transcription machinery	Protein families: genetic information processing	Brite Hierarchies
scaffold1.t1500	K03363 CDC20; cell division cycle 20, cofactor of APC complex	04120 Ubiquitin mediated proteolysis	Folding, sorting and degradation	Genetic Information Processing
scaffold1.t1500	K03363 CDC20; cell division cycle 20, cofactor of APC complex	04111 Cell cycle - yeast	Cell growth and death	Cellular Processes
scaffold1.t1500	K03363 CDC20; cell division cycle 20, cofactor of APC complex	04110 Cell cycle	Cell growth and death	Cellular Processes
scaffold1.t1500	K03363 CDC20; cell division cycle 20, cofactor of APC complex	04113 Meiosis - yeast	Cell growth and death	Cellular Processes
scaffold1.t1500	K03363 CDC20; cell division cycle 20, cofactor of APC complex	04114 Oocyte meiosis	Cell growth and death	Cellular Processes
scaffold1.t1500	K03363 CDC20; cell division cycle 20, cofactor of APC complex	05203 Viral carcinogenesis	Cancer: overview	Human Diseases
scaffold1.t1500	K03363 CDC20; cell division cycle 20, cofactor of APC complex	05166 Human T-cell leukemia virus 1 infection	Infectious disease: viral	Human Diseases
scaffold1.t1500	K03363 CDC20; cell division cycle 20, cofactor of APC complex	04121 Ubiquitin system	Protein families: genetic information processing	Brite Hierarchies
scaffold1.t1500	K03363 CDC20; cell division cycle 20, cofactor of APC complex	03036 Chromosome and associated proteins	Protein families: genetic information processing	Brite Hierarchies
scaffold1.t1502	K19487 SFP1; transcription factor SFP1	03000 Transcription factors	Protein families: genetic information processing	Brite Hierarchies
scaffold1.t1504	K23330 LZTR1; leucine-zipper-like transcriptional regulator 1	04121 Ubiquitin system	Protein families: genetic information processing	Brite Hierarchies
scaffold1.t1505	K05544 DUS3; tRNA-dihydrouridine synthase 3	03016 Transfer RNA biogenesis	Protein families: genetic information processing	Brite Hierarchies
scaffold1.t1506	K13344 PEX13; peroxin-13	04146 Peroxisome	Transport and catabolism	Cellular Processes
scaffold1.t1508	K10751 CHAF1B; chromatin assembly factor 1 subunit B	03036 Chromosome and associated proteins	Protein families: genetic information processing	Brite Hierarchies
scaffold1.t1515	K08334 BECN, VPS30, ATG6; beclin	04371 Apelin signaling pathway	Signal transduction	Environmental Information Processing
scaffold1.t1515	K08334 BECN, VPS30, ATG6; beclin	04137 Mitophagy - animal	Transport and catabolism	Cellular Processes
scaffold1.t1515	K08334 BECN, VPS30, ATG6; beclin	04140 Autophagy - animal	Transport and catabolism	Cellular Processes
scaffold1.t1515	K08334 BECN, VPS30, ATG6; beclin	04138 Autophagy - yeast	Transport and catabolism	Cellular Processes
scaffold1.t1515	K08334 BECN, VPS30, ATG6; beclin	04215 Apoptosis - multiple species	Cell growth and death	Cellular Processes
scaffold1.t1515	K08334 BECN, VPS30, ATG6; beclin	04136 Autophagy - other	Transport and catabolism	Cellular Processes
scaffold1.t1515	K08334 BECN, VPS30, ATG6; beclin	05167 Kaposi sarcoma-associated herpesvirus infection	Infectious disease: viral	Human Diseases
scaffold1.t1515	K08334 BECN, VPS30, ATG6; beclin	05131 Shigellosis	Infectious disease: bacterial	Human Diseases
scaffold1.t1515	K08334 BECN, VPS30, ATG6; beclin	04131 Membrane trafficking	Protein families: genetic information processing	Brite Hierarchies
scaffold1.t1515	K08334 BECN, VPS30, ATG6; beclin	03029 Mitochondrial biogenesis	Protein families: genetic information processing	Brite Hierarchies
scaffold1.t1517	K03097 CSNK2A; casein kinase II subunit alpha	03008 Ribosome biogenesis in eukaryotes	Translation	Genetic Information Processing
scaffold1.t1517	K03097 CSNK2A; casein kinase II subunit alpha	04310 Wnt signaling pathway	Signal transduction	Environmental Information Processing
scaffold1.t1517	K03097 CSNK2A; casein kinase II subunit alpha	04064 NF-kappa B signaling pathway	Signal transduction	Environmental Information Processing
scaffold1.t1517	K03097 CSNK2A; casein kinase II subunit alpha	04520 Adherens junction	Cellular community - eukaryotes	Cellular Processes
scaffold1.t1517	K03097 CSNK2A; casein kinase II subunit alpha	04139 Mitophagy - yeast	Transport and catabolism	Cellular Processes
scaffold1.t1517	K03097 CSNK2A; casein kinase II subunit alpha	04137 Mitophagy - animal	Transport and catabolism	Cellular Processes
scaffold1.t1517	K03097 CSNK2A; casein kinase II subunit alpha	04712 Circadian rhythm - plant	Environmental adaptation	Organismal Systems
scaffold1.t1517	K03097 CSNK2A; casein kinase II subunit alpha	05235 PD-L1 expression and PD-1 checkpoint pathway in cancer	Cancer: overview	Human Diseases
scaffold1.t1517	K03097 CSNK2A; casein kinase II subunit alpha	05162 Measles	Infectious disease: viral	Human Diseases
scaffold1.t1517	K03097 CSNK2A; casein kinase II subunit alpha	03009 Ribosome biogenesis	Protein families: genetic information processing	Brite Hierarchies
scaffold1.t1517	K03097 CSNK2A; casein kinase II subunit alpha	01001 Protein kinases	Protein families: metabolism	Brite Hierarchies
scaffold1.t1521	K02949 RP-S11e, RPS11; small subunit ribosomal protein S11e	03010 Ribosome	Translation	Genetic Information Processing
scaffold1.t1521	K02949 RP-S11e, RPS11; small subunit ribosomal protein S11e	03011 Ribosome	Protein families: genetic information processing	Brite Hierarchies
scaffold1.t1522	K11563 SPC7, SPC105; kinetochore protein Spc7/SPC105	03036 Chromosome and associated proteins	Protein families: genetic information processing	Brite Hierarchies
scaffold1.t1527	K01930 FPGS; folylpolyglutamate synthase	00790 Folate biosynthesis	Metabolism of cofactors and vitamins	Metabolism
scaffold1.t1527	K01930 FPGS; folylpolyglutamate synthase	01523 Antifolate resistance	Drug resistance: antineoplastic	Human Diseases
scaffold1.t1528	K11754 folC; dihydrofolate synthase / folylpolyglutamate synthase	00790 Folate biosynthesis	Metabolism of cofactors and vitamins	Metabolism
scaffold1.t1529	K17785 IMMT, FCJ1, MNOS2; mitofilin	03029 Mitochondrial biogenesis	Protein families: genetic information processing	Brite Hierarchies
scaffold1.t1530	K07889 RAB5C; Ras-related protein Rab-5C	04014 Ras signaling pathway	Signal transduction	Environmental Information Processing
scaffold1.t1530	K07889 RAB5C; Ras-related protein Rab-5C	04145 Phagosome	Transport and catabolism	Cellular Processes
scaffold1.t1530	K07889 RAB5C; Ras-related protein Rab-5C	04144 Endocytosis	Transport and catabolism	Cellular Processes
scaffold1.t1530	K07889 RAB5C; Ras-related protein Rab-5C	04962 Vasopressin-regulated water reabsorption	Excretory system	Organismal Systems
scaffold1.t1530	K07889 RAB5C; Ras-related protein Rab-5C	05146 Amoebiasis	Infectious disease: parasitic	Human Diseases
scaffold1.t1530	K07889 RAB5C; Ras-related protein Rab-5C	05152 Tuberculosis	Infectious disease: bacterial	Human Diseases
scaffold1.t1530	K07889 RAB5C; Ras-related protein Rab-5C	04031 GTP-binding proteins	Protein families: signaling and cellular processes	Brite Hierarchies
scaffold1.t1530	K07889 RAB5C; Ras-related protein Rab-5C	04131 Membrane trafficking	Protein families: genetic information processing	Brite Hierarchies
scaffold1.t1530	K07889 RAB5C; Ras-related protein Rab-5C	04147 Exosome	Protein families: signaling and cellular processes	Brite Hierarchies
scaffold1.t1531	K21797 SAC1, SACM1L; phosphatidylinositol 4-phosphatase	00562 Inositol phosphate metabolism	Carbohydrate metabolism	Metabolism
scaffold1.t1531	K21797 SAC1, SACM1L; phosphatidylinositol 4-phosphatase	04070 Phosphatidylinositol signaling system	Signal transduction	Environmental Information Processing
scaffold1.t1533	K01870 IARS, ileS; isoleucyl-tRNA synthetase	00970 Aminoacyl-tRNA biosynthesis	Translation	Genetic Information Processing
scaffold1.t1533	K01870 IARS, ileS; isoleucyl-tRNA synthetase	01007 Amino acid related enzymes	Protein families: metabolism	Brite Hierarchies
scaffold1.t1533	K01870 IARS, ileS; isoleucyl-tRNA synthetase	03016 Transfer RNA biogenesis	Protein families: genetic information processing	Brite Hierarchies
scaffold1.t1536	K17714 SAM37, TOM37; sorting and assembly machinery component 37	03029 Mitochondrial biogenesis	Protein families: genetic information processing	Brite Hierarchies
scaffold1.t1536	K17714 SAM37, TOM37; sorting and assembly machinery component 37	02000 Transporters	Protein families: signaling and cellular processes	Brite Hierarchies
scaffold1.t1537	K05293 PIGU; GPI-anchor transamidase subunit U	00563 Glycosylphosphatidylinositol (GPI)-anchor biosynthesis	Glycan biosynthesis and metabolism	Metabolism
scaffold1.t1538	K14843 PES1, NOP7; pescadillo	03009 Ribosome biogenesis	Protein families: genetic information processing	Brite Hierarchies
scaffold1.t1540	K10398 KIF11, EG5; kinesin family member 11	03036 Chromosome and associated proteins	Protein families: genetic information processing	Brite Hierarchies
scaffold1.t1540	K10398 KIF11, EG5; kinesin family member 11	04812 Cytoskeleton proteins	Protein families: signaling and cellular processes	Brite Hierarchies
scaffold1.t1544	K08286 E2.7.11.-; protein-serine/threonine kinase	99980 Enzymes with EC numbers	Unclassified: metabolism	Not Included in Pathway or Brite
scaffold1.t1545	K05283 PIGW; glucosaminylphosphatidylinositol acyltransferase	00563 Glycosylphosphatidylinositol (GPI)-anchor biosynthesis	Glycan biosynthesis and metabolism	Metabolism
scaffold1.t1551	K00102 LDHD, dld; D-lactate dehydrogenase (cytochrome)	00620 Pyruvate metabolism	Carbohydrate metabolism	Metabolism
scaffold1.t1558	K10866 RAD50; DNA repair protein RAD50	03440 Homologous recombination	Replication and repair	Genetic Information Processing
scaffold1.t1558	K10866 RAD50; DNA repair protein RAD50	03450 Non-homologous end-joining	Replication and repair	Genetic Information Processing
scaffold1.t1558	K10866 RAD50; DNA repair protein RAD50	04218 Cellular senescence	Cell growth and death	Cellular Processes
scaffold1.t1558	K10866 RAD50; DNA repair protein RAD50	03032 DNA replication proteins	Protein families: genetic information processing	Brite Hierarchies
scaffold1.t1558	K10866 RAD50; DNA repair protein RAD50	03400 DNA repair and recombination proteins	Protein families: genetic information processing	Brite Hierarchies
scaffold1.t1563	K23333 RMND5; E3 ubiquitin-protein transferase RMND5	04121 Ubiquitin system	Protein families: genetic information processing	Brite Hierarchies
scaffold1.t1565	K17778 TIM10; mitochondrial import inner membrane translocase subunit TIM10	02000 Transporters	Protein families: signaling and cellular processes	Brite Hierarchies
scaffold1.t1565	K17778 TIM10; mitochondrial import inner membrane translocase subunit TIM10	03029 Mitochondrial biogenesis	Protein families: genetic information processing	Brite Hierarchies
scaffold1.t1568	K09242 LEU3; transcriptional regulatory protein LEU3	03000 Transcription factors	Protein families: genetic information processing	Brite Hierarchies
scaffold1.t1570	K10084 EDEM1; ER degradation enhancer, mannosidase alpha-like 1	04141 Protein processing in endoplasmic reticulum	Folding, sorting and degradation	Genetic Information Processing
scaffold1.t1570	K10084 EDEM1; ER degradation enhancer, mannosidase alpha-like 1	04091 Lectins	Protein families: signaling and cellular processes	Brite Hierarchies
scaffold1.t1571	K00759 APRT, apt; adenine phosphoribosyltransferase	00230 Purine metabolism	Nucleotide metabolism	Metabolism
scaffold1.t1571	K00759 APRT, apt; adenine phosphoribosyltransferase	04147 Exosome	Protein families: signaling and cellular processes	Brite Hierarchies
scaffold1.t1573	K06664 PEX2, PXMP3; peroxin-2	04146 Peroxisome	Transport and catabolism	Cellular Processes
scaffold1.t1573	K06664 PEX2, PXMP3; peroxin-2	04121 Ubiquitin system	Protein families: genetic information processing	Brite Hierarchies
scaffold1.t1580	K13348 MPV17; protein Mpv17	04146 Peroxisome	Transport and catabolism	Cellular Processes
scaffold1.t1582	K14521 NAT10, KRE33; N-acetyltransferase 10	03008 Ribosome biogenesis in eukaryotes	Translation	Genetic Information Processing
scaffold1.t1582	K14521 NAT10, KRE33; N-acetyltransferase 10	03009 Ribosome biogenesis	Protein families: genetic information processing	Brite Hierarchies
scaffold1.t1585	K22685 WSS1; DNA-dependent metalloprotease WSS1	03400 DNA repair and recombination proteins	Protein families: genetic information processing	Brite Hierarchies
scaffold1.t1585	K22685 WSS1; DNA-dependent metalloprotease WSS1	01002 Peptidases and inhibitors	Protein families: metabolism	Brite Hierarchies
scaffold1.t1586	K11527 K11527; two-component system, sensor histidine kinase and response regulator	01001 Protein kinases	Protein families: metabolism	Brite Hierarchies
scaffold1.t1586	K11527 K11527; two-component system, sensor histidine kinase and response regulator	02022 Two-component system	Protein families: signaling and cellular processes	Brite Hierarchies
scaffold1.t1588	K13411 DUOX, THOX; dual oxidase	04013 MAPK signaling pathway - fly	Signal transduction	Environmental Information Processing
scaffold1.t1588	K13411 DUOX, THOX; dual oxidase	04624 Toll and Imd signaling pathway	Immune system	Organismal Systems
scaffold1.t1588	K13411 DUOX, THOX; dual oxidase	04131 Membrane trafficking	Protein families: genetic information processing	Brite Hierarchies
scaffold1.t1589	K01427 URE; urease	00230 Purine metabolism	Nucleotide metabolism	Metabolism
scaffold1.t1589	K01427 URE; urease	00791 Atrazine degradation	Xenobiotics biodegradation and metabolism	Metabolism
scaffold1.t1589	K01427 URE; urease	00220 Arginine biosynthesis	Amino acid metabolism	Metabolism
scaffold1.t1590	K11315 TADA3, ADA3, NGG1; transcriptional adapter 3	05165 Human papillomavirus infection	Infectious disease: viral	Human Diseases
scaffold1.t1590	K11315 TADA3, ADA3, NGG1; transcriptional adapter 3	03021 Transcription machinery	Protein families: genetic information processing	Brite Hierarchies
scaffold1.t1590	K11315 TADA3, ADA3, NGG1; transcriptional adapter 3	03036 Chromosome and associated proteins	Protein families: genetic information processing	Brite Hierarchies
scaffold1.t1591	K13621 BTA1; betaine lipid synthase	00564 Glycerophospholipid metabolism	Lipid metabolism	Metabolism
scaffold1.t1592	K00237 SDHD, SDH4; succinate dehydrogenase (ubiquinone) membrane anchor subunit	00190 Oxidative phosphorylation	Energy metabolism	Metabolism
scaffold1.t1592	K00237 SDHD, SDH4; succinate dehydrogenase (ubiquinone) membrane anchor subunit	00020 Citrate cycle (TCA cycle)	Carbohydrate metabolism	Metabolism
scaffold1.t1592	K00237 SDHD, SDH4; succinate dehydrogenase (ubiquinone) membrane anchor subunit	04714 Thermogenesis	Environmental adaptation	Organismal Systems
scaffold1.t1592	K00237 SDHD, SDH4; succinate dehydrogenase (ubiquinone) membrane anchor subunit	04932 Non-alcoholic fatty liver disease (NAFLD)	Endocrine and metabolic disease	Human Diseases
scaffold1.t1592	K00237 SDHD, SDH4; succinate dehydrogenase (ubiquinone) membrane anchor subunit	05016 Huntington disease	Neurodegenerative disease	Human Diseases
scaffold1.t1592	K00237 SDHD, SDH4; succinate dehydrogenase (ubiquinone) membrane anchor subunit	05012 Parkinson disease	Neurodegenerative disease	Human Diseases
scaffold1.t1592	K00237 SDHD, SDH4; succinate dehydrogenase (ubiquinone) membrane anchor subunit	05010 Alzheimer disease	Neurodegenerative disease	Human Diseases
scaffold1.t1593	K01866 YARS, tyrS; tyrosyl-tRNA synthetase	00970 Aminoacyl-tRNA biosynthesis	Translation	Genetic Information Processing
scaffold1.t1593	K01866 YARS, tyrS; tyrosyl-tRNA synthetase	03029 Mitochondrial biogenesis	Protein families: genetic information processing	Brite Hierarchies
scaffold1.t1593	K01866 YARS, tyrS; tyrosyl-tRNA synthetase	01007 Amino acid related enzymes	Protein families: metabolism	Brite Hierarchies
scaffold1.t1593	K01866 YARS, tyrS; tyrosyl-tRNA synthetase	03016 Transfer RNA biogenesis	Protein families: genetic information processing	Brite Hierarchies
scaffold1.t1594	K20405 NPRL2; nitrogen permease regulator 2-like protein	04150 mTOR signaling pathway	Signal transduction	Environmental Information Processing
scaffold1.t1594	K20405 NPRL2; nitrogen permease regulator 2-like protein	04131 Membrane trafficking	Protein families: genetic information processing	Brite Hierarchies
scaffold1.t1595	K04523 UBQLN, DSK2; ubiquilin	04141 Protein processing in endoplasmic reticulum	Folding, sorting and degradation	Genetic Information Processing
scaffold1.t1595	K04523 UBQLN, DSK2; ubiquilin	04131 Membrane trafficking	Protein families: genetic information processing	Brite Hierarchies
scaffold1.t1595	K04523 UBQLN, DSK2; ubiquilin	03051 Proteasome	Protein families: genetic information processing	Brite Hierarchies
scaffold1.t1596	K00344 qor, CRYZ; NADPH:quinone reductase	99980 Enzymes with EC numbers	Unclassified: metabolism	Not Included in Pathway or Brite
scaffold1.t1598	K01868 TARS, thrS; threonyl-tRNA synthetase	00970 Aminoacyl-tRNA biosynthesis	Translation	Genetic Information Processing
scaffold1.t1598	K01868 TARS, thrS; threonyl-tRNA synthetase	01007 Amino acid related enzymes	Protein families: metabolism	Brite Hierarchies
scaffold1.t1598	K01868 TARS, thrS; threonyl-tRNA synthetase	03016 Transfer RNA biogenesis	Protein families: genetic information processing	Brite Hierarchies
scaffold1.t1599	K09102 INO; heteromeric Ino2p/Ino4p transcription factor	03000 Transcription factors	Protein families: genetic information processing	Brite Hierarchies
scaffold1.t1600	K06287 maf; septum formation protein	99978 Cell growth	Unclassified: signaling and cellular processes	Not Included in Pathway or Brite
scaffold1.t1606	K09553 STIP1; stress-induced-phosphoprotein 1	05020 Prion diseases	Neurodegenerative disease	Human Diseases
scaffold1.t1606	K09553 STIP1; stress-induced-phosphoprotein 1	03110 Chaperones and folding catalysts	Protein families: genetic information processing	Brite Hierarchies
scaffold1.t1612	K10215 ethA; monooxygenase	00627 Aminobenzoate degradation	Xenobiotics biodegradation and metabolism	Metabolism
scaffold1.t1615	K11099 SNRPG, SMG; small nuclear ribonucleoprotein G	03040 Spliceosome	Transcription	Genetic Information Processing
scaffold1.t1615	K11099 SNRPG, SMG; small nuclear ribonucleoprotein G	03032 DNA replication proteins	Protein families: genetic information processing	Brite Hierarchies
scaffold1.t1615	K11099 SNRPG, SMG; small nuclear ribonucleoprotein G	03041 Spliceosome	Protein families: genetic information processing	Brite Hierarchies
scaffold1.t1623	K14686 SLC31A1, CTR1; solute carrier family 31 (copper transporter), member 1	04978 Mineral absorption	Digestive system	Organismal Systems
scaffold1.t1623	K14686 SLC31A1, CTR1; solute carrier family 31 (copper transporter), member 1	01524 Platinum drug resistance	Drug resistance: antineoplastic	Human Diseases
scaffold1.t1623	K14686 SLC31A1, CTR1; solute carrier family 31 (copper transporter), member 1	02000 Transporters	Protein families: signaling and cellular processes	Brite Hierarchies
scaffold1.t1624	K09243 UME6; transcriptional regulatory protein UME6	04138 Autophagy - yeast	Transport and catabolism	Cellular Processes
scaffold1.t1624	K09243 UME6; transcriptional regulatory protein UME6	04139 Mitophagy - yeast	Transport and catabolism	Cellular Processes
scaffold1.t1624	K09243 UME6; transcriptional regulatory protein UME6	04113 Meiosis - yeast	Cell growth and death	Cellular Processes
scaffold1.t1624	K09243 UME6; transcriptional regulatory protein UME6	03000 Transcription factors	Protein families: genetic information processing	Brite Hierarchies
scaffold1.t1627	K12471 EPN; epsin	04144 Endocytosis	Transport and catabolism	Cellular Processes
scaffold1.t1627	K12471 EPN; epsin	04131 Membrane trafficking	Protein families: genetic information processing	Brite Hierarchies
scaffold1.t1628	K01802 E5.2.1.8; peptidylprolyl isomerase	99980 Enzymes with EC numbers	Unclassified: metabolism	Not Included in Pathway or Brite
scaffold1.t1629	K03025 RPC6, POLR3F; DNA-directed RNA polymerase III subunit RPC6	03020 RNA polymerase	Transcription	Genetic Information Processing
scaffold1.t1629	K03025 RPC6, POLR3F; DNA-directed RNA polymerase III subunit RPC6	04623 Cytosolic DNA-sensing pathway	Immune system	Organismal Systems
scaffold1.t1629	K03025 RPC6, POLR3F; DNA-directed RNA polymerase III subunit RPC6	03021 Transcription machinery	Protein families: genetic information processing	Brite Hierarchies
scaffold1.t1631	K06067 HDAC1_2; histone deacetylase 1/2	04330 Notch signaling pathway	Signal transduction	Environmental Information Processing
scaffold1.t1631	K06067 HDAC1_2; histone deacetylase 1/2	04110 Cell cycle	Cell growth and death	Cellular Processes
scaffold1.t1631	K06067 HDAC1_2; histone deacetylase 1/2	04213 Longevity regulating pathway - multiple species	Aging	Organismal Systems
scaffold1.t1631	K06067 HDAC1_2; histone deacetylase 1/2	04919 Thyroid hormone signaling pathway	Endocrine system	Organismal Systems
scaffold1.t1631	K06067 HDAC1_2; histone deacetylase 1/2	05031 Amphetamine addiction	Substance dependence	Human Diseases
scaffold1.t1631	K06067 HDAC1_2; histone deacetylase 1/2	05169 Epstein-Barr virus infection	Infectious disease: viral	Human Diseases
scaffold1.t1631	K06067 HDAC1_2; histone deacetylase 1/2	05203 Viral carcinogenesis	Cancer: overview	Human Diseases
scaffold1.t1631	K06067 HDAC1_2; histone deacetylase 1/2	05034 Alcoholism	Substance dependence	Human Diseases
scaffold1.t1631	K06067 HDAC1_2; histone deacetylase 1/2	05200 Pathways in cancer	Cancer: overview	Human Diseases
scaffold1.t1631	K06067 HDAC1_2; histone deacetylase 1/2	05016 Huntington disease	Neurodegenerative disease	Human Diseases
scaffold1.t1631	K06067 HDAC1_2; histone deacetylase 1/2	05220 Chronic myeloid leukemia	Cancer: specific types	Human Diseases
scaffold1.t1631	K06067 HDAC1_2; histone deacetylase 1/2	05202 Transcriptional misregulation in cancer	Cancer: overview	Human Diseases
scaffold1.t1631	K06067 HDAC1_2; histone deacetylase 1/2	05165 Human papillomavirus infection	Infectious disease: viral	Human Diseases
scaffold1.t1631	K06067 HDAC1_2; histone deacetylase 1/2	05206 MicroRNAs in cancer	Cancer: overview	Human Diseases
scaffold1.t1631	K06067 HDAC1_2; histone deacetylase 1/2	03036 Chromosome and associated proteins	Protein families: genetic information processing	Brite Hierarchies
scaffold1.t1632	K03030 PSMD14, RPN11, POH1; 26S proteasome regulatory subunit N11	03050 Proteasome	Folding, sorting and degradation	Genetic Information Processing
scaffold1.t1632	K03030 PSMD14, RPN11, POH1; 26S proteasome regulatory subunit N11	05169 Epstein-Barr virus infection	Infectious disease: viral	Human Diseases
scaffold1.t1632	K03030 PSMD14, RPN11, POH1; 26S proteasome regulatory subunit N11	01002 Peptidases and inhibitors	Protein families: metabolism	Brite Hierarchies
scaffold1.t1632	K03030 PSMD14, RPN11, POH1; 26S proteasome regulatory subunit N11	03051 Proteasome	Protein families: genetic information processing	Brite Hierarchies
scaffold1.t1632	K03030 PSMD14, RPN11, POH1; 26S proteasome regulatory subunit N11	04121 Ubiquitin system	Protein families: genetic information processing	Brite Hierarchies
scaffold1.t1637	K23785 RCK2, CLK1; serine/threonine-protein kinase RCK2	01001 Protein kinases	Protein families: metabolism	Brite Hierarchies
scaffold1.t1650	K01669 phrB; deoxyribodipyrimidine photo-lyase	03400 DNA repair and recombination proteins	Protein families: genetic information processing	Brite Hierarchies
scaffold1.t1651	K02971 RP-S21e, RPS21; small subunit ribosomal protein S21e	03010 Ribosome	Translation	Genetic Information Processing
scaffold1.t1651	K02971 RP-S21e, RPS21; small subunit ribosomal protein S21e	03011 Ribosome	Protein families: genetic information processing	Brite Hierarchies
scaffold1.t1655	K13355 NUDT19; nucleoside diphosphate-linked moiety X motif 19, mitochondrial	04146 Peroxisome	Transport and catabolism	Cellular Processes
scaffold1.t1656	K02894 RP-L23e, RPL23; large subunit ribosomal protein L23e	03010 Ribosome	Translation	Genetic Information Processing
scaffold1.t1656	K02894 RP-L23e, RPL23; large subunit ribosomal protein L23e	03011 Ribosome	Protein families: genetic information processing	Brite Hierarchies
scaffold1.t1659	K00027 ME2, sfcA, maeA; malate dehydrogenase (oxaloacetate-decarboxylating)	00620 Pyruvate metabolism	Carbohydrate metabolism	Metabolism
scaffold1.t1659	K00027 ME2, sfcA, maeA; malate dehydrogenase (oxaloacetate-decarboxylating)	02020 Two-component system	Signal transduction	Environmental Information Processing
scaffold1.t1660	K08142 SLC2A3, GLUT3; MFS transporter, SP family, solute carrier family 2 (facilitated glucose transporter), member 3	02000 Transporters	Protein families: signaling and cellular processes	Brite Hierarchies
scaffold1.t1664	K01192 E3.2.1.25, MANBA, manB; beta-mannosidase	00511 Other glycan degradation	Glycan biosynthesis and metabolism	Metabolism
scaffold1.t1664	K01192 E3.2.1.25, MANBA, manB; beta-mannosidase	04142 Lysosome	Transport and catabolism	Cellular Processes
scaffold1.t1665	K07880 RAB4B; Ras-related protein Rab-4B	04031 GTP-binding proteins	Protein families: signaling and cellular processes	Brite Hierarchies
scaffold1.t1665	K07880 RAB4B; Ras-related protein Rab-4B	04131 Membrane trafficking	Protein families: genetic information processing	Brite Hierarchies
scaffold1.t1665	K07880 RAB4B; Ras-related protein Rab-4B	04147 Exosome	Protein families: signaling and cellular processes	Brite Hierarchies
scaffold1.t1667	K08683 HSD17B10; 3-hydroxyacyl-CoA dehydrogenase / 3-hydroxy-2-methylbutyryl-CoA dehydrogenase	00280 Valine, leucine and isoleucine degradation	Amino acid metabolism	Metabolism
scaffold1.t1667	K08683 HSD17B10; 3-hydroxyacyl-CoA dehydrogenase / 3-hydroxy-2-methylbutyryl-CoA dehydrogenase	05010 Alzheimer disease	Neurodegenerative disease	Human Diseases
scaffold1.t1667	K08683 HSD17B10; 3-hydroxyacyl-CoA dehydrogenase / 3-hydroxy-2-methylbutyryl-CoA dehydrogenase	04147 Exosome	Protein families: signaling and cellular processes	Brite Hierarchies
scaffold1.t1667	K08683 HSD17B10; 3-hydroxyacyl-CoA dehydrogenase / 3-hydroxy-2-methylbutyryl-CoA dehydrogenase	03029 Mitochondrial biogenesis	Protein families: genetic information processing	Brite Hierarchies
scaffold1.t1669	K09885 AQPF; aquaporin rerated protein, other eukaryote	02000 Transporters	Protein families: signaling and cellular processes	Brite Hierarchies
scaffold1.t1673	K07304 msrA; peptide-methionine (S)-S-oxide reductase	99980 Enzymes with EC numbers	Unclassified: metabolism	Not Included in Pathway or Brite
scaffold1.t1674	K21890 GHITM, DERP2, TMBIM5; growth hormone-inducible transmembrane protein	02000 Transporters	Protein families: signaling and cellular processes	Brite Hierarchies
scaffold1.t1675	K10273 FBXL7; F-box and leucine-rich repeat protein 7	04121 Ubiquitin system	Protein families: genetic information processing	Brite Hierarchies
scaffold1.t1676	K01655 LYS21, LYS20; homocitrate synthase	00620 Pyruvate metabolism	Carbohydrate metabolism	Metabolism
scaffold1.t1676	K01655 LYS21, LYS20; homocitrate synthase	00300 Lysine biosynthesis	Amino acid metabolism	Metabolism
scaffold1.t1680	K01754 E4.3.1.19, ilvA, tdcB; threonine dehydratase	00260 Glycine, serine and threonine metabolism	Amino acid metabolism	Metabolism
scaffold1.t1680	K01754 E4.3.1.19, ilvA, tdcB; threonine dehydratase	00290 Valine, leucine and isoleucine biosynthesis	Amino acid metabolism	Metabolism
scaffold1.t1684	K14833 NOC2; nucleolar complex protein 2	03009 Ribosome biogenesis	Protein families: genetic information processing	Brite Hierarchies
scaffold1.t1685	K12184 VPS28; ESCRT-I complex subunit VPS28	04144 Endocytosis	Transport and catabolism	Cellular Processes
scaffold1.t1685	K12184 VPS28; ESCRT-I complex subunit VPS28	04131 Membrane trafficking	Protein families: genetic information processing	Brite Hierarchies
scaffold1.t1685	K12184 VPS28; ESCRT-I complex subunit VPS28	04147 Exosome	Protein families: signaling and cellular processes	Brite Hierarchies
scaffold1.t1686	K17765 MDM12; mitochondrial distribution and morphology protein 12	04139 Mitophagy - yeast	Transport and catabolism	Cellular Processes
scaffold1.t1686	K17765 MDM12; mitochondrial distribution and morphology protein 12	03029 Mitochondrial biogenesis	Protein families: genetic information processing	Brite Hierarchies
scaffold1.t1687	K00921 PIKFYVE, FAB1; 1-phosphatidylinositol-3-phosphate 5-kinase	00562 Inositol phosphate metabolism	Carbohydrate metabolism	Metabolism
scaffold1.t1687	K00921 PIKFYVE, FAB1; 1-phosphatidylinositol-3-phosphate 5-kinase	04070 Phosphatidylinositol signaling system	Signal transduction	Environmental Information Processing
scaffold1.t1687	K00921 PIKFYVE, FAB1; 1-phosphatidylinositol-3-phosphate 5-kinase	04145 Phagosome	Transport and catabolism	Cellular Processes
scaffold1.t1687	K00921 PIKFYVE, FAB1; 1-phosphatidylinositol-3-phosphate 5-kinase	04810 Regulation of actin cytoskeleton	Cell motility	Cellular Processes
scaffold1.t1687	K00921 PIKFYVE, FAB1; 1-phosphatidylinositol-3-phosphate 5-kinase	04131 Membrane trafficking	Protein families: genetic information processing	Brite Hierarchies
scaffold1.t1689	K22066 BOLA1; BolA-like protein 1	03029 Mitochondrial biogenesis	Protein families: genetic information processing	Brite Hierarchies
scaffold1.t1690	K18660 ACSF3; malonyl-CoA/methylmalonyl-CoA synthetase	00280 Valine, leucine and isoleucine degradation	Amino acid metabolism	Metabolism
scaffold1.t1690	K18660 ACSF3; malonyl-CoA/methylmalonyl-CoA synthetase	00061 Fatty acid biosynthesis	Lipid metabolism	Metabolism
scaffold1.t1691	K03259 EIF4E; translation initiation factor 4E	03013 RNA transport	Translation	Genetic Information Processing
scaffold1.t1691	K03259 EIF4E; translation initiation factor 4E	04150 mTOR signaling pathway	Signal transduction	Environmental Information Processing
scaffold1.t1691	K03259 EIF4E; translation initiation factor 4E	04066 HIF-1 signaling pathway	Signal transduction	Environmental Information Processing
scaffold1.t1691	K03259 EIF4E; translation initiation factor 4E	04151 PI3K-Akt signaling pathway	Signal transduction	Environmental Information Processing
scaffold1.t1691	K03259 EIF4E; translation initiation factor 4E	04910 Insulin signaling pathway	Endocrine system	Organismal Systems
scaffold1.t1691	K03259 EIF4E; translation initiation factor 4E	04211 Longevity regulating pathway	Aging	Organismal Systems
scaffold1.t1691	K03259 EIF4E; translation initiation factor 4E	01521 EGFR tyrosine kinase inhibitor resistance	Drug resistance: antineoplastic	Human Diseases
scaffold1.t1691	K03259 EIF4E; translation initiation factor 4E	03012 Translation factors	Protein families: genetic information processing	Brite Hierarchies
scaffold1.t1691	K03259 EIF4E; translation initiation factor 4E	03019 Messenger RNA biogenesis	Protein families: genetic information processing	Brite Hierarchies
scaffold1.t1695	K23362 MPPE1, PGAP5; ethanolamine phosphate phosphodiesterase	04131 Membrane trafficking	Protein families: genetic information processing	Brite Hierarchies
scaffold1.t1699	K02830 HRAD1, RAD17; cell cycle checkpoint protein	04113 Meiosis - yeast	Cell growth and death	Cellular Processes
scaffold1.t1699	K02830 HRAD1, RAD17; cell cycle checkpoint protein	04218 Cellular senescence	Cell growth and death	Cellular Processes
scaffold1.t1699	K02830 HRAD1, RAD17; cell cycle checkpoint protein	04111 Cell cycle - yeast	Cell growth and death	Cellular Processes
scaffold1.t1699	K02830 HRAD1, RAD17; cell cycle checkpoint protein	03400 DNA repair and recombination proteins	Protein families: genetic information processing	Brite Hierarchies
scaffold1.t1701	K06062 PCAF, KAT2, GCN5; histone acetyltransferase	04330 Notch signaling pathway	Signal transduction	Environmental Information Processing
scaffold1.t1701	K06062 PCAF, KAT2, GCN5; histone acetyltransferase	04919 Thyroid hormone signaling pathway	Endocrine system	Organismal Systems
scaffold1.t1701	K06062 PCAF, KAT2, GCN5; histone acetyltransferase	05166 Human T-cell leukemia virus 1 infection	Infectious disease: viral	Human Diseases
scaffold1.t1701	K06062 PCAF, KAT2, GCN5; histone acetyltransferase	05203 Viral carcinogenesis	Cancer: overview	Human Diseases
scaffold1.t1701	K06062 PCAF, KAT2, GCN5; histone acetyltransferase	03036 Chromosome and associated proteins	Protein families: genetic information processing	Brite Hierarchies
scaffold1.t1701	K06062 PCAF, KAT2, GCN5; histone acetyltransferase	03021 Transcription machinery	Protein families: genetic information processing	Brite Hierarchies
scaffold1.t1703	K01012 bioB; biotin synthase	00780 Biotin metabolism	Metabolism of cofactors and vitamins	Metabolism
scaffold1.t1705	K09660 MPDU1; mannose-P-dolichol utilization defect 1	01003 Glycosyltransferases	Protein families: metabolism	Brite Hierarchies
scaffold1.t1708	K15716 ZSWIM2; E3 ubiquitin-protein ligase ZSWIM2	04121 Ubiquitin system	Protein families: genetic information processing	Brite Hierarchies
scaffold1.t1709	K01456 E3.5.1.52, NGLY1, PNG1; peptide-N4-(N-acetyl-beta-glucosaminyl)asparagine amidase	04141 Protein processing in endoplasmic reticulum	Folding, sorting and degradation	Genetic Information Processing
scaffold1.t1710	K14548 UTP4, CIRH1A; U3 small nucleolar RNA-associated protein 4	03008 Ribosome biogenesis in eukaryotes	Translation	Genetic Information Processing
scaffold1.t1710	K14548 UTP4, CIRH1A; U3 small nucleolar RNA-associated protein 4	03009 Ribosome biogenesis	Protein families: genetic information processing	Brite Hierarchies
scaffold1.t1711	K00763 pncB, NAPRT1; nicotinate phosphoribosyltransferase	00760 Nicotinate and nicotinamide metabolism	Metabolism of cofactors and vitamins	Metabolism
scaffold1.t1716	K14829 IPI3; pre-rRNA-processing protein IPI3	03009 Ribosome biogenesis	Protein families: genetic information processing	Brite Hierarchies
scaffold1.t1717	K22069 LYRM4; LYR motif-containing protein 4	03029 Mitochondrial biogenesis	Protein families: genetic information processing	Brite Hierarchies
scaffold1.t1720	K23562 EMC1; ER membrane protein complex subunit 1	04131 Membrane trafficking	Protein families: genetic information processing	Brite Hierarchies
scaffold1.t1723	K15287 SLC35F1_2; solute carrier family 35, member F1/2	02000 Transporters	Protein families: signaling and cellular processes	Brite Hierarchies
scaffold1.t1742	K00545 COMT; catechol O-methyltransferase	00140 Steroid hormone biosynthesis	Lipid metabolism	Metabolism
scaffold1.t1742	K00545 COMT; catechol O-methyltransferase	00965 Betalain biosynthesis	Biosynthesis of other secondary metabolites	Metabolism
scaffold1.t1742	K00545 COMT; catechol O-methyltransferase	00350 Tyrosine metabolism	Amino acid metabolism	Metabolism
scaffold1.t1742	K00545 COMT; catechol O-methyltransferase	04728 Dopaminergic synapse	Nervous system	Organismal Systems
scaffold1.t1742	K00545 COMT; catechol O-methyltransferase	04147 Exosome	Protein families: signaling and cellular processes	Brite Hierarchies
scaffold1.t1747	K21403 PXYLP1; 2-phosphoxylose phosphatase	99980 Enzymes with EC numbers	Unclassified: metabolism	Not Included in Pathway or Brite
scaffold1.t1751	K22970 DHRS11; 17beta-estradiol 17-dehydrogenase / 3beta-hydroxysteroid 3-dehydrogenase	00140 Steroid hormone biosynthesis	Lipid metabolism	Metabolism
scaffold1.t1764	K22522 LOG; cytokinin riboside 5'-monophosphate phosphoribohydrolase	99980 Enzymes with EC numbers	Unclassified: metabolism	Not Included in Pathway or Brite
scaffold1.t1770	K13955 yogA; zinc-binding alcohol dehydrogenase/oxidoreductase	99982 Energy metabolism	Unclassified: metabolism	Not Included in Pathway or Brite
scaffold1.t1789	K21568 PLR; pinoresinol/lariciresinol reductase	00998 Biosynthesis of secondary metabolites - other antibiotics	Biosynthesis of other secondary metabolites	Metabolism
scaffold1.t1790	K05048 SLC6A15S; solute carrier family 6 (neurotransmitter transporter, amino acid/orphan) member 15/16/17/18/20	02000 Transporters	Protein families: signaling and cellular processes	Brite Hierarchies
scaffold1.t1791	K01273 DPEP; membrane dipeptidase	04147 Exosome	Protein families: signaling and cellular processes	Brite Hierarchies
scaffold1.t1791	K01273 DPEP; membrane dipeptidase	00537 Glycosylphosphatidylinositol (GPI)-anchored proteins	Protein families: signaling and cellular processes	Brite Hierarchies
scaffold1.t1791	K01273 DPEP; membrane dipeptidase	01002 Peptidases and inhibitors	Protein families: metabolism	Brite Hierarchies
scaffold1.t1793	K08192 DAL; MFS transporter, ACS family, allantoate permease	02000 Transporters	Protein families: signaling and cellular processes	Brite Hierarchies
scaffold1.t1794	K00070 HSD3B; 3beta-hydroxy-Delta5-steroid dehydrogenase / steroid Delta-isomerase	00140 Steroid hormone biosynthesis	Lipid metabolism	Metabolism
scaffold1.t1794	K00070 HSD3B; 3beta-hydroxy-Delta5-steroid dehydrogenase / steroid Delta-isomerase	04913 Ovarian steroidogenesis	Endocrine system	Organismal Systems
scaffold1.t1794	K00070 HSD3B; 3beta-hydroxy-Delta5-steroid dehydrogenase / steroid Delta-isomerase	04927 Cortisol synthesis and secretion	Endocrine system	Organismal Systems
scaffold1.t1794	K00070 HSD3B; 3beta-hydroxy-Delta5-steroid dehydrogenase / steroid Delta-isomerase	04925 Aldosterone synthesis and secretion	Endocrine system	Organismal Systems
scaffold1.t1794	K00070 HSD3B; 3beta-hydroxy-Delta5-steroid dehydrogenase / steroid Delta-isomerase	04934 Cushing syndrome	Endocrine and metabolic disease	Human Diseases
scaffold1.t1796	K18551 SDT1; pyrimidine and pyridine-specific 5'-nucleotidase	00760 Nicotinate and nicotinamide metabolism	Metabolism of cofactors and vitamins	Metabolism
scaffold1.t1813	K01062 PLA2G7, PAFAH; platelet-activating factor acetylhydrolase	00565 Ether lipid metabolism	Lipid metabolism	Metabolism
scaffold1.t1815	K01336 E3.4.21.48; cerevisin	04138 Autophagy - yeast	Transport and catabolism	Cellular Processes
scaffold1.t1815	K01336 E3.4.21.48; cerevisin	03110 Chaperones and folding catalysts	Protein families: genetic information processing	Brite Hierarchies
scaffold1.t1815	K01336 E3.4.21.48; cerevisin	01002 Peptidases and inhibitors	Protein families: metabolism	Brite Hierarchies
scaffold1.t1818	K12670 WBP1; oligosaccharyltransferase complex subunit beta	00513 Various types of N-glycan biosynthesis	Glycan biosynthesis and metabolism	Metabolism
scaffold1.t1818	K12670 WBP1; oligosaccharyltransferase complex subunit beta	00510 N-Glycan biosynthesis	Glycan biosynthesis and metabolism	Metabolism
scaffold1.t1818	K12670 WBP1; oligosaccharyltransferase complex subunit beta	04141 Protein processing in endoplasmic reticulum	Folding, sorting and degradation	Genetic Information Processing
scaffold1.t1819	K12870 ISY1; pre-mRNA-splicing factor ISY1	03040 Spliceosome	Transcription	Genetic Information Processing
scaffold1.t1819	K12870 ISY1; pre-mRNA-splicing factor ISY1	03041 Spliceosome	Protein families: genetic information processing	Brite Hierarchies
scaffold1.t1823	K18447 NUDX14; ADP-sugar diphosphatase	00500 Starch and sucrose metabolism	Carbohydrate metabolism	Metabolism
scaffold1.t1823	K18447 NUDX14; ADP-sugar diphosphatase	00051 Fructose and mannose metabolism	Carbohydrate metabolism	Metabolism
scaffold1.t1823	K18447 NUDX14; ADP-sugar diphosphatase	00230 Purine metabolism	Nucleotide metabolism	Metabolism
scaffold1.t1824	K01515 nudF; ADP-ribose pyrophosphatase	00230 Purine metabolism	Nucleotide metabolism	Metabolism
scaffold1.t1828	K12176 COPS2, CSN2, TRIP15; COP9 signalosome complex subunit 2	04121 Ubiquitin system	Protein families: genetic information processing	Brite Hierarchies
scaffold1.t1829	K09602 OTUB1; ubiquitin thioesterase protein OTUB1	04121 Ubiquitin system	Protein families: genetic information processing	Brite Hierarchies
scaffold1.t1829	K09602 OTUB1; ubiquitin thioesterase protein OTUB1	01002 Peptidases and inhibitors	Protein families: metabolism	Brite Hierarchies
scaffold1.t1831	K01915 glnA, GLUL; glutamine synthetase	00250 Alanine, aspartate and glutamate metabolism	Amino acid metabolism	Metabolism
scaffold1.t1831	K01915 glnA, GLUL; glutamine synthetase	00630 Glyoxylate and dicarboxylate metabolism	Carbohydrate metabolism	Metabolism
scaffold1.t1831	K01915 glnA, GLUL; glutamine synthetase	00910 Nitrogen metabolism	Energy metabolism	Metabolism
scaffold1.t1831	K01915 glnA, GLUL; glutamine synthetase	00220 Arginine biosynthesis	Amino acid metabolism	Metabolism
scaffold1.t1831	K01915 glnA, GLUL; glutamine synthetase	02020 Two-component system	Signal transduction	Environmental Information Processing
scaffold1.t1831	K01915 glnA, GLUL; glutamine synthetase	04217 Necroptosis	Cell growth and death	Cellular Processes
scaffold1.t1831	K01915 glnA, GLUL; glutamine synthetase	04727 GABAergic synapse	Nervous system	Organismal Systems
scaffold1.t1831	K01915 glnA, GLUL; glutamine synthetase	04724 Glutamatergic synapse	Nervous system	Organismal Systems
scaffold1.t1831	K01915 glnA, GLUL; glutamine synthetase	04147 Exosome	Protein families: signaling and cellular processes	Brite Hierarchies
scaffold1.t1833	K01637 E4.1.3.1, aceA; isocitrate lyase	00630 Glyoxylate and dicarboxylate metabolism	Carbohydrate metabolism	Metabolism
scaffold1.t1834	K01647 CS, gltA; citrate synthase	00020 Citrate cycle (TCA cycle)	Carbohydrate metabolism	Metabolism
scaffold1.t1834	K01647 CS, gltA; citrate synthase	00630 Glyoxylate and dicarboxylate metabolism	Carbohydrate metabolism	Metabolism
scaffold1.t1840	K07975 K07975; Rho family, other	04031 GTP-binding proteins	Protein families: signaling and cellular processes	Brite Hierarchies
scaffold1.t1842	K02954 RP-S14, MRPS14, rpsN; small subunit ribosomal protein S14	03010 Ribosome	Translation	Genetic Information Processing
scaffold1.t1842	K02954 RP-S14, MRPS14, rpsN; small subunit ribosomal protein S14	03011 Ribosome	Protein families: genetic information processing	Brite Hierarchies
scaffold1.t1843	K05349 bglX; beta-glucosidase	00940 Phenylpropanoid biosynthesis	Biosynthesis of other secondary metabolites	Metabolism
scaffold1.t1843	K05349 bglX; beta-glucosidase	00460 Cyanoamino acid metabolism	Metabolism of other amino acids	Metabolism
scaffold1.t1843	K05349 bglX; beta-glucosidase	00500 Starch and sucrose metabolism	Carbohydrate metabolism	Metabolism
scaffold1.t1844	K15532 yteR, yesR; unsaturated rhamnogalacturonyl hydrolase	99980 Enzymes with EC numbers	Unclassified: metabolism	Not Included in Pathway or Brite
scaffold1.t1863	K11811 arsH; arsenical resistance protein ArsH	99996 General function prediction only	Poorly characterized	Not Included in Pathway or Brite
scaffold1.t1869	K01714 dapA; 4-hydroxy-tetrahydrodipicolinate synthase	00261 Monobactam biosynthesis	Biosynthesis of other secondary metabolites	Metabolism
scaffold1.t1869	K01714 dapA; 4-hydroxy-tetrahydrodipicolinate synthase	00300 Lysine biosynthesis	Amino acid metabolism	Metabolism
scaffold1.t1870	K09246 ARG81, ARGR2; arginine metabolism regulation protein II	03000 Transcription factors	Protein families: genetic information processing	Brite Hierarchies
scaffold1.t1873	K00128 ALDH; aldehyde dehydrogenase (NAD+)	00310 Lysine degradation	Amino acid metabolism	Metabolism
scaffold1.t1873	K00128 ALDH; aldehyde dehydrogenase (NAD+)	00280 Valine, leucine and isoleucine degradation	Amino acid metabolism	Metabolism
scaffold1.t1873	K00128 ALDH; aldehyde dehydrogenase (NAD+)	00410 beta-Alanine metabolism	Metabolism of other amino acids	Metabolism
scaffold1.t1873	K00128 ALDH; aldehyde dehydrogenase (NAD+)	00010 Glycolysis / Gluconeogenesis	Carbohydrate metabolism	Metabolism
scaffold1.t1873	K00128 ALDH; aldehyde dehydrogenase (NAD+)	00071 Fatty acid degradation	Lipid metabolism	Metabolism
scaffold1.t1873	K00128 ALDH; aldehyde dehydrogenase (NAD+)	00625 Chloroalkane and chloroalkene degradation	Xenobiotics biodegradation and metabolism	Metabolism
scaffold1.t1873	K00128 ALDH; aldehyde dehydrogenase (NAD+)	00340 Histidine metabolism	Amino acid metabolism	Metabolism
scaffold1.t1873	K00128 ALDH; aldehyde dehydrogenase (NAD+)	00380 Tryptophan metabolism	Amino acid metabolism	Metabolism
scaffold1.t1873	K00128 ALDH; aldehyde dehydrogenase (NAD+)	00903 Limonene and pinene degradation	Metabolism of terpenoids and polyketides	Metabolism
scaffold1.t1873	K00128 ALDH; aldehyde dehydrogenase (NAD+)	00620 Pyruvate metabolism	Carbohydrate metabolism	Metabolism
scaffold1.t1873	K00128 ALDH; aldehyde dehydrogenase (NAD+)	00981 Insect hormone biosynthesis	Metabolism of terpenoids and polyketides	Metabolism
scaffold1.t1873	K00128 ALDH; aldehyde dehydrogenase (NAD+)	00561 Glycerolipid metabolism	Lipid metabolism	Metabolism
scaffold1.t1873	K00128 ALDH; aldehyde dehydrogenase (NAD+)	00053 Ascorbate and aldarate metabolism	Carbohydrate metabolism	Metabolism
scaffold1.t1873	K00128 ALDH; aldehyde dehydrogenase (NAD+)	00330 Arginine and proline metabolism	Amino acid metabolism	Metabolism
scaffold1.t1882	K10380 ANK; ankyrin	04624 Toll and Imd signaling pathway	Immune system	Organismal Systems
scaffold1.t1882	K10380 ANK; ankyrin	05205 Proteoglycans in cancer	Cancer: overview	Human Diseases
scaffold1.t1882	K10380 ANK; ankyrin	04812 Cytoskeleton proteins	Protein families: signaling and cellular processes	Brite Hierarchies
scaffold1.t1891	K03325 ACR3, arsB; arsenite transporter	02000 Transporters	Protein families: signaling and cellular processes	Brite Hierarchies
scaffold1.t1902	K05349 bglX; beta-glucosidase	00940 Phenylpropanoid biosynthesis	Biosynthesis of other secondary metabolites	Metabolism
scaffold1.t1902	K05349 bglX; beta-glucosidase	00460 Cyanoamino acid metabolism	Metabolism of other amino acids	Metabolism
scaffold1.t1902	K05349 bglX; beta-glucosidase	00500 Starch and sucrose metabolism	Carbohydrate metabolism	Metabolism
scaffold1.t1906	K01061 E3.1.1.45; carboxymethylenebutenolidase	00364 Fluorobenzoate degradation	Xenobiotics biodegradation and metabolism	Metabolism
scaffold1.t1906	K01061 E3.1.1.45; carboxymethylenebutenolidase	00361 Chlorocyclohexane and chlorobenzene degradation	Xenobiotics biodegradation and metabolism	Metabolism
scaffold1.t1906	K01061 E3.1.1.45; carboxymethylenebutenolidase	00623 Toluene degradation	Xenobiotics biodegradation and metabolism	Metabolism
scaffold1.t1912	K00512 CYP17A; steroid 17alpha-monooxygenase / 17alpha-hydroxyprogesterone deacetylase	00140 Steroid hormone biosynthesis	Lipid metabolism	Metabolism
scaffold1.t1912	K00512 CYP17A; steroid 17alpha-monooxygenase / 17alpha-hydroxyprogesterone deacetylase	04917 Prolactin signaling pathway	Endocrine system	Organismal Systems
scaffold1.t1912	K00512 CYP17A; steroid 17alpha-monooxygenase / 17alpha-hydroxyprogesterone deacetylase	04913 Ovarian steroidogenesis	Endocrine system	Organismal Systems
scaffold1.t1912	K00512 CYP17A; steroid 17alpha-monooxygenase / 17alpha-hydroxyprogesterone deacetylase	04927 Cortisol synthesis and secretion	Endocrine system	Organismal Systems
scaffold1.t1912	K00512 CYP17A; steroid 17alpha-monooxygenase / 17alpha-hydroxyprogesterone deacetylase	04934 Cushing syndrome	Endocrine and metabolic disease	Human Diseases
scaffold1.t1912	K00512 CYP17A; steroid 17alpha-monooxygenase / 17alpha-hydroxyprogesterone deacetylase	00199 Cytochrome P450	Protein families: metabolism	Brite Hierarchies
scaffold1.t1913	K19955 adh2; alcohol dehydrogenase	99980 Enzymes with EC numbers	Unclassified: metabolism	Not Included in Pathway or Brite
scaffold1.t1922	K17861 CYP13; cytochrome P450 family 13	00199 Cytochrome P450	Protein families: metabolism	Brite Hierarchies
scaffold1.t1925	K12445 K12445; trans enoyl reductase	01004 Lipid biosynthesis proteins	Protein families: metabolism	Brite Hierarchies
scaffold1.t1931	K01619 deoC, DERA; deoxyribose-phosphate aldolase	00030 Pentose phosphate pathway	Carbohydrate metabolism	Metabolism
scaffold1.t1940	K03334 IL4I1; L-amino-acid oxidase	00360 Phenylalanine metabolism	Amino acid metabolism	Metabolism
scaffold1.t1940	K03334 IL4I1; L-amino-acid oxidase	00380 Tryptophan metabolism	Amino acid metabolism	Metabolism
scaffold1.t1940	K03334 IL4I1; L-amino-acid oxidase	00400 Phenylalanine, tyrosine and tryptophan biosynthesis	Amino acid metabolism	Metabolism
scaffold1.t1940	K03334 IL4I1; L-amino-acid oxidase	00270 Cysteine and methionine metabolism	Amino acid metabolism	Metabolism
scaffold1.t1940	K03334 IL4I1; L-amino-acid oxidase	00250 Alanine, aspartate and glutamate metabolism	Amino acid metabolism	Metabolism
scaffold1.t1940	K03334 IL4I1; L-amino-acid oxidase	00350 Tyrosine metabolism	Amino acid metabolism	Metabolism
scaffold1.t1940	K03334 IL4I1; L-amino-acid oxidase	00280 Valine, leucine and isoleucine degradation	Amino acid metabolism	Metabolism
scaffold1.t1940	K03334 IL4I1; L-amino-acid oxidase	00950 Isoquinoline alkaloid biosynthesis	Biosynthesis of other secondary metabolites	Metabolism
scaffold1.t1946	K22696 EEF2KMT; protein-lysine N-methyltransferase EEF2KMT	03012 Translation factors	Protein families: genetic information processing	Brite Hierarchies
scaffold1.t1947	K18980 EO, FaQR; 2-methylene-furan-3-one reductase	99980 Enzymes with EC numbers	Unclassified: metabolism	Not Included in Pathway or Brite
scaffold1.t1950	K00799 GST, gst; glutathione S-transferase	00480 Glutathione metabolism	Metabolism of other amino acids	Metabolism
scaffold1.t1950	K00799 GST, gst; glutathione S-transferase	00982 Drug metabolism - cytochrome P450	Xenobiotics biodegradation and metabolism	Metabolism
scaffold1.t1950	K00799 GST, gst; glutathione S-transferase	00983 Drug metabolism - other enzymes	Xenobiotics biodegradation and metabolism	Metabolism
scaffold1.t1950	K00799 GST, gst; glutathione S-transferase	00980 Metabolism of xenobiotics by cytochrome P450	Xenobiotics biodegradation and metabolism	Metabolism
scaffold1.t1950	K00799 GST, gst; glutathione S-transferase	04212 Longevity regulating pathway - worm	Aging	Organismal Systems
scaffold1.t1950	K00799 GST, gst; glutathione S-transferase	05418 Fluid shear stress and atherosclerosis	Cardiovascular disease	Human Diseases
scaffold1.t1950	K00799 GST, gst; glutathione S-transferase	05204 Chemical carcinogenesis	Cancer: overview	Human Diseases
scaffold1.t1950	K00799 GST, gst; glutathione S-transferase	01524 Platinum drug resistance	Drug resistance: antineoplastic	Human Diseases
scaffold1.t1950	K00799 GST, gst; glutathione S-transferase	05200 Pathways in cancer	Cancer: overview	Human Diseases
scaffold1.t1950	K00799 GST, gst; glutathione S-transferase	05225 Hepatocellular carcinoma	Cancer: specific types	Human Diseases
scaffold1.t1950	K00799 GST, gst; glutathione S-transferase	02000 Transporters	Protein families: signaling and cellular processes	Brite Hierarchies
scaffold1.t1972	K22889 AYT1, TRI101; trichothecene 3-O-acetyltransferase	99980 Enzymes with EC numbers	Unclassified: metabolism	Not Included in Pathway or Brite
scaffold1.t2001	K08192 DAL; MFS transporter, ACS family, allantoate permease	02000 Transporters	Protein families: signaling and cellular processes	Brite Hierarchies
scaffold1.t2024	K17861 CYP13; cytochrome P450 family 13	00199 Cytochrome P450	Protein families: metabolism	Brite Hierarchies
scaffold1.t2026	K07188 LIPE, HSL; hormone-sensitive lipase	04024 cAMP signaling pathway	Signal transduction	Environmental Information Processing
scaffold1.t2026	K07188 LIPE, HSL; hormone-sensitive lipase	04152 AMPK signaling pathway	Signal transduction	Environmental Information Processing
scaffold1.t2026	K07188 LIPE, HSL; hormone-sensitive lipase	04371 Apelin signaling pathway	Signal transduction	Environmental Information Processing
scaffold1.t2026	K07188 LIPE, HSL; hormone-sensitive lipase	04923 Regulation of lipolysis in adipocytes	Endocrine system	Organismal Systems
scaffold1.t2026	K07188 LIPE, HSL; hormone-sensitive lipase	04910 Insulin signaling pathway	Endocrine system	Organismal Systems
scaffold1.t2026	K07188 LIPE, HSL; hormone-sensitive lipase	04714 Thermogenesis	Environmental adaptation	Organismal Systems
scaffold1.t2026	K07188 LIPE, HSL; hormone-sensitive lipase	04925 Aldosterone synthesis and secretion	Endocrine system	Organismal Systems
scaffold1.t2027	K20771 CYP711A1; carlactone C-19 oxidase	00199 Cytochrome P450	Protein families: metabolism	Brite Hierarchies
scaffold1.t2042	K00273 DAO, aao; D-amino-acid oxidase	00311 Penicillin and cephalosporin biosynthesis	Biosynthesis of other secondary metabolites	Metabolism
scaffold1.t2042	K00273 DAO, aao; D-amino-acid oxidase	00472 D-Arginine and D-ornithine metabolism	Metabolism of other amino acids	Metabolism
scaffold1.t2042	K00273 DAO, aao; D-amino-acid oxidase	00260 Glycine, serine and threonine metabolism	Amino acid metabolism	Metabolism
scaffold1.t2042	K00273 DAO, aao; D-amino-acid oxidase	00330 Arginine and proline metabolism	Amino acid metabolism	Metabolism
scaffold1.t2042	K00273 DAO, aao; D-amino-acid oxidase	04146 Peroxisome	Transport and catabolism	Cellular Processes
scaffold1.t2044	K01464 DPYS, dht, hydA; dihydropyrimidinase	00240 Pyrimidine metabolism	Nucleotide metabolism	Metabolism
scaffold1.t2044	K01464 DPYS, dht, hydA; dihydropyrimidinase	00410 beta-Alanine metabolism	Metabolism of other amino acids	Metabolism
scaffold1.t2044	K01464 DPYS, dht, hydA; dihydropyrimidinase	00770 Pantothenate and CoA biosynthesis	Metabolism of cofactors and vitamins	Metabolism
scaffold1.t2044	K01464 DPYS, dht, hydA; dihydropyrimidinase	00983 Drug metabolism - other enzymes	Xenobiotics biodegradation and metabolism	Metabolism
scaffold1.t2044	K01464 DPYS, dht, hydA; dihydropyrimidinase	04147 Exosome	Protein families: signaling and cellular processes	Brite Hierarchies
scaffold1.t2046	K09248 PUT3; proline utilization trans-activator	03000 Transcription factors	Protein families: genetic information processing	Brite Hierarchies
scaffold1.t2075	K00289 ALDH1L; formyltetrahydrofolate dehydrogenase	00670 One carbon pool by folate	Metabolism of cofactors and vitamins	Metabolism
scaffold1.t2078	K00423 E1.10.3.3; L-ascorbate oxidase	00053 Ascorbate and aldarate metabolism	Carbohydrate metabolism	Metabolism
scaffold10.t5	K09425 K09425; Myb-like DNA-binding protein FlbD	03000 Transcription factors	Protein families: genetic information processing	Brite Hierarchies
[truncated: 10,037 more rows]
