# Supplementary material for: Long-Read Draft Genome Sequences of Two Fusarium oxysporum f. sp. cubense Isolates from Banana (Musa spp.)
Source: J Fungi (Basel). 2025 May 30;11(6):421. doi: 10.3390/jof11060421 (PMC12193908; doi:10.3390/jof11060421)
Supplement: Supplementary file 1 [file jof-11-00421-s001.zip › Additional file S7 CNSD1_KOG_annotations.xls]

protein_id	ENOG_number	KOG_categories	KOG_function
scaffold1.t1	ENOG410Q8Z2	S	Methyltransferase domain
scaffold1.t2	ENOG410PW6A	S	NA
scaffold1.t3	ENOG410PZ8Z	S	NA
scaffold1.t4	ENOG410QARJ	G	Inherit from KOG: solute carrier family 16, member
scaffold1.t5	ENOG410PQ4C	T	Protein kinase domain
scaffold1.t7	ENOG410PU1N	S	phase specific protein
scaffold1.t10	ENOG410QB7H	S	Heterokaryon incompatibility protein (HET)
scaffold1.t11	ENOG410PGE1	O	Secreted subtilisin-like serine protease with keratinolytic activity that contributes to pathogenicity (By similarity)
scaffold1.t13	ENOG410PN2K	Q	KR domain
scaffold1.t15	ENOG410Q8YF	S	Saccharopine dehydrogenase
scaffold1.t16	ENOG410PR3D	S	NA
scaffold1.t17	ENOG410PN4D	S	Phosphotransferase enzyme family protein
scaffold1.t18	ENOG410Q06E	S	NA
scaffold1.t19	ENOG410PNXT	Q	aflatoxin biosynthesis ketoreductase nor-1
scaffold1.t20	ENOG410PJT2	V	NADPH-dependent methylglyoxal reductase GRE2
scaffold1.t21	ENOG410QECW	Q	short-chain dehydrogenase
scaffold1.t22	ENOG410PNCK	S	ThiJ PfpI family protein
scaffold1.t23	ENOG410PRXS	S	EthD domain
scaffold1.t24	ENOG410PK8P	V	NAD dependent epimerase/dehydratase family
scaffold1.t25	ENOG410PNGN	S	NA
scaffold1.t26	ENOG410PV8A	Q	Cytochrome P450
scaffold1.t27	ENOG410PN6T	V	conserved hypothetical protein
scaffold1.t30	ENOG410PM2Y	S	C6 zinc finger domain-containing protein
scaffold1.t32	ENOG410PM3R	Q	Cytochrome P450
scaffold1.t33	ENOG410Q8TI	G	Glycosyl hydrolase like GH101
scaffold1.t34	ENOG410PICA	K	C6 transcription factor (AmyR)
scaffold1.t35	ENOG410PJH3	G	Sugar (and other) transporter
scaffold1.t36	ENOG410PIX6	E	Gaba permease
scaffold1.t37	ENOG410Q9P3	S	NA
scaffold1.t38	ENOG410PU9J	Q	2OG-Fe(II) oxygenase superfamily
scaffold1.t39	ENOG410PX18	J	Endoribonuclease L-PSP
scaffold1.t40	ENOG410PUVK	S	Fungal specific transcription factor domain
scaffold1.t41	ENOG410PVTK	G	Major Facilitator Superfamily
scaffold1.t42	ENOG410PJK5	G	2,4-dihydroxyhept-2-ene-1,7-dioic acid aldolase
scaffold1.t43	ENOG410PPAV	S	Protein of unknown function (DUF3129)
scaffold1.t44	ENOG410PK5T	S	conserved hypothetical protein
scaffold1.t45	ENOG410PJTY	S	Terpene synthase family, metal binding domain
scaffold1.t46	ENOG410PFE4	S	Fungal specific transcription factor domain
scaffold1.t47	ENOG410PT0X	S	NA
scaffold1.t48	ENOG410PKYJ	E	3-hydroxyisobutyrate dehydrogenase
scaffold1.t49	ENOG410PV4T	S	Fungal_trans
scaffold1.t50	ENOG410PV78	I	CoA-transferase family III
scaffold1.t51	ENOG410PHMT	C	alcohol dehydrogenase
scaffold1.t52	ENOG410PSWG	S	NA
scaffold1.t53	ENOG410PUTK	H	pyruvate decarboxylase
scaffold1.t54	ENOG410PXMM	S	Domain of unknown function (DUF1989)
scaffold1.t55	ENOG410PGDX	P	Metabolite transport protein
scaffold1.t56	ENOG410PKAH	P	Alkaline phosphatase family protein
scaffold1.t57	ENOG410PSVQ	S	NA
scaffold1.t58	ENOG410PJ5Z	G	(Mfs) transporter
scaffold1.t59	ENOG410PJ5Z	G	(Mfs) transporter
scaffold1.t60	ENOG410PJWW	V	alpha/beta hydrolase fold
scaffold1.t61	ENOG410PGDX	P	Metabolite transport protein
scaffold1.t62	ENOG410Q9QE	S	NA
scaffold1.t63	ENOG410PW6A	S	NA
scaffold1.t64	ENOG410QEA7	S	NA
scaffold1.t65	ENOG410PWEB	S	NA
scaffold1.t67	ENOG410PJKE	O	Subtilase family
scaffold1.t68	ENOG410PWX0	S	NA
scaffold1.t70	ENOG410PX74	S	NA
scaffold1.t72	ENOG410PSI5	S	NA
scaffold1.t74	ENOG410PHZ9	S	conserved hypothetical protein
scaffold1.t76	ENOG410PJKK	I	phospholipase C
scaffold1.t77	ENOG410PM2I	S	Calpain family cysteine protease
scaffold1.t78	ENOG410PMN6	S	NA
scaffold1.t79	ENOG410PKSJ	O	Eukaryotic aspartyl protease
scaffold1.t80	ENOG410QAWM	G	pectin lyase B precursor
scaffold1.t81	ENOG410PMUC	G	Glycosyl hydrolase family 12
scaffold1.t83	ENOG410PWNN	S	NACHT domain
scaffold1.t84	ENOG410PX46	S	GAL4
scaffold1.t85	ENOG410PU0F	S	NA
scaffold1.t86	ENOG410PM74	V	alpha/beta hydrolase fold
scaffold1.t87	ENOG410PFVR	P	Formate nitrite transporter
scaffold1.t88	ENOG410PFVR	P	Formate nitrite transporter
scaffold1.t89	ENOG410PN6H	P	Carb_anhydrase
scaffold1.t90	ENOG410PUHW	S	NA
scaffold1.t91	ENOG410PXG5	S	NA
scaffold1.t92	ENOG410PRJW	S	NA
scaffold1.t93	ENOG410PGZS	S	Trichothecene 3-O-acetyltransferase
scaffold1.t94	ENOG410PMCE	G	Bgal_small_N
scaffold1.t95	ENOG410PKDF	S	NmrA-like family
scaffold1.t96	ENOG410PWU7	S	Heterokaryon incompatibility protein (HET)
scaffold1.t97	ENOG410PT3D	S	NA
scaffold1.t98	ENOG410PY9W	S	NA
scaffold1.t99	ENOG410PY9W	S	NA
scaffold1.t100	ENOG410Q11H	E	Amino acid permease
scaffold1.t101	ENOG410Q11H	E	Amino acid permease
scaffold1.t102	ENOG410PJZN	S	NA
scaffold1.t103	ENOG410PXIZ	S	NA
scaffold1.t104	ENOG410Q02K	S	NA
scaffold1.t105	ENOG410PGF0	I	May be involved in decane metabolism and autophagy. Involved in the biosynthesis of sterol glucoside (By similarity)
scaffold1.t106	ENOG410PXMQ	S	NA
scaffold1.t107	ENOG410PUHM	S	Transferase family
scaffold1.t108	ENOG410PUQC	S	NA
scaffold1.t109	ENOG410PWEA	Q	polyketide synthase
scaffold1.t110	ENOG410PYAY	S	NA
scaffold1.t111	ENOG410PQDH	S	NA
scaffold1.t112	ENOG410PRMG	S	NA
scaffold1.t113	ENOG410PYYD	S	NA
scaffold1.t115	ENOG410QAZJ	S	NA
scaffold1.t116	ENOG410PI62	S	Transcription factor
scaffold1.t117	ENOG410PF8Q	M	chitin synthase
scaffold1.t118	ENOG410PHHE	O	glutathione s-transferase
scaffold1.t120	ENOG410Q8W3	S	Heterokaryon incompatibility protein (HET)
scaffold1.t121	ENOG410PHSG	Q	monooxygenase
scaffold1.t122	ENOG410PMR4	S	NA
scaffold1.t123	ENOG410PWJ2	S	NA
scaffold1.t124	ENOG410PTAN	S	NA
scaffold1.t125	ENOG410PRNS	S	NA
scaffold1.t126	ENOG410QAFA	G	PA14 domain
scaffold1.t127	ENOG410PJ7Z	E	hexose transporter
scaffold1.t128	ENOG410PR1Z	S	NA
scaffold1.t129	ENOG410PSIC	S	NA
scaffold1.t130	ENOG410PXAW	S	Dienelactone hydrolase family
scaffold1.t131	ENOG410Q953	C	Zinc-binding dehydrogenase
scaffold1.t132	ENOG410QEIR	K	Fungal Zn(2)-Cys(6) binuclear cluster domain
scaffold1.t133	ENOG410PX2D	I	alpha/beta hydrolase fold
scaffold1.t134	ENOG410PICX	C	Dehydrogenase
scaffold1.t135	ENOG410Q9KP	Q	Cytochrome P450
scaffold1.t136	ENOG410PM6E	C	maleylacetate reductase
scaffold1.t137	ENOG410QA4G	Q	Catechol dioxygenase N terminus
scaffold1.t138	ENOG410PKBX	I	FAD linked oxidases, C-terminal domain
scaffold1.t139	ENOG410QAAE	Q	Retinal pigment epithelial membrane protein
scaffold1.t140	ENOG410Q9MF	Q	short chain dehydrogenase
scaffold1.t141	ENOG410PKPS	C	salicylate hydroxylase
scaffold1.t142	ENOG410QA6M	C	FAD binding domain
scaffold1.t143	ENOG410Q9Y7	S	NmrA-like family
scaffold1.t144	ENOG410QA2B	S	NA
scaffold1.t145	ENOG410Q9N5	Q	Cytochrome P450
scaffold1.t146	ENOG410Q9M6	S	NA
scaffold1.t147	ENOG410PUNC	S	NA
scaffold1.t148	ENOG410PUJ3	S	Fungal trichothecene efflux pump (TRI12)
scaffold1.t149	ENOG410PZ78	S	NA
scaffold1.t150	ENOG410PIU8	S	conserved hypothetical protein
scaffold1.t151	ENOG410PFNK	F	deoxyribose-phosphate aldolase
scaffold1.t152	ENOG410PMT0	K	fungal specific transcription factor
scaffold1.t153	ENOG410PGTG	C	NADH flavin oxidoreductase NADH oxidase family protein
scaffold1.t154	ENOG410PTS0	S	NA
scaffold1.t155	ENOG410PHFD	S	Nucleoside-diphosphate-sugar epimerase
scaffold1.t158	ENOG410PMER	S	NA
scaffold1.t161	ENOG410PK14	E	Flavin containing amine oxidoreductase
scaffold1.t162	ENOG410PHVS	G	hexose transporter
scaffold1.t163	ENOG410PX4N	S	NA
scaffold1.t164	ENOG410Q8VB	S	NA
scaffold1.t165	ENOG410Q8S5	S	NA
scaffold1.t166	ENOG410QDID	G	Major Facilitator Superfamily
scaffold1.t167	ENOG410PJ24	E	Aminotransferase class IV
scaffold1.t168	ENOG410PJDS	Q	alcohol dehydrogenase
scaffold1.t169	ENOG410PNBF	S	NA
scaffold1.t170	ENOG410PGD2	A	Pre-mRNA-splicing factor rse1
scaffold1.t171	ENOG410PQAQ	S	NA
scaffold1.t172	ENOG410PY0U	S	NA
scaffold1.t173	ENOG410QDAB	G	Major Facilitator Superfamily
scaffold1.t174	ENOG410PRDA	S	NA
scaffold1.t175	ENOG410PIA4	P	arsenite
scaffold1.t176	ENOG410PX78	S	RHOD
scaffold1.t177	ENOG410PJMP	O	Hsp70 protein
scaffold1.t179	ENOG410QAJJ	S	NA
scaffold1.t180	ENOG410PWZ9	E	Inherit from COG: lipolytic protein G-D-S-L family
scaffold1.t181	ENOG410QE0I	G	Major Facilitator Superfamily
scaffold1.t182	ENOG410PSHA	S	LITAF
scaffold1.t184	ENOG410Q043	S	NA
scaffold1.t185	ENOG410PXME	S	NA
scaffold1.t186	ENOG410QAF2	M	Ankyrin repeat
scaffold1.t187	ENOG410Q9Z0	S	NA
scaffold1.t189	ENOG410QB5W	E	Transmembrane amino acid transporter protein
scaffold1.t190	ENOG410QAY3	I	Inherit from COG: alpha beta hydrolase fold
scaffold1.t191	ENOG410PJMB	S	GAL4
scaffold1.t192	ENOG410PMBN	S	Glycosyltransferase family 90 protein
scaffold1.t194	ENOG410PMGY	M	ankyrin repeat
scaffold1.t195	ENOG410PJ9J	C	Aldehyde dehydrogenase
scaffold1.t196	ENOG410PUC2	S	Semialdehyde dehydrogenase, NAD binding domain
scaffold1.t197	ENOG410PUF8	S	Pfam:DUF3468
scaffold1.t198	ENOG410PNE3	E	dihydrodipicolinate synthetase family protein
scaffold1.t199	ENOG410QA5K	S	NA
scaffold1.t200	ENOG410PJ18	E	amino acid
scaffold1.t201	ENOG410PGVS	C	oxidoreductase, zinc-binding dehydrogenase family
scaffold1.t202	ENOG410PV91	S	Fungal Zn(2)-Cys(6) binuclear cluster domain
scaffold1.t203	ENOG410Q9Q2	S	NA
scaffold1.t204	ENOG410PH5E	S	arsenic resistance protein ArsH
scaffold1.t205	ENOG410PHCQ	G	MFS transporter
scaffold1.t206	ENOG410PUSQ	S	NACHT domain
scaffold1.t207	ENOG410PU9K	S	Fungal_trans
scaffold1.t208	ENOG410PWDT	Q	Flavin containing amine oxidoreductase
scaffold1.t210	ENOG410PUE3	C	succinate-semialdehyde dehydrogenase
scaffold1.t211	ENOG410QB0D	S	NA
scaffold1.t214	ENOG410Q90G	S	NA
scaffold1.t216	ENOG410QA94	S	NA
scaffold1.t219	ENOG410Q9J4	S	NA
scaffold1.t220	ENOG410QDJA	G	Allantoate
scaffold1.t221	ENOG410PGQV	S	Glycosyl hydrolase family 88
scaffold1.t222	ENOG410PG84	G	Beta-glucosidases are one of a number of cellulolytic enzymes involved in the degradation of cellulosic biomass. Catalyzes the last step releasing glucose from the inhibitory cellobiose (By similarity)
scaffold1.t223	ENOG410PP96	J	mitochondrial 37S ribosomal protein MRP2
scaffold1.t224	ENOG410PJH6	S	pre-mRNA-splicing factor CWC25
scaffold1.t225	ENOG410PFG4	S	GTP-binding protein rho3
scaffold1.t226	ENOG410PSAU	S	NA
scaffold1.t227	ENOG410PIMX	L	NF-X1 finger and helicase domain protein
scaffold1.t228	ENOG410PMZQ	O	Glutathione S-transferase
scaffold1.t229	ENOG410PJVM	G	Cell wall glucanase
scaffold1.t230	ENOG410PXCC	K	Acetyltransferase (GNAT) family
scaffold1.t231	ENOG410PFD1	C	citrate synthase
scaffold1.t232	ENOG410PGND	C	Isocitrate lyase
scaffold1.t233	ENOG410PHDQ	Q	dehydrogenase reductase family
scaffold1.t234	ENOG410PFSC	E	glutamine synthetase
scaffold1.t235	ENOG410Q92Q	S	Putative methyltransferase
scaffold1.t236	ENOG410PI7S	O	ubiquitin thiolesterase (OtuB1)
scaffold1.t237	ENOG410PJ50	O	26S proteasome non-ATPase regulatory subunit 11
scaffold1.t238	ENOG410PMZM	U	(MFS) transporter
scaffold1.t239	ENOG410Q0BS	S	NA
scaffold1.t240	ENOG410Q9VH	S	Glycosyl hydrolases family 16
scaffold1.t241	ENOG410PJH1	L	ADP-ribose pyrophosphatase
scaffold1.t242	ENOG410PNH9	L	nudix family hydrolase
scaffold1.t243	ENOG410PQNW	S	NA
scaffold1.t244	ENOG410PF9H	E	homoserine O-acetyltransferase
scaffold1.t245	ENOG410PTZ4	S	NA
scaffold1.t246	ENOG410PKY9	A	pre-mRNA-splicing factor isy1
scaffold1.t247	ENOG410PIP1	O	oligosaccharyl transferase subunit beta
scaffold1.t248	ENOG410PS2C	U	NADH-ubiquinone oxidoreductase 9.5 kDa subunit
scaffold1.t249	ENOG410Q92V	S	NA
scaffold1.t250	ENOG410PFG2	O	serine protease
scaffold1.t251	ENOG410Q0BR	S	NA
scaffold1.t252	ENOG410PI1Q	I	Platelet-activating factor acetylhydrolase, isoform II
scaffold1.t253	ENOG410PI4J	G	Major Facilitator Superfamily
scaffold1.t254	ENOG410PNA2	S	fungal specific transcription factor
scaffold1.t255	ENOG410PNJ8	S	NA
scaffold1.t256	ENOG410PKC0	E	GMC oxidoreductase
scaffold1.t257	ENOG410QA02	S	NA
scaffold1.t258	ENOG410PRWN	S	conserved hypothetical protein
scaffold1.t259	ENOG410PRPK	S	NA
scaffold1.t260	ENOG410PIEB	E	permease
scaffold1.t261	ENOG410PP4N	S	Pfam:DUF3468
scaffold1.t262	ENOG410PMNT	G	Major Facilitator Superfamily
scaffold1.t263	ENOG410PHH2	S	Bacterial protein of unknown function (DUF885)
scaffold1.t264	ENOG410PIKU	S	NA
scaffold1.t265	ENOG410Q0SB	S	NA
scaffold1.t266	ENOG410PSQJ	S	conidiation-specific protein
scaffold1.t267	ENOG410QADW	S	Fungal specific transcription factor domain
scaffold1.t268	ENOG410PHC0	G	resistance protein
scaffold1.t269	ENOG410PJ6V	S	Pyrimidine 5'-nucleotidase
scaffold1.t270	ENOG410Q0CB	S	NA
scaffold1.t271	ENOG410PGHU	G	Major Facilitator Superfamily
scaffold1.t272	ENOG410QAUY	S	NA
scaffold1.t273	ENOG410PG7J	O	Dipeptidase
scaffold1.t274	ENOG410PHTU	T	transporter
scaffold1.t276	ENOG410PVSY	S	NmrA-like family
scaffold1.t277	ENOG410PVSY	S	NmrA-like family
scaffold1.t278	ENOG410PJU0	I	NRPS-like enzyme
scaffold1.t279	ENOG410QAW4	S	NA
scaffold1.t280	ENOG410PJR7	S	Transcription factor
scaffold1.t281	ENOG410PNTF	S	DUF636 domain protein
scaffold1.t282	ENOG410PGH3	S	HET domain protein
scaffold1.t283	ENOG410PXRW	S	NA
scaffold1.t284	ENOG410PYHW	S	NA
scaffold1.t285	ENOG410PMTK	S	Ankyrin repeat
scaffold1.t286	ENOG410PSJK	S	NA
scaffold1.t287	ENOG410QA5P	T	REC
scaffold1.t288	ENOG410QATP	S	Acetyltransferase (GNAT) family
scaffold1.t289	ENOG410PT3D	S	NA
scaffold1.t290	ENOG410PW5I	Q	KR domain
scaffold1.t291	ENOG410PZQM	S	NA
scaffold1.t292	ENOG410PFBF	T	GTPase-activating protein
scaffold1.t293	ENOG410PR9R	S	conserved hypothetical protein
scaffold1.t294	ENOG410PSGR	K	C6 transcription factor
scaffold1.t295	ENOG410PHTQ	Q	alcohol dehydrogenase
scaffold1.t296	ENOG410Q8RK	S	NA
scaffold1.t298	ENOG410PVS1	S	RTA1 domain protein
scaffold1.t299	ENOG410PG6M	Q	ABC multidrug transporter
scaffold1.t300	ENOG410PG6M	Q	ABC multidrug transporter
scaffold1.t301	ENOG410PJX3	Q	Multidrug resistance protein
scaffold1.t302	ENOG410PM0U	S	Fungal_trans
scaffold1.t303	ENOG410PM0U	S	Fungal_trans
scaffold1.t304	ENOG410PMJE	E	Amino acid permease
scaffold1.t305	ENOG410PM5U	Q	Cytochrome p450
scaffold1.t306	ENOG410QAFD	J	Isopentenyl transferase
scaffold1.t307	ENOG410PM8C	Q	Cytochrome p450
scaffold1.t308	ENOG410PRS7	S	NA
scaffold1.t309	ENOG410QDKR	E	amino acid
scaffold1.t310	ENOG410PMTE	S	GAL4
scaffold1.t311	ENOG410Q9Y9	S	RTA1 like protein
scaffold1.t312	ENOG410PUFJ	S	Fungal Zn(2)-Cys(6) binuclear cluster domain
scaffold1.t313	ENOG410PWR8	S	NA
scaffold1.t314	ENOG410Q00M	S	NA
scaffold1.t315	ENOG410QARA	E	GMC oxidoreductase
scaffold1.t316	ENOG410PSEY	S	NA
scaffold1.t318	ENOG410Q9CU	S	NA
scaffold1.t319	ENOG410Q9SS	S	NA
scaffold1.t320	ENOG410QED1	Q	short chain dehydrogenase
scaffold1.t321	ENOG410PZ03	S	NA
scaffold1.t322	ENOG410PZXW	S	NA
scaffold1.t323	ENOG410Q0VC	S	NA
scaffold1.t324	ENOG410PHJJ	I	Histidine acid phosphatase
scaffold1.t325	ENOG410PQCS	S	Inherit from euNOG: ZnF_C2H2
scaffold1.t326	ENOG410Q97S	S	NA
scaffold1.t327	ENOG410QAEA	K	Inherit from KOG: Zinc finger protein
scaffold1.t328	ENOG410PHX2	S	conserved hypothetical protein
scaffold1.t329	ENOG410PN5W	Q	Catechol o-methyltransferase
scaffold1.t330	ENOG410Q9GR	S	NA
scaffold1.t331	ENOG410Q9GK	S	NA
scaffold1.t332	ENOG410PQAM	S	NA
scaffold1.t333	ENOG410QB8U	S	NA
scaffold1.t334	ENOG410PG71	D	PAP 25A associated domain family
scaffold1.t335	ENOG410PPFB	S	Inherit from NOG: Alcohol dehydrogenase zinc-binding domain protein
scaffold1.t336	ENOG410PGEM	S	NA
scaffold1.t337	ENOG410PGEM	S	NA
scaffold1.t338	ENOG410PIX9	S	galactose oxidase
scaffold1.t339	ENOG410Q9UT	S	NA
scaffold1.t340	ENOG410Q9MP	S	NA
scaffold1.t341	ENOG410Q9MP	S	NA
scaffold1.t342	ENOG410Q9UT	S	NA
scaffold1.t343	ENOG410Q9UT	S	NA
scaffold1.t344	ENOG410Q9VW	S	NA
scaffold1.t345	ENOG410Q9UT	S	NA
scaffold1.t347	ENOG410PHZS	F	ser Thr protein phosphatase
scaffold1.t348	ENOG410PZKV	S	NA
scaffold1.t349	ENOG410PIW9	S	conserved hypothetical protein
scaffold1.t350	ENOG410PMWP	S	conserved hypothetical protein
scaffold1.t351	ENOG410PW0V	S	NA
scaffold1.t352	ENOG410PPKQ	A	Iron-sulfur cluster biosynthesis protein Isd11
scaffold1.t353	ENOG410PKTI	S	Pre-rRNA-processing protein IPI3
scaffold1.t354	ENOG410PQY2	S	NA
scaffold1.t355	ENOG410PVBE	S	NA
scaffold1.t356	ENOG410PX2W	U	CLN3 protein
scaffold1.t357	ENOG410PQGI	S	C6 transcription factor
scaffold1.t358	ENOG410PG8T	H	Nicotinate phosphoribosyltransferase
scaffold1.t359	ENOG410PFRR	A	U3 small nucleolar RNA-associated protein
scaffold1.t360	ENOG410PJHM	O	Specifically deglycosylates the denatured form of N- linked glycoproteins in the cytoplasm and assists their proteasome-mediated degradation. Cleaves the beta-aspartyl- glucosamine (GlcNAc) of the glycan and the amide side chain of Asn, converting Asn to Asp. Prefers proteins containing high- mannose over those bearing complex type oligosaccharides. Can recognize misfolded proteins in the endopla…
scaffold1.t361	ENOG410PWAT	C	Alcohol dehydrogenase GroES-like domain
scaffold1.t363	ENOG410PU5A	S	NA
scaffold1.t364	ENOG410PJ42	S	Mannose-p-dolichol utilization defect 1 protein
scaffold1.t365	ENOG410PNP4	S	Inherit from NOG: Conserved hypothetical, protein
scaffold1.t366	ENOG410PGZC	H	biotin synthase
scaffold1.t367	ENOG410PMS8	S	Inherit from NOG: Conserved hypothetical, protein
scaffold1.t368	ENOG410PFEX	B	Histone acetyltransferase gcn5
scaffold1.t369	ENOG410PSPD	S	NA
scaffold1.t370	ENOG410PNKT	L	DNA repair protein Rad1
scaffold1.t372	ENOG410PQSZ	S	NA
scaffold1.t373	ENOG410PQSZ	S	NA
scaffold1.t374	ENOG410PIGX	L	Cell division control protein
scaffold1.t375	ENOG410PGCZ	S	conserved hypothetical protein
scaffold1.t376	ENOG410PR1C	S	NA
scaffold1.t377	ENOG410PHEP	J	Translation Initiation Factor
scaffold1.t378	ENOG410PKQX	I	AMP-binding enzyme
scaffold1.t379	ENOG410PS86	T	BolA domain protein
scaffold1.t380	ENOG410Q8Q0	S	NA
scaffold1.t381	ENOG410PG1R	T	1-phosphatidylinositol-3-phosphate 5-kinase
scaffold1.t382	ENOG410PI4S	U	Component of the ERMES MDM complex, which serves as a molecular tether to connect the endoplasmic reticulum and mitochondria. Components of this complex are involved in the control of mitochondrial shape and protein biogenesis and may function in phospholipid exchange. MDM12 is required for the interaction of the ER-resident membrane protein MMM1 and the outer mitochondrial membrane-resident beta…
scaffold1.t383	ENOG410PJD3	U	Vacuolar protein sorting-associated protein
scaffold1.t384	ENOG410PH1G	J	nucleolar complex protein
scaffold1.t385	ENOG410PQMH	S	NA
scaffold1.t386	ENOG410PG4P	G	Glycosyl hydrolase
scaffold1.t387	ENOG410Q959	S	NA
scaffold1.t388	ENOG410PFIF	E	Threonine dehydratase
scaffold1.t389	ENOG410PUP2	S	NA
scaffold1.t390	ENOG410PUP2	S	NA
scaffold1.t391	ENOG410PUP2	S	NA
scaffold1.t392	ENOG410PUP2	S	NA
scaffold1.t393	ENOG410QA0T	E	HMGL-like
scaffold1.t394	ENOG410Q80J	P	LRR_CC
scaffold1.t395	ENOG410PHM7	T	bax inhibitor family protein
scaffold1.t396	ENOG410PI59	O	peptide methionine sulfoxide reductase
scaffold1.t397	ENOG410PMQ4	S	TIM barrel metal-dependent hydrolase
scaffold1.t398	ENOG410PMPE	S	Transcription factor
scaffold1.t399	ENOG410Q9PN	S	NA
scaffold1.t400	ENOG410PKFT	G	K09885 aquaporin rerated protein, other eukaryote
scaffold1.t401	ENOG410PM3V	C	D-isomer specific 2-hydroxyacid dehydrogenase
scaffold1.t402	ENOG410PIUN	Q	3-hydroxyacyl-CoA dehydrogenase
scaffold1.t403	ENOG410Q9AN	E	HMGL-like
scaffold1.t404	ENOG410PJ0Y	U	RAB
scaffold1.t405	ENOG410PGNW	G	Exoglycosidase that cleaves the single beta-linked mannose residue from the non-reducing end of all N-linked glycoprotein oligosaccharides. Involved in the degradation of mannan and galactomannan
scaffold1.t406	ENOG410QB7F	S	Antibiotic biosynthesis monooxygenase
scaffold1.t407	ENOG410Q90Z	O	alkaline proteinase precursor
scaffold1.t408	ENOG410Q9WQ	S	NA
scaffold1.t409	ENOG410PFB0	G	Sugar (and other) transporter
scaffold1.t410	ENOG410PGTW	C	Malic enzyme
scaffold1.t411	ENOG410PHBU	S	conserved hypothetical protein
scaffold1.t412	ENOG410PR6B	S	NA
scaffold1.t413	ENOG410PMYQ	J	60s ribosomal protein l23
scaffold1.t414	ENOG410PJUP	L	nudix family hydrolase
scaffold1.t415	ENOG410PP8J	S	Fic/DOC family
scaffold1.t416	ENOG410PHTN	K	Transcription factor
scaffold1.t417	ENOG410PPZT	L	Regulatory subunit of the slx1-slx4 structure-specific endonuclease that resolves DNA secondary structures generated during DNA repair and recombination. Has endonuclease activity towards branched DNA substrates, introducing single-strand cuts in duplex DNA close to junctions with ss-DNA (By similarity)
scaffold1.t418	ENOG410PQS0	J	Required for the processing of the 20S rRNA-precursor to mature 18S rRNA in a late step of the maturation of 40S ribosomal subunits. Has a physiological role leading to 18S rRNA stability (By similarity)
scaffold1.t420	ENOG410PQ86	S	conserved hypothetical protein
scaffold1.t421	ENOG410PY20	K	FH
scaffold1.t422	ENOG410PFCZ	T	Cactus-binding C-terminus of cactin protein
scaffold1.t423	ENOG410PRPR	S	NA
scaffold1.t424	ENOG410PF8Y	T	CAMK protein kinase
scaffold1.t425	ENOG410PU19	S	NA
scaffold1.t426	ENOG410PH95	O	Prolyl oligopeptidase family
scaffold1.t428	ENOG410PY9V	S	NA
scaffold1.t429	ENOG410PM15	S	NA
scaffold1.t430	ENOG410PKT1	S	Protein of unknown function (DUF1275)
scaffold1.t431	ENOG410PIP0	G	transporter
scaffold1.t432	ENOG410PGJ8	T	calcium calmodulin-dependent protein kinase
scaffold1.t433	ENOG410PU1Z	S	NA
scaffold1.t434	ENOG410PZS3	S	NA
scaffold1.t435	ENOG410Q92K	S	Cutinase
scaffold1.t436	ENOG410PYTD	S	NA
scaffold1.t437	ENOG410PHCZ	O	26S proteasome regulatory subunit
scaffold1.t438	ENOG410PHUX	B	histone deacetylase
scaffold1.t439	ENOG410Q9GC	S	NA
scaffold1.t440	ENOG410PFKU	K	DNA-directed RNA polymerase III subunit
scaffold1.t441	ENOG410PM2G	O	PPIases accelerate the folding of proteins (By similarity)
scaffold1.t442	ENOG410PJ8R	F	Golgi to endosome transport protein (Ent3)
scaffold1.t443	ENOG410PRAQ	S	Inherit from NOG: Conserved hypothetical, protein
scaffold1.t444	ENOG410PRAQ	S	Inherit from NOG: Conserved hypothetical, protein
scaffold1.t445	ENOG410PMIS	S	NA
scaffold1.t446	ENOG410PP94	P	Copper transporter
scaffold1.t447	ENOG410QAK4	S	NA
scaffold1.t448	ENOG410QAWY	G	Inherit from KOG: Complex I intermediate-associated protein 30 domain containing protein
scaffold1.t450	ENOG410PKXT	S	conserved hypothetical protein
scaffold1.t451	ENOG410PGWS	P	ZIP family zinc transporter
scaffold1.t452	ENOG410PFI5	G	Beta-glucosidases are one of a number of cellulolytic enzymes involved in the degradation of cellulosic biomass. Catalyzes the last step releasing glucose from the inhibitory cellobiose
scaffold1.t453	ENOG410PQ3V	S	Rhodanese-like domain
scaffold1.t454	ENOG410PRNU	A	Sm
scaffold1.t455	ENOG410PPP3	S	conserved hypothetical protein
scaffold1.t456	ENOG410PUDB	Q	Cytochrome P450
scaffold1.t457	ENOG410PGVX	P	Flavin-binding monooxygenase-like
scaffold1.t458	ENOG410PZYB	S	LITAF-like zinc ribbon domain
scaffold1.t459	ENOG410PVKU	S	NA
scaffold1.t460	ENOG410Q8TZ	S	NA
scaffold1.t461	ENOG410QA8E	S	NA
scaffold1.t462	ENOG410PMRD	C	Globin
scaffold1.t463	ENOG410PITI	O	Heat shock protein
scaffold1.t464	ENOG410PKBV	J	Arginyl-tRNA synthetase
scaffold1.t465	ENOG410QAXM	S	NA
scaffold1.t466	ENOG410QAXM	S	NA
scaffold1.t467	ENOG410PFQ4	S	NA
scaffold1.t468	ENOG410PQ43	S	NA
scaffold1.t469	ENOG410PJPA	K	Bromodomain
scaffold1.t470	ENOG410PJZR	D	acetylserotonin methytransferase-like protein (ASMTL)
scaffold1.t471	ENOG410PRHB	K	helix-loop-helix DNA-binding domain-containing protein
scaffold1.t472	ENOG410PG6E	J	threonyl-trna synthetase
scaffold1.t474	ENOG410PFAI	Q	alcohol dehydrogenase
scaffold1.t475	ENOG410PHFJ	O	deubiquitination-protection protein dph1
scaffold1.t476	ENOG410PHY7	P	nitrogen permease regulator
scaffold1.t477	ENOG410PH73	J	tyrosyl-tRNA synthetase
scaffold1.t478	ENOG410PNQN	C	succinate dehydrogenase
scaffold1.t479	ENOG410PG8P	I	conserved hypothetical protein
scaffold1.t480	ENOG410PFND	B	transcriptional regulator Ngg1
scaffold1.t481	ENOG410PFDJ	F	Urea amidohydrolase
scaffold1.t483	ENOG410PGT8	S	C2 domain
scaffold1.t484	ENOG410PJ8C	T	HisKA
scaffold1.t485	ENOG410PHT8	P	zinc metallopeptidase
scaffold1.t486	ENOG410PISY	S	Methyltransferase domain
scaffold1.t487	ENOG410Q8WK	S	NA
scaffold1.t488	ENOG410PGJP	S	N-acetyltransferase 10
scaffold1.t489	ENOG410PRE8	S	conserved hypothetical protein
scaffold1.t490	ENOG410PNK9	S	May be involved in cellular response to stress. Required to maintain mitochondrial DNA (mtDNA) integrity and stability (By similarity)
scaffold1.t491	ENOG410PTWY	S	NA
scaffold1.t492	ENOG410PMG6	B	HMG box protein
scaffold1.t494	ENOG410PHK3	S	NIMA-interacting protein TinC
scaffold1.t495	ENOG410PM1V	O	RING finger domain protein
scaffold1.t496	ENOG410PM6F	S	NA
scaffold1.t497	ENOG410PH42	O	Peroxisomal biogenesis factor 2
scaffold1.t498	ENOG410PK0Z	S	NA
scaffold1.t499	ENOG410PNKV	F	adenine phosphoribosyltransferase
scaffold1.t500	ENOG410PHKG	G	hydrolase family 47 protein
scaffold1.t501	ENOG410PYYX	S	NA
scaffold1.t502	ENOG410PHJM	K	Transcription factor
scaffold1.t504	ENOG410PICX	C	Dehydrogenase
scaffold1.t505	ENOG410PRSX	U	mitochondrial import inner membrane translocase subunit tim-10
scaffold1.t506	ENOG410PJ9C	S	Sin3 complex subunit Stb2
scaffold1.t507	ENOG410PIAN	O	Sporulation protein RMD5
scaffold1.t508	ENOG410PMEW	S	conserved hypothetical protein
scaffold1.t509	ENOG410PFV4	S	Fungal_trans
scaffold1.t510	ENOG410PH78	Q	monooxygenase
scaffold1.t511	ENOG410PKJQ	G	MFS drug transporter
scaffold1.t512	ENOG410PG7Q	L	DNA repair protein Rad50
scaffold1.t513	ENOG410PKDR	K	cutinase gene palindrome-binding protein
scaffold1.t514	ENOG410PRYB	S	NA
scaffold1.t515	ENOG410PHTC	J	Amidase
scaffold1.t516	ENOG410PJ3C	S	UPF0183 domain protein
scaffold1.t517	ENOG410PJ3C	S	UPF0183 domain protein
scaffold1.t518	ENOG410PGHW	C	d-lactate dehydrogenase
scaffold1.t519	ENOG410PJFF	S	conserved hypothetical protein
scaffold1.t520	ENOG410PK7T	I	enoyl-CoA hydratase isomerase family protein
scaffold1.t521	ENOG410PR9Y	S	NA
scaffold1.t522	ENOG410PJ0I	S	Polysaccharide synthase
scaffold1.t523	ENOG410PQ5S	S	NA
scaffold1.t524	ENOG410PH5V	G	GPI-anchored wall transfer protein 1
scaffold1.t525	ENOG410PHT0	T	serine threonine protein kinase
scaffold1.t526	ENOG410PGJU	P	transporter
scaffold1.t527	ENOG410PK96	S	conserved hypothetical protein
scaffold1.t528	ENOG410PQDV	S	conserved hypothetical protein
scaffold1.t529	ENOG410PFMI	Z	kinesin-like protein
scaffold1.t530	ENOG410PMQC	S	RNA polymerase I specific transcription initiation factor
scaffold1.t531	ENOG410PH1N	J	Component of the NOP7 complex, which is required for maturation of the 25S and 5.8S ribosomal RNAs and formation of the 60S ribosome (By similarity)
scaffold1.t532	ENOG410PHWS	G	GPI transamidase component
scaffold1.t533	ENOG410PPN5	U	Tom37 C-terminal domain
scaffold1.t534	ENOG410PJRU	S	conserved hypothetical protein
scaffold1.t535	ENOG410PGFU	J	Isoleucyl-tRNA synthetase
scaffold1.t536	ENOG410PY3F	S	Inherit from euNOG: Conserved hypothetical protein
scaffold1.t537	ENOG410PGMX	I	phosphoinositide phosphatase
scaffold1.t538	ENOG410PG62	U	gtp-binding protein
scaffold1.t539	ENOG410PFS9	M	Multifunctional regulator of mitochondrial architecture and protein biogenesis. May act in concert with ATP synthase dimers to generate inner membrane structure and consequently normal mitochondrial morphology. Plays a role in keeping cristae membranes connected to the inner boundary membrane. Promotes protein import via the mitochondrial intermembrane space assembly (MIA) pathway (By similarity)
scaffold1.t540	ENOG410PUGF	H	Catalyzes conversion of folates to polyglutamate derivatives allowing concentration of folate compounds in the cell and the intracellular retention of these cofactors, which are important substrates for most of the folate-dependent enzymes that are involved in one-carbon transfer reactions involved in purine, pyrimidine and amino acid synthesis (By similarity)
scaffold1.t541	ENOG410PHKQ	H	Catalyzes conversion of folates to polyglutamate derivatives allowing concentration of folate compounds in the cell and the intracellular retention of these cofactors, which are important substrates for most of the folate-dependent enzymes that are involved in one-carbon transfer reactions involved in purine, pyrimidine and amino acid synthesis (By similarity)
scaffold1.t542	ENOG410PJC9	S	Glutathione-dependent formaldehyde-activating enzyme
scaffold1.t543	ENOG410PM3B	S	conserved hypothetical protein
scaffold1.t544	ENOG410PZVS	S	NA
scaffold1.t546	ENOG410PGE3	S	Chromosome segregation protein
scaffold1.t547	ENOG410PFMT	J	40S ribosomal protein S11
scaffold1.t548	ENOG410PJT9	S	conserved hypothetical protein
scaffold1.t549	ENOG410PK4D	S	conserved hypothetical protein
scaffold1.t550	ENOG410PTSH	S	NA
scaffold1.t551	ENOG410PRXT	S	NA
scaffold1.t552	ENOG410PFPZ	D	serine threonine-protein kinase
scaffold1.t553	ENOG410PSQT	S	Myb-like DNA-binding domain protein
scaffold1.t554	ENOG410PI06	T	Autophagy protein Apg6
scaffold1.t555	ENOG410QAUC	S	NA
scaffold1.t556	ENOG410PJ8Z	O	ATPase family associated with various cellular activities (AAA)
scaffold1.t557	ENOG410PP7H	S	NA
scaffold1.t558	ENOG410PH0S	Q	transporter
scaffold1.t559	ENOG410PFR8	P	Arylsulfatase
scaffold1.t560	ENOG410PUII	G	Sugar (and other) transporter
scaffold1.t561	ENOG410PG3Q	B	Required for replication-independent chromatin assembly and for the periodic repression of histone gene transcription during the cell cycle (By similarity)
scaffold1.t562	ENOG410PMS3	S	NA
scaffold1.t563	ENOG410PFZY	U	peroxisomal membrane protein
scaffold1.t564	ENOG410PFC8	J	Catalyzes the synthesis of dihydrouridine, a modified base found in the D-loop of most tRNAs. Specifically modifies U47 in cytoplasmic tRNAs (By similarity)
scaffold1.t565	ENOG410QE7F	S	Kelch motif
scaffold1.t566	ENOG410PIQU	S	mitochondrial hypoxia responsive domain protein
scaffold1.t567	ENOG410PI5F	K	Transcription factor
scaffold1.t568	ENOG410PIC0	S	Kelch repeat protein
scaffold1.t569	ENOG410PIDR	D	cell division cycle protein Cdc20
scaffold1.t570	ENOG410PG1N	G	hydrolase family 47 protein
scaffold1.t571	ENOG410PM7H	K	transcription factor TFIIA complex subunit Toa1
scaffold1.t572	ENOG410PRPI	S	NA
scaffold1.t573	ENOG410PRGV	C	subunit g
scaffold1.t574	ENOG410PJR0	Q	Dehydrogenase
scaffold1.t575	ENOG410PJR0	Q	Dehydrogenase
scaffold1.t576	ENOG410PJ96	O	HIRA-interacting protein 5
scaffold1.t577	ENOG410PRP3	S	HIT zinc finger
scaffold1.t578	ENOG410PYH3	S	NA
scaffold1.t579	ENOG410PG76	T	Ras guanyl-nucleotide exchange factor RasGEF
scaffold1.t580	ENOG410PG76	T	Ras guanyl-nucleotide exchange factor RasGEF
scaffold1.t581	ENOG410PS06	S	NA
scaffold1.t582	ENOG410PJY2	J	mitochondrial 37S ribosomal protein MRPS5
scaffold1.t583	ENOG410PS2N	S	DASH complex subunit Dad3
scaffold1.t584	ENOG410PG0R	S	conserved hypothetical protein
scaffold1.t585	ENOG410PF7V	C	Mitochondrial carrier protein
scaffold1.t586	ENOG410PIIH	K	DNA-dependent RNA polymerase catalyzes the transcription of DNA into RNA using the four ribonucleoside triphosphates as substrates. Specific core component of RNA polymerase III which synthesizes small RNAs, such as 5S rRNA and tRNAs (By similarity)
scaffold1.t587	ENOG410PJDW	C	reductase complex core protein 2
scaffold1.t588	ENOG410PG74	A	PAB1 binding protein
scaffold1.t589	ENOG410PPEK	S	endo-glucanase
scaffold1.t590	ENOG410Q9M5	S	NA
scaffold1.t591	ENOG410PQZA	S	conserved hypothetical protein
scaffold1.t592	ENOG410PFTH	Z	Tubulin is the major constituent of microtubules. It binds two moles of GTP, one at an exchangeable site on the beta chain and one at a non-exchangeable site on the alpha chain
scaffold1.t593	ENOG410PG5B	I	Hydroxymethylglutaryl-CoA lyase
scaffold1.t594	ENOG410PI53	C	vacuolar atp synthase subunit b
scaffold1.t595	ENOG410PH0C	J	diphthamide biosynthesis protein 1
scaffold1.t596	ENOG410PQUV	S	Sister chromatid cohesion protein Ctf8
scaffold1.t597	ENOG410PHTT	J	40S ribosomal protein S6
scaffold1.t598	ENOG410PHS9	O	Ubiquitin-protein ligase
scaffold1.t599	ENOG410PHI4	U	GTPase-activating protein
scaffold1.t600	ENOG410PI2H	J	40S ribosomal protein S8
scaffold1.t601	ENOG410PT74	S	conserved hypothetical protein
scaffold1.t602	ENOG410PKTC	I	steroid alpha reductase family protein
scaffold1.t603	ENOG410PS1T	S	conserved hypothetical protein
scaffold1.t604	ENOG410PMC7	T	RAM signalling pathway protein domain-containing protein
scaffold1.t605	ENOG410PI3R	L	DNA- helicase
scaffold1.t606	ENOG410PWM5	K	Transcription factor
scaffold1.t607	ENOG410PKZB	S	C6 transcription factor
scaffold1.t608	ENOG410PX0R	S	NA
scaffold1.t609	ENOG410PR5S	S	integral membrane protein
scaffold1.t610	ENOG410QA2J	S	NA
scaffold1.t611	ENOG410PS93	S	NA
scaffold1.t612	ENOG410PIR2	A	ATP-binding RNA helicase involved in the biogenesis of 60S ribosomal subunits and is required for the normal formation of 25S and 5.8S rRNAs (By similarity)
scaffold1.t613	ENOG410PG2V	M	phosphatidylinositol N-acetylglucosaminyltransferase GPI3 subunit
scaffold1.t614	ENOG410PKSS	K	Bromodomain
scaffold1.t615	ENOG410PKGW	S	WD repeat protein
scaffold1.t616	ENOG410PGWE	U	intracellular protein transport protein (Sat1)
scaffold1.t617	ENOG410PT0C	S	NA
scaffold1.t619	ENOG410PFKN	C	Aldehyde dehydrogenase
scaffold1.t622	ENOG410QEDF	S	NA
scaffold1.t624	ENOG410PFR7	S	conserved hypothetical protein
scaffold1.t625	ENOG410PKZQ	A	mRNA 3'-end-processing protein YTH1
scaffold1.t626	ENOG410QB0Q	S	NA
scaffold1.t627	ENOG410PFYY	G	chitinase
scaffold1.t628	ENOG410Q0PB	S	NA
scaffold1.t629	ENOG410PK20	U	SNARE domain protein
scaffold1.t630	ENOG410PVGZ	S	NA
scaffold1.t631	ENOG410PHDN	P	zinc cadmium resistance protein
scaffold1.t632	ENOG410PREK	O	DnaJ domain protein
scaffold1.t633	ENOG410PI0X	D	G1 S-specific cyclin
scaffold1.t634	ENOG410PG48	K	heat shock transcription factor
scaffold1.t635	ENOG410PHGD	O	PPIases accelerate the folding of proteins. It catalyzes the cis-trans isomerization of proline imidic peptide bonds in oligopeptides. Involved in pre-mRNA splicing (By similarity)
scaffold1.t636	ENOG410Q9HS	S	NA
scaffold1.t637	ENOG410PN0B	O	PPIases accelerate the folding of proteins
scaffold1.t639	ENOG410PQQR	S	NA
scaffold1.t640	ENOG410PXT3	L	JmjC domain, hydroxylase
scaffold1.t642	ENOG410PK5B	S	cell polarity protein
scaffold1.t643	ENOG410PUA4	S	Alcohol acetyltransferase
scaffold1.t644	ENOG410PFTI	A	Processively dephosphorylates Ser-5 of the heptad repeats YSPTSPS in the C-terminal domain of the largest RNA polymerase II subunit (rpb1) (By similarity)
scaffold1.t645	ENOG410PKCU	T	SH3 domain-containing protein
scaffold1.t646	ENOG410PFBX	M	May mediate the reduction of outer membrane cytochrome b5 (By similarity)
scaffold1.t648	ENOG410PFNS	G	MFS transporter
scaffold1.t649	ENOG410PPA1	S	SprT-like family
scaffold1.t650	ENOG410PIFW	S	F-box domain-containing protein
scaffold1.t651	ENOG410PYIJ	S	NA
scaffold1.t652	ENOG410PIHJ	O	Heat shock protein
scaffold1.t653	ENOG410PHFD	S	Nucleoside-diphosphate-sugar epimerase
scaffold1.t654	ENOG410PRVU	S	NA
scaffold1.t657	ENOG410Q9RH	S	NA
scaffold1.t658	ENOG410Q9SP	S	NA
scaffold1.t659	ENOG410PU05	S	NA
scaffold1.t660	ENOG410PGUD	K	DNA-directed RNA Polymerase
scaffold1.t661	ENOG410PF85	S	component swd1
scaffold1.t662	ENOG410PGHR	S	tRNA(His) guanylyltransferase
scaffold1.t663	ENOG410PPUQ	S	Inherit from NOG: Conserved hypothetical, protein
scaffold1.t664	ENOG410PJ9K	S	DUF726 domain protein
scaffold1.t665	ENOG410PFX1	K	transcription elongation factor SII
scaffold1.t666	ENOG410PIEF	E	cysteine synthase
scaffold1.t667	ENOG410Q0WD	S	Pfam:DUF185
scaffold1.t668	ENOG410PHII	J	alanyl-tRNA synthetase
scaffold1.t669	ENOG410PRIJ	S	NA
scaffold1.t670	ENOG410PSAY	S	NA
scaffold1.t671	ENOG410PFCT	O	ubiquitin-protein ligase Sel1 Ubx2
scaffold1.t672	ENOG410PGX3	L	Excises uracil residues from the DNA which can arise as a result of misincorporation of dUMP residues by DNA polymerase or due to deamination of cytosine (By similarity)
scaffold1.t673	ENOG410PGC4	S	morphogenesis protein
scaffold1.t674	ENOG410PGTD	L	DNA excision repair protein
scaffold1.t675	ENOG410PS56	S	conserved hypothetical protein
scaffold1.t676	ENOG410PFSH	S	sphingolipid long chain base-responsive protein
scaffold1.t677	ENOG410PN4E	K	SET
scaffold1.t678	ENOG410PH90	V	BAP31 domain protein
scaffold1.t679	ENOG410PVAC	S	Protein of unknown function (DUF1479)
scaffold1.t680	ENOG410PSC0	S	Inherit from euNOG: Conserved hypothetical protein
scaffold1.t681	ENOG410PJHR	C	FAD binding
scaffold1.t682	ENOG410PS9A	S	4F5 protein family
scaffold1.t683	ENOG410PG78	Q	Oxidoreductase, 2OG-Fe(II) oxygenase family
scaffold1.t684	ENOG410PG3P	S	U3 small nucleolar RNA-associated protein
scaffold1.t685	ENOG410PRZ2	K	DNA-directed RNA
scaffold1.t686	ENOG410PIAS	S	conserved hypothetical protein
scaffold1.t687	ENOG410Q009	S	NA
scaffold1.t688	ENOG410PGUK	A	Glucose-inducible SAM-dependent methyltransferase Rrg1
scaffold1.t689	ENOG410Q9N2	S	NA
scaffold1.t690	ENOG410PJM6	S	NA
scaffold1.t691	ENOG410PRDG	Z	Dynein light chain
scaffold1.t692	ENOG410PFH8	A	Multiple RNA-binding domain-containing protein 1
scaffold1.t693	ENOG410PSAR	K	Transcription factor
scaffold1.t694	ENOG410PQD0	S	conserved hypothetical protein
scaffold1.t695	ENOG410PN4Y	O	PPIases accelerate the folding of proteins (By similarity)
scaffold1.t696	ENOG410PG37	O	RING finger domain protein
scaffold1.t697	ENOG410PNC0	S	Protein of unknown function (DUF3752)
scaffold1.t698	ENOG410PG1T	U	Golgi complex component (Vps8)
scaffold1.t699	ENOG410PNRM	S	PIG-P
scaffold1.t700	ENOG410PN05	S	NA
scaffold1.t701	ENOG410Q01T	S	NA
scaffold1.t702	ENOG410Q01T	S	NA
scaffold1.t703	ENOG410QAGB	S	NA
scaffold1.t705	ENOG410PXR5	S	NA
scaffold1.t706	ENOG410PG1I	A	ATP-dependent RNA helicase involved in 40S ribosomal subunit biogenesis. Required for the processing and cleavage of 35S pre-rRNA at sites A0, A1, and A2, leading to mature 18S rRNA
scaffold1.t707	ENOG410PIIZ	S	Putative TOS1-like glycosyl hydrolase (DUF2401)
scaffold1.t708	ENOG410PFJ1	J	lysyl-tRNA synthetase
scaffold1.t709	ENOG410PFT0	B	Chromatin interaction component of the NuA4 histone acetyltransferase complex which is involved in transcriptional activation of selected genes principally by acetylation of nucleosomal histone H4 and H2A. The NuA4 complex is also involved in DNA repair. Is required for NuA4 complex integrity. Component of the SWR1 complex which mediates the ATP-dependent exchange of histone H2A for the H2A varia…
scaffold1.t710	ENOG410PHYS	L	dna glycosylase
scaffold1.t711	ENOG410PGEJ	M	UDP-N-acetylglucosamine pyrophosphorylase
scaffold1.t712	ENOG410PF9Q	O	thioredoxin reductase
scaffold1.t713	ENOG410PGSP	U	GARP complex subunit Vps53
scaffold1.t714	ENOG410PISW	S	fibronectin type III
scaffold1.t715	ENOG410PH3E	I	nuclear elongation and deformation protein
scaffold1.t716	ENOG410PJJQ	E	Histidine biosynthesis trifunctional protein
scaffold1.t717	ENOG410PP2X	K	transcription initiation factor TFIID
scaffold1.t718	ENOG410PGP4	O	mitochondrial processing peptidase beta subunit
scaffold1.t719	ENOG410PGI5	S	Raffinose synthase protein Sip1
scaffold1.t720	ENOG410QE6G	F	Catalyzes the conversion of inosine 5'-phosphate (IMP) to xanthosine 5'-phosphate (XMP), the first committed and rate- limiting step in the de novo synthesis of guanine nucleotides, and therefore plays an important role in the regulation of cell growth (By similarity)
scaffold1.t721	ENOG410PQR3	S	DUF614 domain protein
scaffold1.t722	ENOG410PP5R	S	Acetyltransferase (GNAT) family
scaffold1.t723	ENOG410PS7B	S	Complex 1 protein (LYR family)
scaffold1.t724	ENOG410PTCU	J	ribosomal protein
scaffold1.t725	ENOG410QB4P	S	NA
scaffold1.t726	ENOG410PJRW	S	Conserved lysine-rich protein
scaffold1.t727	ENOG410PHA0	T	Histidine kinase
scaffold1.t728	ENOG410PRRV	S	Inherit from NOG: Conserved hypothetical, protein
scaffold1.t729	ENOG410PFH7	C	succinate-semialdehyde dehydrogenase
scaffold1.t730	ENOG410PP0A	J	ribosome recycling factor domain-containing protein
scaffold1.t731	ENOG410Q075	S	NA
scaffold1.t732	ENOG410QDCK	T	serine threonine-protein phosphatase
scaffold1.t733	ENOG410QB2V	S	NA
scaffold1.t734	ENOG410PKK5	O	Inherit from KOG: heat shock
scaffold1.t735	ENOG410PNJ7	S	SUR7/PalI family
scaffold1.t736	ENOG410PGI9	S	WD repeat-containing protein
scaffold1.t737	ENOG410QAPV	S	NA
scaffold1.t738	ENOG410PGK6	S	PSP1 domain protein
scaffold1.t739	ENOG410QAM0	S	NA
scaffold1.t740	ENOG410PG8Y	J	Ribosomal protein L15
scaffold1.t741	ENOG410PIMG	L	DNA repair protein RAD57
scaffold1.t742	ENOG410PG3S	K	DNA-directed RNA Polymerase
scaffold1.t743	ENOG410PGBQ	J	rna-binding protein
scaffold1.t744	ENOG410PGGI	I	carnitine acetyl transferase
scaffold1.t745	ENOG410PH3Y	G	MFS multidrug transporter
scaffold1.t746	ENOG410PWRU	S	NA
scaffold1.t747	ENOG410PFQW	O	heat shock
scaffold1.t748	ENOG410PQK5	S	Protein of unknown function (DUF3128)
scaffold1.t749	ENOG410PFI4	A	Plays a role in maintaining the mitochondrial genome and in controlling the mtDNA escape. Involved in the regulation of mtDNA nucleotide structure and number. May have a dispensable role in early maturation of pre-rRNA (By similarity)
scaffold1.t750	ENOG410PP80	O	Cupin domain protein
scaffold1.t751	ENOG410PJ2H	L	Endonuclease that specifically degrades the RNA of RNA- DNA hybrids (By similarity)
scaffold1.t752	ENOG410PHCS	Q	Cooperates with the reticulon proteins and tubule- shaping DP1 family proteins to generate and maintain the structure of the tubular endoplasmic reticulum network. Has GTPase activity, which is required for its function in ER organization (By similarity)
scaffold1.t753	ENOG410PGQA	G	dienelactone hydrolase
scaffold1.t754	ENOG410PF8H	M	serine threonine protein kinase
scaffold1.t755	ENOG410PGPU	G	galactose-proton symport
scaffold1.t756	ENOG410PHT4	S	ARS binding protein Abp2
scaffold1.t758	ENOG410PMSZ	S	deacetylase complex subunit Sds3
scaffold1.t759	ENOG410PJ8B	S	conserved hypothetical protein
scaffold1.t760	ENOG410PMCC	S	Alanine racemase family protein
scaffold1.t761	ENOG410PF9E	U	complex, subunit alpha
scaffold1.t762	ENOG410PJCF	Q	Methyltransferase domain
scaffold1.t763	ENOG410PPQD	Z	Functions as component of the Arp2 3 complex which is involved in regulation of actin polymerization and together with an activating nucleation-promoting factor (NPF) mediates the formation of branched actin networks (By similarity)
scaffold1.t765	ENOG410PG53	E	Nitrilase
scaffold1.t766	ENOG410PHE4	S	conserved hypothetical protein
scaffold1.t767	ENOG410PIVA	A	Component of the cleavage factor I (CF I) involved in pre-mRNA 3'-end processing (By similarity)
scaffold1.t768	ENOG410PGDY	C	Vacuolar ATP synthase
scaffold1.t769	ENOG410PK83	S	leucine Rich Repeat
scaffold1.t770	ENOG410PJWH	B	PHD finger domain protein
scaffold1.t771	ENOG410PG3D	I	diphosphate synthase
scaffold1.t772	ENOG410PGNA	G	cytoplasm protein
scaffold1.t773	ENOG410PNEN	C	Mitochondrial membrane ATP synthase (F(1)F(0) ATP synthase or Complex V) produces ATP from ADP in the presence of a proton gradient across the membrane which is generated by electron transport complexes of the respiratory chain. F-type ATPases consist of two structural domains, F(1) - containing the extramembraneous catalytic core and F(0) - containing the membrane proton channel, linked together…
scaffold1.t774	ENOG410PK5C	D	maintenance of ploidy protein mob1
scaffold1.t775	ENOG410PGPY	A	Lariat debranching enzyme
scaffold1.t776	ENOG410PQMI	K	transcriptional elongation regulator Elc1 Elongin C
scaffold1.t777	ENOG410PFVZ	S	GTP-binding protein
scaffold1.t778	ENOG410PMR5	O	Essential component of the PAM complex, a complex required for the translocation of transit peptide-containing proteins from the inner membrane into the mitochondrial matrix in an ATP-dependent manner
scaffold1.t779	ENOG410PJ50	O	26S proteasome non-ATPase regulatory subunit 11
scaffold1.t780	ENOG410PNFW	S	AT_hook
scaffold1.t781	ENOG410PHVF	C	peroxisomal membrane protein
scaffold1.t782	ENOG410PH4J	S	amino-acid N-acetyltransferase subunit Mak10
scaffold1.t783	ENOG410PS16	C	Mitochondrial ATP synthase epsilon chain domain-containing protein
scaffold1.t784	ENOG410PJC4	S	Bacterial low temperature requirement A protein (LtrA)
scaffold1.t785	ENOG410PSJA	S	Inherit from NOG: Conserved hypothetical, protein
scaffold1.t786	ENOG410PNDQ	S	C6 zinc finger domain-containing protein
scaffold1.t787	ENOG410Q9MI	S	Glycosyl hydrolase catalytic core
scaffold1.t788	ENOG410PKUP	S	NA
scaffold1.t789	ENOG410PK48	O	RING finger domain protein
scaffold1.t790	ENOG410PF90	O	cell polarity protein
scaffold1.t791	ENOG410PKQ5	K	Myb, DNA-binding
scaffold1.t792	ENOG410PMYZ	Q	tRNA (uracil-5-)-methyltransferase TRM9
scaffold1.t793	ENOG410PIJP	S	quinate utilisation oxidoreductase QutH
scaffold1.t794	ENOG410PJDA	S	aldo-keto reductase
scaffold1.t795	ENOG410PJDA	S	aldo-keto reductase
scaffold1.t796	ENOG410PHG4	O	Deoxyhypusine synthase
scaffold1.t797	ENOG410PH7Y	K	MYB DNA-binding domain protein
scaffold1.t798	ENOG410PSSK	S	DASH complex subunit Dad1
scaffold1.t799	ENOG410QB3P	S	NA
scaffold1.t800	ENOG410PH5D	L	replication factor C subunit
scaffold1.t801	ENOG410PFN9	J	mitochondrial 54S ribosomal protein YmL47
scaffold1.t802	ENOG410PGQJ	L	replication factor C subunit
scaffold1.t803	ENOG410PGXP	I	Acetate-CoA ligase
scaffold1.t804	ENOG410PHCT	O	metallo-protease
scaffold1.t805	ENOG410PTJ7	S	NA
scaffold1.t806	ENOG410PM66	B	LisH
scaffold1.t807	ENOG410PGNB	S	(Rhomboid) family
scaffold1.t808	ENOG410QA48	S	NA
scaffold1.t809	ENOG410PJXW	A	RNA recognition motif. (a.k.a. RRM, RBD, or RNP domain)
scaffold1.t810	ENOG410PQCW	J	Peptidyl-tRNA hydrolase
scaffold1.t811	ENOG410PFTR	T	calcium calmodulin-dependent protein kinase
scaffold1.t812	ENOG410PJZF	I	resistance protein
scaffold1.t813	ENOG410PSVB	S	conserved hypothetical protein
scaffold1.t814	ENOG410PKBG	S	Polynucleotide 5'-kinase involved in rRNA processing (By similarity)
scaffold1.t815	ENOG410Q9RV	S	Fungal specific transcription factor domain
scaffold1.t816	ENOG410Q9CA	S	NA
scaffold1.t818	ENOG410QAI7	S	ZnF_C2H2
scaffold1.t819	ENOG410QDDC	U	SNARE-dependent exocytosis protein
scaffold1.t821	ENOG410QDJA	G	Allantoate
scaffold1.t822	ENOG410PH1F	E	saccharopine dehydrogenase
scaffold1.t823	ENOG410QAF0	S	NA
scaffold1.t824	ENOG410PISF	J	eukaryotic translation initiation factor
scaffold1.t825	ENOG410PHT3	A	component of the cleavage factor IA (CFIA) complex, which is involved in the endonucleolytic cleavage during polyadenylation-dependent pre-mRNA 3'-end formation
scaffold1.t826	ENOG410PI2N	B	Histone chaperone that facilitates histone deposition and histone exchange and removal during nucleosome assembly and disassembly
scaffold1.t827	ENOG410PJBF	S	CorA-like Mg2+ transporter protein
scaffold1.t828	ENOG410PQKV	K	CCAAT-binding transcription factor subunit HAPB
scaffold1.t829	ENOG410PN2B	O	AhpC TSA family protein
scaffold1.t830	ENOG410QA4E	S	NA
scaffold1.t831	ENOG410PGAJ	T	GTPase-activating protein
scaffold1.t832	ENOG410PHRI	I	phosphotransferase enzyme family domain protein
scaffold1.t833	ENOG410PGJV	S	NA
scaffold1.t834	ENOG410PKX9	J	N(5)-glutamine methyltransferase MTQ2
scaffold1.t835	ENOG410PQUF	A	Small nuclear ribonucleoprotein
scaffold1.t836	ENOG410PFEU	O	SCF ubiquitin ligase subunit CulC
scaffold1.t837	ENOG410PQNA	A	Small nuclear ribonucleoprotein (LSM2)
scaffold1.t838	ENOG410PK6Y	L	repair protein PSO2 SNM1
scaffold1.t839	ENOG410PT0F	S	NA
scaffold1.t840	ENOG410PHC2	T	serine threonin protein kinase
scaffold1.t841	ENOG410PJ5W	S	Telomere length regulation protein
scaffold1.t842	ENOG410PIEM	O	NEDD8-activating enzyme E1 catalytic subunit
scaffold1.t843	ENOG410PI11	K	DNA-directed RNA polymerases I and III
scaffold1.t844	ENOG410QAPZ	S	NA
scaffold1.t846	ENOG410PH45	O	The proteasome is a multicatalytic proteinase complex which is characterized by its ability to cleave peptides with Arg, Phe, Tyr, Leu, and Glu adjacent to the leaving group at neutral or slightly basic pH. The proteasome has an ATP-dependent proteolytic activity (By similarity)
scaffold1.t847	ENOG410PJP6	S	cell cycle inhibitor Nif1
scaffold1.t848	ENOG410PH7U	U	COPII-coated vesicle membrane protein Erv46
scaffold1.t849	ENOG410PMBW	A	polyadenylation factor subunit CstF64
scaffold1.t850	ENOG410PG66	P	CorA family metal ion transporter
scaffold1.t851	ENOG410PFB4	J	Ribosome biogenesis protein Noc4
scaffold1.t852	ENOG410PJIQ	C	Mitochondrial membrane ATP synthase (F(1)F(0) ATP synthase or Complex V) produces ATP from ADP in the presence of a proton gradient across the membrane which is generated by electron transport complexes of the respiratory chain. F-type ATPases consist of two structural domains, F(1) - containing the extramembraneous catalytic core and F(0) - containing the membrane proton channel, linked together…
scaffold1.t853	ENOG410PHGI	S	sister chromatid separation protein
scaffold1.t854	ENOG410PFEE	H	(Ubiquinone) biosynthesis
scaffold1.t855	ENOG410PJIG	C	NADH-ubiquinone oxidoreductase 49 kDa subunit
scaffold1.t856	ENOG410PRP8	J	Acetyltransferase (GNAT) family
scaffold1.t857	ENOG410PJQ9	S	C6 finger domain protein
scaffold1.t858	ENOG410PJQ9	S	C6 finger domain protein
scaffold1.t859	ENOG410PMEZ	S	glycosyltransferase family 31
scaffold1.t860	ENOG410PFRG	O	ubiquitin carboxyl-terminal hydrolase
scaffold1.t861	ENOG410PSA2	S	NA
scaffold1.t862	ENOG410Q8SW	S	NA
scaffold1.t863	ENOG410PJTE	U	Involved in cytoplasm to vacuole transport (Cvt) and pexophagy (By similarity)
scaffold1.t864	ENOG410PX1J	S	Centromere protein H (CENP-H)
scaffold1.t865	ENOG410PRUP	K	DNA-binding protein that induces severe bending of DNA. Required for DNA-binding by the FACT complex, a general chromatin factor that acts to reorganize nucleosomes. The FACT complex is involved in multiple processes that require DNA as a template such as mRNA elongation, DNA replication and DNA repair. Also augments the fidelity of transcription by RNA polymerase III independently of any role in…
scaffold1.t866	ENOG410PKNZ	S	NA
scaffold1.t867	ENOG410PHM1	G	Phosphoglucomutase
scaffold1.t868	ENOG410PNZS	L	oligoribonuclease
scaffold1.t869	ENOG410PKCI	S	NAD binding Rossmann fold oxidoreductase
scaffold1.t870	ENOG410PYRK	S	NA
scaffold1.t871	ENOG410Q9PH	S	NA
scaffold1.t872	ENOG410PTE0	S	conserved hypothetical protein
scaffold1.t873	ENOG410QAAQ	S	NA
scaffold1.t874	ENOG410PS0D	S	NADH-ubiquinone oxidoreductase 178 kDa subunit
scaffold1.t876	ENOG410PIWK	J	40s ribosomal protein s15
scaffold1.t877	ENOG410PU4K	S	NA
scaffold1.t878	ENOG410PJ9J	C	Aldehyde dehydrogenase
scaffold1.t879	ENOG410PKBC	S	NA
scaffold1.t880	ENOG410PPIR	E	FAD dependent oxidoreductase
scaffold1.t881	ENOG410PYSS	S	NA
scaffold1.t882	ENOG410PW8H	S	NA
scaffold1.t883	ENOG410QDKJ	H	Glutamate-1-semialdehyde 2,1-aminomutase
scaffold1.t884	ENOG410PWDV	S	FAD dependent oxidoreductase
scaffold1.t885	ENOG410PX9H	E	Inherit from KOG: amino acid
scaffold1.t886	ENOG410PJZJ	Z	Tubulin is the major constituent of microtubules. It binds two moles of GTP, one at an exchangeable site on the beta chain and one at a non-exchangeable site on the alpha chain (By similarity)
scaffold1.t887	ENOG410PJZ3	A	nucleolar protein 12
scaffold1.t888	ENOG410PN9F	S	conserved hypothetical protein
scaffold1.t889	ENOG410PSRB	S	NA
scaffold1.t890	ENOG410PHKN	A	MRNA cleavage and polyadenylation specificity factor complex subunit
scaffold1.t891	ENOG410PPFA	S	Inherit from NOG: Conserved hypothetical, protein
scaffold1.t892	ENOG410Q0UU	S	NA
scaffold1.t893	ENOG410PNRY	S	Inherit from NOG: C6 finger domain protein
scaffold1.t894	ENOG410PHKP	G	(Mfs) transporter
scaffold1.t895	ENOG410PKYM	S	conserved hypothetical protein
scaffold1.t896	ENOG410PF95	Q	Sporulation protein SPS19
scaffold1.t897	ENOG410PF9Z	T	kinase kinase kinase
scaffold1.t898	ENOG410PPBI	F	cytidine deaminase
scaffold1.t899	ENOG410PRRF	S	conserved hypothetical protein
scaffold1.t900	ENOG410PR42	S	NA
scaffold1.t901	ENOG410PTYS	S	NA
scaffold1.t902	ENOG410PKK5	O	Inherit from KOG: heat shock
scaffold1.t903	ENOG410PIXX	S	WD repeat protein
scaffold1.t904	ENOG410PU6E	S	Serine-threonine rich protein
scaffold1.t905	ENOG410PJE9	P	nitrate transporter
scaffold1.t906	ENOG410PHTA	H	methylenetetrahydrofolate dehydrogenase
scaffold1.t907	ENOG410PPSD	S	conserved hypothetical protein
scaffold1.t908	ENOG410PTBY	S	NA
scaffold1.t909	ENOG410PHIC	K	ATP binding protein
scaffold1.t910	ENOG410PJ51	H	Catalyzes the formation of S-adenosylmethionine from methionine and ATP (By similarity)
scaffold1.t911	ENOG410PYJW	S	NA
scaffold1.t912	ENOG410PKC3	T	phosphatidylinositol phospholipase C
scaffold1.t913	ENOG410PFXT	S	Casein kinase II beta 2 subunit
scaffold1.t914	ENOG410PG75	O	Tubulin-specific chaperone
scaffold1.t915	ENOG410PU63	S	Inherit from NOG: Conserved hypothetical, protein
scaffold1.t916	ENOG410PHVT	C	)-reductase
scaffold1.t917	ENOG410PH9X	Z	Dynein intermediate chain
scaffold1.t918	ENOG410PS6S	S	ATP synthase E chain
scaffold1.t919	ENOG410PFZR	O	oligosaccharyl transferase
scaffold1.t920	ENOG410Q9T0	S	NA
scaffold1.t922	ENOG410PG0H	T	serine threonine protein kinase
scaffold1.t923	ENOG410PG3N	S	PH domain protein
scaffold1.t924	ENOG410PHX6	T	conserved hypothetical protein
scaffold1.t925	ENOG410PK1E	S	RRNA processing protein
scaffold1.t926	ENOG410PH0F	S	DUF726 domain protein
scaffold1.t927	ENOG410Q05V	S	NA
scaffold1.t928	ENOG410PK6X	U	Golgi membrane protein involved in vesicular trafficking (By similarity)
scaffold1.t929	ENOG410PHU5	G	citrate lyase
scaffold1.t930	ENOG410QA9K	S	NA
scaffold1.t931	ENOG410PQQ1	A	glycine-rich RNA-binding protein
scaffold1.t932	ENOG410PP03	P	ChaC-like protein
scaffold1.t933	ENOG410PI12	T	binding modulator protein Alg2
scaffold1.t934	ENOG410PI97	S	Transcription factor RfeD
scaffold1.t935	ENOG410PQA6	S	conserved hypothetical protein
scaffold1.t936	ENOG410PRZ9	C	acylphosphatase
scaffold1.t937	ENOG410PHRD	A	factor ATP-dependent RNA helicase PRP16
scaffold1.t938	ENOG410PGZV	S	periodic tryptophan protein
scaffold1.t939	ENOG410PR5J	S	conserved hypothetical protein
scaffold1.t940	ENOG410Q9SK	S	Terpene synthase family, metal binding domain
scaffold1.t941	ENOG410PIQC	G	polysaccharide deacetylase NodB
scaffold1.t942	ENOG410Q9DZ	S	NA
scaffold1.t943	ENOG410PFYU	E	cystathionine
scaffold1.t944	ENOG410PNC2	S	NA
scaffold1.t945	ENOG410PRR0	S	NA
scaffold1.t946	ENOG410PNKH	S	Methyltransferase
scaffold1.t947	ENOG410PRHI	A	Component of LSm protein complexes, which are involved in RNA processing and may function in a chaperone-like manner, facilitating the efficient association of RNA processing factors with their substrates. Component of the cytoplasmic LSM1-LSM7 complex, which is thought to be involved in mRNA degradation by activating the decapping step in the 5'-to-3' mRNA decay pathway. Component of the nuclear…
scaffold1.t948	ENOG410PNMD	O	conserved hypothetical protein
scaffold1.t949	ENOG410PGKD	B	histone deacetylase
scaffold1.t950	ENOG410PNV5	T	(Rhomboid) family
scaffold1.t951	ENOG410PTSC	S	conserved hypothetical protein
scaffold1.t952	ENOG410PJG9	S	conserved hypothetical protein
scaffold1.t953	ENOG410PR78	S	conserved hypothetical protein
scaffold1.t954	ENOG410PKRZ	F	nucleoside hydrolase
scaffold1.t955	ENOG410PR0R	A	small nuclear ribonucleoprotein (LSM8)
scaffold1.t956	ENOG410PMSI	D	Cyclin, N-terminal domain
scaffold1.t957	ENOG410PGT6	A	U4 U6 small nuclear ribonucleoprotein Prp4
scaffold1.t958	ENOG410PH4B	T	AGC family protein serine threonine kinase domain-containing protein
scaffold1.t959	ENOG410PN1X	S	integral membrane protein
scaffold1.t960	ENOG410PQN5	C	mitochondrial F1F0 ATP synthase subunit Atp14
scaffold1.t961	ENOG410PFAV	T	serine threonine-protein kinase
scaffold1.t964	ENOG410PPBA	S	NA
scaffold1.t965	ENOG410PGEE	Y	Component of the cytosolic Fe S protein assembly machinery. Required for maturation of extramitochondrial Fe S proteins. May play a role in the transfer of pre-assembled Fe S clusters to target apoproteins (By similarity)
scaffold1.t966	ENOG410PQ3G	S	Inherit from euNOG: Conserved hypothetical protein
scaffold1.t967	ENOG410PMXX	K	C2H2 finger domain protein (Gli3)
scaffold1.t968	ENOG410PG9I	E	Stereospecific condensation of phosphoenolpyruvate (PEP) and D-erythrose-4-phosphate (E4P) giving rise to 3-deoxy-D- arabino-heptulosonate-7-phosphate (DAHP) (By similarity)
scaffold1.t969	ENOG410PJSB	O	Peptidyl-prolyl cis-trans isomerase
scaffold1.t970	ENOG410PN85	W	integral membrane protein
scaffold1.t971	ENOG410PMSF	L	DNA replication complex GINS protein SLD5
scaffold1.t972	ENOG410PNW3	Q	short chain dehydrogenase
scaffold1.t973	ENOG410PV9K	S	NA
scaffold1.t974	ENOG410PTJZ	S	NA
scaffold1.t975	ENOG410PGJX	A	U3 small nucleolar RNA-associated protein
scaffold1.t976	ENOG410PFDK	Q	IdgA domain protein
scaffold1.t977	ENOG410PNI3	S	NA
scaffold1.t978	ENOG410PKR9	Q	short chain dehydrogenase reductase
scaffold1.t979	ENOG410PF8Q	M	chitin synthase
scaffold1.t980	ENOG410PFAG	C	Methylmalonate-semialdehyde dehydrogenase
scaffold1.t981	ENOG410PFWS	O	Calnexin
scaffold1.t982	ENOG410PTJH	S	NA
scaffold1.t983	ENOG410PHCC	G	Catalyzes the dehydration of methylthioribulose-1- phosphate (MTRu-1-P) into 2,3-diketo-5-methylthiopentyl-1- phosphate (DK-MTP-1-P) (By similarity)
scaffold1.t984	ENOG410PMMI	U	protein transport membrane glycoprotein Sec20
scaffold1.t985	ENOG410PQWA	J	mitochondrial 54S ribosomal protein YmL44
scaffold1.t986	ENOG410PFM5	C	inorganic pyrophosphatase
scaffold1.t987	ENOG410PJD9	S	sphingolipid long chain base-responsive protein
scaffold1.t988	ENOG410PJD1	O	oligosaccharyltransferase alpha subunit
scaffold1.t989	ENOG410PG3C	G	hexokinase
scaffold1.t990	ENOG410PI10	E	arginine N-methyltransferase 2
scaffold1.t991	ENOG410PFXZ	P	Vacuolar transporter chaperone
scaffold1.t992	ENOG410PV17	E	Cys/Met metabolism PLP-dependent enzyme
scaffold1.t993	ENOG410PHQM	L	DNA replication licensing factor Mcm4
scaffold1.t994	ENOG410PJAW	U	Coatomer subunit zeta
scaffold1.t995	ENOG410PG3Z	J	translation initiation protein Sua5
scaffold1.t996	ENOG410PG81	U	oligomeric golgi complex
scaffold1.t997	ENOG410PIJI	P	P-type ATPase
scaffold1.t998	ENOG410PG96	D	Double-strand-break repair protein Rad21
scaffold1.t999	ENOG410PSB5	S	tubulin-specific chaperone Rbl2
scaffold1.t1000	ENOG410PIZ9	S	conserved hypothetical protein
scaffold1.t1001	ENOG410PKGH	S	CCCH zinc finger protein
scaffold1.t1002	ENOG410PHQU	S	conserved hypothetical protein
scaffold1.t1003	ENOG410PKHS	S	B-zip transcription factor
scaffold1.t1004	ENOG410PRQ7	S	Protein of unknown function (DUF3237)
scaffold1.t1005	ENOG410PJTW	D	protein kinase activator
scaffold1.t1006	ENOG410PG8A	I	K14675 TAG lipase lysophosphatidylethanolamine acyltransferase EC 3.1.1.3 2.3.1
scaffold1.t1007	ENOG410Q90V	S	NA
scaffold1.t1008	ENOG410PYH2	S	Extracellular matrix protein
scaffold1.t1009	ENOG410PIQZ	G	UTP-glucose-1-phosphate uridylyltransferase
scaffold1.t1010	ENOG410PN0C	S	conserved hypothetical protein
scaffold1.t1011	ENOG410QE1G	S	FolB
scaffold1.t1012	ENOG410PKEB	S	conserved hypothetical protein
scaffold1.t1013	ENOG410PJM0	G	Cellulase (glycosyl hydrolase family 5)
scaffold1.t1014	ENOG410PQH8	S	Inherit from NOG: Conserved hypothetical, protein
scaffold1.t1015	ENOG410PFGK	P	Ammonium transporter
scaffold1.t1016	ENOG410PGMK	S	Pfam:Acid_phosphat_A
scaffold1.t1017	ENOG410PKXA	S	Taurine catabolism dioxygenase TauD, TfdA family
scaffold1.t1018	ENOG410PKAC	S	NA
scaffold1.t1019	ENOG410PI5K	T	STYKc
scaffold1.t1020	ENOG410PNMN	S	conserved hypothetical protein
scaffold1.t1021	ENOG410PP6T	A	pre-mRNA branch site protein p14
scaffold1.t1022	ENOG410PQF4	S	NA
scaffold1.t1023	ENOG410PHWF	U	COPII-coated vesicle protein SurF4 Erv29
scaffold1.t1024	ENOG410PW8K	P	siderophore iron transporter mirB
scaffold1.t1025	ENOG410PVRT	J	Acetyltransferase (GNAT) family
scaffold1.t1026	ENOG410PJUU	Q	ABC multidrug transporter
scaffold1.t1027	ENOG410PPRC	S	NA
scaffold1.t1028	ENOG410PHH0	V	-phosphatase
scaffold1.t1029	ENOG410PU5D	S	Transcription factor Pcc1
scaffold1.t1030	ENOG410PG9G	K	HLH transcription factor (PalcA)
scaffold1.t1031	ENOG410PHZ9	S	conserved hypothetical protein
scaffold1.t1032	ENOG410PK9N	A	mRNA export factor MEX67
scaffold1.t1033	ENOG410PH1A	L	ATP-dependent DNA helicase involved in error-free DNA damage bypass through homologous recombination (By similarity)
scaffold1.t1034	ENOG410PPXI	S	conserved hypothetical protein
scaffold1.t1035	ENOG410PKZN	S	ankyrin repeat protein
scaffold1.t1036	ENOG410PHD9	L	helicase
scaffold1.t1037	ENOG410PFRM	S	conserved hypothetical protein
scaffold1.t1038	ENOG410PM8Q	S	conserved hypothetical protein
scaffold1.t1039	ENOG410PR7B	O	Hsp20/alpha crystallin family
scaffold1.t1040	ENOG410PM74	V	alpha/beta hydrolase fold
scaffold1.t1041	ENOG410PS1K	O	cytochrome C oxidase
scaffold1.t1042	ENOG410QB2Z	S	NA
scaffold1.t1043	ENOG410PFPI	O	T-complex protein 1 subunit delta
scaffold1.t1044	ENOG410PG2P	O	26S protease regulatory subunit 7
scaffold1.t1045	ENOG410PSNB	S	NA
scaffold1.t1046	ENOG410PFPG	C	Cytochrome c1
scaffold1.t1048	ENOG410PQ99	S	Conserved hypothetical protein
scaffold1.t1049	ENOG410PGK8	O	The proteasome is a multicatalytic proteinase complex which is characterized by its ability to cleave peptides with Arg, Phe, Tyr, Leu, and Glu adjacent to the leaving group at neutral or slightly basic pH. The proteasome has an ATP-dependent proteolytic activity (By similarity)
scaffold1.t1050	ENOG410PFQC	L	DNA polymerase
scaffold1.t1052	ENOG410PI8H	D	inducer phosphatase
scaffold1.t1053	ENOG410PGZ6	S	cwfJ domain-containing protein
scaffold1.t1054	ENOG410PGFK	V	HEAT repeat protein
scaffold1.t1055	ENOG410QDJN	C	carboxyphosphonoenolpyruvate phosphonomutase
scaffold1.t1056	ENOG410QDI7	G	Major Facilitator Superfamily
scaffold1.t1057	ENOG410PPMN	S	DNL zinc finger
scaffold1.t1058	ENOG410QAU5	S	NA
scaffold1.t1060	ENOG410PHJ4	G	The biological conversion of cellulose to glucose generally requires three types of hydrolytic enzymes (1) Endoglucanases which cut internal beta-1,4-glucosidic bonds
scaffold1.t1061	ENOG410PJET	G	sugar transporter
scaffold1.t1062	ENOG410PHSZ	K	Transcription factor
scaffold1.t1063	ENOG410PHFN	K	Transcription factor
scaffold1.t1064	ENOG410PK4G	S	NA
scaffold1.t1065	ENOG410QB89	H	Aminotransferase class-V
scaffold1.t1066	ENOG410PPE3	S	Superoxide dismutase
scaffold1.t1067	ENOG410PR19	S	NA
scaffold1.t1068	ENOG410PHD4	Q	oxidoreductase, short-chain dehydrogenase reductase family
scaffold1.t1069	ENOG410QA2T	S	Heterokaryon incompatibility protein (HET)
scaffold1.t1070	ENOG410PWZD	S	NA
scaffold1.t1071	ENOG410PIQF	U	Guanine nucleotide exchange factor Vps9
scaffold1.t1072	ENOG410PXEF	S	RNA ligase
scaffold1.t1073	ENOG410PIYC	S	DUF907 domain-containing protein
scaffold1.t1074	ENOG410PHGM	S	C2H2 finger domain protein
scaffold1.t1075	ENOG410PQ17	S	conserved hypothetical protein
scaffold1.t1076	ENOG410PQE0	S	C6 finger domain protein
scaffold1.t1077	ENOG410PI68	S	Demethylates proteins that have been reversibly carboxymethylated (By similarity)
scaffold1.t1078	ENOG410PT41	S	CFEM domain protein
scaffold1.t1079	ENOG410PGBP	G	ribulose-phosphate 3-epimerase
scaffold1.t1080	ENOG410PGA6	B	L-ascorbic acid binding
scaffold1.t1081	ENOG410PRD2	S	NA
scaffold1.t1082	ENOG410PFMJ	S	CUE domain
scaffold1.t1083	ENOG410QE37	P	Major Facilitator Superfamily
scaffold1.t1084	ENOG410Q9YB	S	Inherit from KOG: saccharopine dehydrogenase
scaffold1.t1085	ENOG410QE8D	P	P-type ATPase
scaffold1.t1086	ENOG410QAH0	E	Asparaginase
scaffold1.t1087	ENOG410PIN2	K	Transcription initiation factor
scaffold1.t1088	ENOG410PH4I	E	anthranilate phosphoribosyltransferase
scaffold1.t1089	ENOG410PGXZ	I	caib baif family
scaffold1.t1090	ENOG410PU40	S	Inherit from KOG: PHD finger protein
scaffold1.t1091	ENOG410Q90M	S	NA
scaffold1.t1092	ENOG410Q96G	S	NA
scaffold1.t1093	ENOG410PIH6	E	asparagine
scaffold1.t1094	ENOG410PIHM	K	Zinc finger transcription factor
scaffold1.t1095	ENOG410Q9YK	S	NA
scaffold1.t1096	ENOG410PHXT	S	polysaccharide export protein
scaffold1.t1097	ENOG410PGU4	O	Dolichyl-phosphate-mannose--protein mannosyltransferase
scaffold1.t1098	ENOG410PP4P	J	L-PSP endoribonuclease family protein (Hmf1)
scaffold1.t1099	ENOG410PIRY	Z	3 complex
scaffold1.t1100	ENOG410PN5A	A	Small nuclear ribonucleoprotein
scaffold1.t1101	ENOG410PN7R	S	Autophagocytosis associated protein, active-site domain
scaffold1.t1102	ENOG410PFVB	G	Mannosyl-oligosaccharide 1,2-alpha-mannosidase
scaffold1.t1103	ENOG410PJCY	E	General amino-acid permease GAP1
scaffold1.t1104	ENOG410PHI7	S	conserved hypothetical protein
scaffold1.t1105	ENOG410PFJT	U	Functions as a sorting receptor in the Golgi compartment required for the intracellular sorting and delivery of soluble vacuolar proteins, like carboxypeptidase Y (CPY) and proteinase A. Executes multiple rounds of sorting by cycling between the late Golgi and a prevacuolar endosome-like compartment
scaffold1.t1106	ENOG410PG08	S	NA
scaffold1.t1107	ENOG410PM24	K	Component of the Mediator complex, a coactivator involved in the regulated transcription of nearly all RNA polymerase II-dependent genes. Mediator functions as a bridge to convey information from gene-specific regulatory proteins to the basal RNA polymerase II transcription machinery. Mediator is recruited to promoters by direct interactions with regulatory proteins and serves as a scaffold for t…
scaffold1.t1108	ENOG410PI5V	S	conserved hypothetical protein
scaffold1.t1109	ENOG410Q9DS	S	NA
scaffold1.t1110	ENOG410PFGK	P	Ammonium transporter
scaffold1.t1111	ENOG410PJ61	L	Dna polymerase
scaffold1.t1112	ENOG410PN4H	U	Peroxisomal membrane protein
scaffold1.t1114	ENOG410PQB4	S	NA
scaffold1.t1115	ENOG410PFH2	F	bifunctional purine biosynthesis protein
scaffold1.t1116	ENOG410PFQ2	L	cell cycle checkpoint protein RAD17
scaffold1.t1117	ENOG410PHW6	S	MGS207 protein
scaffold1.t1118	ENOG410PPWI	S	Pfam:DUF2351
scaffold1.t1119	ENOG410PHYG	L	SNF2 family N-terminal domain
scaffold1.t1120	ENOG410PGFQ	S	conserved hypothetical protein
scaffold1.t1121	ENOG410PK0F	S	conserved hypothetical protein
scaffold1.t1122	ENOG410PZRA	S	NA
scaffold1.t1125	ENOG410PTW2	S	NA
scaffold1.t1126	ENOG410PFSS	D	Oligosaccharide translocation protein RFT1
scaffold1.t1128	ENOG410PKU3	S	Inherit from NOG: Conserved hypothetical, protein
scaffold1.t1129	ENOG410PURW	S	NA
scaffold1.t1130	ENOG410PJTM	U	annexin A7
scaffold1.t1131	ENOG410Q9BB	S	NA
scaffold1.t1133	ENOG410PIYF	G	Pectinolytic enzymes consist of four classes of enzymes pectin lyase, polygalacturonase, pectin methylesterase and rhamnogalacturonase. Degrades the rhamnogalacturonan I (RG-I) backbone of pectin
scaffold1.t1134	ENOG410PGH1	Q	short chain dehydrogenase
scaffold1.t1135	ENOG410PRX5	S	conserved hypothetical protein
scaffold1.t1136	ENOG410PRX5	S	conserved hypothetical protein
scaffold1.t1137	ENOG410QAXR	S	NA
scaffold1.t1138	ENOG410QB3J	S	NA
scaffold1.t1139	ENOG410PP9V	S	Inherit from euNOG: Conserved hypothetical protein
scaffold1.t1140	ENOG410PQTF	S	Proline-rich, actin-associated protein Vrp1
scaffold1.t1141	ENOG410PR5G	S	conserved hypothetical protein
scaffold1.t1142	ENOG410PHZJ	A	RNA recognition motif. (a.k.a. RRM, RBD, or RNP domain)
scaffold1.t1143	ENOG410PM72	S	NA
scaffold1.t1144	ENOG410PFY8	Q	Cytochrome p450
scaffold1.t1145	ENOG410PQS5	S	Protein of unknown function (DUF3074)
scaffold1.t1146	ENOG410PQS5	S	Protein of unknown function (DUF3074)
scaffold1.t1147	ENOG410PNAA	K	Transcription initiation factor TFIID subunit 7
scaffold1.t1148	ENOG410PJX5	S	conserved hypothetical protein
scaffold1.t1149	ENOG410PGWU	Z	kinesin-like protein
scaffold1.t1151	ENOG410PMWR	S	conserved hypothetical protein
scaffold1.t1152	ENOG410PG8Q	P	sulfate transporter family protein
scaffold1.t1153	ENOG410PJ86	L	DNA replication complex GINS protein psf1
scaffold1.t1154	ENOG410PFG8	K	Elongation factor
scaffold1.t1155	ENOG410PKMZ	O	conserved hypothetical protein
scaffold1.t1156	ENOG410PJNH	A	Nuclear mRNA splicing factor-associated protein
scaffold1.t1157	ENOG410PMGX	S	conserved hypothetical protein
scaffold1.t1158	ENOG410PI27	S	conserved hypothetical protein
scaffold1.t1159	ENOG410PHTG	U	Endosomal
scaffold1.t1160	ENOG410PGWR	U	adp-ribosylation factor
scaffold1.t1161	ENOG410PH92	O	Heat shock protein
scaffold1.t1162	ENOG410PJFV	J	60S ribosomal protein L6
scaffold1.t1163	ENOG410PG5W	S	dipeptidyl peptidase III
scaffold1.t1164	ENOG410PNMQ	G	Thermoresistant gluconokinase family protein
scaffold1.t1165	ENOG410PHM6	C	2-oxo acid dehydrogenases acyltransferase
scaffold1.t1166	ENOG410PK0S	O	F1F0 ATP synthase assembly protein Atp10
scaffold1.t1167	ENOG410PM03	U	Involved in transport from the ER to the Golgi apparatus as well as in intra-Golgi transport. It belongs to a super-family of proteins called t-SNAREs or soluble NSF (N-ethylmaleimide- sensitive factor) attachment protein receptor (By similarity)
scaffold1.t1168	ENOG410PNQF	J	60S ribosomal protein L35
scaffold1.t1169	ENOG410PM40	K	Transcription factor
scaffold1.t1170	ENOG410PSMK	S	NA
scaffold1.t1171	ENOG410PHNK	A	ATP-dependent RNA helicase involved spliceosome assembly and in nuclear splicing. Catalyzes an ATP-dependent conformational change of U2 snRNP. Bridges U1 and U2 snRNPs and enables stable U2 snRNP association with intron RNA (By similarity)
scaffold1.t1172	ENOG410PPRM	S	conserved hypothetical protein
scaffold1.t1173	ENOG410PQ57	S	Protein of unknown function (DUF3712)
scaffold1.t1174	ENOG410PGNY	C	mitochondrial cytochrome b2
scaffold1.t1175	ENOG410PNVH	O	DnaJ domain protein
scaffold1.t1176	ENOG410PIHK	K	pH-response regulator protein palF rim-8
scaffold1.t1177	ENOG410PHC7	L	Cell division control protein
scaffold1.t1178	ENOG410PN2S	T	Benzodiazepine receptor family protein
scaffold1.t1179	ENOG410PKNC	C	transporter arg-13
scaffold1.t1180	ENOG410PGME	F	thymidylate synthase
scaffold1.t1181	ENOG410PNPV	U	Secretory component protein SHR3
scaffold1.t1182	ENOG410PKQP	G	Inherit from NOG: Glycoside hydrolase family 78 protein
scaffold1.t1183	ENOG410PGCN	L	repair protein
scaffold1.t1184	ENOG410PK4I	S	conserved hypothetical protein
scaffold1.t1185	ENOG410PJG7	F	uridine nucleosidase
scaffold1.t1186	ENOG410PGGY	C	Mitochondrial transporter that mediates uptake of thiamine pyrophosphate (ThPP) into mitochondria (By similarity)
scaffold1.t1187	ENOG410PMH6	S	conserved hypothetical protein
scaffold1.t1188	ENOG410PMY4	S	Inherit from NOG: C6 finger domain protein
scaffold1.t1189	ENOG410PP4Y	S	conserved hypothetical protein
scaffold1.t1190	ENOG410PGK1	T	TBC domain protein
scaffold1.t1191	ENOG410PH75	T	rho guanyl nucleotide exchange factor
scaffold1.t1192	ENOG410PKCY	G	Sucrose transport protein
scaffold1.t1193	ENOG410PRWV	S	ER membrane protein (Pkr1)
scaffold1.t1194	ENOG410Q8TT	S	NA
scaffold1.t1195	ENOG410PJJA	D	Anaphase-promoting complex subunit
scaffold1.t1196	ENOG410PHET	Q	Cytochrome p450
scaffold1.t1197	ENOG410PIS5	S	Involucrin repeat protein
scaffold1.t1198	ENOG410PZUS	S	NA
scaffold1.t1199	ENOG410PK0E	S	This protein is an auxiliary protein of DNA polymerase delta and is involved in the control of eukaryotic DNA replication by increasing the polymerase's processibility during elongation of the leading strand (By similarity)
scaffold1.t1200	ENOG410PHE3	H	pyridoxal kinase
scaffold1.t1201	ENOG410PNZB	F	deoxyuridine 5'-triphosphate nucleotidohydrolase
scaffold1.t1202	ENOG410PNXN	S	conserved hypothetical protein
scaffold1.t1203	ENOG410PJ6M	A	KH domain RNA binding protein
scaffold1.t1204	ENOG410PYBF	S	NA
scaffold1.t1205	ENOG410PMCN	T	phospholipase C
scaffold1.t1206	ENOG410PI2I	T	AGC NDR protein kinase
scaffold1.t1207	ENOG410PFCG	O	Peptidyl-prolyl cis-trans isomerase
scaffold1.t1208	ENOG410PN6R	S	ThiJ PfpI family protein
scaffold1.t1209	ENOG410PJ2D	S	NA
scaffold1.t1210	ENOG410PKP7	U	conserved hypothetical protein
scaffold1.t1211	ENOG410PK2U	T	IZH family channel protein
scaffold1.t1212	ENOG410PFKT	U	mitotic check point protein
scaffold1.t1213	ENOG410PFD9	P	Sulfate permease
scaffold1.t1214	ENOG410PIQR	S	CorA-like Mg2+ transporter protein
scaffold1.t1215	ENOG410Q8XF	S	NA
scaffold1.t1216	ENOG410PFGB	T	GTPase-activating protein
scaffold1.t1217	ENOG410PSWU	S	Domain of unknown function (DUF1993)
scaffold1.t1218	ENOG410PG60	K	Transcription factor
scaffold1.t1219	ENOG410PPBN	S	NA
scaffold1.t1220	ENOG410PM60	D	WLM domain-containing protein
scaffold1.t1221	ENOG410QB7P	S	NA
scaffold1.t1229	ENOG410PZWN	L	Inherit from COG: helicase
scaffold1.t1232	ENOG410PGC8	G	Catalyzes the dehydration of the S-form of NAD(P)HX at the expense of ATP, which is converted to ADP. Together with NAD(P)HX epimerase, which catalyzes the epimerization of the S- and R-forms, the enzyme allows the repair of both epimers of NAD(P)HX, a damaged form of NAD(P)H that is a result of enzymatic or heat-dependent hydration (By similarity)
scaffold1.t1234	ENOG410PFSM	C	Produces ATP from ADP in the presence of a proton gradient across the membrane (By similarity)
scaffold1.t1235	ENOG410PGC7	J	60s ribosomal protein l11
scaffold1.t1236	ENOG410PPAD	A	Small nuclear ribonucleoprotein
scaffold1.t1237	ENOG410PME1	O	DnaJ chaperone Caj1
scaffold1.t1238	ENOG410Q9UR	S	NA
scaffold1.t1239	ENOG410PWQJ	S	NA
scaffold1.t1240	ENOG410PK6D	O	PITH domain
scaffold1.t1241	ENOG410PXDR	S	NA
scaffold1.t1243	ENOG410PFUQ	O	PPIases accelerate the folding of proteins. It catalyzes the cis-trans isomerization of proline imidic peptide bonds in oligopeptides. Acts as a regulatory subunit for PP2A-like phosphatases modulating their activity or substrate specificity, probably by inducing a conformational change in the catalytic subunit, a direct target of the PPIase. Can reactivate inactive phosphatase PP2A-phosphatase m…
scaffold1.t1244	ENOG410PMYB	J	Exosome complex
scaffold1.t1245	ENOG410PGK0	G	NAD kinase
scaffold1.t1246	ENOG410PN62	K	homeobox transcription factor
scaffold1.t1247	ENOG410PFRI	U	GTP-binding nuclear protein
scaffold1.t1248	ENOG410PGUB	O	26S proteasome non-ATPase, regulatory subunit
scaffold1.t1249	ENOG410PNXE	A	PWI domain mRNA processing protein
scaffold1.t1250	ENOG410PQIT	S	Histone acetyltransferase subunit NuA4
scaffold1.t1251	ENOG410PJF7	O	dipeptidylpeptidase
scaffold1.t1252	ENOG410PPW0	S	Bromodomain associated
scaffold1.t1253	ENOG410PMZH	S	pentatricopeptide repeat protein
scaffold1.t1254	ENOG410PH5X	A	RNA-3'-phosphate cyclase family protein
scaffold1.t1255	ENOG410PP9Q	S	Fungal domain of unknown function (DUF1746)
scaffold1.t1256	ENOG410PG09	J	Phenylalanyl-tRNA synthetase
scaffold1.t1258	ENOG410PPE4	A	Involved in rRNA-processing at A0, A1 and A2 sites and regulates negatively telomerase (By similarity)
scaffold1.t1259	ENOG410PKBM	K	Domain of unknown function (DUF3546)
scaffold1.t1260	ENOG410PHRF	H	Sulfurates the molybdenum cofactor. Sulfation of molybdenum is essential for xanthine dehydrogenase (XDH) and aldehyde oxidase (ADO) enzymes in which molybdenum cofactor is liganded by 1 oxygen and 1 sulfur atom in active form
scaffold1.t1261	ENOG410PK47	G	Hydrolase
scaffold1.t1262	ENOG410PFWX	G	nucleotide-sugar transporter
scaffold1.t1263	ENOG410PGNI	S	RNP domain protein
scaffold1.t1264	ENOG410PF9G	G	Catalyzes the oxidative decarboxylation of 6- phosphogluconate to ribulose 5-phosphate and CO(2), with concomitant reduction of NADP to NADPH (By similarity)
scaffold1.t1265	ENOG410PM23	S	conserved hypothetical protein
scaffold1.t1266	ENOG410PH2N	G	chitinase
scaffold1.t1267	ENOG410PY5C	S	NA
scaffold1.t1268	ENOG410PRXB	S	NA
scaffold1.t1269	ENOG410PHE0	K	transcription initiation factor
scaffold1.t1270	ENOG410PQMJ	K	RNA polymerase II transcription factor SIII (Elongin) subunit
scaffold1.t1271	ENOG410PQKA	O	Ubiquitin-like protein
scaffold1.t1272	ENOG410PH8R	O	K17081 prohibitin 2
scaffold1.t1273	ENOG410PHF5	S	Methyltransferase domain
scaffold1.t1274	ENOG410PNU3	J	translation machinery-associated protein 22
scaffold1.t1275	ENOG410PR02	S	conserved hypothetical protein
scaffold1.t1276	ENOG410PFS5	O	26S proteasome regulatory subunit
scaffold1.t1277	ENOG410PN2C	U	Sybindin-like family
scaffold1.t1278	ENOG410PP7T	K	polymerase II
scaffold1.t1279	ENOG410PM6T	S	Uncharacterized alpha/beta hydrolase domain (DUF2235)
scaffold1.t1280	ENOG410Q9TE	S	NA
scaffold1.t1281	ENOG410PGYR	J	pumilio-family RNA binding domain-containing protein
scaffold1.t1282	ENOG410PQPU	V	Dual specificity phosphatase
scaffold1.t1283	ENOG410PPZ9	S	rwd domain-containing protein
scaffold1.t1284	ENOG410PI0V	S	TPR domain protein
scaffold1.t1285	ENOG410PHUK	H	Riboflavin synthase
scaffold1.t1286	ENOG410PIJ7	L	Interacts with eme-1 to form a DNA structure-specific endonuclease with substrate preference for branched DNA structures with a 5'-end at the branch nick. Typical substrates include 3'- flap structures, D-loops, replication forks and nicked Holliday junctions. May be required in mitosis for the processing of stalled or collapsed replication fork intermediates. May be required in meiosis for the r…
scaffold1.t1287	ENOG410PHNA	G	Phosphoacetylglucosamine mutase
scaffold1.t1288	ENOG410PIP4	U	intracellular protein transport protein
scaffold1.t1289	ENOG410PJ4S	J	Ribosome biogenesis protein nsa-2
scaffold1.t1290	ENOG410PP2I	J	Ribosomal protein
scaffold1.t1291	ENOG410PHX5	D	Checkpoint protein kinase
scaffold1.t1292	ENOG410PID0	S	Mn2 homeostasis protein (Per1)
scaffold1.t1293	ENOG410PM65	K	Helix-loop-helix DNA-binding domain
scaffold1.t1294	ENOG410PG3T	E	Delta-1-pyrroline-5-carboxylate dehydrogenase
scaffold1.t1295	ENOG410PGCZ	S	conserved hypothetical protein
scaffold1.t1296	ENOG410PITE	S	conserved hypothetical protein
scaffold1.t1297	ENOG410PR3E	S	Glutathione-dependent formaldehyde-activating enzyme
scaffold1.t1298	ENOG410PYCF	S	NA
scaffold1.t1299	ENOG410PSWG	S	NA
scaffold1.t1300	ENOG410PSUW	S	Fungal Zn(2)-Cys(6) binuclear cluster domain
scaffold1.t1301	ENOG410PJEB	S	Kelch repeat protein
scaffold1.t1302	ENOG410QE5S	I	Catalyzes the hydrolysis of inorganic polyphosphate (poly P) chains of many hundreds of phosphate residues into shorter lengths (By similarity)
scaffold1.t1303	ENOG410PFBY	E	The glycine cleavage system catalyzes the degradation of glycine (By similarity)
scaffold1.t1304	ENOG410PKVG	C	vacuolar ATP synthase subunit H
scaffold1.t1305	ENOG410PRC8	S	NA
scaffold1.t1306	ENOG410PI94	J	60S ribosomal protein l9
scaffold1.t1307	ENOG410PHXC	U	Vacuolar protein sorting-associated protein
scaffold1.t1309	ENOG410PFFB	L	DNA repair protein Rad51
scaffold1.t1310	ENOG410PNWV	O	Heat shock protein
scaffold1.t1311	ENOG410QE4I	A	YT521-B-like splicing factor
scaffold1.t1312	ENOG410PHF4	O	The proteasome is a multicatalytic proteinase complex which is characterized by its ability to cleave peptides with Arg, Phe, Tyr, Leu, and Glu adjacent to the leaving group at neutral or slightly basic pH. The proteasome has an ATP-dependent proteolytic activity (By similarity)
scaffold1.t1313	ENOG410PHQ4	T	phosphatidylinositol 4-kinase
scaffold1.t1314	ENOG410PICQ	P	cation diffusion facilitator
scaffold1.t1315	ENOG410PM4S	S	Inherit from NOG: Conserved hypothetical, protein
scaffold1.t1316	ENOG410PPKX	H	6,7-dimethyl-8-ribityllumazine synthase
scaffold1.t1317	ENOG410PMDG	L	DNA mismatch repair protein
scaffold1.t1318	ENOG410PJ7R	S	integral membrane protein
scaffold1.t1319	ENOG410PGWF	L	exonuclease
scaffold1.t1320	ENOG410PP8F	B	SET and MYND domain protein
scaffold1.t1321	ENOG410PRPW	O	Inherit from NOG: Required for protein translocation and folding in the endoplasmic reticulum (ER)
scaffold1.t1323	ENOG410PN7D	O	glutaredoxin domain protein
scaffold1.t1324	ENOG410PT0T	S	NA
scaffold1.t1325	ENOG410QAC2	S	NA
scaffold1.t1326	ENOG410PKKM	C	Inherit from KOG: alcohol dehydrogenase
scaffold1.t1327	ENOG410QAP8	S	Fungal Zn(2)-Cys(6) binuclear cluster domain
scaffold1.t1328	ENOG410PS7I	K	Transcription factor
scaffold1.t1329	ENOG410PFAB	U	Peroxisomal targeting signal receptor
scaffold1.t1330	ENOG410PFUF	J	Ribosome biogenesis protein
scaffold1.t1331	ENOG410PJWG	S	NA
scaffold1.t1332	ENOG410PGYK	E	Cystathionine gamma-lyase
scaffold1.t1333	ENOG410PPM9	S	NA
scaffold1.t1334	ENOG410PS2K	S	NA
scaffold1.t1335	ENOG410PTFP	S	NA
scaffold1.t1336	ENOG410PTFP	S	NA
scaffold1.t1337	ENOG410Q97K	S	NA
scaffold1.t1338	ENOG410PSM8	K	Histone-like transcription factor (CBF/NF-Y) and archaeal histone
scaffold1.t1339	ENOG410PJAD	S	Nuclear localization protein
scaffold1.t1340	ENOG410PHAG	J	exosome complex exonuclease
scaffold1.t1341	ENOG410PFGR	S	(GTP)-binding protein
scaffold1.t1342	ENOG410QDKJ	H	Glutamate-1-semialdehyde 2,1-aminomutase
scaffold1.t1343	ENOG410PI89	A	Splicing factor 3A subunit 2
scaffold1.t1344	ENOG410PIR4	T	serine threonine-protein kinase
scaffold1.t1345	ENOG410PGC5	U	mitochondrial import inner membrane translocase subunit TIM54
scaffold1.t1346	ENOG410PSUJ	S	N-terminal domain of NEFA-interacting nuclear protein NIP30
scaffold1.t1347	ENOG410PPQ6	S	cyclin-like protein
scaffold1.t1348	ENOG410PFQS	S	Chromatin structure-remodeling complex protein RSC7
scaffold1.t1349	ENOG410PFEZ	O	Ubiquitin-protein ligase
scaffold1.t1350	ENOG410PTB6	C	Ubiquinol-cytochrome C reductase
scaffold1.t1351	ENOG410PGJZ	P	P-type ATPase
scaffold1.t1352	ENOG410PNAY	A	RNA binding protein Pym
scaffold1.t1353	ENOG410PG6Y	O	regulatory subunit
scaffold1.t1354	ENOG410PG0E	M	Glucosamine--fructose-6-phosphate aminotransferase
scaffold1.t1355	ENOG410PGKS	O	The proteasome is a multicatalytic proteinase complex which is characterized by its ability to cleave peptides with Arg, Phe, Tyr, Leu, and Glu adjacent to the leaving group at neutral or slightly basic pH. The proteasome has an ATP-dependent proteolytic activity (By similarity)
scaffold1.t1356	ENOG410PQQB	B	HMG box protein
scaffold1.t1357	ENOG410PSYC	S	NA
scaffold1.t1358	ENOG410PG64	G	C-3 sterol dehydrogenase
scaffold1.t1359	ENOG410PFBF	T	GTPase-activating protein
scaffold1.t1360	ENOG410PHE1	S	integral membrane protein
scaffold1.t1361	ENOG410PZEP	S	NA
scaffold1.t1363	ENOG410PRDF	S	Inherit from NOG: Conserved hypothetical, protein
scaffold1.t1364	ENOG410PHSJ	O	ubiquitin conjugating enzyme
scaffold1.t1365	ENOG410PH5Y	L	replication factor C subunit
scaffold1.t1366	ENOG410PKAI	S	NA
scaffold1.t1367	ENOG410PGAG	A	helicase
scaffold1.t1368	ENOG410PJEG	S	PWWP domain protein
scaffold1.t1369	ENOG410PH3F	L	Origin recognition complex subunit
scaffold1.t1370	ENOG410PPVA	S	NA
scaffold1.t1371	ENOG410PN7T	U	translocation protein (Sec66)
scaffold1.t1372	ENOG410PFEI	U	Involved in the import of nuclear-targeted proteins into the nucleus and the export of poly(A) RNA out of the nucleus. Has a role in the endoplasmic reticulum-associated degradation (ERAD) pathway (By similarity)
scaffold1.t1373	ENOG410PH1U	F	carbamoylphosphate synthase
scaffold1.t1374	ENOG410QA5D	S	NA
scaffold1.t1375	ENOG410PRCX	S	DUF962 domain protein
scaffold1.t1376	ENOG410PG7B	K	RNA polymerase II
scaffold1.t1377	ENOG410PH1V	E	2,4-dihydroxyhept-2-ene-1,7-dioic acid aldolase
scaffold1.t1378	ENOG410PING	S	CORD and CS domain protein
scaffold1.t1379	ENOG410Q08Q	S	GDSL-like Lipase/Acylhydrolase
scaffold1.t1380	ENOG410PS0S	S	Protein of unknown function (DUF3602)
scaffold1.t1381	ENOG410PICK	P	Vacuolar effluxer which mediate the efflux of amino acids resulting from autophagic degradation. The release of autophagic amino acids allows the maintenance of protein synthesis and viability during nitrogen starvation (By similarity)
scaffold1.t1382	ENOG410PQ2B	S	NA
scaffold1.t1383	ENOG410PH9Y	Z	F-actin-capping proteins bind in a Ca(2 )-independent manner to the fast growing ends of actin filaments (barbed end) thereby blocking the exchange of subunits at these ends. Unlike other capping proteins (such as gelsolin and severin), these proteins do not sever actin filaments
scaffold1.t1385	ENOG410PN3S	S	conserved hypothetical protein
scaffold1.t1386	ENOG410PNSC	S	Cystathionine beta-synthase
scaffold1.t1387	ENOG410PFFI	C	mitochondrial phosphate carrier protein
scaffold1.t1388	ENOG410PG83	O	ubiquitin carboxyl-terminal hydrolase
scaffold1.t1389	ENOG410PRZ5	U	integral membrane protein required for ER to Golgi transport
scaffold1.t1390	ENOG410PI08	G	alpha-1,6-mannosyltransferase
scaffold1.t1391	ENOG410PGS1	T	Adenylate cyclase
scaffold1.t1392	ENOG410PGUZ	G	alpha-glucosidase
scaffold1.t1393	ENOG410PHSV	O	The proteasome is a multicatalytic proteinase complex which is characterized by its ability to cleave peptides with Arg, Phe, Tyr, Leu, and Glu adjacent to the leaving group at neutral or slightly basic pH. The proteasome has an ATP-dependent proteolytic activity (By similarity)
scaffold1.t1394	ENOG410QDGR	S	UBX domain protein
scaffold1.t1395	ENOG410PPM7	J	60S ribosomal protein L36
scaffold1.t1396	ENOG410PXSE	S	NA
scaffold1.t1397	ENOG410PK4T	I	Triacylglycerol lipase
scaffold1.t1398	ENOG410PHTI	O	14-3-3 protein
scaffold1.t1399	ENOG410Q9SE	S	NA
scaffold1.t1400	ENOG410PGU5	I	SacI domain and endonuclease exonuclease phosphatase family protein
scaffold1.t1401	ENOG410PIX7	A	Pre-mRNA-processing factor 39
scaffold1.t1402	ENOG410PH8T	C	cytochrome c peroxidase
scaffold1.t1403	ENOG410PHJW	C	NADH-dependent flavin oxidoreductase
scaffold1.t1404	ENOG410PHME	O	Protein disulfide isomerase
scaffold1.t1405	ENOG410PQQF	S	NA
scaffold1.t1406	ENOG410PTT6	S	Inherit from euNOG: HIT zinc finger
scaffold1.t1407	ENOG410PFEM	J	threonyl-trna synthetase
scaffold1.t1408	ENOG410PJES	S	WD repeat protein
scaffold1.t1409	ENOG410PG24	G	Beta-glucosidases are one of a number of cellulolytic enzymes involved in the degradation of cellulosic biomass. Catalyzes the last step releasing glucose from the inhibitory cellobiose (By similarity)
scaffold1.t1410	ENOG410PKE6	J	mitochondrial exoribonuclease Cyt-4
scaffold1.t1411	ENOG410PJF1	S	Protein phosphatase type 1 complex subunit Hex2 Reg1
scaffold1.t1413	ENOG410PI9Q	A	Specifically methylates the N1 position of guanosine-37 in various cytoplasmic and mitochondrial tRNAs. Methylation is not dependent on the nature of the nucleoside 5' of the target nucleoside. This is the first step in the biosynthesis of wybutosine (yW), a modified base adjacent to the anticodon of tRNAs and required for accurate decoding (By similarity)
scaffold1.t1414	ENOG410PKBW	L	DNA repair family protein
scaffold1.t1415	ENOG410PGDW	I	di-trans,poly-cis-decaprenylcistransferase activity
scaffold1.t1416	ENOG410PH9F	U	exocyst complex component
scaffold1.t1417	ENOG410PFQ9	J	tRNA-dihydrouridine synthase 4
scaffold1.t1418	ENOG410PNWN	O	IBR domain-containing protein
scaffold1.t1419	ENOG410PRUS	O	mitochondrial respiratory chain complex II biogenesis
scaffold1.t1420	ENOG410PRYF	O	molybdopterin synthase small subunit CnxG
scaffold1.t1421	ENOG410PQTH	J	40s ribosomal protein s28
scaffold1.t1422	ENOG410PGGR	Z	conserved hypothetical protein
scaffold1.t1423	ENOG410PQHZ	S	conserved hypothetical protein
scaffold1.t1424	ENOG410PH09	P	endoplasmic reticulum calcium ATPase
scaffold1.t1425	ENOG410PIJ2	T	rho guanyl nucleotide exchange factor
scaffold1.t1426	ENOG410PRJB	S	RNA binding protein
scaffold1.t1427	ENOG410PP7I	S	Inherit from NOG: PRO41 protein
scaffold1.t1428	ENOG410PTYB	S	NA
scaffold1.t1429	ENOG410Q0AX	S	Optic atrophy 3 protein (OPA3)
scaffold1.t1430	ENOG410PGS0	D	serine threonine protein kinase
scaffold1.t1431	ENOG410PG6N	M	chitin synthase
scaffold1.t1433	ENOG410PNDI	S	NA
scaffold1.t1434	ENOG410PG2X	B	SNF2 family helicase ATPase
scaffold1.t1435	ENOG410PS81	U	Required for the assembly of the V0 complex of the vacuolar ATPase (V-ATPase) in the endoplasmic reticulum (By similarity)
scaffold1.t1436	ENOG410PQFF	S	Uncharacterised protein (DUF2406)
scaffold1.t1437	ENOG410PPN6	J	60s ribosomal protein
scaffold1.t1438	ENOG410PHEK	G	glucose-6-phosphate 1-dehydrogenase
scaffold1.t1439	ENOG410PJBX	K	Component of the Mediator complex, a coactivator involved in the regulated transcription of nearly all RNA polymerase II-dependent genes. Mediator functions as a bridge to convey information from gene-specific regulatory proteins to the basal RNA polymerase II transcription machinery. Mediator is recruited to promoters by direct interactions with regulatory proteins and serves as a scaffold for t…
scaffold1.t1440	ENOG410PH5T	H	Protoporphyrinogen oxidase
scaffold1.t1441	ENOG410QE5W	A	Nuclear polyadenylated RNA-binding protein
scaffold1.t1442	ENOG410PIDG	G	beta-hexosaminidase
scaffold1.t1443	ENOG410PGK3	Q	Cytochrome p450
scaffold1.t1444	ENOG410PIX0	E	Aromatic amino acid aminotransferase
scaffold1.t1445	ENOG410QAYM	S	NA
scaffold1.t1448	ENOG410PHHB	I	PAP2 domain protein
scaffold1.t1449	ENOG410PFKQ	J	mitochondrial 54S ribosomal protein RML2
scaffold1.t1451	ENOG410PGW0	D	g2 mitotic-specific
scaffold1.t1452	ENOG410PJKX	S	WD repeat-containing protein
scaffold1.t1453	ENOG410PMB5	K	Transcription factor
scaffold1.t1454	ENOG410PIWC	O	Glutathione transferase
scaffold1.t1455	ENOG410PMD2	P	Sugar (and other) transporter
scaffold1.t1456	ENOG410PN7X	S	NA
scaffold1.t1457	ENOG410PJTT	C	Acetokinase
scaffold1.t1458	ENOG410PRG6	K	C2H2 transcription factor (Egr2)
scaffold1.t1459	ENOG410PI6D	A	splicing factor
scaffold1.t1460	ENOG410PFU9	A	Involved in pre-mRNA splicing and cell cycle progression. Required for the spliceosome assembly and initiation of the DNA replication (By similarity)
scaffold1.t1461	ENOG410PI3G	S	Inherit from NOG: Conserved hypothetical, protein
scaffold1.t1462	ENOG410PI3G	S	Inherit from NOG: Conserved hypothetical, protein
scaffold1.t1463	ENOG410PFTW	G	transporter
scaffold1.t1465	ENOG410PHP2	U	golgi traffic protein SFT2
scaffold1.t1466	ENOG410PIT3	K	HLH transcription factor (GlcD gamma)
scaffold1.t1467	ENOG410PKKI	S	Mediates inactivation of the TORC1 complex in response to amino acid starvation. Required for meiotic nuclear division (By similarity)
scaffold1.t1468	ENOG410PGII	I	ethanolamine kinase
scaffold1.t1469	ENOG410QAVN	S	ZnF_C2H2
scaffold1.t1470	ENOG410PHDT	P	MFS phosphate transporter
scaffold1.t1471	ENOG410QED5	T	serine threonine protein kinase
scaffold1.t1472	ENOG410PJSX	S	conserved hypothetical protein
scaffold1.t1473	ENOG410PGSY	J	Component of the eukaryotic translation initiation factor 3 (eIF-3) complex, which is involved in protein synthesis and, together with other initiation factors, stimulates binding of mRNA and methionyl-tRNAi to the 40S ribosome (By similarity)
scaffold1.t1475	ENOG410PJW6	Z	actin binding protein
scaffold1.t1476	ENOG410PFJ2	O	Monothiol
scaffold1.t1477	ENOG410PKDV	S	Transcription factor
scaffold1.t1478	ENOG410PKW3	S	NA
scaffold1.t1479	ENOG410PF9U	U	K17065 dynamin 1-like protein EC 3.6.5.5
scaffold1.t1481	ENOG410PQVP	O	ubiquitin-like modifier SUMO
scaffold1.t1482	ENOG410PSGY	S	Cx9C motif-containing protein 4, mitochondrial
scaffold1.t1484	ENOG410PNCT	S	Modifier of rudimentary (Mod(r)) protein
scaffold1.t1485	ENOG410PMR8	S	conserved hypothetical protein
scaffold1.t1486	ENOG410PISJ	S	F-box domain
scaffold1.t1487	ENOG410PWYU	S	NA
scaffold1.t1488	ENOG410PGJJ	C	Vacuolar ATP synthase subunit C
scaffold1.t1489	ENOG410PG9D	P	Catalyzes the synthesis of activated sulfate (By similarity)
scaffold1.t1490	ENOG410PMV5	S	thioesterase family
scaffold1.t1491	ENOG410PRBB	S	NA
scaffold1.t1493	ENOG410PHV2	J	prolyl-tRNA synthetase
scaffold1.t1494	ENOG410PR1N	O	prefoldin subunit 5
scaffold1.t1495	ENOG410PZBF	S	NA
scaffold1.t1496	ENOG410PHW5	L	Origin recognition complex subunit
scaffold1.t1497	ENOG410PG61	A	factor PRP46
scaffold1.t1498	ENOG410PKPV	O	proteasome regulatory particle subunit
scaffold1.t1499	ENOG410PI1U	K	M protein repeat protein
scaffold1.t1500	ENOG410Q92T	S	NA
scaffold1.t1501	ENOG410PSEY	S	NA
scaffold1.t1502	ENOG410PIQA	K	C2H2 type zinc finger
scaffold1.t1503	ENOG410PHGU	C	alternative oxidase
scaffold1.t1504	ENOG410PNUP	J	Component of the eukaryotic translation initiation factor 3 (eIF-3) complex, which is involved in protein synthesis and, together with other initiation factors, stimulates binding of mRNA and methionyl-tRNAi to the 40S ribosome (By similarity)
scaffold1.t1505	ENOG410PFEP	S	Mitochondrial distribution and morphology protein
scaffold1.t1506	ENOG410PG9H	A	Required for small ribosomal subunit (SSU) synthesis. Has a role in the processing of early nucleolar and late cytoplasmic pre-RNA species
scaffold1.t1507	ENOG410PFRB	G	enolase EC 4.2.1.11
scaffold1.t1508	ENOG410PFEY	D	Checkpoint protein kinase
scaffold1.t1509	ENOG410PGU1	L	or apyrimidinic site) lyase
scaffold1.t1510	ENOG410PF9N	I	diacylglycerol o-acyltransferase
scaffold1.t1511	ENOG410PIHY	K	Zinc finger protein
scaffold1.t1512	ENOG410PFHK	S	SUN domain protein (Uth1)
scaffold1.t1513	ENOG410PGXU	U	MFS transporter Fmp42
scaffold1.t1514	ENOG410PQFD	S	Pfam:DUF297
scaffold1.t1515	ENOG410PGMA	B	histone deacetylase
scaffold1.t1516	ENOG410PJCW	B	Component of the NuA4 histone acetyltransferase complex which is involved in transcriptional activation of selected genes principally by acetylation of nucleosomal histone H4 and H2A. The NuA4 complex is also involved in DNA repair. Involved in cell cycle progression and meiosis
scaffold1.t1517	ENOG410PNYI	A	conserved hypothetical protein
scaffold1.t1518	ENOG410PQ8U	S	acetate non-utilizing protein 9
scaffold1.t1519	ENOG410PIUS	A	atp-dependent rna helicase
scaffold1.t1520	ENOG410PNF4	U	Inherit from KOG: Synaptosomal-associated protein
scaffold1.t1521	ENOG410PHPV	J	gtp-binding protein
scaffold1.t1522	ENOG410PRGN	S	conserved hypothetical protein
scaffold1.t1523	ENOG410PGWW	H	Uroporphyrinogen decarboxylase
scaffold1.t1524	ENOG410PS43	S	Protein of unknown function (DUF3602)
scaffold1.t1525	ENOG410PK8V	S	Velvet factor
scaffold1.t1526	ENOG410PI50	E	ATP phosphoribosyltransferase
scaffold1.t1527	ENOG410PS62	S	NA
scaffold1.t1528	ENOG410PST8	S	NA
scaffold1.t1529	ENOG410PFKW	P	Calcium channel
scaffold1.t1530	ENOG410PHJ2	S	PHD finger domain protein
scaffold1.t1531	ENOG410PQ5M	B	HMG box protein
scaffold1.t1532	ENOG410PSJG	S	conserved hypothetical protein
scaffold1.t1533	ENOG410PF9J	L	mismatch repair protein
scaffold1.t1534	ENOG410PSFG	S	NA
scaffold1.t1535	ENOG410PSFG	S	NA
scaffold1.t1536	ENOG410PHQV	T	protein phosphatase pp2a regulatory subunit B
scaffold1.t1537	ENOG410PIRD	G	transporter
scaffold1.t1538	ENOG410PK61	S	DUF1680 domain protein
scaffold1.t1539	ENOG410PGKE	F	AMP deaminase
scaffold1.t1540	ENOG410PJ25	Z	Cytoskeleton assembly control protein
scaffold1.t1541	ENOG410PHUM	T	domain-containing protein
scaffold1.t1542	ENOG410PH2M	U	Dor1-like family
scaffold1.t1543	ENOG410PH2M	U	Dor1-like family
scaffold1.t1544	ENOG410PT1M	S	NA
scaffold1.t1545	ENOG410PSEM	O	Prefoldin subunit
scaffold1.t1546	ENOG410PM82	S	Fungal specific transcription factor domain
scaffold1.t1547	ENOG410PNXK	Q	short chain dehydrogenase
scaffold1.t1548	ENOG410QA9F	S	NA
scaffold1.t1550	ENOG410PS3G	A	Small nuclear ribonucleoprotein
scaffold1.t1551	ENOG410PJKZ	E	amino acid transporter
scaffold1.t1552	ENOG410PHZV	Q	Short chain dehydrogenase
scaffold1.t1553	ENOG410PRU3	S	NA
scaffold1.t1554	ENOG410QA8V	S	NA
scaffold1.t1555	ENOG410QA8V	S	NA
scaffold1.t1556	ENOG410Q9YA	S	DUF218 domain
scaffold1.t1557	ENOG410PFCP	S	Nucleolar GTP-binding protein
scaffold1.t1558	ENOG410PR6M	S	conserved hypothetical protein
scaffold1.t1559	ENOG410PGHX	Q	(ABC) transporter
scaffold1.t1560	ENOG410PHWC	E	Aminotransferase
scaffold1.t1561	ENOG410PMT5	O	Eukaryotic aspartyl protease
scaffold1.t1562	ENOG410PGGK	J	Mitochondrial GTPase that catalyzes the GTP-dependent ribosomal translocation step during translation elongation. During this step, the ribosome changes from the pre-translocational (PRE) to the post-translocational (POST) state as the newly formed A- site-bound peptidyl-tRNA and P-site-bound deacylated tRNA move to the P and E sites, respectively. Catalyzes the coordinated movement of the two tR…
scaffold1.t1563	ENOG410PHTX	E	Homo-isocitrate dehydrogenase
scaffold1.t1564	ENOG410PSXC	S	NA
scaffold1.t1565	ENOG410PPXD	J	mitochondrial 37S ribosomal protein MRPS8
scaffold1.t1566	ENOG410PFFH	C	Catalyzes the hydroxylation of L-kynurenine (L-Kyn) to form 3-hydroxy-L-kynurenine (L-3OHKyn). Required for synthesis of quinolinic acid (By similarity)
scaffold1.t1567	ENOG410PI0E	O	Removes the N-terminal methionine from nascent proteins (By similarity)
scaffold1.t1568	ENOG410Q688	A	WD domain, G-beta repeat
scaffold1.t1569	ENOG410PFEV	A	splicing factor
scaffold1.t1570	ENOG410QA8M	S	Poly(ADP-ribose) polymerase catalytic domain
scaffold1.t1571	ENOG410PS1M	S	SET domain
scaffold1.t1572	ENOG410Q9EE	S	NA
scaffold1.t1573	ENOG410PJRG	S	NA
scaffold1.t1574	ENOG410PGP7	S	protoplast secreted protein 2
scaffold1.t1575	ENOG410PN17	S	conserved hypothetical protein
scaffold1.t1576	ENOG410PPBB	S	conserved hypothetical protein
scaffold1.t1577	ENOG410PHKV	L	polymerase kappa
scaffold1.t1578	ENOG410PHY9	P	transporter
scaffold1.t1579	ENOG410PQY3	O	Peptidyl-prolyl cis-trans isomerase
scaffold1.t1581	ENOG410PRFU	S	RPEL repeat protein
scaffold1.t1582	ENOG410PGUQ	Z	Type-I myosin implicated in the organization of the actin cytoskeleton. Required for proper actin cytoskeleton polarization. At the cell cortex, assembles in patch-like structures together with proteins from the actin-polymerizing machinery and promotes actin assembly. Functions as actin nucleation-promoting factor (NPF) for the Arp2 3 complex
scaffold1.t1583	ENOG410PM4A	S	Protein fatty acyltransferase 4
scaffold1.t1584	ENOG410PH3I	S	Glycosyltransferase family 90 protein
scaffold1.t1585	ENOG410PVFQ	S	NA
scaffold1.t1586	ENOG410QA41	S	NA
scaffold1.t1587	ENOG410PQCR	S	conserved hypothetical protein
scaffold1.t1588	ENOG410PS4X	S	WW domain protein
scaffold1.t1589	ENOG410PN23	S	Bacterial low temperature requirement A protein (LtrA)
scaffold1.t1590	ENOG410PM0X	S	Inherit from euNOG: solid-state culture specific protein
scaffold1.t1591	ENOG410QB8D	S	NA
scaffold1.t1592	ENOG410QDTP	E	o-acetylhomoserine
scaffold1.t1593	ENOG410PQHP	S	Membrane-associating domain
scaffold1.t1594	ENOG410PN9H	S	WD repeat protein
scaffold1.t1595	ENOG410PHBV	C	mitochondrial DNA replication protein
scaffold1.t1596	ENOG410PFD1	C	citrate synthase
scaffold1.t1597	ENOG410QEBN	A	RNA binding protein Nrd1
scaffold1.t1599	ENOG410PFW2	P	Plasma membrane
scaffold1.t1600	ENOG410PNRB	S	NA
scaffold1.t1602	ENOG410PIPG	K	Transcription factor
scaffold1.t1603	ENOG410PIKQ	S	B-zip transcription factor
scaffold1.t1604	ENOG410PFG0	D	Nuclear pore protein
scaffold1.t1605	ENOG410QDUA	G	Carbohydrate kinase
scaffold1.t1606	ENOG410PJ36	S	NA
scaffold1.t1607	ENOG410PFJD	P	Vacuolar transporter chaperone
scaffold1.t1608	ENOG410PGFW	E	glutamate synthase
scaffold1.t1609	ENOG410PQ0M	S	NA
scaffold1.t1610	ENOG410PNJI	U	SNARE complex subunit (Bet1)
scaffold1.t1611	ENOG410Q0MF	S	Histone chaperone domain CHZ
scaffold1.t1613	ENOG410PSWY	S	conserved hypothetical protein
scaffold1.t1614	ENOG410PHAD	S	Cyclin-dependent protein kinase regulator Pho80
scaffold1.t1615	ENOG410PG4B	S	armadillo repeat protein
scaffold1.t1616	ENOG410PGF1	S	Bacteriorhodopsin-like protein
scaffold1.t1617	ENOG410PKNN	S	Sexual development activator VeA
scaffold1.t1618	ENOG410PTUT	S	NA
scaffold1.t1619	ENOG410QDMP	K	IPT/TIG domain
scaffold1.t1620	ENOG410PKA2	O	Serine carboxypeptidase S28
scaffold1.t1621	ENOG410PJMD	L	ribonuclease H
scaffold1.t1622	ENOG410PMF0	A	tRNA-specific adenosine-34 deaminase subunit
scaffold1.t1623	ENOG410PHF2	G	6-phosphofructo-2-kinase
scaffold1.t1624	ENOG410PGD7	A	Small nucleolar
scaffold1.t1625	ENOG410PG4T	K	rna polymerase ii
scaffold1.t1626	ENOG410PGRA	C	mitochondrial dicarboxylate
scaffold1.t1627	ENOG410PFED	J	Phenylalanyl-tRNA synthetase
scaffold1.t1628	ENOG410PPC6	S	Calcipressin
scaffold1.t1629	ENOG410PK5T	S	conserved hypothetical protein
scaffold1.t1630	ENOG410PR35	O	Required for respiratory activity and maintenance and expression of the mitochondrial genome (By similarity)
scaffold1.t1631	ENOG410PFJE	Q	short-chain dehydrogenase reductase
scaffold1.t1632	ENOG410PKMQ	T	Protein kinase domain-containing protein
scaffold1.t1633	ENOG410QA7V	S	NA
scaffold1.t1636	ENOG410PG9K	K	MYB DNA binding protein
scaffold1.t1637	ENOG410PTRV	S	NA
scaffold1.t1638	ENOG410Q94S	S	NA
scaffold1.t1639	ENOG410QAC0	S	NA
scaffold1.t1640	ENOG410PNSD	S	Pyridoxamine phosphate oxidase family protein
scaffold1.t1641	ENOG410PHJT	A	nonsense-mediated mRNA decay protein Upf3
scaffold1.t1642	ENOG410PG4N	T	serine threonine-protein phosphatase
scaffold1.t1643	ENOG410PN2X	J	tRNA wybutosine-synthesizing protein
scaffold1.t1644	ENOG410PNVN	S	Secretory pathway protein Ssp120
scaffold1.t1645	ENOG410PQJ2	L	conserved hypothetical protein
scaffold1.t1646	ENOG410Q9FV	S	NA
scaffold1.t1647	ENOG410PG47	Q	reductase
scaffold1.t1648	ENOG410PN54	S	Inherit from euNOG: Conserved hypothetical protein
scaffold1.t1649	ENOG410QDKR	E	amino acid
scaffold1.t1650	ENOG410PIY4	S	zinc finger protein ZPR1
scaffold1.t1651	ENOG410Q0DM	S	RNAse P Rpr2/Rpp21/SNM1 subunit domain
scaffold1.t1652	ENOG410PP1C	A	DUF866 domain-containing protein
scaffold1.t1653	ENOG410PQH2	S	conserved hypothetical protein
scaffold1.t1654	ENOG410PGMV	U	phosphodiesterase gde1
scaffold1.t1655	ENOG410Q9KB	S	NA
scaffold1.t1656	ENOG410PFTB	O	intermembrane space AAA protease IAP-1
scaffold1.t1657	ENOG410PJT2	V	NADPH-dependent methylglyoxal reductase GRE2
scaffold1.t1658	ENOG410PRND	S	NA
scaffold1.t1659	ENOG410PMJ1	S	NA
scaffold1.t1660	ENOG410PNWX	J	TRNA splicing endonuclease subunit
scaffold1.t1661	ENOG410PF9M	S	Arrestin domain protein
scaffold1.t1662	ENOG410PPPP	S	NA
scaffold1.t1663	ENOG410PYJB	S	NA
scaffold1.t1664	ENOG410PG67	J	40s ribosomal protein S2
scaffold1.t1665	ENOG410PIFM	V	thiosulfate sulfurtransferase
scaffold1.t1666	ENOG410PQNC	D	complex subunit
scaffold1.t1667	ENOG410PXW1	S	NA
scaffold1.t1668	ENOG410PRM7	S	NA
scaffold1.t1669	ENOG410PG25	D	Serine threonine-protein kinase CHK1
scaffold1.t1670	ENOG410PNQ1	O	ubiquitin-conjugating enzyme
scaffold1.t1671	ENOG410PP8V	J	60S ribosomal protein L31
scaffold1.t1672	ENOG410PI0N	S	RGS domain protein (Rax1)
scaffold1.t1674	ENOG410PG9C	P	P-type ATPase
scaffold1.t1675	ENOG410PMPN	G	UAA transporter family
scaffold1.t1676	ENOG410PG42	S	YagE family
scaffold1.t1677	ENOG410PFE1	Z	Ras GTPase activating protein
scaffold1.t1678	ENOG410PKN7	P	Sulfatase
scaffold1.t1679	ENOG410PN6E	K	Component of the Mediator complex, a coactivator involved in the regulated transcription of nearly all RNA polymerase II-dependent genes. Mediator functions as a bridge to convey information from gene-specific regulatory proteins to the basal RNA polymerase II transcription machinery. Mediator is recruited to promoters by direct interactions with regulatory proteins and serves as a scaffold for t…
scaffold1.t1680	ENOG410PYNH	S	NA
scaffold1.t1681	ENOG410PPDX	S	Glutathione-dependent formaldehyde-activating enzyme
scaffold1.t1682	ENOG410Q9N9	S	NA
scaffold1.t1683	ENOG410PG4W	J	ribonuclease P
scaffold1.t1684	ENOG410PRCM	S	NA
scaffold1.t1685	ENOG410PJW7	S	conserved hypothetical protein
scaffold1.t1686	ENOG410PR49	S	NA
scaffold1.t1687	ENOG410PIHP	E	phospho-2-dehydro-3-deoxyheptonate aldolase
scaffold1.t1688	ENOG410PIY0	G	apospory-associated protein c
scaffold1.t1689	ENOG410PFEN	G	sugar transporter
scaffold1.t1690	ENOG410PIGD	S	Telomere length regulator protein rif1
scaffold1.t1691	ENOG410PJDY	S	conserved hypothetical protein
scaffold1.t1692	ENOG410PU5E	B	Chromo (CHRromatin Organisation MOdifier) domain
scaffold1.t1693	ENOG410PSI3	S	Domain of unknown function (DUF1772)
scaffold1.t1694	ENOG410PP4T	S	NA
scaffold1.t1695	ENOG410PK4C	S	Fungal_trans
scaffold1.t1696	ENOG410PJYU	J	60s ribosomal protein l20
scaffold1.t1697	ENOG410PG8H	D	Cop9 signalosome complex subunit 12
scaffold1.t1698	ENOG410PMED	S	conserved hypothetical protein
scaffold1.t1699	ENOG410PGGJ	T	regulatory subunit Sds22
scaffold1.t1700	ENOG410PFWU	C	Catalyzes the initial reaction in the xylose utilization pathway by reducing D-xylose into xylitol. Xylose is a major component of hemicelluloses such as xylan. Most fungi utilize D- xylose via three enzymatic reactions, xylose reductase (XR), xylitol dehydrogenase (XDH), and xylulokinase, to form xylulose 5- phosphate, which enters pentose phosphate pathway
scaffold1.t1701	ENOG410PY5Y	S	NA
scaffold1.t1702	ENOG410PS52	S	NA
scaffold1.t1703	ENOG410PFQV	I	(ABC) transporter
scaffold1.t1704	ENOG410PF8F	K	phosphatase
scaffold1.t1705	ENOG410PRIY	O	translocon protein Sec61beta
scaffold1.t1707	ENOG410PGF0	I	May be involved in decane metabolism and autophagy. Involved in the biosynthesis of sterol glucoside (By similarity)
scaffold1.t1708	ENOG410PKYS	C	FMN-dependent dehydrogenase
scaffold1.t1709	ENOG410QAZZ	S	Inherit from NOG: G protein-coupled receptor associated sorting protein
scaffold1.t1710	ENOG410QAAT	E	Arginase family
scaffold1.t1711	ENOG410PGEU	I	conserved hypothetical protein
scaffold1.t1712	ENOG410PKSE	U	GTP-Binding protein
scaffold1.t1713	ENOG410PGRQ	O	Dolichyl-phosphate-mannose--protein mannosyltransferase
scaffold1.t1714	ENOG410PJ32	O	RING finger and CHY zinc finger domain-containing protein
scaffold1.t1715	ENOG410PS3P	Z	Required for gamma-tubulin complex recruitment to the centrosome (By similarity)
scaffold1.t1716	ENOG410PHDK	S	Kinetochore protein spc25
scaffold1.t1717	ENOG410PPF1	S	conserved hypothetical protein
scaffold1.t1718	ENOG410PJBS	J	mitochondrial 54S ribosomal protein YmL9
scaffold1.t1719	ENOG410PNZD	S	Pfam:DUF1783
scaffold1.t1720	ENOG410PQAC	S	NA
scaffold1.t1721	ENOG410PG41	P	ankyrin repeat protein
scaffold1.t1722	ENOG410PJY8	O	CUE domain protein
scaffold1.t1723	ENOG410PG85	A	RNA helicase
scaffold1.t1724	ENOG410PMAD	S	conserved hypothetical protein
scaffold1.t1725	ENOG410PPZR	S	NA
scaffold1.t1726	ENOG410PP4Q	S	NA
scaffold1.t1727	ENOG410PREG	S	DASH complex subunit DAD2
scaffold1.t1728	ENOG410PMI5	S	Shugoshin C terminus
scaffold1.t1729	ENOG410PJ94	U	vacuolar protein
scaffold1.t1730	ENOG410PIGM	S	90S preribosome component RRP12
scaffold1.t1731	ENOG410PI5C	S	conserved hypothetical protein
scaffold1.t1732	ENOG410PHVW	S	Transcription factor
scaffold1.t1733	ENOG410PWGJ	S	Heterokaryon incompatibility protein (HET)
scaffold1.t1734	ENOG410PMWW	S	conserved hypothetical protein
scaffold1.t1735	ENOG410PGR5	L	DNA damage-responsive transcriptional repressor
scaffold1.t1736	ENOG410PXUU	T	Protein tyrosine kinase
scaffold1.t1737	ENOG410PFMG	E	Kynurenine aminotransferase
scaffold1.t1738	ENOG410PHQC	F	Xanthine dehydrogenase
scaffold1.t1739	ENOG410PH9D	S	Zn cluster transcription factor Rds2
scaffold1.t1740	ENOG410PIC9	S	NA
scaffold1.t1741	ENOG410PJXA	K	Transcription factor
scaffold1.t1742	ENOG410PGAZ	F	Catalyzes the hydrolytic deamination of adenine to hypoxanthine. Plays an important role in the purine salvage pathway and in nitrogen catabolism (By similarity)
scaffold1.t1743	ENOG410PGAX	O	ubiquitin conjugation factor E4
scaffold1.t1744	ENOG410PSE6	O	TRAF-like signal transducer
scaffold1.t1746	ENOG410PPN8	S	cutinase
scaffold1.t1747	ENOG410PGXG	I	hormone-sensitive lipase
scaffold1.t1748	ENOG410PJVE	E	glutamate decarboxylase
scaffold1.t1749	ENOG410PG5K	E	Acetylornithine aminotransferase
scaffold1.t1750	ENOG410QB1F	Q	Cytochrome P450
scaffold1.t1751	ENOG410PNV9	S	GPR1 FUN34 YaaH-class plasma membrane protein
scaffold1.t1752	ENOG410Q95C	S	NA
scaffold1.t1753	ENOG410PRFE	S	F-box domain
scaffold1.t1754	ENOG410PKFA	S	leucine Rich Repeat
scaffold1.t1755	ENOG410PU2N	S	ZnF_C2H2
scaffold1.t1756	ENOG410PGA5	J	Translation initiation factor
scaffold1.t1757	ENOG410PMYP	S	conserved hypothetical protein
scaffold1.t1758	ENOG410PMJI	S	conserved hypothetical protein
scaffold1.t1759	ENOG410PKXN	S	Autophagy protein Atg27
scaffold1.t1760	ENOG410PJNY	A	RNA polymerase
scaffold1.t1761	ENOG410PI5E	S	Alpha beta hydrolase
scaffold1.t1762	ENOG410PKA6	G	Fungal trichothecene efflux pump (TRI12)
scaffold1.t1764	ENOG410Q991	S	NA
scaffold1.t1765	ENOG410Q9S8	S	NA
scaffold1.t1766	ENOG410PJKV	Q	short-chain dehydrogenase
scaffold1.t1767	ENOG410PN3J	S	ANK
scaffold1.t1768	ENOG410Q14M	S	NA
scaffold1.t1769	ENOG410Q8PD	I	Male sterility protein
scaffold1.t1770	ENOG410PX5G	M	NACHT domain
scaffold1.t1771	ENOG410PX5G	M	NACHT domain
scaffold1.t1772	ENOG410PFA1	C	mitochondrial phosphate carrier protein
scaffold1.t1775	ENOG410PFDQ	G	l-fucose permease
scaffold1.t1776	ENOG410QASH	P	Phosphate transporter family
scaffold1.t1777	ENOG410QAN0	S	NA
scaffold1.t1778	ENOG410PHU3	Q	Flavin-binding monooxygenase-like
scaffold1.t1779	ENOG410PJ0M	J	Substrate-binding subunit of tRNA (adenine-N(1)-)- methyltransferase, which catalyzes the formation of N(1)- methyladenine at position 58 (m1A58) in initiator methionyl-tRNA. Binds RNA
scaffold1.t1781	ENOG410PNX6	Z	arp2 3 complex
scaffold1.t1782	ENOG410PN2R	S	NA
scaffold1.t1783	ENOG410PJPI	T	Carotenoid ester lipase
scaffold1.t1785	ENOG410PJ8P	T	IQ calmodulin-binding motif domain protein
scaffold1.t1786	ENOG410PK3P	T	phosphatase
scaffold1.t1788	ENOG410QAPJ	S	NA
scaffold1.t1789	ENOG410PJ13	O	26S protease regulatory subunit 8
scaffold1.t1790	ENOG410PGXA	P	Calcium permease family membrane transporter
scaffold1.t1791	ENOG410QAWM	G	pectin lyase B precursor
scaffold1.t1792	ENOG410Q94K	S	NA
scaffold1.t1794	ENOG410QA3S	S	NA
scaffold1.t1795	ENOG410QA72	S	Methyltransferase domain
scaffold1.t1796	ENOG410PR8U	S	Inherit from opiNOG: Conserved hypothetical protein
scaffold1.t1797	ENOG410PI91	U	vacuolar protein sorting protein
scaffold1.t1798	ENOG410PH8F	S	NA
scaffold1.t1799	ENOG410PHBW	L	DNA mismatch repair protein
scaffold1.t1800	ENOG410PHG2	S	mannosylphosphate transferase (Mnn4)
scaffold1.t1802	ENOG410PGKR	G	(Mfs) transporter
scaffold1.t1803	ENOG410PMEG	I	3-oxo-5-alpha-steroid 4-dehydrogenase family protein
scaffold1.t1804	ENOG410PI64	I	domain protein
scaffold1.t1805	ENOG410PIVI	O	ER associated DnaJ chaperone
scaffold1.t1806	ENOG410PGYW	G	endo-glucanase
scaffold1.t1807	ENOG410PR40	J	mitochondrial 37S ribosomal protein RSM19
scaffold1.t1808	ENOG410PRA4	K	Transcription initiation factor TFIID subunit
scaffold1.t1809	ENOG410PKGJ	U	Required for the retention of luminal endoplasmic reticulum proteins. Determines the specificity of the luminal ER protein retention system. Also required for normal vesicular traffic through the Golgi (By similarity)
scaffold1.t1810	ENOG410QA9I	S	NA
scaffold1.t1811	ENOG410PNUW	B	Variant histone H2A which can replace H2A in some nucleosomes. Nucleosomes wrap and compact DNA into chromatin, limiting DNA accessibility to the cellular machineries which require DNA as a template. Histones thereby play a central role in transcription regulation, DNA repair, DNA replication and chromosomal stability. DNA accessibility is regulated via a complex set of post-translational modific…
scaffold1.t1813	ENOG410PGY9	A	R3H domain protein
scaffold1.t1814	ENOG410PIQ2	Q	alcohol dehydrogenase
scaffold1.t1815	ENOG410PM27	S	NA
scaffold1.t1816	ENOG410PKKU	S	conserved hypothetical protein
scaffold1.t1817	ENOG410PQXD	S	NA
scaffold1.t1818	ENOG410PRI0	S	NA
scaffold1.t1819	ENOG410PGT5	S	C6 finger domain protein
scaffold1.t1820	ENOG410PHAZ	K	Transcription factor
scaffold1.t1821	ENOG410PWYG	I	Enoyl-CoA hydratase/isomerase family
scaffold1.t1822	ENOG410PFGA	M	Alpha-1,3-mannosyltransferase alg-2
scaffold1.t1823	ENOG410PJZ9	T	serine threonine protein kinase
scaffold1.t1825	ENOG410PKCK	H	Lipoate-protein ligase
scaffold1.t1826	ENOG410PGTR	E	chorismate synthase
scaffold1.t1827	ENOG410PGQR	U	TBC domain protein
scaffold1.t1828	ENOG410PGBT	T	conserved leucine-rich repeat protein
scaffold1.t1829	ENOG410PT7P	S	NA
scaffold1.t1831	ENOG410PIN9	S	FAD dependent oxidoreductase
scaffold1.t1832	ENOG410QB0A	S	Ras family
scaffold1.t1833	ENOG410PR2I	G	Involved in protein N-glycosylation. Essential for the second step of the dolichol-linked oligosaccharide pathway. Anchors the catalytic subunit alg13 to the ER
scaffold1.t1834	ENOG410PQ5X	J	37S ribosomal protein
scaffold1.t1835	ENOG410PMCX	S	pentatricopeptide repeat protein
scaffold1.t1836	ENOG410PSIU	C	cytochrome C
scaffold1.t1837	ENOG410PHU2	A	RNA helicase
scaffold1.t1838	ENOG410PJGN	S	DUF2407 ubiquitin-like domain
scaffold1.t1839	ENOG410PNY9	S	conserved hypothetical protein
scaffold1.t1840	ENOG410PHDX	I	Alpha-ketoglutarate-dependent taurine dioxygenase
scaffold1.t1841	ENOG410QDJB	G	transporter
scaffold1.t1842	ENOG410Q9DW	S	NA
scaffold1.t1843	ENOG410PS8B	S	alpha/beta hydrolase fold
scaffold1.t1844	ENOG410PJ75	D	Striatin Pro11
scaffold1.t1845	ENOG410PICN	L	DNA repair protein Rad14
scaffold1.t1846	ENOG410PHVJ	P	phosphate transporter (Pho88)
scaffold1.t1847	ENOG410Q9N1	S	NA
scaffold1.t1848	ENOG410PWFD	S	NA
scaffold1.t1849	ENOG410PQX9	S	NA
scaffold1.t1850	ENOG410PHNF	V	phosphatase
scaffold1.t1851	ENOG410PFME	P	Thiamine biosynthesis protein (Nmt1)
scaffold1.t1852	ENOG410PMN4	S	conserved hypothetical protein
scaffold1.t1853	ENOG410Q8XS	S	NA
scaffold1.t1856	ENOG410PFTX	G	beta-glucosidase
scaffold1.t1857	ENOG410PG5H	E	Amino acid permease
scaffold1.t1858	ENOG410PYI6	S	NA
scaffold1.t1859	ENOG410PG13	L	double-strand break repair protein
scaffold1.t1860	ENOG410PJXQ	E	Carbon-nitrogen hydrolase
scaffold1.t1861	ENOG410PG8I	D	Ubiquitin metalloprotease fusion protein
scaffold1.t1862	ENOG410PT8V	S	NA
scaffold1.t1863	ENOG410PQ91	S	NA
scaffold1.t1864	ENOG410PT8V	S	NA
scaffold1.t1865	ENOG410PSMV	S	Protein of unknown function (DUF3659)
scaffold1.t1866	ENOG410PIST	S	LEA domain protein
scaffold1.t1867	ENOG410PFNI	S	ERCC4 domain
scaffold1.t1868	ENOG410PHIY	Z	Kinesin family
scaffold1.t1869	ENOG410QD6E	L	MGMT family
scaffold1.t1870	ENOG410PJ3Q	Q	alcohol dehydrogenase
scaffold1.t1871	ENOG410PX92	S	Domain of unknown function (DUF3425)
scaffold1.t1872	ENOG410QAGF	S	CVNH domain
scaffold1.t1873	ENOG410PFXH	G	Glycosyl hydrolase family 47
scaffold1.t1874	ENOG410PNAZ	S	NA
scaffold1.t1875	ENOG410PRPQ	S	NA
scaffold1.t1876	ENOG410PNW2	S	NA
scaffold1.t1877	ENOG410Q9JU	S	NA
scaffold1.t1878	ENOG410Q987	S	NA
scaffold1.t1879	ENOG410PIW7	S	Citrinin biosynthesis oxydoreductase CtnB
scaffold1.t1880	ENOG410PVDY	S	Family of unknown function (DUF500)
scaffold1.t1882	ENOG410PT9C	S	NA
scaffold1.t1883	ENOG410PK2Q	Q	NAD dependent epimerase dehydratase family protein
scaffold1.t1884	ENOG410PGMC	S	pH-response regulator protein palA rim-20
scaffold1.t1885	ENOG410QAK4	S	NA
scaffold1.t1886	ENOG410PV40	I	Phospholipase/Carboxylesterase
scaffold1.t1888	ENOG410Q9EV	S	NA
scaffold1.t1890	ENOG410PGV8	E	Extracellular aminopeptidase that allows assimilation of proteinaceous substrates (By similarity)
scaffold1.t1891	ENOG410PVW6	S	NA
scaffold1.t1892	ENOG410PYQV	S	NA
scaffold1.t1894	ENOG410PIMT	S	RNA binding
scaffold1.t1896	ENOG410PHCI	U	transporter
scaffold1.t1897	ENOG410PHQB	I	Extracellular lipase
scaffold1.t1898	ENOG410PGHU	G	Major Facilitator Superfamily
scaffold1.t1899	ENOG410PJE1	Q	amidohydrolase family
scaffold1.t1900	ENOG410PXBN	S	NA
scaffold1.t1901	ENOG410Q9JW	S	NA
scaffold1.t1903	ENOG410QAHM	S	Fungal_trans
scaffold1.t1904	ENOG410PNX8	I	alpha/beta hydrolase fold
scaffold1.t1905	ENOG410PIPS	Q	Oxidoreductase, 2OG-Fe(II) oxygenase family
scaffold1.t1906	ENOG410PFMX	I	Fatty acid desaturase
scaffold1.t1907	ENOG410QAVQ	S	ANK
scaffold1.t1909	ENOG410QA59	S	NA
scaffold1.t1910	ENOG410PJ1K	S	GAL4
scaffold1.t1911	ENOG410PQAQ	S	NA
scaffold1.t1912	ENOG410PPN1	E	FAD dependent oxidoreductase
scaffold1.t1913	ENOG410Q9MS	E	Proline racemase
scaffold1.t1914	ENOG410PIES	S	Domain of unknown function (DUF1996)
scaffold1.t1915	ENOG410PZ78	S	NA
scaffold1.t1916	ENOG410Q0AK	S	Heterokaryon incompatibility protein (HET)
scaffold1.t1917	ENOG410PTT2	S	CVNH domain
scaffold1.t1918	ENOG410PMUI	S	Fungal_trans
scaffold1.t1919	ENOG410PM1M	S	Ndr family
scaffold1.t1920	ENOG410PUGE	S	Fungal_trans
scaffold1.t1922	ENOG410PGKT	E	Hydantoinase
scaffold1.t1923	ENOG410PJ41	G	glucose transporter
scaffold1.t1925	ENOG410PU89	O	Subtilase family
scaffold1.t1926	ENOG410PJ1K	S	GAL4
scaffold1.t1927	ENOG410PGKZ	C	Glycerophosphoryl diester phosphodiesterase family
scaffold1.t1928	ENOG410PGV8	E	Extracellular aminopeptidase that allows assimilation of proteinaceous substrates (By similarity)
scaffold1.t1929	ENOG410PF97	G	Maltose permease
scaffold1.t1930	ENOG410PKKK	G	Major Facilitator Superfamily
scaffold1.t1931	ENOG410PMZS	E	FAD dependent oxidoreductase superfamily
scaffold1.t1932	ENOG410PVJ4	S	Fungal specific transcription factor domain
scaffold1.t1933	ENOG410PGX6	C	FAD binding domain
scaffold1.t1934	ENOG410Q8PZ	G	haloacid dehalogenase-like hydrolase
scaffold1.t1935	ENOG410PFT2	G	transporter
scaffold1.t1936	ENOG410PM6D	S	MmgE/PrpD family
scaffold1.t1937	ENOG410Q0J0	S	Fungal Zn(2)-Cys(6) binuclear cluster domain
scaffold1.t1938	ENOG410Q9K5	S	NA
scaffold1.t1939	ENOG410PM34	C	FAD binding domain
scaffold1.t1940	ENOG410Q9G6	S	NA
scaffold1.t1941	ENOG410PIPX	V	beta-lactamase
scaffold1.t1943	ENOG410PPES	S	NA
scaffold1.t1944	ENOG410Q8Y5	S	NA
scaffold1.t1945	ENOG410PJAI	P	malic acid transport protein
scaffold1.t1946	ENOG410Q9YV	Q	Cytochrome P450
scaffold1.t1947	ENOG410PQAW	O	Inherit from COG: Organic hydroperoxide resistance protein
scaffold1.t1948	ENOG410PZJP	S	NA
scaffold1.t1949	ENOG410Q902	S	NA
scaffold1.t1950	ENOG410QB30	S	NA
scaffold1.t1951	ENOG410PX3T	S	NA
scaffold1.t1952	ENOG410PZST	S	NA
scaffold1.t1954	ENOG410QA07	S	NA
scaffold1.t1955	ENOG410PXUE	S	NA
scaffold1.t1956	ENOG410PG0V	C	)-reductase
scaffold1.t1957	ENOG410PV4E	S	Heterokaryon incompatibility protein (HET)
scaffold1.t1958	ENOG410PJVV	E	5-dehydrogenase
scaffold1.t1959	ENOG410PI98	E	3-dehydroshikimate dehydratase
scaffold1.t1960	ENOG410PKBA	E	Repressor protein
scaffold1.t1961	ENOG410PMIY	K	Transcription factor
scaffold1.t1962	ENOG410Q0BE	E	Shikimate dehydrogenase substrate binding domain
scaffold1.t1964	ENOG410PMD8	F	Adenosine/AMP deaminase
scaffold1.t1965	ENOG410PNAE	S	NA
scaffold1.t1966	ENOG410PMR2	S	NA
scaffold1.t1967	ENOG410PV2X	G	Melibiase subfamily
scaffold1.t1968	ENOG410PF97	G	Maltose permease
scaffold1.t1969	ENOG410QB83	S	NA
scaffold1.t1970	ENOG410PJXI	G	Major Facilitator Superfamily
scaffold1.t1972	ENOG410PMW4	S	NA
scaffold1.t1973	ENOG410PMS5	I	Non-ribosomal peptide
scaffold1.t1974	ENOG410PIMY	G	Major facilitator superfamily
scaffold1.t1975	ENOG410PKBQ	S	Inherit from opiNOG: Pfam:DUF672
scaffold1.t1976	ENOG410PMRH	G	Xylan 1,4-beta-xylosidase involved in the hydrolysis of xylan, a major structural heterogeneous polysaccharide found in plant biomass representing the second most abundant polysaccharide in the biosphere, after cellulose
scaffold1.t1977	ENOG410PVGX	H	geranyl-geranyl
scaffold1.t1978	ENOG410PVGX	H	geranyl-geranyl
scaffold1.t1979	ENOG410Q9G2	S	NA
scaffold1.t1980	ENOG410PVUQ	S	NmrA-like family
scaffold1.t1981	ENOG410Q8Z9	S	NA
scaffold1.t1982	ENOG410QDJM	C	Isocitrate lyase family
scaffold1.t1983	ENOG410QDHJ	G	Major Facilitator Superfamily
scaffold1.t1984	ENOG410QE3U	S	NA
scaffold1.t1985	ENOG410PSTM	S	NA
scaffold1.t1986	ENOG410PNVY	S	NA
scaffold1.t1987	ENOG410PKXT	S	conserved hypothetical protein
scaffold1.t1988	ENOG410QABZ	S	NA
scaffold1.t1989	ENOG410Q8NU	G	Major Facilitator Superfamily
scaffold1.t1990	ENOG410PM04	S	C6 transcription factor
scaffold1.t1991	ENOG410PUCA	Q	dehydrogenase reductase family
scaffold1.t1992	ENOG410PUWE	C	Aldehyde dehydrogenase family protein
scaffold1.t1993	ENOG410PWKH	E	glutamine synthetase
scaffold1.t1994	ENOG410PG14	E	choline transport protein
scaffold1.t1995	ENOG410PH2G	E	conserved hypothetical protein
scaffold1.t1996	ENOG410PXXR	S	NA
scaffold1.t1997	ENOG410PH4V	E	D-amino acid oxidase
scaffold1.t1998	ENOG410PW4J	E	Aminotransferase class IV
scaffold1.t1999	ENOG410PWX2	S	NA
scaffold1.t2000	ENOG410PUEE	Q	KR domain
scaffold1.t2001	ENOG410PH96	H	Monoamine oxidase N
scaffold1.t2002	ENOG410PVZA	E	Amino acid permease
scaffold1.t2003	ENOG410PKJ4	E	O-acetyltransferase
scaffold1.t2004	ENOG410QE8I	S	Endoribonuclease L-PSP
scaffold1.t2005	ENOG410PVVT	V	Beta-lactamase
scaffold1.t2006	ENOG410PNUZ	S	NA
scaffold1.t2007	ENOG410PPX0	I	alpha/beta hydrolase fold
scaffold1.t2008	ENOG410PGXP	I	Acetate-CoA ligase
scaffold1.t2009	ENOG410Q9YZ	S	Methyltransferase domain
scaffold1.t2011	ENOG410PJPU	S	Phosphorylase superfamily
scaffold1.t2012	ENOG410PI7V	Q	Cytochrome P450
scaffold1.t2013	ENOG410PN9I	Q	Isochorismatase family hydrolase
scaffold1.t2014	ENOG410QA2V	S	NA
scaffold1.t2015	ENOG410Q96R	S	Fungal specific transcription factor domain
scaffold1.t2016	ENOG410PWUX	S	NA
scaffold1.t2017	ENOG410QB41	S	NA
scaffold1.t2018	ENOG410QAWJ	G	Major Facilitator Superfamily
scaffold1.t2020	ENOG410PJF0	I	6-phosphogluconate dehydrogenase
scaffold1.t2021	ENOG410PJF0	I	6-phosphogluconate dehydrogenase
scaffold1.t2022	ENOG410PW57	S	NmrA-like family
scaffold1.t2023	ENOG410PSFM	S	NA
scaffold1.t2024	ENOG410QA7N	S	Fungal Zn(2)-Cys(6) binuclear cluster domain
scaffold1.t2025	ENOG410PMMP	S	Inherit from NOG: ThiJ PfpI family protein
scaffold1.t2026	ENOG410Q9YI	S	NA
scaffold1.t2027	ENOG410PX5T	S	O-methyltransferase
scaffold1.t2028	ENOG410PVT0	G	Glycosyl hydrolase family 20, catalytic domain
scaffold1.t2029	ENOG410PKKE	P	ABC-type Fe3 transport system
scaffold1.t2030	ENOG410PFE6	G	MFS multidrug transporter
scaffold1.t2031	ENOG410PP89	S	NA
scaffold1.t2032	ENOG410Q9JZ	S	NA
scaffold1.t2033	ENOG410PQ06	S	NA
scaffold1.t2034	ENOG410PPAJ	S	NA
scaffold1.t2035	ENOG410QAMS	Q	ABC transporter transmembrane region
scaffold1.t2037	ENOG410QAIT	S	NA
scaffold1.t2039	ENOG410PVUQ	S	NmrA-like family
scaffold1.t2040	ENOG410QAKB	S	NA
scaffold1.t2041	ENOG410PYJZ	T	conserved hypothetical protein
scaffold1.t2042	ENOG410PPZG	S	CorA-like Mg2+ transporter protein
scaffold1.t2044	ENOG410PPHF	E	Amino acid permease
scaffold1.t2045	ENOG410QA9P	S	NA
scaffold1.t2046	ENOG410QB7N	S	Tannase and feruloyl esterase
scaffold1.t2047	ENOG410PIMQ	S	Protein of unknown function (DUF3638)
scaffold1.t2048	ENOG410Q96Q	S	NA
scaffold1.t2049	ENOG410PUTN	Q	Multicopper oxidase
scaffold1.t2050	ENOG410PHCX	G	alpha-glucosidase
scaffold1.t2051	ENOG410PF7T	M	ankyrin repeat-containing protein
scaffold1.t2052	ENOG410PVS1	S	RTA1 domain protein
scaffold1.t2053	ENOG410PPF8	S	NA
scaffold1.t2054	ENOG410PG0P	S	Tannase and feruloyl esterase
scaffold1.t2055	ENOG410PKVM	S	Fungal specific transcription factor domain
scaffold1.t2056	ENOG410QDXW	G	Sugar (and other) transporter
scaffold1.t2057	ENOG410PVS0	J	amidase family
scaffold1.t2058	ENOG410PX0D	I	Carboxylesterase family
scaffold1.t2059	ENOG410PWI1	S	Alpha-L-rhamnosidase N-terminal domain
scaffold1.t2060	ENOG410QDMC	S	Fungal Zn(2)-Cys(6) binuclear cluster domain
scaffold1.t2061	ENOG410PWF8	S	Fungal Zn(2)-Cys(6) binuclear cluster domain
scaffold1.t2062	ENOG410QA74	G	Sugar (and other) transporter
scaffold1.t2063	ENOG410PKDA	S	Rhamnosidase B
scaffold1.t2064	ENOG410PWQT	S	Inherit from NOG: Conserved hypothetical, protein
scaffold1.t2065	ENOG410PGN5	S	conserved hypothetical protein
scaffold1.t2066	ENOG410PFTW	G	transporter
scaffold1.t2069	ENOG410QA6R	S	Slime mold cyclic AMP receptor
scaffold1.t2070	ENOG410PU3C	G	SMP-30/Gluconolaconase/LRE-like region
scaffold1.t2071	ENOG410PJ5U	G	(Mfs) transporter
scaffold1.t2072	ENOG410PYXA	S	Inherit from NOG: Conserved hypothetical, protein
scaffold1.t2073	ENOG410PX7B	S	NA
scaffold1.t2075	ENOG410PGMP	G	chitin deacetylase
scaffold1.t2076	ENOG410PU32	S	NA
scaffold1.t2077	ENOG410Q0AN	S	LysM domain
scaffold1.t2078	ENOG410PJAU	G	Glycosyl hydrolase
scaffold1.t2079	ENOG410PHGK	G	Major Facilitator Superfamily
scaffold1.t2080	ENOG410PHGK	G	Major Facilitator Superfamily
scaffold1.t2081	ENOG410Q03E	S	NA
scaffold1.t2083	ENOG410PWMT	S	NA
scaffold10.t1	ENOG410PSK9	S	NA
scaffold10.t3	ENOG410Q0E7	S	NA
scaffold10.t4	ENOG410PSJJ	O	Glutathione S-transferase, N-terminal domain
scaffold10.t5	ENOG410PKAT	S	NA
scaffold10.t6	ENOG410PGV8	E	Extracellular aminopeptidase that allows assimilation of proteinaceous substrates (By similarity)
scaffold10.t7	ENOG410PK8P	V	NAD dependent epimerase/dehydratase family
scaffold10.t8	ENOG410PMH4	S	NA
scaffold10.t9	ENOG410PY7M	S	PA14 domain
scaffold10.t10	ENOG410Q9R9	S	Common central domain of tyrosinase
scaffold10.t11	ENOG410PV3G	G	Pfs, NACHT, and Ankyrin domain protein
scaffold10.t12	ENOG410PWHY	S	NmrA-like family
scaffold10.t13	ENOG410PXG6	S	NA
scaffold10.t14	ENOG410PHQ6	S	conserved hypothetical protein
scaffold10.t15	ENOG410PWGK	G	to MSF membrane transporter
scaffold10.t16	ENOG410PG1C	K	Transcription factor
scaffold10.t17	ENOG410PJNJ	S	NA
scaffold10.t18	ENOG410PTW9	S	NA
scaffold10.t19	ENOG410PFVV	Q	Dehydrogenase
scaffold10.t20	ENOG410PGPD	K	Transcription factor
scaffold10.t21	ENOG410QDDE	E	pyridoxal phosphate binding
scaffold10.t22	ENOG410PG5H	E	Amino acid permease
scaffold10.t23	ENOG410PVDT	S	Necrosis inducing protein (NPP1)
scaffold10.t24	ENOG410Q96S	S	NA
scaffold10.t25	ENOG410Q957	S	NA
scaffold10.t26	ENOG410Q9H7	S	Methyltransferase domain
scaffold10.t27	ENOG410PJE6	E	choline transport protein
scaffold10.t28	ENOG410PJYN	Q	short chain dehydrogenase
scaffold10.t29	ENOG410Q90Q	S	NA
scaffold10.t30	ENOG410PI69	E	agmatinase
scaffold10.t31	ENOG410PI69	E	agmatinase
scaffold10.t32	ENOG410PKS9	Q	Flavin containing amine oxidoreductase
scaffold10.t33	ENOG410PT1N	S	conserved hypothetical protein
scaffold10.t34	ENOG410PFXK	E	Amino acid permease
scaffold10.t35	ENOG410PQH9	S	Bacterial protein of unknown function (DUF925)
scaffold10.t36	ENOG410PHFF	O	Protease S8 tripeptidyl peptidase I
scaffold10.t37	ENOG410PXW7	S	NA
scaffold10.t38	ENOG410PWCR	C	methylmalonate-semialdehyde dehydrogenase, mitochondrial precursor
scaffold10.t39	ENOG410QB3Y	S	NA
scaffold10.t40	ENOG410QA6E	S	NA
scaffold10.t41	ENOG410PMPZ	S	NA
scaffold10.t42	ENOG410PMPZ	S	NA
scaffold10.t43	ENOG410PJ2Z	S	binding domain protein
scaffold10.t44	ENOG410PKQQ	S	Glycosyl hydrolase catalytic core
scaffold10.t45	ENOG410PJ9W	G	aldose 1-epimerase
scaffold10.t46	ENOG410Q93Y	S	NA
scaffold10.t47	ENOG410PQ6V	K	Transcription factor
scaffold10.t48	ENOG410PU6Y	E	Transmembrane amino acid transporter protein
scaffold10.t49	ENOG410PJE1	Q	amidohydrolase family
scaffold10.t50	ENOG410Q9GF	G	Major Facilitator Superfamily
scaffold10.t51	ENOG410PRFZ	S	antigenic cell wall galactomannoprotein
scaffold10.t52	ENOG410PGRP	Q	Pyoverdine/dityrosine biosynthesis protein
scaffold10.t53	ENOG410PU8Q	S	Cupin
scaffold10.t54	ENOG410PRB3	S	Hydrophobin
scaffold10.t55	ENOG410PYB4	S	NA
scaffold10.t56	ENOG410QA9N	S	NA
scaffold10.t57	ENOG410Q9PB	C	Zinc-binding dehydrogenase
scaffold10.t58	ENOG410PKPS	C	salicylate hydroxylase
scaffold10.t59	ENOG410PXWC	S	NA
scaffold10.t60	ENOG410PI6B	Q	conserved hypothetical protein
[truncated: 12,154 more rows]
