# Supplementary material for: Long-Read Draft Genome Sequences of Two Fusarium oxysporum f. sp. cubense Isolates from Banana (Musa spp.)
Source: J Fungi (Basel). 2025 May 30;11(6):421. doi: 10.3390/jof11060421 (PMC12193908; doi:10.3390/jof11060421)
Supplement: Supplementary file 1 [file jof-11-00421-s001.zip › Additional file S8 16117_KOG_annotations.xls]

protein_id	ENOG_number	KOG_categories	KOG_function
scaffold1.t1	ENOG410PI7H	L	Protein of unknown function (DUF3505)
scaffold1.t4	ENOG410Q03E	S	NA
scaffold1.t5	ENOG410PHGK	G	Major Facilitator Superfamily
scaffold1.t6	ENOG410QA3H	F	Phosphorylase superfamily
scaffold1.t7	ENOG410PJAU	G	Glycosyl hydrolase
scaffold1.t8	ENOG410PHCM	S	LysM domain-containing protein
scaffold1.t9	ENOG410PMUB	G	Chitin recognition protein
scaffold1.t10	ENOG410PVE1	G	Glyco_18
scaffold1.t11	ENOG410PIPR	S	NA
scaffold1.t12	ENOG410PH0V	S	NA
scaffold1.t13	ENOG410PX7B	S	NA
scaffold1.t14	ENOG410QA6R	S	Slime mold cyclic AMP receptor
scaffold1.t16	ENOG410PFTW	G	transporter
scaffold1.t17	ENOG410PFTW	G	transporter
scaffold1.t18	ENOG410PGN5	S	conserved hypothetical protein
scaffold1.t19	ENOG410PWQT	S	Inherit from NOG: Conserved hypothetical, protein
scaffold1.t20	ENOG410PKDA	S	Rhamnosidase B
scaffold1.t21	ENOG410QA74	G	Sugar (and other) transporter
scaffold1.t22	ENOG410PWF8	S	Fungal Zn(2)-Cys(6) binuclear cluster domain
scaffold1.t23	ENOG410QDMC	S	Fungal Zn(2)-Cys(6) binuclear cluster domain
scaffold1.t24	ENOG410PWI1	S	Alpha-L-rhamnosidase N-terminal domain
scaffold1.t25	ENOG410PX0D	I	Carboxylesterase family
scaffold1.t26	ENOG410PVS0	J	amidase family
scaffold1.t27	ENOG410QDXW	G	Sugar (and other) transporter
scaffold1.t28	ENOG410PKVM	S	Fungal specific transcription factor domain
scaffold1.t29	ENOG410PG0P	S	Tannase and feruloyl esterase
scaffold1.t30	ENOG410PPF8	S	NA
scaffold1.t31	ENOG410PVS1	S	RTA1 domain protein
scaffold1.t32	ENOG410PUXA	S	Common central domain of tyrosinase
scaffold1.t33	ENOG410QB7N	S	Tannase and feruloyl esterase
scaffold1.t34	ENOG410QA9P	S	NA
scaffold1.t35	ENOG410QAKB	S	NA
scaffold1.t36	ENOG410PVUQ	S	NmrA-like family
scaffold1.t38	ENOG410PI5Q	S	Inherit from NOG: Conserved hypothetical, protein
scaffold1.t39	ENOG410QDX5	U	Sugar (and other) transporter
scaffold1.t40	ENOG410PNMJ	S	Fungal specific transcription factor domain
scaffold1.t41	ENOG410PFTN	K	homeobox and C2H2 transcription factor
scaffold1.t42	ENOG410QAMS	Q	ABC transporter transmembrane region
scaffold1.t43	ENOG410PPAJ	S	NA
scaffold1.t44	ENOG410PQ06	S	NA
scaffold1.t45	ENOG410Q9JZ	S	NA
scaffold1.t46	ENOG410PP89	S	NA
scaffold1.t47	ENOG410PFE6	G	MFS multidrug transporter
scaffold1.t48	ENOG410PKKE	P	ABC-type Fe3 transport system
scaffold1.t49	ENOG410PJRP	Q	)-reductase
scaffold1.t50	ENOG410PVT0	G	Glycosyl hydrolase family 20, catalytic domain
scaffold1.t51	ENOG410PX5T	S	O-methyltransferase
scaffold1.t52	ENOG410Q9YI	S	NA
scaffold1.t53	ENOG410PMMP	S	Inherit from NOG: ThiJ PfpI family protein
scaffold1.t54	ENOG410QA7N	S	Fungal Zn(2)-Cys(6) binuclear cluster domain
scaffold1.t55	ENOG410PSFM	S	NA
scaffold1.t56	ENOG410PW57	S	NmrA-like family
scaffold1.t57	ENOG410PJF0	I	6-phosphogluconate dehydrogenase
scaffold1.t60	ENOG410QAWJ	G	Major Facilitator Superfamily
scaffold1.t61	ENOG410PWUX	S	NA
scaffold1.t62	ENOG410Q96R	S	Fungal specific transcription factor domain
scaffold1.t63	ENOG410QA2V	S	NA
scaffold1.t64	ENOG410PN9I	Q	Isochorismatase family hydrolase
scaffold1.t65	ENOG410PI7V	Q	Cytochrome P450
scaffold1.t66	ENOG410PJPU	S	Phosphorylase superfamily
scaffold1.t67	ENOG410PUUE	S	Inherit from NOG: C2H2 finger domain protein
scaffold1.t68	ENOG410Q9YZ	S	Methyltransferase domain
scaffold1.t69	ENOG410PGXP	I	Acetate-CoA ligase
scaffold1.t70	ENOG410PPX0	I	alpha/beta hydrolase fold
scaffold1.t71	ENOG410PNUZ	S	NA
scaffold1.t72	ENOG410PVVT	V	Beta-lactamase
scaffold1.t73	ENOG410QE8I	S	Endoribonuclease L-PSP
scaffold1.t74	ENOG410PKJ4	E	O-acetyltransferase
scaffold1.t75	ENOG410PVZA	E	Amino acid permease
scaffold1.t76	ENOG410PH96	H	Monoamine oxidase N
scaffold1.t77	ENOG410PUEE	Q	KR domain
scaffold1.t78	ENOG410PWX2	S	NA
scaffold1.t79	ENOG410PW4J	E	Aminotransferase class IV
scaffold1.t80	ENOG410PH4V	E	D-amino acid oxidase
scaffold1.t81	ENOG410PXXR	S	NA
scaffold1.t83	ENOG410QA5S	S	CDC24 Calponin
scaffold1.t84	ENOG410PI35	G	(MFS) transporter
scaffold1.t85	ENOG410PI35	G	(MFS) transporter
scaffold1.t86	ENOG410PG94	T	Heterokaryon incompatibility protein (HET)
scaffold1.t87	ENOG410PND7	T	serine threonine protein kinase
scaffold1.t88	ENOG410PNA7	S	ankyrin repeat protein
scaffold1.t89	ENOG410QABZ	S	NA
scaffold1.t90	ENOG410PKXT	S	conserved hypothetical protein
scaffold1.t91	ENOG410PNVY	S	NA
scaffold1.t92	ENOG410PSTM	S	NA
scaffold1.t93	ENOG410QE3U	S	NA
scaffold1.t94	ENOG410QDHJ	G	Major Facilitator Superfamily
scaffold1.t95	ENOG410QDJM	C	Isocitrate lyase family
scaffold1.t96	ENOG410Q8Z9	S	NA
scaffold1.t97	ENOG410PVUQ	S	NmrA-like family
scaffold1.t98	ENOG410Q9G2	S	NA
scaffold1.t99	ENOG410PMRH	G	Xylan 1,4-beta-xylosidase involved in the hydrolysis of xylan, a major structural heterogeneous polysaccharide found in plant biomass representing the second most abundant polysaccharide in the biosphere, after cellulose
scaffold1.t100	ENOG410PKBQ	S	Inherit from opiNOG: Pfam:DUF672
scaffold1.t101	ENOG410PIMY	G	Major facilitator superfamily
scaffold1.t102	ENOG410PMS5	I	Non-ribosomal peptide
scaffold1.t103	ENOG410PMW4	S	NA
scaffold1.t105	ENOG410PJXI	G	Major Facilitator Superfamily
scaffold1.t106	ENOG410QB83	S	NA
scaffold1.t107	ENOG410PF97	G	Maltose permease
scaffold1.t108	ENOG410PV2X	G	Melibiase subfamily
scaffold1.t109	ENOG410PMR2	S	NA
scaffold1.t110	ENOG410PNAE	S	NA
scaffold1.t112	ENOG410Q0BE	E	Shikimate dehydrogenase substrate binding domain
scaffold1.t113	ENOG410PMIY	K	Transcription factor
scaffold1.t114	ENOG410PKBA	E	Repressor protein
scaffold1.t115	ENOG410PI98	E	3-dehydroshikimate dehydratase
scaffold1.t116	ENOG410PJVV	E	5-dehydrogenase
scaffold1.t117	ENOG410PV4E	S	Heterokaryon incompatibility protein (HET)
scaffold1.t118	ENOG410PG0V	C	)-reductase
scaffold1.t119	ENOG410PXUE	S	NA
scaffold1.t120	ENOG410QA07	S	NA
scaffold1.t121	ENOG410PZST	S	NA
scaffold1.t122	ENOG410PX3T	S	NA
scaffold1.t123	ENOG410QB30	S	NA
scaffold1.t124	ENOG410PZJP	S	NA
scaffold1.t125	ENOG410PZJP	S	NA
scaffold1.t126	ENOG410PQAW	O	Inherit from COG: Organic hydroperoxide resistance protein
scaffold1.t127	ENOG410Q9YV	Q	Cytochrome P450
scaffold1.t128	ENOG410PJAI	P	malic acid transport protein
scaffold1.t129	ENOG410Q8Y5	S	NA
scaffold1.t130	ENOG410PPES	S	NA
scaffold1.t132	ENOG410PIPX	V	beta-lactamase
scaffold1.t133	ENOG410Q9G6	S	NA
scaffold1.t134	ENOG410PM34	C	FAD binding domain
scaffold1.t135	ENOG410Q9K5	S	NA
scaffold1.t136	ENOG410PM6D	S	MmgE/PrpD family
scaffold1.t137	ENOG410PM6D	S	MmgE/PrpD family
scaffold1.t138	ENOG410Q8PZ	G	haloacid dehalogenase-like hydrolase
scaffold1.t139	ENOG410PGX6	C	FAD binding domain
scaffold1.t140	ENOG410PMTF	S	Fungal specific transcription factor domain
scaffold1.t141	ENOG410PIJX	G	K03441 aquaglyceroporin related protein, other eukaryote
scaffold1.t142	ENOG410PGQZ	G	Dihydroxyacetone kinase
scaffold1.t143	ENOG410PMXG	S	NA
scaffold1.t144	ENOG410PVJ4	S	Fungal specific transcription factor domain
scaffold1.t145	ENOG410PMZS	E	FAD dependent oxidoreductase superfamily
scaffold1.t146	ENOG410PKKK	G	Major Facilitator Superfamily
scaffold1.t147	ENOG410PF97	G	Maltose permease
scaffold1.t148	ENOG410PGV8	E	Extracellular aminopeptidase that allows assimilation of proteinaceous substrates (By similarity)
scaffold1.t149	ENOG410PGKZ	C	Glycerophosphoryl diester phosphodiesterase family
scaffold1.t150	ENOG410PJ1K	S	GAL4
scaffold1.t151	ENOG410PMDQ	O	ATPase family associated with various cellular activities (AAA)
scaffold1.t152	ENOG410PJ41	G	glucose transporter
scaffold1.t153	ENOG410PGKT	E	Hydantoinase
scaffold1.t155	ENOG410PUGE	S	Fungal_trans
scaffold1.t156	ENOG410PM1M	S	Ndr family
scaffold1.t157	ENOG410PMUI	S	Fungal_trans
scaffold1.t158	ENOG410PTT2	S	CVNH domain
scaffold1.t161	ENOG410Q0AK	S	Heterokaryon incompatibility protein (HET)
scaffold1.t162	ENOG410PZ78	S	NA
scaffold1.t163	ENOG410PIES	S	Domain of unknown function (DUF1996)
scaffold1.t164	ENOG410Q9MS	E	Proline racemase
scaffold1.t165	ENOG410PPN1	E	FAD dependent oxidoreductase
scaffold1.t166	ENOG410PQAQ	S	NA
scaffold1.t167	ENOG410PJ1K	S	GAL4
scaffold1.t168	ENOG410Q8RT	S	NA
scaffold1.t169	ENOG410QA59	S	NA
scaffold1.t171	ENOG410QAVQ	S	ANK
scaffold1.t172	ENOG410PFMX	I	Fatty acid desaturase
scaffold1.t173	ENOG410PIPS	Q	Oxidoreductase, 2OG-Fe(II) oxygenase family
scaffold1.t174	ENOG410PNX8	I	alpha/beta hydrolase fold
scaffold1.t175	ENOG410QAHM	S	Fungal_trans
scaffold1.t177	ENOG410Q9JW	S	NA
scaffold1.t178	ENOG410PXBN	S	NA
scaffold1.t179	ENOG410PJE1	Q	amidohydrolase family
scaffold1.t180	ENOG410PGHU	G	Major Facilitator Superfamily
scaffold1.t181	ENOG410PHQB	I	Extracellular lipase
scaffold1.t182	ENOG410PHCI	U	transporter
scaffold1.t185	ENOG410Q074	S	NA
scaffold1.t187	ENOG410PYQV	S	NA
scaffold1.t188	ENOG410PVW6	S	NA
scaffold1.t189	ENOG410PGV8	E	Extracellular aminopeptidase that allows assimilation of proteinaceous substrates (By similarity)
scaffold1.t191	ENOG410Q9EV	S	NA
scaffold1.t193	ENOG410QAK4	S	NA
scaffold1.t194	ENOG410PGMC	S	pH-response regulator protein palA rim-20
scaffold1.t195	ENOG410PK2Q	Q	NAD dependent epimerase dehydratase family protein
scaffold1.t196	ENOG410PT9C	S	NA
scaffold1.t198	ENOG410PVDY	S	Family of unknown function (DUF500)
scaffold1.t199	ENOG410PIW7	S	Citrinin biosynthesis oxydoreductase CtnB
scaffold1.t201	ENOG410Q987	S	NA
scaffold1.t202	ENOG410Q9JU	S	NA
scaffold1.t203	ENOG410PNW2	S	NA
scaffold1.t204	ENOG410PRPQ	S	NA
scaffold1.t205	ENOG410PNAZ	S	NA
scaffold1.t206	ENOG410PFXH	G	Glycosyl hydrolase family 47
scaffold1.t207	ENOG410QAGF	S	CVNH domain
scaffold1.t208	ENOG410PX92	S	Domain of unknown function (DUF3425)
scaffold1.t209	ENOG410PJ3Q	Q	alcohol dehydrogenase
scaffold1.t210	ENOG410QD6E	L	MGMT family
scaffold1.t211	ENOG410PHIY	Z	Kinesin family
scaffold1.t212	ENOG410PFNI	S	ERCC4 domain
scaffold1.t213	ENOG410PIST	S	LEA domain protein
scaffold1.t214	ENOG410PSMV	S	Protein of unknown function (DUF3659)
scaffold1.t215	ENOG410PQ91	S	NA
scaffold1.t216	ENOG410PT8V	S	NA
scaffold1.t217	ENOG410PG8I	D	Ubiquitin metalloprotease fusion protein
scaffold1.t218	ENOG410PJXQ	E	Carbon-nitrogen hydrolase
scaffold1.t219	ENOG410PG13	L	double-strand break repair protein
scaffold1.t220	ENOG410PYI6	S	NA
scaffold1.t221	ENOG410PG5H	E	Amino acid permease
scaffold1.t222	ENOG410PFTX	G	beta-glucosidase
scaffold1.t225	ENOG410Q8XS	S	NA
scaffold1.t226	ENOG410PMN4	S	conserved hypothetical protein
scaffold1.t227	ENOG410PFME	P	Thiamine biosynthesis protein (Nmt1)
scaffold1.t228	ENOG410PHNF	V	phosphatase
scaffold1.t229	ENOG410PHNF	V	phosphatase
scaffold1.t230	ENOG410PQX9	S	NA
scaffold1.t231	ENOG410PWFD	S	NA
scaffold1.t232	ENOG410Q9N1	S	NA
scaffold1.t233	ENOG410PHVJ	P	phosphate transporter (Pho88)
scaffold1.t234	ENOG410PICN	L	DNA repair protein Rad14
scaffold1.t235	ENOG410PJ75	D	Striatin Pro11
scaffold1.t236	ENOG410PS8B	S	alpha/beta hydrolase fold
scaffold1.t237	ENOG410Q9DW	S	NA
scaffold1.t238	ENOG410QDJB	G	transporter
scaffold1.t239	ENOG410PHDX	I	Alpha-ketoglutarate-dependent taurine dioxygenase
scaffold1.t240	ENOG410PNY9	S	conserved hypothetical protein
scaffold1.t241	ENOG410PJGN	S	DUF2407 ubiquitin-like domain
scaffold1.t242	ENOG410PHU2	A	RNA helicase
scaffold1.t243	ENOG410PSIU	C	cytochrome C
scaffold1.t244	ENOG410PMCX	S	pentatricopeptide repeat protein
scaffold1.t245	ENOG410PQ5X	J	37S ribosomal protein
scaffold1.t246	ENOG410PR2I	G	Involved in protein N-glycosylation. Essential for the second step of the dolichol-linked oligosaccharide pathway. Anchors the catalytic subunit alg13 to the ER
scaffold1.t247	ENOG410QB0A	S	Ras family
scaffold1.t248	ENOG410PIN9	S	FAD dependent oxidoreductase
scaffold1.t250	ENOG410PT7P	S	NA
scaffold1.t251	ENOG410PGBT	T	conserved leucine-rich repeat protein
scaffold1.t252	ENOG410PGQR	U	TBC domain protein
scaffold1.t253	ENOG410PGTR	E	chorismate synthase
scaffold1.t254	ENOG410PKCK	H	Lipoate-protein ligase
scaffold1.t256	ENOG410PJZ9	T	serine threonine protein kinase
scaffold1.t257	ENOG410PFGA	M	Alpha-1,3-mannosyltransferase alg-2
scaffold1.t258	ENOG410PWYG	I	Enoyl-CoA hydratase/isomerase family
scaffold1.t259	ENOG410PHAZ	K	Transcription factor
scaffold1.t260	ENOG410PGT5	S	C6 finger domain protein
scaffold1.t261	ENOG410PRI0	S	NA
scaffold1.t262	ENOG410PUDZ	V	alpha/beta hydrolase fold
scaffold1.t264	ENOG410PQXD	S	NA
scaffold1.t265	ENOG410PPSU	S	conserved hypothetical protein
scaffold1.t266	ENOG410PKKU	S	conserved hypothetical protein
scaffold1.t267	ENOG410PM27	S	NA
scaffold1.t268	ENOG410PIQ2	Q	alcohol dehydrogenase
scaffold1.t269	ENOG410PGY9	A	R3H domain protein
scaffold1.t271	ENOG410PNUW	B	Variant histone H2A which can replace H2A in some nucleosomes. Nucleosomes wrap and compact DNA into chromatin, limiting DNA accessibility to the cellular machineries which require DNA as a template. Histones thereby play a central role in transcription regulation, DNA repair, DNA replication and chromosomal stability. DNA accessibility is regulated via a complex set of post-translational modific…
scaffold1.t272	ENOG410QA9I	S	NA
scaffold1.t273	ENOG410PKGJ	U	Required for the retention of luminal endoplasmic reticulum proteins. Determines the specificity of the luminal ER protein retention system. Also required for normal vesicular traffic through the Golgi (By similarity)
scaffold1.t274	ENOG410PRA4	K	Transcription initiation factor TFIID subunit
scaffold1.t275	ENOG410PR40	J	mitochondrial 37S ribosomal protein RSM19
scaffold1.t276	ENOG410PGYW	G	endo-glucanase
scaffold1.t277	ENOG410PIVI	O	ER associated DnaJ chaperone
scaffold1.t278	ENOG410PI64	I	domain protein
scaffold1.t279	ENOG410PMEG	I	3-oxo-5-alpha-steroid 4-dehydrogenase family protein
scaffold1.t280	ENOG410PGKR	G	(Mfs) transporter
scaffold1.t283	ENOG410PHG2	S	mannosylphosphate transferase (Mnn4)
scaffold1.t284	ENOG410PHBW	L	DNA mismatch repair protein
scaffold1.t285	ENOG410PH8F	S	NA
scaffold1.t286	ENOG410PI91	U	vacuolar protein sorting protein
scaffold1.t288	ENOG410PR8U	S	Inherit from opiNOG: Conserved hypothetical protein
scaffold1.t289	ENOG410QA72	S	Methyltransferase domain
scaffold1.t290	ENOG410QA3S	S	NA
scaffold1.t291	ENOG410Q94K	S	NA
scaffold1.t293	ENOG410Q94K	S	NA
scaffold1.t294	ENOG410QAWM	G	pectin lyase B precursor
scaffold1.t295	ENOG410PGXA	P	Calcium permease family membrane transporter
scaffold1.t296	ENOG410PJ13	O	26S protease regulatory subunit 8
scaffold1.t297	ENOG410QAPJ	S	NA
scaffold1.t298	ENOG410PK3P	T	phosphatase
scaffold1.t299	ENOG410PJ8P	T	IQ calmodulin-binding motif domain protein
scaffold1.t301	ENOG410PJPI	T	Carotenoid ester lipase
scaffold1.t302	ENOG410PN2R	S	NA
scaffold1.t303	ENOG410PNX6	Z	arp2 3 complex
scaffold1.t305	ENOG410PJ0M	J	Substrate-binding subunit of tRNA (adenine-N(1)-)- methyltransferase, which catalyzes the formation of N(1)- methyladenine at position 58 (m1A58) in initiator methionyl-tRNA. Binds RNA
scaffold1.t306	ENOG410PHU3	Q	Flavin-binding monooxygenase-like
scaffold1.t307	ENOG410QAN0	S	NA
scaffold1.t308	ENOG410QASH	P	Phosphate transporter family
scaffold1.t309	ENOG410PFDQ	G	l-fucose permease
scaffold1.t312	ENOG410PFA1	C	mitochondrial phosphate carrier protein
scaffold1.t313	ENOG410PX5G	M	NACHT domain
scaffold1.t314	ENOG410PX5G	M	NACHT domain
scaffold1.t315	ENOG410Q8PD	I	Male sterility protein
scaffold1.t316	ENOG410Q14M	S	NA
scaffold1.t317	ENOG410PN3J	S	ANK
scaffold1.t318	ENOG410PJKV	Q	short-chain dehydrogenase
scaffold1.t319	ENOG410Q9S8	S	NA
scaffold1.t320	ENOG410Q991	S	NA
scaffold1.t321	ENOG410PKA6	G	Fungal trichothecene efflux pump (TRI12)
scaffold1.t322	ENOG410PI5E	S	Alpha beta hydrolase
scaffold1.t323	ENOG410PJNY	A	RNA polymerase
scaffold1.t324	ENOG410PMJI	S	conserved hypothetical protein
scaffold1.t325	ENOG410PMYP	S	conserved hypothetical protein
scaffold1.t326	ENOG410PGA5	J	Translation initiation factor
scaffold1.t327	ENOG410PU2N	S	ZnF_C2H2
scaffold1.t328	ENOG410PKFA	S	leucine Rich Repeat
scaffold1.t329	ENOG410PRFE	S	F-box domain
scaffold1.t330	ENOG410Q95C	S	NA
scaffold1.t331	ENOG410PNV9	S	GPR1 FUN34 YaaH-class plasma membrane protein
scaffold1.t332	ENOG410QB1F	Q	Cytochrome P450
scaffold1.t333	ENOG410PG5K	E	Acetylornithine aminotransferase
scaffold1.t334	ENOG410PJVE	E	glutamate decarboxylase
scaffold1.t335	ENOG410PGXG	I	hormone-sensitive lipase
scaffold1.t336	ENOG410PPN8	S	cutinase
scaffold1.t338	ENOG410PSE6	O	TRAF-like signal transducer
scaffold1.t339	ENOG410PGAX	O	ubiquitin conjugation factor E4
scaffold1.t340	ENOG410PGAZ	F	Catalyzes the hydrolytic deamination of adenine to hypoxanthine. Plays an important role in the purine salvage pathway and in nitrogen catabolism (By similarity)
scaffold1.t341	ENOG410PJXA	K	Transcription factor
scaffold1.t342	ENOG410PIC9	S	NA
scaffold1.t343	ENOG410PHQC	F	Xanthine dehydrogenase
scaffold1.t344	ENOG410PFMG	E	Kynurenine aminotransferase
scaffold1.t345	ENOG410PXUU	T	Protein tyrosine kinase
scaffold1.t346	ENOG410PGR5	L	DNA damage-responsive transcriptional repressor
scaffold1.t347	ENOG410PMWW	S	conserved hypothetical protein
scaffold1.t348	ENOG410PWGJ	S	Heterokaryon incompatibility protein (HET)
scaffold1.t349	ENOG410PHVW	S	Transcription factor
scaffold1.t351	ENOG410PI5C	S	conserved hypothetical protein
scaffold1.t352	ENOG410PIGM	S	90S preribosome component RRP12
scaffold1.t353	ENOG410PJ94	U	vacuolar protein
scaffold1.t354	ENOG410PMI5	S	Shugoshin C terminus
scaffold1.t355	ENOG410PREG	S	DASH complex subunit DAD2
scaffold1.t356	ENOG410PP4Q	S	NA
scaffold1.t357	ENOG410PPZR	S	NA
scaffold1.t358	ENOG410PMAD	S	conserved hypothetical protein
scaffold1.t359	ENOG410PG85	A	RNA helicase
scaffold1.t360	ENOG410PJY8	O	CUE domain protein
scaffold1.t361	ENOG410PG41	P	ankyrin repeat protein
scaffold1.t362	ENOG410PQAC	S	NA
scaffold1.t363	ENOG410PNZD	S	Pfam:DUF1783
scaffold1.t364	ENOG410PJBS	J	mitochondrial 54S ribosomal protein YmL9
scaffold1.t365	ENOG410PNU2	O	domain) protein
scaffold1.t366	ENOG410PPF1	S	conserved hypothetical protein
scaffold1.t367	ENOG410PHDK	S	Kinetochore protein spc25
scaffold1.t368	ENOG410PS3P	Z	Required for gamma-tubulin complex recruitment to the centrosome (By similarity)
scaffold1.t369	ENOG410PJ32	O	RING finger and CHY zinc finger domain-containing protein
scaffold1.t370	ENOG410PGRQ	O	Dolichyl-phosphate-mannose--protein mannosyltransferase
scaffold1.t371	ENOG410PKSE	U	GTP-Binding protein
scaffold1.t372	ENOG410PGEU	I	conserved hypothetical protein
scaffold1.t373	ENOG410QAAT	E	Arginase family
scaffold1.t374	ENOG410QAZZ	S	Inherit from NOG: G protein-coupled receptor associated sorting protein
scaffold1.t375	ENOG410PKYS	C	FMN-dependent dehydrogenase
scaffold1.t376	ENOG410PGF0	I	May be involved in decane metabolism and autophagy. Involved in the biosynthesis of sterol glucoside (By similarity)
scaffold1.t379	ENOG410PRIY	O	translocon protein Sec61beta
scaffold1.t380	ENOG410PF8F	K	phosphatase
scaffold1.t381	ENOG410PFQV	I	(ABC) transporter
scaffold1.t382	ENOG410PS52	S	NA
scaffold1.t383	ENOG410PY5Y	S	NA
scaffold1.t384	ENOG410PFWU	C	Catalyzes the initial reaction in the xylose utilization pathway by reducing D-xylose into xylitol. Xylose is a major component of hemicelluloses such as xylan. Most fungi utilize D- xylose via three enzymatic reactions, xylose reductase (XR), xylitol dehydrogenase (XDH), and xylulokinase, to form xylulose 5- phosphate, which enters pentose phosphate pathway
scaffold1.t385	ENOG410PGGJ	T	regulatory subunit Sds22
scaffold1.t386	ENOG410PITQ	S	Alpha beta superfamily hydrolase
scaffold1.t387	ENOG410PMED	S	conserved hypothetical protein
scaffold1.t388	ENOG410PG8H	D	Cop9 signalosome complex subunit 12
scaffold1.t389	ENOG410PJYU	J	60s ribosomal protein l20
scaffold1.t390	ENOG410PK4C	S	Fungal_trans
scaffold1.t391	ENOG410PP4T	S	NA
scaffold1.t392	ENOG410PSI3	S	Domain of unknown function (DUF1772)
scaffold1.t393	ENOG410PU5E	B	Chromo (CHRromatin Organisation MOdifier) domain
scaffold1.t394	ENOG410PJDY	S	conserved hypothetical protein
scaffold1.t395	ENOG410PIGD	S	Telomere length regulator protein rif1
scaffold1.t396	ENOG410PFEN	G	sugar transporter
scaffold1.t397	ENOG410PIY0	G	apospory-associated protein c
scaffold1.t398	ENOG410PIHP	E	phospho-2-dehydro-3-deoxyheptonate aldolase
scaffold1.t399	ENOG410PR49	S	NA
scaffold1.t400	ENOG410PJW7	S	conserved hypothetical protein
scaffold1.t401	ENOG410PRCM	S	NA
scaffold1.t402	ENOG410PG4W	J	ribonuclease P
scaffold1.t403	ENOG410Q9N9	S	NA
scaffold1.t404	ENOG410PPDX	S	Glutathione-dependent formaldehyde-activating enzyme
scaffold1.t405	ENOG410PYNH	S	NA
scaffold1.t406	ENOG410PN6E	K	Component of the Mediator complex, a coactivator involved in the regulated transcription of nearly all RNA polymerase II-dependent genes. Mediator functions as a bridge to convey information from gene-specific regulatory proteins to the basal RNA polymerase II transcription machinery. Mediator is recruited to promoters by direct interactions with regulatory proteins and serves as a scaffold for t…
scaffold1.t407	ENOG410PKN7	P	Sulfatase
scaffold1.t408	ENOG410PFE1	Z	Ras GTPase activating protein
scaffold1.t409	ENOG410PG42	S	YagE family
scaffold1.t410	ENOG410PMPN	G	UAA transporter family
scaffold1.t411	ENOG410PG9C	P	P-type ATPase
scaffold1.t413	ENOG410PI0N	S	RGS domain protein (Rax1)
scaffold1.t414	ENOG410PP8V	J	60S ribosomal protein L31
scaffold1.t415	ENOG410PNQ1	O	ubiquitin-conjugating enzyme
scaffold1.t416	ENOG410PG25	D	Serine threonine-protein kinase CHK1
scaffold1.t417	ENOG410PRM7	S	NA
scaffold1.t418	ENOG410PXW1	S	NA
scaffold1.t419	ENOG410PIFM	V	thiosulfate sulfurtransferase
scaffold1.t420	ENOG410PG67	J	40s ribosomal protein S2
scaffold1.t421	ENOG410PYJB	S	NA
scaffold1.t422	ENOG410PPPP	S	NA
scaffold1.t423	ENOG410PF9M	S	Arrestin domain protein
scaffold1.t424	ENOG410PNWX	J	TRNA splicing endonuclease subunit
scaffold1.t425	ENOG410PMJ1	S	NA
scaffold1.t426	ENOG410PRND	S	NA
scaffold1.t427	ENOG410PJT2	V	NADPH-dependent methylglyoxal reductase GRE2
scaffold1.t428	ENOG410PFTB	O	intermembrane space AAA protease IAP-1
scaffold1.t429	ENOG410Q9KB	S	NA
scaffold1.t431	ENOG410PGMV	U	phosphodiesterase gde1
scaffold1.t432	ENOG410PQH2	S	conserved hypothetical protein
scaffold1.t433	ENOG410PP1C	A	DUF866 domain-containing protein
scaffold1.t434	ENOG410Q0DM	S	RNAse P Rpr2/Rpp21/SNM1 subunit domain
scaffold1.t435	ENOG410PIY4	S	zinc finger protein ZPR1
scaffold1.t436	ENOG410QDKR	E	amino acid
scaffold1.t437	ENOG410PN54	S	Inherit from euNOG: Conserved hypothetical protein
scaffold1.t438	ENOG410PG47	Q	reductase
scaffold1.t439	ENOG410Q9FV	S	NA
scaffold1.t440	ENOG410PQJ2	L	conserved hypothetical protein
scaffold1.t441	ENOG410PNVN	S	Secretory pathway protein Ssp120
scaffold1.t442	ENOG410PN2X	J	tRNA wybutosine-synthesizing protein
scaffold1.t443	ENOG410PG4N	T	serine threonine-protein phosphatase
scaffold1.t444	ENOG410PHJT	A	nonsense-mediated mRNA decay protein Upf3
scaffold1.t445	ENOG410PNSD	S	Pyridoxamine phosphate oxidase family protein
scaffold1.t446	ENOG410QAC0	S	NA
scaffold1.t447	ENOG410Q94S	S	NA
scaffold1.t448	ENOG410PTRV	S	NA
scaffold1.t449	ENOG410PG9K	K	MYB DNA binding protein
scaffold1.t451	ENOG410QA7V	S	NA
scaffold1.t452	ENOG410PKMQ	T	Protein kinase domain-containing protein
scaffold1.t453	ENOG410PFJE	Q	short-chain dehydrogenase reductase
scaffold1.t454	ENOG410PR35	O	Required for respiratory activity and maintenance and expression of the mitochondrial genome (By similarity)
scaffold1.t455	ENOG410PK5T	S	conserved hypothetical protein
scaffold1.t456	ENOG410PPC6	S	Calcipressin
scaffold1.t457	ENOG410PFED	J	Phenylalanyl-tRNA synthetase
scaffold1.t458	ENOG410PGRA	C	mitochondrial dicarboxylate
scaffold1.t459	ENOG410PG4T	K	rna polymerase ii
scaffold1.t460	ENOG410PGD7	A	Small nucleolar
scaffold1.t461	ENOG410PHF2	G	6-phosphofructo-2-kinase
scaffold1.t462	ENOG410PMF0	A	tRNA-specific adenosine-34 deaminase subunit
scaffold1.t463	ENOG410PJMD	L	ribonuclease H
scaffold1.t464	ENOG410PKA2	O	Serine carboxypeptidase S28
scaffold1.t465	ENOG410QDMP	K	IPT/TIG domain
scaffold1.t466	ENOG410PTUT	S	NA
scaffold1.t467	ENOG410PKNN	S	Sexual development activator VeA
scaffold1.t468	ENOG410PGF1	S	Bacteriorhodopsin-like protein
scaffold1.t469	ENOG410PG4B	S	armadillo repeat protein
scaffold1.t470	ENOG410PHAD	S	Cyclin-dependent protein kinase regulator Pho80
scaffold1.t471	ENOG410PSWY	S	conserved hypothetical protein
scaffold1.t473	ENOG410Q0MF	S	Histone chaperone domain CHZ
scaffold1.t474	ENOG410PNJI	U	SNARE complex subunit (Bet1)
scaffold1.t475	ENOG410PQ0M	S	NA
scaffold1.t476	ENOG410PGFW	E	glutamate synthase
scaffold1.t477	ENOG410PFJD	P	Vacuolar transporter chaperone
scaffold1.t478	ENOG410PJ36	S	NA
scaffold1.t479	ENOG410QDUA	G	Carbohydrate kinase
scaffold1.t480	ENOG410PFG0	D	Nuclear pore protein
scaffold1.t481	ENOG410PIKQ	S	B-zip transcription factor
scaffold1.t482	ENOG410PXDG	S	ZnF_C2H2
scaffold1.t485	ENOG410PNRB	S	NA
scaffold1.t486	ENOG410PFW2	P	Plasma membrane
scaffold1.t488	ENOG410QEBN	A	RNA binding protein Nrd1
scaffold1.t489	ENOG410PFD1	C	citrate synthase
scaffold1.t490	ENOG410PHBV	C	mitochondrial DNA replication protein
scaffold1.t491	ENOG410PN9H	S	WD repeat protein
scaffold1.t492	ENOG410PQHP	S	Membrane-associating domain
scaffold1.t493	ENOG410QDTP	E	o-acetylhomoserine
scaffold1.t494	ENOG410QB8D	S	NA
scaffold1.t495	ENOG410PM0X	S	Inherit from euNOG: solid-state culture specific protein
scaffold1.t496	ENOG410PN23	S	Bacterial low temperature requirement A protein (LtrA)
scaffold1.t497	ENOG410PS4X	S	WW domain protein
scaffold1.t498	ENOG410PQCR	S	conserved hypothetical protein
scaffold1.t499	ENOG410QA41	S	NA
scaffold1.t500	ENOG410PVFQ	S	NA
scaffold1.t501	ENOG410PH3I	S	Glycosyltransferase family 90 protein
scaffold1.t502	ENOG410PM4A	S	Protein fatty acyltransferase 4
scaffold1.t503	ENOG410PGUQ	Z	Type-I myosin implicated in the organization of the actin cytoskeleton. Required for proper actin cytoskeleton polarization. At the cell cortex, assembles in patch-like structures together with proteins from the actin-polymerizing machinery and promotes actin assembly. Functions as actin nucleation-promoting factor (NPF) for the Arp2 3 complex
scaffold1.t504	ENOG410PRFU	S	RPEL repeat protein
scaffold1.t506	ENOG410PQY3	O	Peptidyl-prolyl cis-trans isomerase
scaffold1.t507	ENOG410PHY9	P	transporter
scaffold1.t508	ENOG410PHKV	L	polymerase kappa
scaffold1.t509	ENOG410PPBB	S	conserved hypothetical protein
scaffold1.t510	ENOG410PN17	S	conserved hypothetical protein
scaffold1.t511	ENOG410PGP7	S	protoplast secreted protein 2
scaffold1.t512	ENOG410PJRG	S	NA
scaffold1.t513	ENOG410PS1M	S	SET domain
scaffold1.t514	ENOG410QA8M	S	Poly(ADP-ribose) polymerase catalytic domain
scaffold1.t515	ENOG410PFEV	A	splicing factor
scaffold1.t516	ENOG410Q688	A	WD domain, G-beta repeat
scaffold1.t517	ENOG410PI0E	O	Removes the N-terminal methionine from nascent proteins (By similarity)
scaffold1.t518	ENOG410PFFH	C	Catalyzes the hydroxylation of L-kynurenine (L-Kyn) to form 3-hydroxy-L-kynurenine (L-3OHKyn). Required for synthesis of quinolinic acid (By similarity)
scaffold1.t519	ENOG410PPXD	J	mitochondrial 37S ribosomal protein MRPS8
scaffold1.t520	ENOG410PSXC	S	NA
scaffold1.t521	ENOG410PHTX	E	Homo-isocitrate dehydrogenase
scaffold1.t522	ENOG410PGGK	J	Mitochondrial GTPase that catalyzes the GTP-dependent ribosomal translocation step during translation elongation. During this step, the ribosome changes from the pre-translocational (PRE) to the post-translocational (POST) state as the newly formed A- site-bound peptidyl-tRNA and P-site-bound deacylated tRNA move to the P and E sites, respectively. Catalyzes the coordinated movement of the two tR…
scaffold1.t523	ENOG410PMT5	O	Eukaryotic aspartyl protease
scaffold1.t524	ENOG410PHWC	E	Aminotransferase
scaffold1.t525	ENOG410PGHX	Q	(ABC) transporter
scaffold1.t526	ENOG410PR6M	S	conserved hypothetical protein
scaffold1.t527	ENOG410PFCP	S	Nucleolar GTP-binding protein
scaffold1.t528	ENOG410Q9YA	S	DUF218 domain
scaffold1.t529	ENOG410QA8V	S	NA
scaffold1.t530	ENOG410QA8V	S	NA
scaffold1.t531	ENOG410PRU3	S	NA
scaffold1.t532	ENOG410PHZV	Q	Short chain dehydrogenase
scaffold1.t533	ENOG410PJKZ	E	amino acid transporter
scaffold1.t534	ENOG410PS3G	A	Small nuclear ribonucleoprotein
scaffold1.t536	ENOG410QA9F	S	NA
scaffold1.t537	ENOG410PNXK	Q	short chain dehydrogenase
scaffold1.t538	ENOG410PM82	S	Fungal specific transcription factor domain
scaffold1.t539	ENOG410PSEM	O	Prefoldin subunit
scaffold1.t540	ENOG410PT1M	S	NA
scaffold1.t541	ENOG410PH2M	U	Dor1-like family
scaffold1.t542	ENOG410PH2M	U	Dor1-like family
scaffold1.t543	ENOG410PHUM	T	domain-containing protein
scaffold1.t544	ENOG410PJ25	Z	Cytoskeleton assembly control protein
scaffold1.t545	ENOG410PGKE	F	AMP deaminase
scaffold1.t546	ENOG410PK61	S	DUF1680 domain protein
scaffold1.t547	ENOG410PIRD	G	transporter
scaffold1.t548	ENOG410PHQV	T	protein phosphatase pp2a regulatory subunit B
scaffold1.t549	ENOG410PSFG	S	NA
scaffold1.t550	ENOG410PSFG	S	NA
scaffold1.t551	ENOG410PF9J	L	mismatch repair protein
scaffold1.t552	ENOG410PSJG	S	conserved hypothetical protein
scaffold1.t553	ENOG410PQ5M	B	HMG box protein
scaffold1.t554	ENOG410PHJ2	S	PHD finger domain protein
scaffold1.t555	ENOG410PFKW	P	Calcium channel
scaffold1.t556	ENOG410PST8	S	NA
scaffold1.t557	ENOG410PS62	S	NA
scaffold1.t558	ENOG410PI50	E	ATP phosphoribosyltransferase
scaffold1.t559	ENOG410PK8V	S	Velvet factor
scaffold1.t560	ENOG410PS43	S	Protein of unknown function (DUF3602)
scaffold1.t561	ENOG410PGWW	H	Uroporphyrinogen decarboxylase
scaffold1.t562	ENOG410PRGN	S	conserved hypothetical protein
scaffold1.t563	ENOG410PHPV	J	gtp-binding protein
scaffold1.t564	ENOG410PNF4	U	Inherit from KOG: Synaptosomal-associated protein
scaffold1.t565	ENOG410PIUS	A	atp-dependent rna helicase
scaffold1.t566	ENOG410PQ8U	S	acetate non-utilizing protein 9
scaffold1.t567	ENOG410PNYI	A	conserved hypothetical protein
scaffold1.t568	ENOG410PJCW	B	Component of the NuA4 histone acetyltransferase complex which is involved in transcriptional activation of selected genes principally by acetylation of nucleosomal histone H4 and H2A. The NuA4 complex is also involved in DNA repair. Involved in cell cycle progression and meiosis
scaffold1.t569	ENOG410PGMA	B	histone deacetylase
scaffold1.t570	ENOG410PQFD	S	Pfam:DUF297
scaffold1.t571	ENOG410PGXU	U	MFS transporter Fmp42
scaffold1.t572	ENOG410PFHK	S	SUN domain protein (Uth1)
scaffold1.t573	ENOG410PIHY	K	Zinc finger protein
scaffold1.t574	ENOG410PF9N	I	diacylglycerol o-acyltransferase
scaffold1.t575	ENOG410PGU1	L	or apyrimidinic site) lyase
scaffold1.t576	ENOG410PFEY	D	Checkpoint protein kinase
scaffold1.t577	ENOG410PFRB	G	enolase EC 4.2.1.11
scaffold1.t578	ENOG410PG9H	A	Required for small ribosomal subunit (SSU) synthesis. Has a role in the processing of early nucleolar and late cytoplasmic pre-RNA species
scaffold1.t579	ENOG410PFEP	S	Mitochondrial distribution and morphology protein
scaffold1.t580	ENOG410PNUP	J	Component of the eukaryotic translation initiation factor 3 (eIF-3) complex, which is involved in protein synthesis and, together with other initiation factors, stimulates binding of mRNA and methionyl-tRNAi to the 40S ribosome (By similarity)
scaffold1.t581	ENOG410PHGU	C	alternative oxidase
scaffold1.t582	ENOG410PIQA	K	C2H2 type zinc finger
scaffold1.t583	ENOG410PSEY	S	NA
scaffold1.t584	ENOG410Q92T	S	NA
scaffold1.t585	ENOG410PI1U	K	M protein repeat protein
scaffold1.t586	ENOG410PKPV	O	proteasome regulatory particle subunit
scaffold1.t587	ENOG410PG61	A	factor PRP46
scaffold1.t588	ENOG410PHW5	L	Origin recognition complex subunit
scaffold1.t589	ENOG410PZBF	S	NA
scaffold1.t590	ENOG410PR1N	O	prefoldin subunit 5
scaffold1.t591	ENOG410PHV2	J	prolyl-tRNA synthetase
scaffold1.t593	ENOG410PRBB	S	NA
scaffold1.t594	ENOG410PMV5	S	thioesterase family
scaffold1.t595	ENOG410PG9D	P	Catalyzes the synthesis of activated sulfate (By similarity)
scaffold1.t596	ENOG410PGJJ	C	Vacuolar ATP synthase subunit C
scaffold1.t597	ENOG410PWYU	S	NA
scaffold1.t598	ENOG410PISJ	S	F-box domain
scaffold1.t599	ENOG410PMR8	S	conserved hypothetical protein
scaffold1.t600	ENOG410PNCT	S	Modifier of rudimentary (Mod(r)) protein
scaffold1.t602	ENOG410PQVP	O	ubiquitin-like modifier SUMO
scaffold1.t604	ENOG410PF9U	U	K17065 dynamin 1-like protein EC 3.6.5.5
scaffold1.t605	ENOG410PKW3	S	NA
scaffold1.t606	ENOG410PKDV	S	Transcription factor
scaffold1.t607	ENOG410PFJ2	O	Monothiol
scaffold1.t608	ENOG410PJW6	Z	actin binding protein
scaffold1.t610	ENOG410PGSY	J	Component of the eukaryotic translation initiation factor 3 (eIF-3) complex, which is involved in protein synthesis and, together with other initiation factors, stimulates binding of mRNA and methionyl-tRNAi to the 40S ribosome (By similarity)
scaffold1.t611	ENOG410PJSX	S	conserved hypothetical protein
scaffold1.t612	ENOG410QED5	T	serine threonine protein kinase
scaffold1.t613	ENOG410PHDT	P	MFS phosphate transporter
scaffold1.t614	ENOG410QAVN	S	ZnF_C2H2
scaffold1.t615	ENOG410PGII	I	ethanolamine kinase
scaffold1.t616	ENOG410PKKI	S	Mediates inactivation of the TORC1 complex in response to amino acid starvation. Required for meiotic nuclear division (By similarity)
scaffold1.t617	ENOG410PIT3	K	HLH transcription factor (GlcD gamma)
scaffold1.t618	ENOG410PHP2	U	golgi traffic protein SFT2
scaffold1.t620	ENOG410PFTW	G	transporter
scaffold1.t621	ENOG410PI3G	S	Inherit from NOG: Conserved hypothetical, protein
scaffold1.t622	ENOG410PFU9	A	Involved in pre-mRNA splicing and cell cycle progression. Required for the spliceosome assembly and initiation of the DNA replication (By similarity)
scaffold1.t623	ENOG410PI6D	A	splicing factor
scaffold1.t624	ENOG410PRG6	K	C2H2 transcription factor (Egr2)
scaffold1.t625	ENOG410PJTT	C	Acetokinase
scaffold1.t626	ENOG410PN7X	S	NA
scaffold1.t627	ENOG410PMD2	P	Sugar (and other) transporter
scaffold1.t628	ENOG410PIWC	O	Glutathione transferase
scaffold1.t629	ENOG410PMB5	K	Transcription factor
scaffold1.t630	ENOG410PJKX	S	WD repeat-containing protein
scaffold1.t631	ENOG410PGW0	D	g2 mitotic-specific
scaffold1.t633	ENOG410PFKQ	J	mitochondrial 54S ribosomal protein RML2
scaffold1.t634	ENOG410PHHB	I	PAP2 domain protein
scaffold1.t637	ENOG410QAYM	S	NA
scaffold1.t638	ENOG410PIX0	E	Aromatic amino acid aminotransferase
scaffold1.t639	ENOG410PGK3	Q	Cytochrome p450
scaffold1.t640	ENOG410PIDG	G	beta-hexosaminidase
scaffold1.t641	ENOG410QE5W	A	Nuclear polyadenylated RNA-binding protein
scaffold1.t642	ENOG410PH5T	H	Protoporphyrinogen oxidase
scaffold1.t643	ENOG410PJBX	K	Component of the Mediator complex, a coactivator involved in the regulated transcription of nearly all RNA polymerase II-dependent genes. Mediator functions as a bridge to convey information from gene-specific regulatory proteins to the basal RNA polymerase II transcription machinery. Mediator is recruited to promoters by direct interactions with regulatory proteins and serves as a scaffold for t…
scaffold1.t644	ENOG410PHEK	G	glucose-6-phosphate 1-dehydrogenase
scaffold1.t645	ENOG410PPN6	J	60s ribosomal protein
scaffold1.t646	ENOG410PQFF	S	Uncharacterised protein (DUF2406)
scaffold1.t647	ENOG410PS81	U	Required for the assembly of the V0 complex of the vacuolar ATPase (V-ATPase) in the endoplasmic reticulum (By similarity)
scaffold1.t648	ENOG410PG2X	B	SNF2 family helicase ATPase
scaffold1.t649	ENOG410PNDI	S	NA
scaffold1.t651	ENOG410PG6N	M	chitin synthase
scaffold1.t652	ENOG410PGS0	D	serine threonine protein kinase
scaffold1.t653	ENOG410Q0AX	S	Optic atrophy 3 protein (OPA3)
scaffold1.t654	ENOG410PTYB	S	NA
scaffold1.t655	ENOG410PP7I	S	Inherit from NOG: PRO41 protein
scaffold1.t656	ENOG410PRJB	S	RNA binding protein
scaffold1.t657	ENOG410PIJ2	T	rho guanyl nucleotide exchange factor
scaffold1.t658	ENOG410PH09	P	endoplasmic reticulum calcium ATPase
scaffold1.t659	ENOG410PQHZ	S	conserved hypothetical protein
scaffold1.t660	ENOG410PGGR	Z	conserved hypothetical protein
scaffold1.t661	ENOG410PQTH	J	40s ribosomal protein s28
scaffold1.t662	ENOG410PRYF	O	molybdopterin synthase small subunit CnxG
scaffold1.t663	ENOG410PZCI	S	NA
scaffold1.t664	ENOG410PRUS	O	mitochondrial respiratory chain complex II biogenesis
scaffold1.t665	ENOG410PNWN	O	IBR domain-containing protein
scaffold1.t666	ENOG410PFQ9	J	tRNA-dihydrouridine synthase 4
scaffold1.t667	ENOG410PH9F	U	exocyst complex component
scaffold1.t668	ENOG410PGDW	I	di-trans,poly-cis-decaprenylcistransferase activity
scaffold1.t669	ENOG410PKBW	L	DNA repair family protein
scaffold1.t670	ENOG410PI9Q	A	Specifically methylates the N1 position of guanosine-37 in various cytoplasmic and mitochondrial tRNAs. Methylation is not dependent on the nature of the nucleoside 5' of the target nucleoside. This is the first step in the biosynthesis of wybutosine (yW), a modified base adjacent to the anticodon of tRNAs and required for accurate decoding (By similarity)
scaffold1.t672	ENOG410PJF1	S	Protein phosphatase type 1 complex subunit Hex2 Reg1
scaffold1.t673	ENOG410PKE6	J	mitochondrial exoribonuclease Cyt-4
scaffold1.t674	ENOG410PG24	G	Beta-glucosidases are one of a number of cellulolytic enzymes involved in the degradation of cellulosic biomass. Catalyzes the last step releasing glucose from the inhibitory cellobiose (By similarity)
scaffold1.t675	ENOG410PJES	S	WD repeat protein
scaffold1.t676	ENOG410PFEM	J	threonyl-trna synthetase
scaffold1.t677	ENOG410PTT6	S	Inherit from euNOG: HIT zinc finger
scaffold1.t678	ENOG410PQQF	S	NA
scaffold1.t679	ENOG410PHME	O	Protein disulfide isomerase
scaffold1.t680	ENOG410PHJW	C	NADH-dependent flavin oxidoreductase
scaffold1.t681	ENOG410PH8T	C	cytochrome c peroxidase
scaffold1.t682	ENOG410PIX7	A	Pre-mRNA-processing factor 39
scaffold1.t683	ENOG410PGU5	I	SacI domain and endonuclease exonuclease phosphatase family protein
scaffold1.t684	ENOG410Q9SE	S	NA
scaffold1.t685	ENOG410PHTI	O	14-3-3 protein
scaffold1.t686	ENOG410PK4T	I	Triacylglycerol lipase
scaffold1.t687	ENOG410PXSE	S	NA
scaffold1.t688	ENOG410PPM7	J	60S ribosomal protein L36
scaffold1.t689	ENOG410QDGR	S	UBX domain protein
scaffold1.t690	ENOG410PHSV	O	The proteasome is a multicatalytic proteinase complex which is characterized by its ability to cleave peptides with Arg, Phe, Tyr, Leu, and Glu adjacent to the leaving group at neutral or slightly basic pH. The proteasome has an ATP-dependent proteolytic activity (By similarity)
scaffold1.t691	ENOG410PGUZ	G	alpha-glucosidase
scaffold1.t692	ENOG410PGS1	T	Adenylate cyclase
scaffold1.t693	ENOG410PI08	G	alpha-1,6-mannosyltransferase
scaffold1.t694	ENOG410PRZ5	U	integral membrane protein required for ER to Golgi transport
scaffold1.t695	ENOG410PG83	O	ubiquitin carboxyl-terminal hydrolase
scaffold1.t696	ENOG410PFFI	C	mitochondrial phosphate carrier protein
scaffold1.t697	ENOG410PNSC	S	Cystathionine beta-synthase
scaffold1.t698	ENOG410PN3S	S	conserved hypothetical protein
scaffold1.t700	ENOG410PH9Y	Z	F-actin-capping proteins bind in a Ca(2 )-independent manner to the fast growing ends of actin filaments (barbed end) thereby blocking the exchange of subunits at these ends. Unlike other capping proteins (such as gelsolin and severin), these proteins do not sever actin filaments
scaffold1.t701	ENOG410PQ2B	S	NA
scaffold1.t702	ENOG410PICK	P	Vacuolar effluxer which mediate the efflux of amino acids resulting from autophagic degradation. The release of autophagic amino acids allows the maintenance of protein synthesis and viability during nitrogen starvation (By similarity)
scaffold1.t703	ENOG410PS0S	S	Protein of unknown function (DUF3602)
scaffold1.t704	ENOG410Q08Q	S	GDSL-like Lipase/Acylhydrolase
scaffold1.t705	ENOG410PING	S	CORD and CS domain protein
scaffold1.t706	ENOG410PH1V	E	2,4-dihydroxyhept-2-ene-1,7-dioic acid aldolase
scaffold1.t707	ENOG410PG7B	K	RNA polymerase II
scaffold1.t708	ENOG410PRCX	S	DUF962 domain protein
scaffold1.t710	ENOG410QA5D	S	NA
scaffold1.t711	ENOG410PH1U	F	carbamoylphosphate synthase
scaffold1.t712	ENOG410PFEI	U	Involved in the import of nuclear-targeted proteins into the nucleus and the export of poly(A) RNA out of the nucleus. Has a role in the endoplasmic reticulum-associated degradation (ERAD) pathway (By similarity)
scaffold1.t713	ENOG410PN7T	U	translocation protein (Sec66)
scaffold1.t714	ENOG410PPVA	S	NA
scaffold1.t715	ENOG410PH3F	L	Origin recognition complex subunit
scaffold1.t716	ENOG410PGAG	A	helicase
scaffold1.t717	ENOG410PKAI	S	NA
scaffold1.t718	ENOG410PH5Y	L	replication factor C subunit
scaffold1.t719	ENOG410PHSJ	O	ubiquitin conjugating enzyme
scaffold1.t720	ENOG410PRDF	S	Inherit from NOG: Conserved hypothetical, protein
scaffold1.t721	ENOG410PZEP	S	NA
scaffold1.t722	ENOG410PHE1	S	integral membrane protein
scaffold1.t723	ENOG410PFBF	T	GTPase-activating protein
scaffold1.t724	ENOG410PG64	G	C-3 sterol dehydrogenase
scaffold1.t725	ENOG410PSYC	S	NA
scaffold1.t726	ENOG410PQQB	B	HMG box protein
scaffold1.t727	ENOG410PGKS	O	The proteasome is a multicatalytic proteinase complex which is characterized by its ability to cleave peptides with Arg, Phe, Tyr, Leu, and Glu adjacent to the leaving group at neutral or slightly basic pH. The proteasome has an ATP-dependent proteolytic activity (By similarity)
scaffold1.t728	ENOG410PG0E	M	Glucosamine--fructose-6-phosphate aminotransferase
scaffold1.t729	ENOG410PG6Y	O	regulatory subunit
scaffold1.t730	ENOG410PNAY	A	RNA binding protein Pym
scaffold1.t731	ENOG410PGJZ	P	P-type ATPase
scaffold1.t732	ENOG410PTB6	C	Ubiquinol-cytochrome C reductase
scaffold1.t733	ENOG410PFEZ	O	Ubiquitin-protein ligase
scaffold1.t734	ENOG410PFQS	S	Chromatin structure-remodeling complex protein RSC7
scaffold1.t735	ENOG410PPQ6	S	cyclin-like protein
scaffold1.t736	ENOG410PSUJ	S	N-terminal domain of NEFA-interacting nuclear protein NIP30
scaffold1.t737	ENOG410PGC5	U	mitochondrial import inner membrane translocase subunit TIM54
scaffold1.t738	ENOG410PIR4	T	serine threonine-protein kinase
scaffold1.t739	ENOG410PI89	A	Splicing factor 3A subunit 2
scaffold1.t740	ENOG410QDKJ	H	Glutamate-1-semialdehyde 2,1-aminomutase
scaffold1.t741	ENOG410PFGR	S	(GTP)-binding protein
scaffold1.t742	ENOG410PHAG	J	exosome complex exonuclease
scaffold1.t743	ENOG410PJAD	S	Nuclear localization protein
scaffold1.t744	ENOG410PSM8	K	Histone-like transcription factor (CBF/NF-Y) and archaeal histone
scaffold1.t745	ENOG410Q97K	S	NA
scaffold1.t746	ENOG410PTFP	S	NA
scaffold1.t747	ENOG410PS2K	S	NA
scaffold1.t748	ENOG410PPM9	S	NA
scaffold1.t749	ENOG410PGYK	E	Cystathionine gamma-lyase
scaffold1.t750	ENOG410PJWG	S	NA
scaffold1.t751	ENOG410PFUF	J	Ribosome biogenesis protein
scaffold1.t752	ENOG410PFAB	U	Peroxisomal targeting signal receptor
scaffold1.t753	ENOG410PS7I	K	Transcription factor
scaffold1.t754	ENOG410QAP8	S	Fungal Zn(2)-Cys(6) binuclear cluster domain
scaffold1.t755	ENOG410PKKM	C	Inherit from KOG: alcohol dehydrogenase
scaffold1.t756	ENOG410QAC2	S	NA
scaffold1.t757	ENOG410PT0T	S	NA
scaffold1.t758	ENOG410PN7D	O	glutaredoxin domain protein
scaffold1.t759	ENOG410PRPW	O	Inherit from NOG: Required for protein translocation and folding in the endoplasmic reticulum (ER)
scaffold1.t760	ENOG410PP8F	B	SET and MYND domain protein
scaffold1.t761	ENOG410PGWF	L	exonuclease
scaffold1.t762	ENOG410PJ7R	S	integral membrane protein
scaffold1.t763	ENOG410PMDG	L	DNA mismatch repair protein
scaffold1.t764	ENOG410PPKX	H	6,7-dimethyl-8-ribityllumazine synthase
scaffold1.t765	ENOG410PM4S	S	Inherit from NOG: Conserved hypothetical, protein
scaffold1.t766	ENOG410PICQ	P	cation diffusion facilitator
scaffold1.t767	ENOG410PHQ4	T	phosphatidylinositol 4-kinase
scaffold1.t768	ENOG410PHF4	O	The proteasome is a multicatalytic proteinase complex which is characterized by its ability to cleave peptides with Arg, Phe, Tyr, Leu, and Glu adjacent to the leaving group at neutral or slightly basic pH. The proteasome has an ATP-dependent proteolytic activity (By similarity)
scaffold1.t769	ENOG410QE4I	A	YT521-B-like splicing factor
scaffold1.t770	ENOG410PNWV	O	Heat shock protein
scaffold1.t771	ENOG410PFFB	L	DNA repair protein Rad51
scaffold1.t773	ENOG410PHXC	U	Vacuolar protein sorting-associated protein
scaffold1.t774	ENOG410PI94	J	60S ribosomal protein l9
scaffold1.t775	ENOG410PRC8	S	NA
scaffold1.t776	ENOG410PKVG	C	vacuolar ATP synthase subunit H
scaffold1.t777	ENOG410PFBY	E	The glycine cleavage system catalyzes the degradation of glycine (By similarity)
scaffold1.t778	ENOG410QE5S	I	Catalyzes the hydrolysis of inorganic polyphosphate (poly P) chains of many hundreds of phosphate residues into shorter lengths (By similarity)
scaffold1.t779	ENOG410PJEB	S	Kelch repeat protein
scaffold1.t780	ENOG410PSUW	S	Fungal Zn(2)-Cys(6) binuclear cluster domain
scaffold1.t781	ENOG410PSWG	S	NA
scaffold1.t782	ENOG410PYCF	S	NA
scaffold1.t783	ENOG410PR3E	S	Glutathione-dependent formaldehyde-activating enzyme
scaffold1.t784	ENOG410PITE	S	conserved hypothetical protein
scaffold1.t785	ENOG410PGCZ	S	conserved hypothetical protein
scaffold1.t786	ENOG410PG3T	E	Delta-1-pyrroline-5-carboxylate dehydrogenase
scaffold1.t787	ENOG410PM65	K	Helix-loop-helix DNA-binding domain
scaffold1.t788	ENOG410PID0	S	Mn2 homeostasis protein (Per1)
scaffold1.t789	ENOG410PHX5	D	Checkpoint protein kinase
scaffold1.t790	ENOG410PP2I	J	Ribosomal protein
scaffold1.t791	ENOG410PJ4S	J	Ribosome biogenesis protein nsa-2
scaffold1.t792	ENOG410PIP4	U	intracellular protein transport protein
scaffold1.t793	ENOG410PHNA	G	Phosphoacetylglucosamine mutase
scaffold1.t794	ENOG410PIJ7	L	Interacts with eme-1 to form a DNA structure-specific endonuclease with substrate preference for branched DNA structures with a 5'-end at the branch nick. Typical substrates include 3'- flap structures, D-loops, replication forks and nicked Holliday junctions. May be required in mitosis for the processing of stalled or collapsed replication fork intermediates. May be required in meiosis for the r…
scaffold1.t795	ENOG410PHUK	H	Riboflavin synthase
scaffold1.t796	ENOG410PI0V	S	TPR domain protein
scaffold1.t797	ENOG410PPZ9	S	rwd domain-containing protein
scaffold1.t798	ENOG410PQPU	V	Dual specificity phosphatase
scaffold1.t799	ENOG410PGYR	J	pumilio-family RNA binding domain-containing protein
scaffold1.t800	ENOG410Q9TE	S	NA
scaffold1.t801	ENOG410PM6T	S	Uncharacterized alpha/beta hydrolase domain (DUF2235)
scaffold1.t802	ENOG410PP7T	K	polymerase II
scaffold1.t803	ENOG410PN2C	U	Sybindin-like family
scaffold1.t804	ENOG410PFS5	O	26S proteasome regulatory subunit
scaffold1.t805	ENOG410PR02	S	conserved hypothetical protein
scaffold1.t806	ENOG410PNU3	J	translation machinery-associated protein 22
scaffold1.t807	ENOG410PHF5	S	Methyltransferase domain
scaffold1.t808	ENOG410PH8R	O	K17081 prohibitin 2
scaffold1.t809	ENOG410PQKA	O	Ubiquitin-like protein
scaffold1.t810	ENOG410PQMJ	K	RNA polymerase II transcription factor SIII (Elongin) subunit
scaffold1.t811	ENOG410PHE0	K	transcription initiation factor
scaffold1.t812	ENOG410PRXB	S	NA
scaffold1.t813	ENOG410PY5C	S	NA
scaffold1.t814	ENOG410PH2N	G	chitinase
scaffold1.t815	ENOG410PM23	S	conserved hypothetical protein
scaffold1.t816	ENOG410PF9G	G	Catalyzes the oxidative decarboxylation of 6- phosphogluconate to ribulose 5-phosphate and CO(2), with concomitant reduction of NADP to NADPH (By similarity)
scaffold1.t817	ENOG410PGNI	S	RNP domain protein
scaffold1.t818	ENOG410PFWX	G	nucleotide-sugar transporter
scaffold1.t819	ENOG410PK47	G	Hydrolase
scaffold1.t820	ENOG410PHRF	H	Sulfurates the molybdenum cofactor. Sulfation of molybdenum is essential for xanthine dehydrogenase (XDH) and aldehyde oxidase (ADO) enzymes in which molybdenum cofactor is liganded by 1 oxygen and 1 sulfur atom in active form
scaffold1.t821	ENOG410PKBM	K	Domain of unknown function (DUF3546)
scaffold1.t822	ENOG410PPE4	A	Involved in rRNA-processing at A0, A1 and A2 sites and regulates negatively telomerase (By similarity)
scaffold1.t824	ENOG410PG09	J	Phenylalanyl-tRNA synthetase
scaffold1.t825	ENOG410PP9Q	S	Fungal domain of unknown function (DUF1746)
scaffold1.t826	ENOG410PH5X	A	RNA-3'-phosphate cyclase family protein
scaffold1.t827	ENOG410PMZH	S	pentatricopeptide repeat protein
scaffold1.t828	ENOG410PPW0	S	Bromodomain associated
scaffold1.t829	ENOG410PJF7	O	dipeptidylpeptidase
scaffold1.t830	ENOG410PQIT	S	Histone acetyltransferase subunit NuA4
scaffold1.t831	ENOG410PNXE	A	PWI domain mRNA processing protein
scaffold1.t832	ENOG410PGUB	O	26S proteasome non-ATPase, regulatory subunit
scaffold1.t833	ENOG410PFRI	U	GTP-binding nuclear protein
scaffold1.t834	ENOG410PN62	K	homeobox transcription factor
scaffold1.t835	ENOG410PGK0	G	NAD kinase
scaffold1.t836	ENOG410PMYB	J	Exosome complex
scaffold1.t837	ENOG410PFUQ	O	PPIases accelerate the folding of proteins. It catalyzes the cis-trans isomerization of proline imidic peptide bonds in oligopeptides. Acts as a regulatory subunit for PP2A-like phosphatases modulating their activity or substrate specificity, probably by inducing a conformational change in the catalytic subunit, a direct target of the PPIase. Can reactivate inactive phosphatase PP2A-phosphatase m…
scaffold1.t838	ENOG410PXDR	S	NA
scaffold1.t839	ENOG410PK6D	O	PITH domain
scaffold1.t840	ENOG410PWQJ	S	NA
scaffold1.t841	ENOG410Q9UR	S	NA
scaffold1.t842	ENOG410PME1	O	DnaJ chaperone Caj1
scaffold1.t843	ENOG410PPAD	A	Small nuclear ribonucleoprotein
scaffold1.t844	ENOG410PGC7	J	60s ribosomal protein l11
scaffold1.t845	ENOG410PFSM	C	Produces ATP from ADP in the presence of a proton gradient across the membrane (By similarity)
scaffold1.t846	ENOG410PZWN	L	Inherit from COG: helicase
scaffold1.t847	ENOG410PZWN	L	Inherit from COG: helicase
scaffold1.t848	ENOG410PGC8	G	Catalyzes the dehydration of the S-form of NAD(P)HX at the expense of ATP, which is converted to ADP. Together with NAD(P)HX epimerase, which catalyzes the epimerization of the S- and R-forms, the enzyme allows the repair of both epimers of NAD(P)HX, a damaged form of NAD(P)H that is a result of enzymatic or heat-dependent hydration (By similarity)
scaffold1.t850	ENOG410QB7P	S	NA
scaffold1.t851	ENOG410PM60	D	WLM domain-containing protein
scaffold1.t852	ENOG410PPBN	S	NA
scaffold1.t853	ENOG410PG60	K	Transcription factor
scaffold1.t854	ENOG410PSWU	S	Domain of unknown function (DUF1993)
scaffold1.t855	ENOG410PFGB	T	GTPase-activating protein
scaffold1.t856	ENOG410Q8XF	S	NA
scaffold1.t857	ENOG410PIQR	S	CorA-like Mg2+ transporter protein
scaffold1.t858	ENOG410PFD9	P	Sulfate permease
scaffold1.t859	ENOG410PFKT	U	mitotic check point protein
scaffold1.t860	ENOG410PK2U	T	IZH family channel protein
scaffold1.t861	ENOG410PKP7	U	conserved hypothetical protein
scaffold1.t862	ENOG410PJ2D	S	NA
scaffold1.t863	ENOG410PN6R	S	ThiJ PfpI family protein
scaffold1.t864	ENOG410PFCG	O	Peptidyl-prolyl cis-trans isomerase
scaffold1.t865	ENOG410PI2I	T	AGC NDR protein kinase
scaffold1.t866	ENOG410PMCN	T	phospholipase C
scaffold1.t867	ENOG410PYBF	S	NA
scaffold1.t868	ENOG410PJ6M	A	KH domain RNA binding protein
scaffold1.t869	ENOG410PNXN	S	conserved hypothetical protein
scaffold1.t870	ENOG410PNZB	F	deoxyuridine 5'-triphosphate nucleotidohydrolase
scaffold1.t871	ENOG410PHE3	H	pyridoxal kinase
scaffold1.t872	ENOG410PINW	L	This protein is an auxiliary protein of DNA polymerase delta and is involved in the control of eukaryotic DNA replication by increasing the polymerase's processibility during elongation of the leading strand (By similarity)
scaffold1.t873	ENOG410PK0E	S	This protein is an auxiliary protein of DNA polymerase delta and is involved in the control of eukaryotic DNA replication by increasing the polymerase's processibility during elongation of the leading strand (By similarity)
scaffold1.t874	ENOG410PZUS	S	NA
scaffold1.t875	ENOG410PIS5	S	Involucrin repeat protein
scaffold1.t876	ENOG410PHET	Q	Cytochrome p450
scaffold1.t877	ENOG410PTHZ	O	RING
scaffold1.t879	ENOG410PJJA	D	Anaphase-promoting complex subunit
scaffold1.t880	ENOG410Q8TT	S	NA
scaffold1.t882	ENOG410PRWV	S	ER membrane protein (Pkr1)
scaffold1.t883	ENOG410PKCY	G	Sucrose transport protein
scaffold1.t884	ENOG410PH75	T	rho guanyl nucleotide exchange factor
scaffold1.t885	ENOG410PGK1	T	TBC domain protein
scaffold1.t886	ENOG410PP4Y	S	conserved hypothetical protein
scaffold1.t887	ENOG410PMY4	S	Inherit from NOG: C6 finger domain protein
scaffold1.t888	ENOG410PMH6	S	conserved hypothetical protein
scaffold1.t889	ENOG410PGGY	C	Mitochondrial transporter that mediates uptake of thiamine pyrophosphate (ThPP) into mitochondria (By similarity)
scaffold1.t890	ENOG410PJG7	F	uridine nucleosidase
scaffold1.t891	ENOG410PK4I	S	conserved hypothetical protein
scaffold1.t892	ENOG410PGCN	L	repair protein
scaffold1.t893	ENOG410PKQP	G	Inherit from NOG: Glycoside hydrolase family 78 protein
scaffold1.t894	ENOG410PNPV	U	Secretory component protein SHR3
scaffold1.t895	ENOG410PGME	F	thymidylate synthase
scaffold1.t896	ENOG410PKNC	C	transporter arg-13
scaffold1.t897	ENOG410PN2S	T	Benzodiazepine receptor family protein
scaffold1.t898	ENOG410PHC7	L	Cell division control protein
scaffold1.t899	ENOG410PIHK	K	pH-response regulator protein palF rim-8
scaffold1.t900	ENOG410PNVH	O	DnaJ domain protein
scaffold1.t901	ENOG410PGNY	C	mitochondrial cytochrome b2
scaffold1.t902	ENOG410PQ57	S	Protein of unknown function (DUF3712)
scaffold1.t903	ENOG410PPRM	S	conserved hypothetical protein
scaffold1.t904	ENOG410PHNK	A	ATP-dependent RNA helicase involved spliceosome assembly and in nuclear splicing. Catalyzes an ATP-dependent conformational change of U2 snRNP. Bridges U1 and U2 snRNPs and enables stable U2 snRNP association with intron RNA (By similarity)
scaffold1.t905	ENOG410PSMK	S	NA
scaffold1.t906	ENOG410PM40	K	Transcription factor
scaffold1.t907	ENOG410PNQF	J	60S ribosomal protein L35
scaffold1.t908	ENOG410PM03	U	Involved in transport from the ER to the Golgi apparatus as well as in intra-Golgi transport. It belongs to a super-family of proteins called t-SNAREs or soluble NSF (N-ethylmaleimide- sensitive factor) attachment protein receptor (By similarity)
scaffold1.t909	ENOG410PK0S	O	F1F0 ATP synthase assembly protein Atp10
scaffold1.t910	ENOG410PHM6	C	2-oxo acid dehydrogenases acyltransferase
scaffold1.t911	ENOG410PNMQ	G	Thermoresistant gluconokinase family protein
scaffold1.t912	ENOG410PG5W	S	dipeptidyl peptidase III
scaffold1.t913	ENOG410PJFV	J	60S ribosomal protein L6
scaffold1.t914	ENOG410PH92	O	Heat shock protein
scaffold1.t915	ENOG410PGWR	U	adp-ribosylation factor
scaffold1.t916	ENOG410PHTG	U	Endosomal
scaffold1.t917	ENOG410PI27	S	conserved hypothetical protein
scaffold1.t918	ENOG410PMGX	S	conserved hypothetical protein
scaffold1.t919	ENOG410PJNH	A	Nuclear mRNA splicing factor-associated protein
scaffold1.t920	ENOG410PKMZ	O	conserved hypothetical protein
scaffold1.t921	ENOG410PFG8	K	Elongation factor
scaffold1.t922	ENOG410PJ86	L	DNA replication complex GINS protein psf1
scaffold1.t923	ENOG410PG8Q	P	sulfate transporter family protein
scaffold1.t924	ENOG410PMWR	S	conserved hypothetical protein
scaffold1.t925	ENOG410PGWU	Z	kinesin-like protein
scaffold1.t926	ENOG410PJX5	S	conserved hypothetical protein
scaffold1.t927	ENOG410PNAA	K	Transcription initiation factor TFIID subunit 7
scaffold1.t928	ENOG410PQS5	S	Protein of unknown function (DUF3074)
scaffold1.t929	ENOG410PQS5	S	Protein of unknown function (DUF3074)
scaffold1.t930	ENOG410PFY8	Q	Cytochrome p450
scaffold1.t931	ENOG410PM72	S	NA
scaffold1.t932	ENOG410PHZJ	A	RNA recognition motif. (a.k.a. RRM, RBD, or RNP domain)
scaffold1.t933	ENOG410PPZ4	S	NADH-ubiquinone oxidoreductase 12 kda subunit
scaffold1.t934	ENOG410PR5G	S	conserved hypothetical protein
scaffold1.t935	ENOG410PQTF	S	Proline-rich, actin-associated protein Vrp1
scaffold1.t936	ENOG410PP9V	S	Inherit from euNOG: Conserved hypothetical protein
scaffold1.t937	ENOG410PI4W	S	NA
scaffold1.t938	ENOG410QB3J	S	NA
scaffold1.t939	ENOG410QAXR	S	NA
scaffold1.t940	ENOG410PRX5	S	conserved hypothetical protein
scaffold1.t941	ENOG410PRX5	S	conserved hypothetical protein
scaffold1.t942	ENOG410PGH1	Q	short chain dehydrogenase
scaffold1.t943	ENOG410PIYF	G	Pectinolytic enzymes consist of four classes of enzymes pectin lyase, polygalacturonase, pectin methylesterase and rhamnogalacturonase. Degrades the rhamnogalacturonan I (RG-I) backbone of pectin
scaffold1.t945	ENOG410Q9BB	S	NA
scaffold1.t946	ENOG410PJTM	U	annexin A7
scaffold1.t947	ENOG410PSDJ	S	NA
scaffold1.t948	ENOG410PURW	S	NA
scaffold1.t949	ENOG410PKU3	S	Inherit from NOG: Conserved hypothetical, protein
scaffold1.t951	ENOG410PFSS	D	Oligosaccharide translocation protein RFT1
scaffold1.t952	ENOG410PTW2	S	NA
scaffold1.t954	ENOG410PZRA	S	NA
scaffold1.t955	ENOG410PK0F	S	conserved hypothetical protein
scaffold1.t956	ENOG410PGFQ	S	conserved hypothetical protein
scaffold1.t957	ENOG410PHYG	L	SNF2 family N-terminal domain
scaffold1.t958	ENOG410PPWI	S	Pfam:DUF2351
scaffold1.t959	ENOG410PHW6	S	MGS207 protein
scaffold1.t960	ENOG410PFQ2	L	cell cycle checkpoint protein RAD17
scaffold1.t961	ENOG410PFH2	F	bifunctional purine biosynthesis protein
scaffold1.t962	ENOG410PQB4	S	NA
scaffold1.t964	ENOG410PN4H	U	Peroxisomal membrane protein
scaffold1.t965	ENOG410PJ61	L	Dna polymerase
scaffold1.t966	ENOG410PFGK	P	Ammonium transporter
scaffold1.t967	ENOG410Q9DS	S	NA
scaffold1.t968	ENOG410PI5V	S	conserved hypothetical protein
scaffold1.t969	ENOG410PM24	K	Component of the Mediator complex, a coactivator involved in the regulated transcription of nearly all RNA polymerase II-dependent genes. Mediator functions as a bridge to convey information from gene-specific regulatory proteins to the basal RNA polymerase II transcription machinery. Mediator is recruited to promoters by direct interactions with regulatory proteins and serves as a scaffold for t…
scaffold1.t970	ENOG410PG08	S	NA
scaffold1.t971	ENOG410PFJT	U	Functions as a sorting receptor in the Golgi compartment required for the intracellular sorting and delivery of soluble vacuolar proteins, like carboxypeptidase Y (CPY) and proteinase A. Executes multiple rounds of sorting by cycling between the late Golgi and a prevacuolar endosome-like compartment
scaffold1.t972	ENOG410PHI7	S	conserved hypothetical protein
scaffold1.t973	ENOG410PJCY	E	General amino-acid permease GAP1
scaffold1.t974	ENOG410PFVB	G	Mannosyl-oligosaccharide 1,2-alpha-mannosidase
scaffold1.t975	ENOG410PN7R	S	Autophagocytosis associated protein, active-site domain
scaffold1.t976	ENOG410PN5A	A	Small nuclear ribonucleoprotein
scaffold1.t977	ENOG410PIRY	Z	3 complex
scaffold1.t978	ENOG410PP4P	J	L-PSP endoribonuclease family protein (Hmf1)
scaffold1.t979	ENOG410PGU4	O	Dolichyl-phosphate-mannose--protein mannosyltransferase
scaffold1.t980	ENOG410PHXT	S	polysaccharide export protein
scaffold1.t981	ENOG410Q9YK	S	NA
scaffold1.t982	ENOG410PIHM	K	Zinc finger transcription factor
scaffold1.t983	ENOG410PIH6	E	asparagine
scaffold1.t984	ENOG410Q96G	S	NA
scaffold1.t985	ENOG410Q90M	S	NA
scaffold1.t986	ENOG410PU40	S	Inherit from KOG: PHD finger protein
scaffold1.t987	ENOG410PGXZ	I	caib baif family
scaffold1.t988	ENOG410PH4I	E	anthranilate phosphoribosyltransferase
scaffold1.t989	ENOG410PIN2	K	Transcription initiation factor
scaffold1.t990	ENOG410QAH0	E	Asparaginase
scaffold1.t991	ENOG410QE8D	P	P-type ATPase
scaffold1.t992	ENOG410Q9YB	S	Inherit from KOG: saccharopine dehydrogenase
scaffold1.t993	ENOG410QE37	P	Major Facilitator Superfamily
scaffold1.t994	ENOG410PFMJ	S	CUE domain
scaffold1.t995	ENOG410PRD2	S	NA
scaffold1.t996	ENOG410PGA6	B	L-ascorbic acid binding
scaffold1.t997	ENOG410PGBP	G	ribulose-phosphate 3-epimerase
scaffold1.t998	ENOG410PT41	S	CFEM domain protein
scaffold1.t999	ENOG410PI68	S	Demethylates proteins that have been reversibly carboxymethylated (By similarity)
scaffold1.t1000	ENOG410PQE0	S	C6 finger domain protein
scaffold1.t1001	ENOG410PHGM	S	C2H2 finger domain protein
scaffold1.t1002	ENOG410PIYC	S	DUF907 domain-containing protein
scaffold1.t1003	ENOG410PXEF	S	RNA ligase
scaffold1.t1004	ENOG410PIQF	U	Guanine nucleotide exchange factor Vps9
scaffold1.t1005	ENOG410PWZD	S	NA
scaffold1.t1006	ENOG410QA2T	S	Heterokaryon incompatibility protein (HET)
scaffold1.t1007	ENOG410PHD4	Q	oxidoreductase, short-chain dehydrogenase reductase family
scaffold1.t1008	ENOG410PR19	S	NA
scaffold1.t1009	ENOG410PPE3	S	Superoxide dismutase
scaffold1.t1010	ENOG410QB89	H	Aminotransferase class-V
scaffold1.t1011	ENOG410PK4G	S	NA
scaffold1.t1012	ENOG410PHFN	K	Transcription factor
scaffold1.t1013	ENOG410PHSZ	K	Transcription factor
scaffold1.t1014	ENOG410PJET	G	sugar transporter
scaffold1.t1015	ENOG410PHJ4	G	The biological conversion of cellulose to glucose generally requires three types of hydrolytic enzymes (1) Endoglucanases which cut internal beta-1,4-glucosidic bonds
scaffold1.t1017	ENOG410PPMN	S	DNL zinc finger
scaffold1.t1018	ENOG410PWCM	S	MmgE/PrpD family
scaffold1.t1019	ENOG410QDI7	G	Major Facilitator Superfamily
scaffold1.t1020	ENOG410QDJN	C	carboxyphosphonoenolpyruvate phosphonomutase
scaffold1.t1021	ENOG410PGFK	V	HEAT repeat protein
scaffold1.t1022	ENOG410PGZ6	S	cwfJ domain-containing protein
scaffold1.t1023	ENOG410PI8H	D	inducer phosphatase
scaffold1.t1025	ENOG410PFQC	L	DNA polymerase
scaffold1.t1026	ENOG410PGK8	O	The proteasome is a multicatalytic proteinase complex which is characterized by its ability to cleave peptides with Arg, Phe, Tyr, Leu, and Glu adjacent to the leaving group at neutral or slightly basic pH. The proteasome has an ATP-dependent proteolytic activity (By similarity)
scaffold1.t1027	ENOG410PQ99	S	Conserved hypothetical protein
scaffold1.t1029	ENOG410PFPG	C	Cytochrome c1
scaffold1.t1030	ENOG410PSNB	S	NA
scaffold1.t1031	ENOG410PG2P	O	26S protease regulatory subunit 7
scaffold1.t1032	ENOG410PFPI	O	T-complex protein 1 subunit delta
scaffold1.t1033	ENOG410QB2Z	S	NA
scaffold1.t1034	ENOG410PS1K	O	cytochrome C oxidase
scaffold1.t1035	ENOG410PM74	V	alpha/beta hydrolase fold
scaffold1.t1036	ENOG410PR7B	O	Hsp20/alpha crystallin family
scaffold1.t1037	ENOG410PM8Q	S	conserved hypothetical protein
scaffold1.t1038	ENOG410PFRM	S	conserved hypothetical protein
scaffold1.t1039	ENOG410PHD9	L	helicase
scaffold1.t1040	ENOG410PKZN	S	ankyrin repeat protein
scaffold1.t1041	ENOG410PPXI	S	conserved hypothetical protein
scaffold1.t1042	ENOG410PH1A	L	ATP-dependent DNA helicase involved in error-free DNA damage bypass through homologous recombination (By similarity)
scaffold1.t1043	ENOG410PK9N	A	mRNA export factor MEX67
scaffold1.t1044	ENOG410PHZ9	S	conserved hypothetical protein
scaffold1.t1045	ENOG410PG9G	K	HLH transcription factor (PalcA)
scaffold1.t1046	ENOG410PU5D	S	Transcription factor Pcc1
scaffold1.t1047	ENOG410PHH0	V	-phosphatase
scaffold1.t1048	ENOG410PPRC	S	NA
scaffold1.t1049	ENOG410PJUU	Q	ABC multidrug transporter
scaffold1.t1050	ENOG410PVRT	J	Acetyltransferase (GNAT) family
scaffold1.t1051	ENOG410PW8K	P	siderophore iron transporter mirB
scaffold1.t1052	ENOG410PHWF	U	COPII-coated vesicle protein SurF4 Erv29
scaffold1.t1053	ENOG410PQF4	S	NA
scaffold1.t1054	ENOG410PP6T	A	pre-mRNA branch site protein p14
scaffold1.t1055	ENOG410PNMN	S	conserved hypothetical protein
scaffold1.t1056	ENOG410PI5K	T	STYKc
scaffold1.t1057	ENOG410PKAC	S	NA
scaffold1.t1058	ENOG410PKXA	S	Taurine catabolism dioxygenase TauD, TfdA family
scaffold1.t1059	ENOG410PGMK	S	Pfam:Acid_phosphat_A
scaffold1.t1060	ENOG410PFGK	P	Ammonium transporter
scaffold1.t1061	ENOG410PQH8	S	Inherit from NOG: Conserved hypothetical, protein
scaffold1.t1062	ENOG410PJM0	G	Cellulase (glycosyl hydrolase family 5)
scaffold1.t1063	ENOG410PKEB	S	conserved hypothetical protein
scaffold1.t1064	ENOG410QE1G	S	FolB
scaffold1.t1065	ENOG410PN0C	S	conserved hypothetical protein
scaffold1.t1066	ENOG410PIQZ	G	UTP-glucose-1-phosphate uridylyltransferase
scaffold1.t1068	ENOG410PYH2	S	Extracellular matrix protein
scaffold1.t1069	ENOG410Q90V	S	NA
scaffold1.t1070	ENOG410PG8A	I	K14675 TAG lipase lysophosphatidylethanolamine acyltransferase EC 3.1.1.3 2.3.1
scaffold1.t1071	ENOG410PJTW	D	protein kinase activator
scaffold1.t1072	ENOG410PRQ7	S	Protein of unknown function (DUF3237)
scaffold1.t1073	ENOG410PKHS	S	B-zip transcription factor
scaffold1.t1074	ENOG410PHQU	S	conserved hypothetical protein
scaffold1.t1075	ENOG410PKGH	S	CCCH zinc finger protein
scaffold1.t1076	ENOG410PIZ9	S	conserved hypothetical protein
scaffold1.t1077	ENOG410PSB5	S	tubulin-specific chaperone Rbl2
scaffold1.t1078	ENOG410PG96	D	Double-strand-break repair protein Rad21
scaffold1.t1079	ENOG410PIJI	P	P-type ATPase
scaffold1.t1080	ENOG410PG81	U	oligomeric golgi complex
scaffold1.t1081	ENOG410PG3Z	J	translation initiation protein Sua5
scaffold1.t1082	ENOG410PJAW	U	Coatomer subunit zeta
scaffold1.t1083	ENOG410PHQM	L	DNA replication licensing factor Mcm4
scaffold1.t1084	ENOG410PV17	E	Cys/Met metabolism PLP-dependent enzyme
scaffold1.t1085	ENOG410PFXZ	P	Vacuolar transporter chaperone
scaffold1.t1086	ENOG410PI10	E	arginine N-methyltransferase 2
scaffold1.t1087	ENOG410PG3C	G	hexokinase
scaffold1.t1088	ENOG410PJD1	O	oligosaccharyltransferase alpha subunit
scaffold1.t1089	ENOG410PJD9	S	sphingolipid long chain base-responsive protein
scaffold1.t1090	ENOG410PFM5	C	inorganic pyrophosphatase
scaffold1.t1091	ENOG410PQWA	J	mitochondrial 54S ribosomal protein YmL44
scaffold1.t1092	ENOG410PMMI	U	protein transport membrane glycoprotein Sec20
scaffold1.t1093	ENOG410PHCC	G	Catalyzes the dehydration of methylthioribulose-1- phosphate (MTRu-1-P) into 2,3-diketo-5-methylthiopentyl-1- phosphate (DK-MTP-1-P) (By similarity)
scaffold1.t1094	ENOG410PTJH	S	NA
scaffold1.t1095	ENOG410PFWS	O	Calnexin
scaffold1.t1096	ENOG410PFAG	C	Methylmalonate-semialdehyde dehydrogenase
scaffold1.t1097	ENOG410PF8Q	M	chitin synthase
scaffold1.t1098	ENOG410PKR9	Q	short chain dehydrogenase reductase
scaffold1.t1099	ENOG410PNI3	S	NA
scaffold1.t1100	ENOG410PFDK	Q	IdgA domain protein
scaffold1.t1101	ENOG410PGJX	A	U3 small nucleolar RNA-associated protein
scaffold1.t1102	ENOG410PTJZ	S	NA
scaffold1.t1103	ENOG410PV9K	S	NA
scaffold1.t1104	ENOG410PNW3	Q	short chain dehydrogenase
scaffold1.t1105	ENOG410PMSF	L	DNA replication complex GINS protein SLD5
scaffold1.t1106	ENOG410PN85	W	integral membrane protein
scaffold1.t1107	ENOG410PJSB	O	Peptidyl-prolyl cis-trans isomerase
scaffold1.t1108	ENOG410PG9I	E	Stereospecific condensation of phosphoenolpyruvate (PEP) and D-erythrose-4-phosphate (E4P) giving rise to 3-deoxy-D- arabino-heptulosonate-7-phosphate (DAHP) (By similarity)
scaffold1.t1109	ENOG410PMXX	K	C2H2 finger domain protein (Gli3)
scaffold1.t1110	ENOG410PQ3G	S	Inherit from euNOG: Conserved hypothetical protein
scaffold1.t1111	ENOG410PGEE	Y	Component of the cytosolic Fe S protein assembly machinery. Required for maturation of extramitochondrial Fe S proteins. May play a role in the transfer of pre-assembled Fe S clusters to target apoproteins (By similarity)
scaffold1.t1112	ENOG410PPBA	S	NA
scaffold1.t1115	ENOG410PFAV	T	serine threonine-protein kinase
scaffold1.t1116	ENOG410PQN5	C	mitochondrial F1F0 ATP synthase subunit Atp14
scaffold1.t1117	ENOG410PN1X	S	integral membrane protein
scaffold1.t1118	ENOG410PH4B	T	AGC family protein serine threonine kinase domain-containing protein
scaffold1.t1119	ENOG410PGT6	A	U4 U6 small nuclear ribonucleoprotein Prp4
scaffold1.t1120	ENOG410PMSI	D	Cyclin, N-terminal domain
scaffold1.t1121	ENOG410PR0R	A	small nuclear ribonucleoprotein (LSM8)
scaffold1.t1122	ENOG410PKRZ	F	nucleoside hydrolase
scaffold1.t1123	ENOG410PR78	S	conserved hypothetical protein
scaffold1.t1124	ENOG410PJG9	S	conserved hypothetical protein
scaffold1.t1125	ENOG410PTSC	S	conserved hypothetical protein
scaffold1.t1126	ENOG410PNV5	T	(Rhomboid) family
scaffold1.t1127	ENOG410PGKD	B	histone deacetylase
scaffold1.t1128	ENOG410PNMD	O	conserved hypothetical protein
scaffold1.t1129	ENOG410PRHI	A	Component of LSm protein complexes, which are involved in RNA processing and may function in a chaperone-like manner, facilitating the efficient association of RNA processing factors with their substrates. Component of the cytoplasmic LSM1-LSM7 complex, which is thought to be involved in mRNA degradation by activating the decapping step in the 5'-to-3' mRNA decay pathway. Component of the nuclear…
scaffold1.t1130	ENOG410PNKH	S	Methyltransferase
scaffold1.t1131	ENOG410PRR0	S	NA
scaffold1.t1132	ENOG410PNC2	S	NA
scaffold1.t1133	ENOG410PFYU	E	cystathionine
scaffold1.t1134	ENOG410Q9DZ	S	NA
scaffold1.t1135	ENOG410PIQC	G	polysaccharide deacetylase NodB
scaffold1.t1136	ENOG410Q9SK	S	Terpene synthase family, metal binding domain
scaffold1.t1137	ENOG410PR5J	S	conserved hypothetical protein
scaffold1.t1138	ENOG410PGZV	S	periodic tryptophan protein
scaffold1.t1139	ENOG410PHRD	A	factor ATP-dependent RNA helicase PRP16
scaffold1.t1140	ENOG410PRZ9	C	acylphosphatase
scaffold1.t1141	ENOG410PQA6	S	conserved hypothetical protein
scaffold1.t1142	ENOG410PI97	S	Transcription factor RfeD
scaffold1.t1143	ENOG410PI12	T	binding modulator protein Alg2
scaffold1.t1144	ENOG410PP03	P	ChaC-like protein
scaffold1.t1145	ENOG410PQQ1	A	glycine-rich RNA-binding protein
scaffold1.t1146	ENOG410QA9K	S	NA
scaffold1.t1147	ENOG410PHU5	G	citrate lyase
scaffold1.t1148	ENOG410PK6X	U	Golgi membrane protein involved in vesicular trafficking (By similarity)
scaffold1.t1149	ENOG410Q05V	S	NA
scaffold1.t1150	ENOG410PH0F	S	DUF726 domain protein
scaffold1.t1151	ENOG410PK1E	S	RRNA processing protein
scaffold1.t1152	ENOG410PHX6	T	conserved hypothetical protein
scaffold1.t1153	ENOG410PG3N	S	PH domain protein
scaffold1.t1154	ENOG410PG0H	T	serine threonine protein kinase
scaffold1.t1155	ENOG410Q9T0	S	NA
scaffold1.t1156	ENOG410PFZR	O	oligosaccharyl transferase
scaffold1.t1157	ENOG410PS6S	S	ATP synthase E chain
scaffold1.t1158	ENOG410PH9X	Z	Dynein intermediate chain
scaffold1.t1159	ENOG410PHVT	C	)-reductase
scaffold1.t1160	ENOG410PU63	S	Inherit from NOG: Conserved hypothetical, protein
scaffold1.t1161	ENOG410PG75	O	Tubulin-specific chaperone
scaffold1.t1162	ENOG410PFXT	S	Casein kinase II beta 2 subunit
scaffold1.t1163	ENOG410PKC3	T	phosphatidylinositol phospholipase C
scaffold1.t1164	ENOG410PYJW	S	NA
scaffold1.t1165	ENOG410PJ51	H	Catalyzes the formation of S-adenosylmethionine from methionine and ATP (By similarity)
scaffold1.t1166	ENOG410PHIC	K	ATP binding protein
scaffold1.t1167	ENOG410PTBY	S	NA
scaffold1.t1168	ENOG410PPSD	S	conserved hypothetical protein
scaffold1.t1169	ENOG410PHTA	H	methylenetetrahydrofolate dehydrogenase
scaffold1.t1170	ENOG410PJE9	P	nitrate transporter
scaffold1.t1171	ENOG410PU6E	S	Serine-threonine rich protein
scaffold1.t1172	ENOG410PIXX	S	WD repeat protein
scaffold1.t1173	ENOG410PKK5	O	Inherit from KOG: heat shock
scaffold1.t1174	ENOG410PTYS	S	NA
scaffold1.t1175	ENOG410PR42	S	NA
scaffold1.t1176	ENOG410PRRF	S	conserved hypothetical protein
scaffold1.t1177	ENOG410PPBI	F	cytidine deaminase
scaffold1.t1178	ENOG410PF9Z	T	kinase kinase kinase
scaffold1.t1179	ENOG410PF95	Q	Sporulation protein SPS19
scaffold1.t1180	ENOG410PKYM	S	conserved hypothetical protein
scaffold1.t1181	ENOG410PHKP	G	(Mfs) transporter
scaffold1.t1183	ENOG410PNRY	S	Inherit from NOG: C6 finger domain protein
scaffold1.t1184	ENOG410Q0UU	S	NA
scaffold1.t1185	ENOG410PPFA	S	Inherit from NOG: Conserved hypothetical, protein
scaffold1.t1186	ENOG410PHKN	A	MRNA cleavage and polyadenylation specificity factor complex subunit
scaffold1.t1187	ENOG410PSRB	S	NA
scaffold1.t1188	ENOG410PN9F	S	conserved hypothetical protein
scaffold1.t1189	ENOG410PJZ3	A	nucleolar protein 12
scaffold1.t1190	ENOG410PJZJ	Z	Tubulin is the major constituent of microtubules. It binds two moles of GTP, one at an exchangeable site on the beta chain and one at a non-exchangeable site on the alpha chain (By similarity)
scaffold1.t1191	ENOG410PX9H	E	Inherit from KOG: amino acid
scaffold1.t1192	ENOG410PX9H	E	Inherit from KOG: amino acid
scaffold1.t1194	ENOG410PWDV	S	FAD dependent oxidoreductase
scaffold1.t1195	ENOG410Q1VF	H	Aminotransferase class-III
scaffold1.t1196	ENOG410PM0F	J	Amidase
scaffold1.t1197	ENOG410PU4K	S	NA
scaffold1.t1198	ENOG410PIWK	J	40s ribosomal protein s15
scaffold1.t1199	ENOG410QA4X	S	NA
scaffold1.t1200	ENOG410PS0D	S	NADH-ubiquinone oxidoreductase 178 kDa subunit
scaffold1.t1201	ENOG410QAAQ	S	NA
scaffold1.t1202	ENOG410PTE0	S	conserved hypothetical protein
scaffold1.t1203	ENOG410PYRK	S	NA
scaffold1.t1204	ENOG410PKCI	S	NAD binding Rossmann fold oxidoreductase
scaffold1.t1205	ENOG410PNZS	L	oligoribonuclease
scaffold1.t1206	ENOG410PHM1	G	Phosphoglucomutase
scaffold1.t1207	ENOG410PKNZ	S	NA
scaffold1.t1208	ENOG410PRUP	K	DNA-binding protein that induces severe bending of DNA. Required for DNA-binding by the FACT complex, a general chromatin factor that acts to reorganize nucleosomes. The FACT complex is involved in multiple processes that require DNA as a template such as mRNA elongation, DNA replication and DNA repair. Also augments the fidelity of transcription by RNA polymerase III independently of any role in…
scaffold1.t1209	ENOG410PX1J	S	Centromere protein H (CENP-H)
scaffold1.t1210	ENOG410PJTE	U	Involved in cytoplasm to vacuole transport (Cvt) and pexophagy (By similarity)
scaffold1.t1211	ENOG410Q8SW	S	NA
scaffold1.t1212	ENOG410PSA2	S	NA
scaffold1.t1213	ENOG410PFRG	O	ubiquitin carboxyl-terminal hydrolase
scaffold1.t1214	ENOG410PMEZ	S	glycosyltransferase family 31
scaffold1.t1215	ENOG410PJQ9	S	C6 finger domain protein
scaffold1.t1216	ENOG410PJQ9	S	C6 finger domain protein
scaffold1.t1217	ENOG410PRP8	J	Acetyltransferase (GNAT) family
scaffold1.t1218	ENOG410PJIG	C	NADH-ubiquinone oxidoreductase 49 kDa subunit
scaffold1.t1219	ENOG410PFEE	H	(Ubiquinone) biosynthesis
scaffold1.t1220	ENOG410PHGI	S	sister chromatid separation protein
scaffold1.t1221	ENOG410PJIQ	C	Mitochondrial membrane ATP synthase (F(1)F(0) ATP synthase or Complex V) produces ATP from ADP in the presence of a proton gradient across the membrane which is generated by electron transport complexes of the respiratory chain. F-type ATPases consist of two structural domains, F(1) - containing the extramembraneous catalytic core and F(0) - containing the membrane proton channel, linked together…
scaffold1.t1222	ENOG410PFB4	J	Ribosome biogenesis protein Noc4
scaffold1.t1223	ENOG410PG66	P	CorA family metal ion transporter
scaffold1.t1224	ENOG410PMBW	A	polyadenylation factor subunit CstF64
scaffold1.t1225	ENOG410PH7U	U	COPII-coated vesicle membrane protein Erv46
scaffold1.t1226	ENOG410PJP6	S	cell cycle inhibitor Nif1
scaffold1.t1227	ENOG410PH45	O	The proteasome is a multicatalytic proteinase complex which is characterized by its ability to cleave peptides with Arg, Phe, Tyr, Leu, and Glu adjacent to the leaving group at neutral or slightly basic pH. The proteasome has an ATP-dependent proteolytic activity (By similarity)
scaffold1.t1229	ENOG410QAPZ	S	NA
scaffold1.t1230	ENOG410PI11	K	DNA-directed RNA polymerases I and III
scaffold1.t1231	ENOG410PIEM	O	NEDD8-activating enzyme E1 catalytic subunit
scaffold1.t1232	ENOG410PJ5W	S	Telomere length regulation protein
scaffold1.t1233	ENOG410PHC2	T	serine threonin protein kinase
scaffold1.t1234	ENOG410PT0F	S	NA
scaffold1.t1235	ENOG410PK6Y	L	repair protein PSO2 SNM1
scaffold1.t1236	ENOG410PQNA	A	Small nuclear ribonucleoprotein (LSM2)
scaffold1.t1237	ENOG410PFEU	O	SCF ubiquitin ligase subunit CulC
scaffold1.t1238	ENOG410PQUF	A	Small nuclear ribonucleoprotein
scaffold1.t1239	ENOG410PKX9	J	N(5)-glutamine methyltransferase MTQ2
scaffold1.t1240	ENOG410PGJV	S	NA
scaffold1.t1241	ENOG410PHRI	I	phosphotransferase enzyme family domain protein
scaffold1.t1242	ENOG410PGAJ	T	GTPase-activating protein
scaffold1.t1243	ENOG410QA4E	S	NA
scaffold1.t1244	ENOG410PN2B	O	AhpC TSA family protein
scaffold1.t1245	ENOG410PQKV	K	CCAAT-binding transcription factor subunit HAPB
scaffold1.t1246	ENOG410PJBF	S	CorA-like Mg2+ transporter protein
scaffold1.t1247	ENOG410PI2N	B	Histone chaperone that facilitates histone deposition and histone exchange and removal during nucleosome assembly and disassembly
scaffold1.t1248	ENOG410PHT3	A	component of the cleavage factor IA (CFIA) complex, which is involved in the endonucleolytic cleavage during polyadenylation-dependent pre-mRNA 3'-end formation
scaffold1.t1249	ENOG410PISF	J	eukaryotic translation initiation factor
scaffold1.t1250	ENOG410QAF0	S	NA
scaffold1.t1251	ENOG410PH1F	E	saccharopine dehydrogenase
scaffold1.t1252	ENOG410QAQN	S	NA
scaffold1.t1253	ENOG410QDJA	G	Allantoate
scaffold1.t1255	ENOG410QDDC	U	SNARE-dependent exocytosis protein
scaffold1.t1256	ENOG410QAI7	S	ZnF_C2H2
scaffold1.t1258	ENOG410Q9CA	S	NA
scaffold1.t1259	ENOG410Q9RV	S	Fungal specific transcription factor domain
scaffold1.t1260	ENOG410PKBG	S	Polynucleotide 5'-kinase involved in rRNA processing (By similarity)
scaffold1.t1261	ENOG410PSVB	S	conserved hypothetical protein
scaffold1.t1262	ENOG410PJZF	I	resistance protein
scaffold1.t1263	ENOG410PFTR	T	calcium calmodulin-dependent protein kinase
scaffold1.t1264	ENOG410PQCW	J	Peptidyl-tRNA hydrolase
scaffold1.t1265	ENOG410PJXW	A	RNA recognition motif. (a.k.a. RRM, RBD, or RNP domain)
scaffold1.t1266	ENOG410QA48	S	NA
scaffold1.t1267	ENOG410PGNB	S	(Rhomboid) family
scaffold1.t1268	ENOG410PM66	B	LisH
scaffold1.t1269	ENOG410PTJ7	S	NA
scaffold1.t1270	ENOG410PHCT	O	metallo-protease
scaffold1.t1271	ENOG410PGXP	I	Acetate-CoA ligase
scaffold1.t1272	ENOG410PGQJ	L	replication factor C subunit
scaffold1.t1273	ENOG410PFN9	J	mitochondrial 54S ribosomal protein YmL47
scaffold1.t1274	ENOG410PH5D	L	replication factor C subunit
scaffold1.t1275	ENOG410QB3P	S	NA
scaffold1.t1276	ENOG410QB3P	S	NA
scaffold1.t1277	ENOG410PSSK	S	DASH complex subunit Dad1
scaffold1.t1278	ENOG410PH7Y	K	MYB DNA-binding domain protein
scaffold1.t1279	ENOG410PHG4	O	Deoxyhypusine synthase
scaffold1.t1280	ENOG410PJDA	S	aldo-keto reductase
scaffold1.t1281	ENOG410PJDA	S	aldo-keto reductase
scaffold1.t1282	ENOG410PIJP	S	quinate utilisation oxidoreductase QutH
scaffold1.t1283	ENOG410PMYZ	Q	tRNA (uracil-5-)-methyltransferase TRM9
scaffold1.t1284	ENOG410PKQ5	K	Myb, DNA-binding
scaffold1.t1285	ENOG410PF90	O	cell polarity protein
scaffold1.t1286	ENOG410PK48	O	RING finger domain protein
scaffold1.t1287	ENOG410PKUP	S	NA
scaffold1.t1288	ENOG410Q9MI	S	Glycosyl hydrolase catalytic core
scaffold1.t1289	ENOG410PNDQ	S	C6 zinc finger domain-containing protein
scaffold1.t1290	ENOG410PSJA	S	Inherit from NOG: Conserved hypothetical, protein
scaffold1.t1291	ENOG410PJC4	S	Bacterial low temperature requirement A protein (LtrA)
scaffold1.t1292	ENOG410PS16	C	Mitochondrial ATP synthase epsilon chain domain-containing protein
scaffold1.t1293	ENOG410PH4J	S	amino-acid N-acetyltransferase subunit Mak10
scaffold1.t1294	ENOG410PHVF	C	peroxisomal membrane protein
scaffold1.t1295	ENOG410PNFW	S	AT_hook
scaffold1.t1296	ENOG410PJ50	O	26S proteasome non-ATPase regulatory subunit 11
scaffold1.t1297	ENOG410PMR5	O	Essential component of the PAM complex, a complex required for the translocation of transit peptide-containing proteins from the inner membrane into the mitochondrial matrix in an ATP-dependent manner
scaffold1.t1298	ENOG410PFVZ	S	GTP-binding protein
scaffold1.t1299	ENOG410PQMI	K	transcriptional elongation regulator Elc1 Elongin C
scaffold1.t1300	ENOG410PGPY	A	Lariat debranching enzyme
scaffold1.t1301	ENOG410PK5C	D	maintenance of ploidy protein mob1
scaffold1.t1302	ENOG410PNEN	C	Mitochondrial membrane ATP synthase (F(1)F(0) ATP synthase or Complex V) produces ATP from ADP in the presence of a proton gradient across the membrane which is generated by electron transport complexes of the respiratory chain. F-type ATPases consist of two structural domains, F(1) - containing the extramembraneous catalytic core and F(0) - containing the membrane proton channel, linked together…
scaffold1.t1303	ENOG410PGNA	G	cytoplasm protein
scaffold1.t1304	ENOG410PG3D	I	diphosphate synthase
scaffold1.t1305	ENOG410PJWH	B	PHD finger domain protein
scaffold1.t1306	ENOG410PK83	S	leucine Rich Repeat
scaffold1.t1307	ENOG410PGDY	C	Vacuolar ATP synthase
scaffold1.t1308	ENOG410PIVA	A	Component of the cleavage factor I (CF I) involved in pre-mRNA 3'-end processing (By similarity)
scaffold1.t1309	ENOG410PHE4	S	conserved hypothetical protein
scaffold1.t1310	ENOG410PG53	E	Nitrilase
scaffold1.t1312	ENOG410PPQD	Z	Functions as component of the Arp2 3 complex which is involved in regulation of actin polymerization and together with an activating nucleation-promoting factor (NPF) mediates the formation of branched actin networks (By similarity)
scaffold1.t1313	ENOG410PJCF	Q	Methyltransferase domain
scaffold1.t1314	ENOG410PF9E	U	complex, subunit alpha
scaffold1.t1315	ENOG410PMCC	S	Alanine racemase family protein
scaffold1.t1316	ENOG410PJ8B	S	conserved hypothetical protein
scaffold1.t1317	ENOG410PMSZ	S	deacetylase complex subunit Sds3
scaffold1.t1318	ENOG410PJUE	S	Methyltransferase
scaffold1.t1319	ENOG410PHT4	S	ARS binding protein Abp2
scaffold1.t1320	ENOG410PGPU	G	galactose-proton symport
scaffold1.t1321	ENOG410PF8H	M	serine threonine protein kinase
scaffold1.t1322	ENOG410PGQA	G	dienelactone hydrolase
scaffold1.t1323	ENOG410PHCS	Q	Cooperates with the reticulon proteins and tubule- shaping DP1 family proteins to generate and maintain the structure of the tubular endoplasmic reticulum network. Has GTPase activity, which is required for its function in ER organization (By similarity)
scaffold1.t1324	ENOG410PJ2H	L	Endonuclease that specifically degrades the RNA of RNA- DNA hybrids (By similarity)
scaffold1.t1325	ENOG410PP80	O	Cupin domain protein
scaffold1.t1326	ENOG410PFI4	A	Plays a role in maintaining the mitochondrial genome and in controlling the mtDNA escape. Involved in the regulation of mtDNA nucleotide structure and number. May have a dispensable role in early maturation of pre-rRNA (By similarity)
scaffold1.t1327	ENOG410PQK5	S	Protein of unknown function (DUF3128)
scaffold1.t1328	ENOG410PFQW	O	heat shock
scaffold1.t1329	ENOG410PWRU	S	NA
scaffold1.t1330	ENOG410PH3Y	G	MFS multidrug transporter
scaffold1.t1331	ENOG410PGGI	I	carnitine acetyl transferase
scaffold1.t1332	ENOG410PGBQ	J	rna-binding protein
scaffold1.t1333	ENOG410PG3S	K	DNA-directed RNA Polymerase
scaffold1.t1334	ENOG410PIMG	L	DNA repair protein RAD57
scaffold1.t1335	ENOG410PG8Y	J	Ribosomal protein L15
scaffold1.t1336	ENOG410QAM0	S	NA
scaffold1.t1337	ENOG410PGK6	S	PSP1 domain protein
scaffold1.t1338	ENOG410QAPV	S	NA
scaffold1.t1339	ENOG410PGI9	S	WD repeat-containing protein
scaffold1.t1340	ENOG410PNJ7	S	SUR7/PalI family
scaffold1.t1341	ENOG410PKK5	O	Inherit from KOG: heat shock
scaffold1.t1342	ENOG410QB2V	S	NA
scaffold1.t1343	ENOG410QDCK	T	serine threonine-protein phosphatase
scaffold1.t1344	ENOG410Q075	S	NA
scaffold1.t1345	ENOG410PP0A	J	ribosome recycling factor domain-containing protein
scaffold1.t1346	ENOG410PFH7	C	succinate-semialdehyde dehydrogenase
scaffold1.t1347	ENOG410PRRV	S	Inherit from NOG: Conserved hypothetical, protein
scaffold1.t1348	ENOG410PHA0	T	Histidine kinase
scaffold1.t1349	ENOG410PJRW	S	Conserved lysine-rich protein
scaffold1.t1350	ENOG410QB4P	S	NA
scaffold1.t1351	ENOG410PTCU	J	ribosomal protein
scaffold1.t1352	ENOG410PS7B	S	Complex 1 protein (LYR family)
scaffold1.t1353	ENOG410PP5R	S	Acetyltransferase (GNAT) family
scaffold1.t1354	ENOG410PQR3	S	DUF614 domain protein
scaffold1.t1355	ENOG410QE6G	F	Catalyzes the conversion of inosine 5'-phosphate (IMP) to xanthosine 5'-phosphate (XMP), the first committed and rate- limiting step in the de novo synthesis of guanine nucleotides, and therefore plays an important role in the regulation of cell growth (By similarity)
scaffold1.t1356	ENOG410PGI5	S	Raffinose synthase protein Sip1
scaffold1.t1357	ENOG410PGP4	O	mitochondrial processing peptidase beta subunit
scaffold1.t1358	ENOG410PP2X	K	transcription initiation factor TFIID
scaffold1.t1359	ENOG410PJJQ	E	Histidine biosynthesis trifunctional protein
scaffold1.t1360	ENOG410PH3E	I	nuclear elongation and deformation protein
scaffold1.t1361	ENOG410PISW	S	fibronectin type III
scaffold1.t1362	ENOG410PGSP	U	GARP complex subunit Vps53
scaffold1.t1363	ENOG410PF9Q	O	thioredoxin reductase
scaffold1.t1364	ENOG410PGEJ	M	UDP-N-acetylglucosamine pyrophosphorylase
scaffold1.t1365	ENOG410PHYS	L	dna glycosylase
scaffold1.t1366	ENOG410PFT0	B	Chromatin interaction component of the NuA4 histone acetyltransferase complex which is involved in transcriptional activation of selected genes principally by acetylation of nucleosomal histone H4 and H2A. The NuA4 complex is also involved in DNA repair. Is required for NuA4 complex integrity. Component of the SWR1 complex which mediates the ATP-dependent exchange of histone H2A for the H2A varia…
scaffold1.t1367	ENOG410PFJ1	J	lysyl-tRNA synthetase
scaffold1.t1368	ENOG410PIIZ	S	Putative TOS1-like glycosyl hydrolase (DUF2401)
scaffold1.t1369	ENOG410PG1I	A	ATP-dependent RNA helicase involved in 40S ribosomal subunit biogenesis. Required for the processing and cleavage of 35S pre-rRNA at sites A0, A1, and A2, leading to mature 18S rRNA
scaffold1.t1370	ENOG410PXR5	S	NA
scaffold1.t1372	ENOG410QAGB	S	NA
scaffold1.t1373	ENOG410Q01T	S	NA
scaffold1.t1374	ENOG410Q01T	S	NA
scaffold1.t1375	ENOG410PN05	S	NA
scaffold1.t1376	ENOG410PNRM	S	PIG-P
scaffold1.t1377	ENOG410PG1T	U	Golgi complex component (Vps8)
scaffold1.t1378	ENOG410PNC0	S	Protein of unknown function (DUF3752)
scaffold1.t1379	ENOG410PG37	O	RING finger domain protein
scaffold1.t1380	ENOG410PN4Y	O	PPIases accelerate the folding of proteins (By similarity)
scaffold1.t1381	ENOG410PQD0	S	conserved hypothetical protein
scaffold1.t1382	ENOG410PSAR	K	Transcription factor
scaffold1.t1383	ENOG410PFH8	A	Multiple RNA-binding domain-containing protein 1
scaffold1.t1384	ENOG410PRDG	Z	Dynein light chain
scaffold1.t1385	ENOG410PJM6	S	NA
scaffold1.t1386	ENOG410Q9N2	S	NA
scaffold1.t1387	ENOG410PGUK	A	Glucose-inducible SAM-dependent methyltransferase Rrg1
scaffold1.t1388	ENOG410Q009	S	NA
scaffold1.t1389	ENOG410PIAS	S	conserved hypothetical protein
scaffold1.t1390	ENOG410PRZ2	K	DNA-directed RNA
scaffold1.t1391	ENOG410PG3P	S	U3 small nucleolar RNA-associated protein
scaffold1.t1392	ENOG410PG78	Q	Oxidoreductase, 2OG-Fe(II) oxygenase family
scaffold1.t1393	ENOG410PS9A	S	4F5 protein family
scaffold1.t1394	ENOG410PJHR	C	FAD binding
scaffold1.t1395	ENOG410PSC0	S	Inherit from euNOG: Conserved hypothetical protein
scaffold1.t1396	ENOG410PVAC	S	Protein of unknown function (DUF1479)
scaffold1.t1397	ENOG410PH90	V	BAP31 domain protein
scaffold1.t1398	ENOG410PN4E	K	SET
scaffold1.t1399	ENOG410PFSH	S	sphingolipid long chain base-responsive protein
scaffold1.t1400	ENOG410PS56	S	conserved hypothetical protein
scaffold1.t1401	ENOG410PGTD	L	DNA excision repair protein
scaffold1.t1402	ENOG410PGC4	S	morphogenesis protein
scaffold1.t1403	ENOG410PGX3	L	Excises uracil residues from the DNA which can arise as a result of misincorporation of dUMP residues by DNA polymerase or due to deamination of cytosine (By similarity)
scaffold1.t1404	ENOG410PFCT	O	ubiquitin-protein ligase Sel1 Ubx2
scaffold1.t1405	ENOG410PSAY	S	NA
scaffold1.t1406	ENOG410PRIJ	S	NA
scaffold1.t1407	ENOG410PHII	J	alanyl-tRNA synthetase
scaffold1.t1408	ENOG410Q0WD	S	Pfam:DUF185
scaffold1.t1409	ENOG410PIEF	E	cysteine synthase
scaffold1.t1410	ENOG410PFX1	K	transcription elongation factor SII
scaffold1.t1411	ENOG410PJ9K	S	DUF726 domain protein
scaffold1.t1412	ENOG410PPUQ	S	Inherit from NOG: Conserved hypothetical, protein
scaffold1.t1413	ENOG410PGHR	S	tRNA(His) guanylyltransferase
scaffold1.t1414	ENOG410PF85	S	component swd1
scaffold1.t1415	ENOG410PGUD	K	DNA-directed RNA Polymerase
scaffold1.t1416	ENOG410PU05	S	NA
scaffold1.t1417	ENOG410Q9RH	S	NA
scaffold1.t1420	ENOG410PRVU	S	NA
scaffold1.t1421	ENOG410PHFD	S	Nucleoside-diphosphate-sugar epimerase
scaffold1.t1422	ENOG410PIHJ	O	Heat shock protein
scaffold1.t1423	ENOG410PYIJ	S	NA
scaffold1.t1424	ENOG410PIFW	S	F-box domain-containing protein
scaffold1.t1425	ENOG410PPA1	S	SprT-like family
scaffold1.t1426	ENOG410PFNS	G	MFS transporter
scaffold1.t1428	ENOG410PFBX	M	May mediate the reduction of outer membrane cytochrome b5 (By similarity)
scaffold1.t1429	ENOG410PKCU	T	SH3 domain-containing protein
scaffold1.t1430	ENOG410PFTI	A	Processively dephosphorylates Ser-5 of the heptad repeats YSPTSPS in the C-terminal domain of the largest RNA polymerase II subunit (rpb1) (By similarity)
scaffold1.t1431	ENOG410PUA4	S	Alcohol acetyltransferase
scaffold1.t1432	ENOG410PK5B	S	cell polarity protein
scaffold1.t1434	ENOG410PXT3	L	JmjC domain, hydroxylase
scaffold1.t1435	ENOG410PQQR	S	NA
scaffold1.t1437	ENOG410PN0B	O	PPIases accelerate the folding of proteins
scaffold1.t1438	ENOG410Q9HS	S	NA
scaffold1.t1439	ENOG410PHGD	O	PPIases accelerate the folding of proteins. It catalyzes the cis-trans isomerization of proline imidic peptide bonds in oligopeptides. Involved in pre-mRNA splicing (By similarity)
scaffold1.t1440	ENOG410PG48	K	heat shock transcription factor
scaffold1.t1441	ENOG410PI0X	D	G1 S-specific cyclin
scaffold1.t1442	ENOG410PREK	O	DnaJ domain protein
scaffold1.t1443	ENOG410PHDN	P	zinc cadmium resistance protein
scaffold1.t1444	ENOG410PVGZ	S	NA
scaffold1.t1445	ENOG410PM3F	S	DUF52 domain protein
scaffold1.t1446	ENOG410PK20	U	SNARE domain protein
scaffold1.t1447	ENOG410Q0PB	S	NA
scaffold1.t1448	ENOG410PFYY	G	chitinase
scaffold1.t1449	ENOG410QB0Q	S	NA
scaffold1.t1450	ENOG410PKZQ	A	mRNA 3'-end-processing protein YTH1
scaffold1.t1451	ENOG410PFR7	S	conserved hypothetical protein
scaffold1.t1452	ENOG410PH5J	J	amidase family
scaffold1.t1453	ENOG410QEDF	S	NA
scaffold1.t1455	ENOG410PFKN	C	Aldehyde dehydrogenase
scaffold1.t1456	ENOG410PT0C	S	NA
scaffold1.t1457	ENOG410PGWE	U	intracellular protein transport protein (Sat1)
scaffold1.t1458	ENOG410PKGW	S	WD repeat protein
scaffold1.t1459	ENOG410PKSS	K	Bromodomain
scaffold1.t1460	ENOG410PG2V	M	phosphatidylinositol N-acetylglucosaminyltransferase GPI3 subunit
scaffold1.t1461	ENOG410PIR2	A	ATP-binding RNA helicase involved in the biogenesis of 60S ribosomal subunits and is required for the normal formation of 25S and 5.8S rRNAs (By similarity)
scaffold1.t1462	ENOG410QA2J	S	NA
scaffold1.t1463	ENOG410PR5S	S	integral membrane protein
scaffold1.t1464	ENOG410PX0R	S	NA
scaffold1.t1465	ENOG410PKZB	S	C6 transcription factor
scaffold1.t1466	ENOG410PWM5	K	Transcription factor
scaffold1.t1467	ENOG410PI3R	L	DNA- helicase
scaffold1.t1468	ENOG410PMC7	T	RAM signalling pathway protein domain-containing protein
scaffold1.t1469	ENOG410PS1T	S	conserved hypothetical protein
scaffold1.t1470	ENOG410PKTC	I	steroid alpha reductase family protein
scaffold1.t1471	ENOG410PT74	S	conserved hypothetical protein
scaffold1.t1472	ENOG410PI2H	J	40S ribosomal protein S8
scaffold1.t1473	ENOG410PHI4	U	GTPase-activating protein
scaffold1.t1474	ENOG410PHS9	O	Ubiquitin-protein ligase
scaffold1.t1475	ENOG410PHTT	J	40S ribosomal protein S6
scaffold1.t1476	ENOG410PQUV	S	Sister chromatid cohesion protein Ctf8
scaffold1.t1477	ENOG410PH0C	J	diphthamide biosynthesis protein 1
scaffold1.t1478	ENOG410PI53	C	vacuolar atp synthase subunit b
scaffold1.t1479	ENOG410PG5B	I	Hydroxymethylglutaryl-CoA lyase
scaffold1.t1480	ENOG410PFTH	Z	Tubulin is the major constituent of microtubules. It binds two moles of GTP, one at an exchangeable site on the beta chain and one at a non-exchangeable site on the alpha chain
scaffold1.t1481	ENOG410PQZA	S	conserved hypothetical protein
scaffold1.t1482	ENOG410Q9M5	S	NA
scaffold1.t1483	ENOG410PPEK	S	endo-glucanase
scaffold1.t1484	ENOG410PG74	A	PAB1 binding protein
scaffold1.t1485	ENOG410PJDW	C	reductase complex core protein 2
scaffold1.t1486	ENOG410PIIH	K	DNA-dependent RNA polymerase catalyzes the transcription of DNA into RNA using the four ribonucleoside triphosphates as substrates. Specific core component of RNA polymerase III which synthesizes small RNAs, such as 5S rRNA and tRNAs (By similarity)
scaffold1.t1487	ENOG410PF7V	C	Mitochondrial carrier protein
scaffold1.t1488	ENOG410PG0R	S	conserved hypothetical protein
scaffold1.t1489	ENOG410PS2N	S	DASH complex subunit Dad3
scaffold1.t1490	ENOG410PJY2	J	mitochondrial 37S ribosomal protein MRPS5
scaffold1.t1491	ENOG410PS06	S	NA
scaffold1.t1492	ENOG410PG76	T	Ras guanyl-nucleotide exchange factor RasGEF
scaffold1.t1493	ENOG410PYH3	S	NA
scaffold1.t1494	ENOG410PRP3	S	HIT zinc finger
scaffold1.t1495	ENOG410PJ96	O	HIRA-interacting protein 5
scaffold1.t1496	ENOG410PJR0	Q	Dehydrogenase
scaffold1.t1497	ENOG410PRPI	S	NA
scaffold1.t1498	ENOG410PM7H	K	transcription factor TFIIA complex subunit Toa1
scaffold1.t1499	ENOG410PG1N	G	hydrolase family 47 protein
scaffold1.t1500	ENOG410PIDR	D	cell division cycle protein Cdc20
scaffold1.t1501	ENOG410PIC0	S	Kelch repeat protein
scaffold1.t1502	ENOG410PI5F	K	Transcription factor
scaffold1.t1503	ENOG410PIQU	S	mitochondrial hypoxia responsive domain protein
scaffold1.t1504	ENOG410QE7F	S	Kelch motif
scaffold1.t1505	ENOG410PFC8	J	Catalyzes the synthesis of dihydrouridine, a modified base found in the D-loop of most tRNAs. Specifically modifies U47 in cytoplasmic tRNAs (By similarity)
scaffold1.t1506	ENOG410PFZY	U	peroxisomal membrane protein
scaffold1.t1507	ENOG410PMS3	S	NA
scaffold1.t1508	ENOG410PG3Q	B	Required for replication-independent chromatin assembly and for the periodic repression of histone gene transcription during the cell cycle (By similarity)
scaffold1.t1509	ENOG410PUII	G	Sugar (and other) transporter
scaffold1.t1510	ENOG410PFR8	P	Arylsulfatase
scaffold1.t1511	ENOG410PH0S	Q	transporter
scaffold1.t1512	ENOG410PP7H	S	NA
scaffold1.t1513	ENOG410PJ8Z	O	ATPase family associated with various cellular activities (AAA)
scaffold1.t1514	ENOG410QAUC	S	NA
scaffold1.t1515	ENOG410PI06	T	Autophagy protein Apg6
scaffold1.t1516	ENOG410PSQT	S	Myb-like DNA-binding domain protein
scaffold1.t1517	ENOG410PFPZ	D	serine threonine-protein kinase
scaffold1.t1518	ENOG410PTSH	S	NA
scaffold1.t1519	ENOG410PK4D	S	conserved hypothetical protein
scaffold1.t1520	ENOG410PJT9	S	conserved hypothetical protein
scaffold1.t1521	ENOG410PFMT	J	40S ribosomal protein S11
scaffold1.t1522	ENOG410PGE3	S	Chromosome segregation protein
scaffold1.t1524	ENOG410PZVS	S	NA
scaffold1.t1525	ENOG410PM3B	S	conserved hypothetical protein
scaffold1.t1526	ENOG410PJC9	S	Glutathione-dependent formaldehyde-activating enzyme
scaffold1.t1527	ENOG410PHKQ	H	Catalyzes conversion of folates to polyglutamate derivatives allowing concentration of folate compounds in the cell and the intracellular retention of these cofactors, which are important substrates for most of the folate-dependent enzymes that are involved in one-carbon transfer reactions involved in purine, pyrimidine and amino acid synthesis (By similarity)
scaffold1.t1528	ENOG410PUGF	H	Catalyzes conversion of folates to polyglutamate derivatives allowing concentration of folate compounds in the cell and the intracellular retention of these cofactors, which are important substrates for most of the folate-dependent enzymes that are involved in one-carbon transfer reactions involved in purine, pyrimidine and amino acid synthesis (By similarity)
scaffold1.t1529	ENOG410PFS9	M	Multifunctional regulator of mitochondrial architecture and protein biogenesis. May act in concert with ATP synthase dimers to generate inner membrane structure and consequently normal mitochondrial morphology. Plays a role in keeping cristae membranes connected to the inner boundary membrane. Promotes protein import via the mitochondrial intermembrane space assembly (MIA) pathway (By similarity)
scaffold1.t1530	ENOG410PG62	U	gtp-binding protein
scaffold1.t1531	ENOG410PGMX	I	phosphoinositide phosphatase
scaffold1.t1532	ENOG410PY3F	S	Inherit from euNOG: Conserved hypothetical protein
scaffold1.t1533	ENOG410PGFU	J	Isoleucyl-tRNA synthetase
scaffold1.t1534	ENOG410PJRU	S	conserved hypothetical protein
scaffold1.t1535	ENOG410QB1W	S	NA
scaffold1.t1536	ENOG410PPN5	U	Tom37 C-terminal domain
scaffold1.t1537	ENOG410PHWS	G	GPI transamidase component
scaffold1.t1538	ENOG410PH1N	J	Component of the NOP7 complex, which is required for maturation of the 25S and 5.8S ribosomal RNAs and formation of the 60S ribosome (By similarity)
scaffold1.t1539	ENOG410PMQC	S	RNA polymerase I specific transcription initiation factor
scaffold1.t1540	ENOG410PFMI	Z	kinesin-like protein
scaffold1.t1541	ENOG410PQDV	S	conserved hypothetical protein
scaffold1.t1542	ENOG410PK96	S	conserved hypothetical protein
scaffold1.t1543	ENOG410PGJU	P	transporter
scaffold1.t1544	ENOG410PHT0	T	serine threonine protein kinase
scaffold1.t1545	ENOG410PH5V	G	GPI-anchored wall transfer protein 1
scaffold1.t1546	ENOG410PQ5S	S	NA
scaffold1.t1547	ENOG410PJ0I	S	Polysaccharide synthase
scaffold1.t1548	ENOG410PR9Y	S	NA
scaffold1.t1549	ENOG410PK7T	I	enoyl-CoA hydratase isomerase family protein
scaffold1.t1550	ENOG410PJFF	S	conserved hypothetical protein
scaffold1.t1551	ENOG410PGHW	C	d-lactate dehydrogenase
scaffold1.t1552	ENOG410PJ3C	S	UPF0183 domain protein
scaffold1.t1553	ENOG410PJ3C	S	UPF0183 domain protein
scaffold1.t1554	ENOG410PHTC	J	Amidase
scaffold1.t1555	ENOG410PRYB	S	NA
scaffold1.t1556	ENOG410PKDR	K	cutinase gene palindrome-binding protein
scaffold1.t1558	ENOG410PG7Q	L	DNA repair protein Rad50
scaffold1.t1559	ENOG410PKJQ	G	MFS drug transporter
scaffold1.t1560	ENOG410PH78	Q	monooxygenase
scaffold1.t1561	ENOG410PFV4	S	Fungal_trans
scaffold1.t1562	ENOG410PMEW	S	conserved hypothetical protein
scaffold1.t1563	ENOG410PIAN	O	Sporulation protein RMD5
scaffold1.t1564	ENOG410PJ9C	S	Sin3 complex subunit Stb2
scaffold1.t1565	ENOG410PRSX	U	mitochondrial import inner membrane translocase subunit tim-10
scaffold1.t1566	ENOG410PICX	C	Dehydrogenase
scaffold1.t1568	ENOG410PHJM	K	Transcription factor
scaffold1.t1569	ENOG410PYYX	S	NA
scaffold1.t1570	ENOG410PHKG	G	hydrolase family 47 protein
scaffold1.t1571	ENOG410PNKV	F	adenine phosphoribosyltransferase
scaffold1.t1572	ENOG410PK0Z	S	NA
scaffold1.t1573	ENOG410PH42	O	Peroxisomal biogenesis factor 2
scaffold1.t1574	ENOG410QB5A	S	NA
scaffold1.t1575	ENOG410PM6F	S	NA
scaffold1.t1576	ENOG410PM1V	O	RING finger domain protein
scaffold1.t1577	ENOG410PHK3	S	NIMA-interacting protein TinC
scaffold1.t1578	ENOG410PMG6	B	HMG box protein
scaffold1.t1579	ENOG410PTWY	S	NA
scaffold1.t1580	ENOG410PNK9	S	May be involved in cellular response to stress. Required to maintain mitochondrial DNA (mtDNA) integrity and stability (By similarity)
scaffold1.t1581	ENOG410PRE8	S	conserved hypothetical protein
scaffold1.t1582	ENOG410PGJP	S	N-acetyltransferase 10
scaffold1.t1583	ENOG410Q8WK	S	NA
scaffold1.t1584	ENOG410PISY	S	Methyltransferase domain
scaffold1.t1585	ENOG410PHT8	P	zinc metallopeptidase
scaffold1.t1586	ENOG410PJ8C	T	HisKA
scaffold1.t1587	ENOG410PGT8	S	C2 domain
scaffold1.t1589	ENOG410PFDJ	F	Urea amidohydrolase
scaffold1.t1590	ENOG410PFND	B	transcriptional regulator Ngg1
scaffold1.t1591	ENOG410PG8P	I	conserved hypothetical protein
scaffold1.t1592	ENOG410PNQN	C	succinate dehydrogenase
scaffold1.t1593	ENOG410PH73	J	tyrosyl-tRNA synthetase
scaffold1.t1594	ENOG410PHY7	P	nitrogen permease regulator
scaffold1.t1595	ENOG410PHFJ	O	deubiquitination-protection protein dph1
scaffold1.t1596	ENOG410PFAI	Q	alcohol dehydrogenase
scaffold1.t1598	ENOG410PG6E	J	threonyl-trna synthetase
scaffold1.t1599	ENOG410PRHB	K	helix-loop-helix DNA-binding domain-containing protein
scaffold1.t1600	ENOG410PJZR	D	acetylserotonin methytransferase-like protein (ASMTL)
scaffold1.t1601	ENOG410PJPA	K	Bromodomain
scaffold1.t1602	ENOG410PQ43	S	NA
scaffold1.t1603	ENOG410PFQ4	S	NA
scaffold1.t1604	ENOG410QAXM	S	NA
scaffold1.t1605	ENOG410PKBV	J	Arginyl-tRNA synthetase
scaffold1.t1606	ENOG410PITI	O	Heat shock protein
scaffold1.t1607	ENOG410PMRD	C	Globin
scaffold1.t1608	ENOG410QA8E	S	NA
scaffold1.t1609	ENOG410Q8TZ	S	NA
scaffold1.t1610	ENOG410PVKU	S	NA
scaffold1.t1611	ENOG410PZYB	S	LITAF-like zinc ribbon domain
scaffold1.t1612	ENOG410PGVX	P	Flavin-binding monooxygenase-like
scaffold1.t1613	ENOG410PUDB	Q	Cytochrome P450
scaffold1.t1614	ENOG410PPP3	S	conserved hypothetical protein
scaffold1.t1615	ENOG410PRNU	A	Sm
scaffold1.t1616	ENOG410PQ3V	S	Rhodanese-like domain
scaffold1.t1617	ENOG410PFI5	G	Beta-glucosidases are one of a number of cellulolytic enzymes involved in the degradation of cellulosic biomass. Catalyzes the last step releasing glucose from the inhibitory cellobiose
scaffold1.t1618	ENOG410PGWS	P	ZIP family zinc transporter
scaffold1.t1619	ENOG410PKXT	S	conserved hypothetical protein
scaffold1.t1621	ENOG410QAWY	G	Inherit from KOG: Complex I intermediate-associated protein 30 domain containing protein
scaffold1.t1622	ENOG410QAK4	S	NA
scaffold1.t1623	ENOG410PP94	P	Copper transporter
scaffold1.t1624	ENOG410PMIS	S	NA
scaffold1.t1625	ENOG410PRAQ	S	Inherit from NOG: Conserved hypothetical, protein
scaffold1.t1626	ENOG410PRAQ	S	Inherit from NOG: Conserved hypothetical, protein
scaffold1.t1627	ENOG410PJ8R	F	Golgi to endosome transport protein (Ent3)
scaffold1.t1628	ENOG410PM2G	O	PPIases accelerate the folding of proteins (By similarity)
scaffold1.t1629	ENOG410PFKU	K	DNA-directed RNA polymerase III subunit
scaffold1.t1630	ENOG410Q9GC	S	NA
scaffold1.t1631	ENOG410PHUX	B	histone deacetylase
scaffold1.t1632	ENOG410PHCZ	O	26S proteasome regulatory subunit
scaffold1.t1633	ENOG410PYTD	S	NA
scaffold1.t1634	ENOG410Q92K	S	Cutinase
scaffold1.t1635	ENOG410PZS3	S	NA
scaffold1.t1636	ENOG410PU1Z	S	NA
scaffold1.t1637	ENOG410PGJ8	T	calcium calmodulin-dependent protein kinase
scaffold1.t1638	ENOG410PIP0	G	transporter
scaffold1.t1639	ENOG410PKT1	S	Protein of unknown function (DUF1275)
scaffold1.t1640	ENOG410PM15	S	NA
scaffold1.t1641	ENOG410PY9V	S	NA
scaffold1.t1643	ENOG410PH95	O	Prolyl oligopeptidase family
scaffold1.t1644	ENOG410PU19	S	NA
scaffold1.t1645	ENOG410PF8Y	T	CAMK protein kinase
scaffold1.t1646	ENOG410PRPR	S	NA
scaffold1.t1647	ENOG410PFCZ	T	Cactus-binding C-terminus of cactin protein
scaffold1.t1648	ENOG410PY20	K	FH
scaffold1.t1649	ENOG410PQ86	S	conserved hypothetical protein
scaffold1.t1651	ENOG410PQS0	J	Required for the processing of the 20S rRNA-precursor to mature 18S rRNA in a late step of the maturation of 40S ribosomal subunits. Has a physiological role leading to 18S rRNA stability (By similarity)
scaffold1.t1652	ENOG410PPZT	L	Regulatory subunit of the slx1-slx4 structure-specific endonuclease that resolves DNA secondary structures generated during DNA repair and recombination. Has endonuclease activity towards branched DNA substrates, introducing single-strand cuts in duplex DNA close to junctions with ss-DNA (By similarity)
scaffold1.t1653	ENOG410PHTN	K	Transcription factor
scaffold1.t1654	ENOG410PP8J	S	Fic/DOC family
scaffold1.t1655	ENOG410PJUP	L	nudix family hydrolase
scaffold1.t1656	ENOG410PMYQ	J	60s ribosomal protein l23
scaffold1.t1657	ENOG410PR6B	S	NA
scaffold1.t1658	ENOG410PHBU	S	conserved hypothetical protein
scaffold1.t1659	ENOG410PGTW	C	Malic enzyme
scaffold1.t1660	ENOG410PFB0	G	Sugar (and other) transporter
scaffold1.t1661	ENOG410Q9WQ	S	NA
scaffold1.t1662	ENOG410Q90Z	O	alkaline proteinase precursor
scaffold1.t1663	ENOG410QB7F	S	Antibiotic biosynthesis monooxygenase
scaffold1.t1664	ENOG410PGNW	G	Exoglycosidase that cleaves the single beta-linked mannose residue from the non-reducing end of all N-linked glycoprotein oligosaccharides. Involved in the degradation of mannan and galactomannan
scaffold1.t1665	ENOG410PJ0Y	U	RAB
scaffold1.t1666	ENOG410Q9AN	E	HMGL-like
scaffold1.t1667	ENOG410PIUN	Q	3-hydroxyacyl-CoA dehydrogenase
scaffold1.t1668	ENOG410PM3V	C	D-isomer specific 2-hydroxyacid dehydrogenase
scaffold1.t1669	ENOG410PKFT	G	K09885 aquaporin rerated protein, other eukaryote
scaffold1.t1670	ENOG410Q9PN	S	NA
scaffold1.t1671	ENOG410PMPE	S	Transcription factor
scaffold1.t1672	ENOG410PMQ4	S	TIM barrel metal-dependent hydrolase
scaffold1.t1673	ENOG410PI59	O	peptide methionine sulfoxide reductase
scaffold1.t1674	ENOG410PHM7	T	bax inhibitor family protein
scaffold1.t1675	ENOG410Q80J	P	LRR_CC
scaffold1.t1676	ENOG410QA0T	E	HMGL-like
scaffold1.t1677	ENOG410PUP2	S	NA
scaffold1.t1678	ENOG410PUP2	S	NA
scaffold1.t1679	ENOG410PUP2	S	NA
scaffold1.t1680	ENOG410PFIF	E	Threonine dehydratase
scaffold1.t1681	ENOG410Q959	S	NA
scaffold1.t1682	ENOG410PG4P	G	Glycosyl hydrolase
scaffold1.t1683	ENOG410PQMH	S	NA
scaffold1.t1684	ENOG410PH1G	J	nucleolar complex protein
scaffold1.t1685	ENOG410PJD3	U	Vacuolar protein sorting-associated protein
scaffold1.t1686	ENOG410PI4S	U	Component of the ERMES MDM complex, which serves as a molecular tether to connect the endoplasmic reticulum and mitochondria. Components of this complex are involved in the control of mitochondrial shape and protein biogenesis and may function in phospholipid exchange. MDM12 is required for the interaction of the ER-resident membrane protein MMM1 and the outer mitochondrial membrane-resident beta…
scaffold1.t1687	ENOG410PG1R	T	1-phosphatidylinositol-3-phosphate 5-kinase
scaffold1.t1688	ENOG410Q8Q0	S	NA
scaffold1.t1689	ENOG410PS86	T	BolA domain protein
scaffold1.t1690	ENOG410PKQX	I	AMP-binding enzyme
scaffold1.t1691	ENOG410PHEP	J	Translation Initiation Factor
scaffold1.t1692	ENOG410Q9P1	S	NA
scaffold1.t1693	ENOG410PR1C	S	NA
scaffold1.t1694	ENOG410PGCZ	S	conserved hypothetical protein
scaffold1.t1695	ENOG410PIGX	L	Cell division control protein
scaffold1.t1696	ENOG410PQSZ	S	NA
scaffold1.t1697	ENOG410PQSZ	S	NA
scaffold1.t1699	ENOG410PNKT	L	DNA repair protein Rad1
scaffold1.t1700	ENOG410PSPD	S	NA
scaffold1.t1701	ENOG410PFEX	B	Histone acetyltransferase gcn5
scaffold1.t1702	ENOG410PMS8	S	Inherit from NOG: Conserved hypothetical, protein
scaffold1.t1703	ENOG410PGZC	H	biotin synthase
scaffold1.t1704	ENOG410PNP4	S	Inherit from NOG: Conserved hypothetical, protein
scaffold1.t1705	ENOG410PJ42	S	Mannose-p-dolichol utilization defect 1 protein
scaffold1.t1706	ENOG410PU5A	S	NA
scaffold1.t1708	ENOG410PWAT	C	Alcohol dehydrogenase GroES-like domain
scaffold1.t1709	ENOG410PJHM	O	Specifically deglycosylates the denatured form of N- linked glycoproteins in the cytoplasm and assists their proteasome-mediated degradation. Cleaves the beta-aspartyl- glucosamine (GlcNAc) of the glycan and the amide side chain of Asn, converting Asn to Asp. Prefers proteins containing high- mannose over those bearing complex type oligosaccharides. Can recognize misfolded proteins in the endopla…
scaffold1.t1710	ENOG410PFRR	A	U3 small nucleolar RNA-associated protein
scaffold1.t1711	ENOG410PG8T	H	Nicotinate phosphoribosyltransferase
scaffold1.t1712	ENOG410PQGI	S	C6 transcription factor
scaffold1.t1713	ENOG410PX2W	U	CLN3 protein
scaffold1.t1714	ENOG410PVBE	S	NA
scaffold1.t1715	ENOG410PQY2	S	NA
scaffold1.t1716	ENOG410PKTI	S	Pre-rRNA-processing protein IPI3
scaffold1.t1717	ENOG410PPKQ	A	Iron-sulfur cluster biosynthesis protein Isd11
scaffold1.t1718	ENOG410PW0V	S	NA
scaffold1.t1719	ENOG410PMWP	S	conserved hypothetical protein
scaffold1.t1720	ENOG410PIW9	S	conserved hypothetical protein
scaffold1.t1721	ENOG410PZKV	S	NA
scaffold1.t1722	ENOG410PHZS	F	ser Thr protein phosphatase
scaffold1.t1724	ENOG410Q9UT	S	NA
scaffold1.t1725	ENOG410Q9VW	S	NA
scaffold1.t1726	ENOG410Q9VW	S	NA
scaffold1.t1727	ENOG410Q9UT	S	NA
scaffold1.t1729	ENOG410Q9UT	S	NA
scaffold1.t1730	ENOG410Q9MP	S	NA
scaffold1.t1731	ENOG410Q9MP	S	NA
scaffold1.t1732	ENOG410Q9VW	S	NA
scaffold1.t1733	ENOG410PIX9	S	galactose oxidase
scaffold1.t1734	ENOG410PGEM	S	NA
scaffold1.t1735	ENOG410PPFB	S	Inherit from NOG: Alcohol dehydrogenase zinc-binding domain protein
scaffold1.t1736	ENOG410PG71	D	PAP 25A associated domain family
scaffold1.t1737	ENOG410QB8U	S	NA
scaffold1.t1738	ENOG410PQAM	S	NA
scaffold1.t1739	ENOG410Q9GK	S	NA
scaffold1.t1741	ENOG410Q9GR	S	NA
scaffold1.t1742	ENOG410PN5W	Q	Catechol o-methyltransferase
scaffold1.t1743	ENOG410PHX2	S	conserved hypothetical protein
scaffold1.t1744	ENOG410QAEA	K	Inherit from KOG: Zinc finger protein
scaffold1.t1745	ENOG410Q97S	S	NA
scaffold1.t1746	ENOG410PQCS	S	Inherit from euNOG: ZnF_C2H2
scaffold1.t1747	ENOG410PHJJ	I	Histidine acid phosphatase
scaffold1.t1748	ENOG410Q0VC	S	NA
scaffold1.t1749	ENOG410PZXW	S	NA
scaffold1.t1750	ENOG410PZ03	S	NA
scaffold1.t1751	ENOG410QED1	Q	short chain dehydrogenase
scaffold1.t1753	ENOG410Q9SS	S	NA
scaffold1.t1754	ENOG410Q9CU	S	NA
scaffold1.t1755	ENOG410PSEY	S	NA
scaffold1.t1756	ENOG410QARA	E	GMC oxidoreductase
scaffold1.t1757	ENOG410Q00M	S	NA
scaffold1.t1758	ENOG410PWR8	S	NA
scaffold1.t1759	ENOG410PUFJ	S	Fungal Zn(2)-Cys(6) binuclear cluster domain
scaffold1.t1760	ENOG410Q9Y9	S	RTA1 like protein
scaffold1.t1761	ENOG410PMTE	S	GAL4
scaffold1.t1762	ENOG410QDKR	E	amino acid
scaffold1.t1763	ENOG410PM8C	Q	Cytochrome p450
scaffold1.t1764	ENOG410QAFD	J	Isopentenyl transferase
scaffold1.t1765	ENOG410PIAC	C	isoamyl alcohol oxidase
scaffold1.t1766	ENOG410PVPH	S	NmrA-like family
scaffold1.t1767	ENOG410PHH6	Q	Cytochrome p450
scaffold1.t1768	ENOG410PVS1	S	RTA1 domain protein
scaffold1.t1769	ENOG410Q8RK	S	NA
scaffold1.t1770	ENOG410PHTQ	Q	alcohol dehydrogenase
scaffold1.t1771	ENOG410PSGR	K	C6 transcription factor
scaffold1.t1772	ENOG410PR9R	S	conserved hypothetical protein
scaffold1.t1773	ENOG410PFBF	T	GTPase-activating protein
scaffold1.t1774	ENOG410PZQM	S	NA
scaffold1.t1775	ENOG410PW5I	Q	KR domain
scaffold1.t1776	ENOG410QATP	S	Acetyltransferase (GNAT) family
scaffold1.t1777	ENOG410QA5P	T	REC
scaffold1.t1778	ENOG410PSJK	S	NA
scaffold1.t1779	ENOG410PURU	S	NmrA-like family
scaffold1.t1781	ENOG410PMTK	S	Ankyrin repeat
scaffold1.t1782	ENOG410PYHW	S	NA
scaffold1.t1783	ENOG410PXRW	S	NA
scaffold1.t1784	ENOG410PGH3	S	HET domain protein
scaffold1.t1785	ENOG410PNTF	S	DUF636 domain protein
scaffold1.t1786	ENOG410PJR7	S	Transcription factor
scaffold1.t1787	ENOG410QAW4	S	NA
scaffold1.t1788	ENOG410PJU0	I	NRPS-like enzyme
scaffold1.t1789	ENOG410PVSY	S	NmrA-like family
scaffold1.t1790	ENOG410PHTU	T	transporter
scaffold1.t1791	ENOG410PG7J	O	Dipeptidase
scaffold1.t1792	ENOG410QAUY	S	NA
scaffold1.t1793	ENOG410PGHU	G	Major Facilitator Superfamily
scaffold1.t1794	ENOG410Q0CB	S	NA
scaffold1.t1795	ENOG410Q0CB	S	NA
scaffold1.t1796	ENOG410PJ6V	S	Pyrimidine 5'-nucleotidase
scaffold1.t1797	ENOG410PHC0	G	resistance protein
scaffold1.t1798	ENOG410QADW	S	Fungal specific transcription factor domain
scaffold1.t1799	ENOG410PSQJ	S	conidiation-specific protein
scaffold1.t1800	ENOG410Q0SB	S	NA
scaffold1.t1801	ENOG410PIKU	S	NA
scaffold1.t1802	ENOG410PHH2	S	Bacterial protein of unknown function (DUF885)
scaffold1.t1803	ENOG410PMNT	G	Major Facilitator Superfamily
scaffold1.t1804	ENOG410PP4N	S	Pfam:DUF3468
scaffold1.t1805	ENOG410PIEB	E	permease
scaffold1.t1806	ENOG410PRPK	S	NA
scaffold1.t1807	ENOG410PRWN	S	conserved hypothetical protein
scaffold1.t1808	ENOG410QA02	S	NA
scaffold1.t1809	ENOG410PKC0	E	GMC oxidoreductase
scaffold1.t1810	ENOG410PNJ8	S	NA
scaffold1.t1811	ENOG410PNA2	S	fungal specific transcription factor
scaffold1.t1812	ENOG410PI4J	G	Major Facilitator Superfamily
scaffold1.t1813	ENOG410PI1Q	I	Platelet-activating factor acetylhydrolase, isoform II
scaffold1.t1814	ENOG410Q0BR	S	NA
scaffold1.t1815	ENOG410PFG2	O	serine protease
scaffold1.t1816	ENOG410Q92V	S	NA
scaffold1.t1817	ENOG410PS2C	U	NADH-ubiquinone oxidoreductase 9.5 kDa subunit
scaffold1.t1818	ENOG410PIP1	O	oligosaccharyl transferase subunit beta
scaffold1.t1819	ENOG410PKY9	A	pre-mRNA-splicing factor isy1
scaffold1.t1820	ENOG410PTZ4	S	NA
scaffold1.t1821	ENOG410PF9H	E	homoserine O-acetyltransferase
scaffold1.t1822	ENOG410PQNW	S	NA
scaffold1.t1823	ENOG410PNH9	L	nudix family hydrolase
scaffold1.t1824	ENOG410PJH1	L	ADP-ribose pyrophosphatase
scaffold1.t1825	ENOG410Q9VH	S	Glycosyl hydrolases family 16
scaffold1.t1826	ENOG410Q0BS	S	NA
scaffold1.t1827	ENOG410PMZM	U	(MFS) transporter
scaffold1.t1828	ENOG410PJ50	O	26S proteasome non-ATPase regulatory subunit 11
scaffold1.t1829	ENOG410PI7S	O	ubiquitin thiolesterase (OtuB1)
scaffold1.t1830	ENOG410Q92Q	S	Putative methyltransferase
scaffold1.t1831	ENOG410PFSC	E	glutamine synthetase
scaffold1.t1832	ENOG410PHDQ	Q	dehydrogenase reductase family
scaffold1.t1833	ENOG410PGND	C	Isocitrate lyase
scaffold1.t1834	ENOG410PFD1	C	citrate synthase
scaffold1.t1835	ENOG410PXCC	K	Acetyltransferase (GNAT) family
scaffold1.t1836	ENOG410PJVM	G	Cell wall glucanase
scaffold1.t1837	ENOG410PMZQ	O	Glutathione S-transferase
scaffold1.t1838	ENOG410PIMX	L	NF-X1 finger and helicase domain protein
scaffold1.t1839	ENOG410PSAU	S	NA
scaffold1.t1840	ENOG410PFG4	S	GTP-binding protein rho3
scaffold1.t1841	ENOG410PJH6	S	pre-mRNA-splicing factor CWC25
scaffold1.t1842	ENOG410PP96	J	mitochondrial 37S ribosomal protein MRP2
scaffold1.t1843	ENOG410PG84	G	Beta-glucosidases are one of a number of cellulolytic enzymes involved in the degradation of cellulosic biomass. Catalyzes the last step releasing glucose from the inhibitory cellobiose (By similarity)
scaffold1.t1844	ENOG410PGQV	S	Glycosyl hydrolase family 88
scaffold1.t1845	ENOG410QDJA	G	Allantoate
scaffold1.t1846	ENOG410Q9J4	S	NA
scaffold1.t1851	ENOG410Q90G	S	NA
scaffold1.t1854	ENOG410QB0D	S	NA
scaffold1.t1855	ENOG410PUE3	C	succinate-semialdehyde dehydrogenase
scaffold1.t1857	ENOG410PWDT	Q	Flavin containing amine oxidoreductase
scaffold1.t1858	ENOG410PU9K	S	Fungal_trans
scaffold1.t1860	ENOG410PUSQ	S	NACHT domain
scaffold1.t1861	ENOG410PRTX	S	NA
scaffold1.t1862	ENOG410PHCQ	G	MFS transporter
scaffold1.t1863	ENOG410PH5E	S	arsenic resistance protein ArsH
scaffold1.t1864	ENOG410Q9Q2	S	NA
scaffold1.t1865	ENOG410PV91	S	Fungal Zn(2)-Cys(6) binuclear cluster domain
scaffold1.t1866	ENOG410PGVS	C	oxidoreductase, zinc-binding dehydrogenase family
scaffold1.t1867	ENOG410PJ18	E	amino acid
scaffold1.t1868	ENOG410QA5K	S	NA
scaffold1.t1869	ENOG410PNE3	E	dihydrodipicolinate synthetase family protein
scaffold1.t1870	ENOG410PUF8	S	Pfam:DUF3468
scaffold1.t1871	ENOG410Q9C9	S	NA
scaffold1.t1872	ENOG410PUC2	S	Semialdehyde dehydrogenase, NAD binding domain
scaffold1.t1873	ENOG410PJ9J	C	Aldehyde dehydrogenase
scaffold1.t1874	ENOG410PMGY	M	ankyrin repeat
scaffold1.t1876	ENOG410PMBN	S	Glycosyltransferase family 90 protein
scaffold1.t1877	ENOG410PJMB	S	GAL4
scaffold1.t1878	ENOG410QAY3	I	Inherit from COG: alpha beta hydrolase fold
scaffold1.t1879	ENOG410QB5W	E	Transmembrane amino acid transporter protein
scaffold1.t1880	ENOG410Q043	S	NA
scaffold1.t1881	ENOG410PXME	S	NA
scaffold1.t1882	ENOG410QAF2	M	Ankyrin repeat
scaffold1.t1883	ENOG410Q9Z0	S	NA
scaffold1.t1884	ENOG410PZC4	S	NA
scaffold1.t1885	ENOG410PT3D	S	NA
scaffold1.t1886	ENOG410Q8SD	S	NA
scaffold1.t1887	ENOG410QE0I	G	Major Facilitator Superfamily
scaffold1.t1888	ENOG410PWZ9	E	Inherit from COG: lipolytic protein G-D-S-L family
scaffold1.t1889	ENOG410QAJJ	S	NA
scaffold1.t1890	ENOG410PX78	S	RHOD
scaffold1.t1891	ENOG410PIA4	P	arsenite
scaffold1.t1892	ENOG410PRDA	S	NA
scaffold1.t1893	ENOG410QDAB	G	Major Facilitator Superfamily
scaffold1.t1894	ENOG410PPRC	S	NA
scaffold1.t1895	ENOG410Q92Y	T	ANK
scaffold1.t1897	ENOG410PY0U	S	NA
scaffold1.t1898	ENOG410PVDA	C	Zinc-binding dehydrogenase
scaffold1.t1899	ENOG410PHSG	Q	monooxygenase
scaffold1.t1900	ENOG410PMR4	S	NA
scaffold1.t1901	ENOG410PWXS	S	NA
scaffold1.t1902	ENOG410QAFA	G	PA14 domain
scaffold1.t1903	ENOG410PJ7Z	E	hexose transporter
scaffold1.t1904	ENOG410PR1Z	S	NA
scaffold1.t1905	ENOG410PSIC	S	NA
scaffold1.t1906	ENOG410PXAW	S	Dienelactone hydrolase family
scaffold1.t1907	ENOG410Q953	C	Zinc-binding dehydrogenase
scaffold1.t1908	ENOG410QEIR	K	Fungal Zn(2)-Cys(6) binuclear cluster domain
scaffold1.t1909	ENOG410PX2D	I	alpha/beta hydrolase fold
scaffold1.t1910	ENOG410PYGI	K	Inherit from KOG: Zinc finger protein
scaffold1.t1911	ENOG410PICX	C	Dehydrogenase
scaffold1.t1912	ENOG410Q9KP	Q	Cytochrome P450
scaffold1.t1913	ENOG410PM6E	C	maleylacetate reductase
scaffold1.t1914	ENOG410QA4G	Q	Catechol dioxygenase N terminus
scaffold1.t1915	ENOG410PKBX	I	FAD linked oxidases, C-terminal domain
scaffold1.t1916	ENOG410QAAE	Q	Retinal pigment epithelial membrane protein
scaffold1.t1917	ENOG410QAAE	Q	Retinal pigment epithelial membrane protein
scaffold1.t1918	ENOG410Q9MF	Q	short chain dehydrogenase
scaffold1.t1919	ENOG410PKPS	C	salicylate hydroxylase
scaffold1.t1920	ENOG410QA6M	C	FAD binding domain
scaffold1.t1921	ENOG410QA2B	S	NA
scaffold1.t1922	ENOG410Q9N5	Q	Cytochrome P450
scaffold1.t1923	ENOG410Q9M6	S	NA
scaffold1.t1924	ENOG410PUNC	S	NA
scaffold1.t1925	ENOG410PUJ3	S	Fungal trichothecene efflux pump (TRI12)
scaffold1.t1927	ENOG410PR6V	S	hydrolase
scaffold1.t1928	ENOG410PZ78	S	NA
scaffold1.t1929	ENOG410PIU8	S	conserved hypothetical protein
scaffold1.t1930	ENOG410PYFK	S	NA
scaffold1.t1931	ENOG410PFNK	F	deoxyribose-phosphate aldolase
scaffold1.t1932	ENOG410PMT0	K	fungal specific transcription factor
scaffold1.t1933	ENOG410PGTG	C	NADH flavin oxidoreductase NADH oxidase family protein
scaffold1.t1934	ENOG410PHFD	S	Nucleoside-diphosphate-sugar epimerase
scaffold1.t1937	ENOG410PMER	S	NA
scaffold1.t1938	ENOG410PWJH	S	NA
scaffold1.t1940	ENOG410PK14	E	Flavin containing amine oxidoreductase
scaffold1.t1941	ENOG410PHVS	G	hexose transporter
scaffold1.t1942	ENOG410PX4N	S	NA
scaffold1.t1943	ENOG410Q8VB	S	NA
scaffold1.t1944	ENOG410Q8S5	S	NA
scaffold1.t1945	ENOG410QDID	G	Major Facilitator Superfamily
scaffold1.t1946	ENOG410PJ24	E	Aminotransferase class IV
scaffold1.t1947	ENOG410PJDS	Q	alcohol dehydrogenase
scaffold1.t1948	ENOG410PRHS	T	STYKc
scaffold1.t1949	ENOG410Q8X4	M	Chitin synthase
scaffold1.t1950	ENOG410PHHE	O	glutathione s-transferase
scaffold1.t1951	ENOG410PF8Q	M	chitin synthase
scaffold1.t1952	ENOG410PI62	S	Transcription factor
scaffold1.t1953	ENOG410QAZJ	S	NA
scaffold1.t1956	ENOG410PYYD	S	NA
scaffold1.t1957	ENOG410PWEA	Q	polyketide synthase
scaffold1.t1958	ENOG410PUQC	S	NA
scaffold1.t1959	ENOG410PUHM	S	Transferase family
scaffold1.t1960	ENOG410PXMQ	S	NA
scaffold1.t1961	ENOG410PGF0	I	May be involved in decane metabolism and autophagy. Involved in the biosynthesis of sterol glucoside (By similarity)
scaffold1.t1962	ENOG410Q02K	S	NA
scaffold1.t1963	ENOG410PXIZ	S	NA
scaffold1.t1964	ENOG410PJZN	S	NA
scaffold1.t1965	ENOG410Q11H	E	Amino acid permease
scaffold1.t1966	ENOG410PZ2K	T	NA
scaffold1.t1967	ENOG410PY9W	S	NA
scaffold1.t1968	ENOG410PT3D	S	NA
scaffold1.t1969	ENOG410PWU7	S	Heterokaryon incompatibility protein (HET)
scaffold1.t1970	ENOG410PKDF	S	NmrA-like family
scaffold1.t1971	ENOG410PMCE	G	Bgal_small_N
scaffold1.t1972	ENOG410PGZS	S	Trichothecene 3-O-acetyltransferase
scaffold1.t1973	ENOG410PRJW	S	NA
scaffold1.t1977	ENOG410PJXR	G	Major Facilitator Superfamily
scaffold1.t1978	ENOG410PXDK	S	NA
scaffold1.t1979	ENOG410PN6H	P	Carb_anhydrase
scaffold1.t1981	ENOG410PU0F	S	NA
scaffold1.t1982	ENOG410Q0PZ	S	NA
scaffold1.t1983	ENOG410PX46	S	GAL4
scaffold1.t1984	ENOG410PWNN	S	NACHT domain
scaffold1.t1985	ENOG410Q8YW	S	NA
scaffold1.t1986	ENOG410PMUC	G	Glycosyl hydrolase family 12
scaffold1.t1987	ENOG410QAWM	G	pectin lyase B precursor
scaffold1.t1988	ENOG410PKSJ	O	Eukaryotic aspartyl protease
scaffold1.t1989	ENOG410PMN6	S	NA
scaffold1.t1990	ENOG410PM2I	S	Calpain family cysteine protease
scaffold1.t1991	ENOG410PX74	S	NA
scaffold1.t1993	ENOG410PWX0	S	NA
scaffold1.t1994	ENOG410PJKE	O	Subtilase family
scaffold1.t1996	ENOG410PWEB	S	NA
scaffold1.t1997	ENOG410QEA7	S	NA
scaffold1.t1998	ENOG410PW6A	S	NA
scaffold1.t1999	ENOG410Q9QE	S	NA
scaffold1.t2000	ENOG410PJWW	V	alpha/beta hydrolase fold
scaffold1.t2001	ENOG410PJ5Z	G	(Mfs) transporter
scaffold1.t2002	ENOG410PJ5Z	G	(Mfs) transporter
scaffold1.t2003	ENOG410PSVQ	S	NA
scaffold1.t2004	ENOG410PKAH	P	Alkaline phosphatase family protein
scaffold1.t2005	ENOG410PGDX	P	Metabolite transport protein
scaffold1.t2006	ENOG410PXMM	S	Domain of unknown function (DUF1989)
scaffold1.t2007	ENOG410PUTK	H	pyruvate decarboxylase
scaffold1.t2008	ENOG410PSWG	S	NA
scaffold1.t2009	ENOG410PT0X	S	NA
scaffold1.t2010	ENOG410PFE4	S	Fungal specific transcription factor domain
scaffold1.t2011	ENOG410PJTY	S	Terpene synthase family, metal binding domain
scaffold1.t2012	ENOG410PK5T	S	conserved hypothetical protein
scaffold1.t2013	ENOG410PPAV	S	Protein of unknown function (DUF3129)
scaffold1.t2014	ENOG410PJK5	G	2,4-dihydroxyhept-2-ene-1,7-dioic acid aldolase
scaffold1.t2015	ENOG410PVTK	G	Major Facilitator Superfamily
scaffold1.t2016	ENOG410PUVK	S	Fungal specific transcription factor domain
scaffold1.t2017	ENOG410PX18	J	Endoribonuclease L-PSP
scaffold1.t2018	ENOG410PU9J	Q	2OG-Fe(II) oxygenase superfamily
scaffold1.t2019	ENOG410Q9P3	S	NA
scaffold1.t2020	ENOG410PIX6	E	Gaba permease
scaffold1.t2021	ENOG410PJH3	G	Sugar (and other) transporter
scaffold1.t2022	ENOG410PICA	K	C6 transcription factor (AmyR)
scaffold1.t2023	ENOG410Q8TI	G	Glycosyl hydrolase like GH101
scaffold1.t2024	ENOG410PM3R	Q	Cytochrome P450
scaffold1.t2026	ENOG410PN6T	V	conserved hypothetical protein
scaffold1.t2027	ENOG410PV8A	Q	Cytochrome P450
scaffold1.t2028	ENOG410PNGN	S	NA
scaffold1.t2029	ENOG410PK8P	V	NAD dependent epimerase/dehydratase family
scaffold1.t2030	ENOG410PRXS	S	EthD domain
scaffold1.t2031	ENOG410PNCK	S	ThiJ PfpI family protein
scaffold1.t2032	ENOG410PNXT	Q	aflatoxin biosynthesis ketoreductase nor-1
scaffold1.t2033	ENOG410PK78	Q	short chain dehydrogenase
scaffold1.t2034	ENOG410Q06E	S	NA
scaffold1.t2035	ENOG410PN4D	S	Phosphotransferase enzyme family protein
scaffold1.t2036	ENOG410PR3D	S	NA
scaffold1.t2037	ENOG410Q8YF	S	Saccharopine dehydrogenase
scaffold1.t2039	ENOG410Q0UC	S	NA
scaffold1.t2040	ENOG410PM3R	Q	Cytochrome P450
scaffold1.t2041	ENOG410PKIG	E	Carbon-nitrogen hydrolase
scaffold1.t2042	ENOG410PPN1	E	FAD dependent oxidoreductase
scaffold1.t2043	ENOG410PJYD	C	D-mandelate dehydrogenase
scaffold1.t2044	ENOG410PKDK	F	Amidohydrolase family
scaffold1.t2045	ENOG410PPX2	E	racemase activity, acting on amino acids and derivatives
scaffold1.t2046	ENOG410PPEA	S	NA
scaffold1.t2048	ENOG410PTHA	S	NA
scaffold1.t2049	ENOG410PZ0W	S	NA
scaffold1.t2050	ENOG410PGE1	O	Secreted subtilisin-like serine protease with keratinolytic activity that contributes to pathogenicity (By similarity)
scaffold1.t2051	ENOG410QB7H	S	Heterokaryon incompatibility protein (HET)
scaffold1.t2054	ENOG410PU1N	S	phase specific protein
scaffold1.t2056	ENOG410PQ4C	T	Protein kinase domain
scaffold1.t2057	ENOG410PIHN	Q	KR domain
scaffold1.t2058	ENOG410PYEP	S	NA
scaffold1.t2059	ENOG410Q8Z2	S	Methyltransferase domain
scaffold1.t2061	ENOG410PZ8Z	S	NA
scaffold1.t2062	ENOG410PJ2B	S	Protein of unknown function (DUF2422)
scaffold1.t2063	ENOG410PHWN	S	Protein of unknown function (DUF2985)
scaffold1.t2064	ENOG410PGF0	I	May be involved in decane metabolism and autophagy. Involved in the biosynthesis of sterol glucoside (By similarity)
scaffold1.t2065	ENOG410PKNA	S	conserved hypothetical protein
scaffold1.t2067	ENOG410PJXS	S	Fungal specific transcription factor domain
scaffold1.t2068	ENOG410PV3M	Q	Alcohol dehydrogenase GroES-like domain
scaffold1.t2069	ENOG410PM7V	S	NA
scaffold1.t2070	ENOG410PKKY	S	Fungal_trans
scaffold1.t2071	ENOG410PJZ5	Q	Retinal pigment epithelial membrane protein
scaffold1.t2072	ENOG410PJFA	Q	monooxygenase
scaffold1.t2073	ENOG410PRXS	S	EthD domain
scaffold1.t2074	ENOG410PNXV	V	alpha/beta hydrolase fold
scaffold1.t2075	ENOG410PKTJ	C	Aldehyde dehydrogenase
scaffold1.t2076	ENOG410PHC6	G	MFS multidrug transporter
scaffold1.t2077	ENOG410Q9QY	S	Fungal_trans
scaffold1.t2078	ENOG410PKCR	Q	Multicopper oxidase
scaffold1.t2081	ENOG410PZ1E	S	Protein of unknown function (DUF3433)
scaffold1.t2087	ENOG410PI7H	L	Protein of unknown function (DUF3505)
scaffold10.t1	ENOG410PI7H	L	Protein of unknown function (DUF3505)
scaffold10.t2	ENOG410PK88	S	MHYT domain signaling protein
scaffold10.t3	ENOG410PJ1Q	S	conserved hypothetical protein
scaffold10.t4	ENOG410PNGJ	S	integral membrane protein
scaffold10.t5	ENOG410PPPF	K	MYB family conidiophore development protein FlbD
scaffold10.t6	ENOG410PP0I	S	NA
scaffold10.t7	ENOG410Q776	S	NA
scaffold10.t8	ENOG410Q776	S	NA
scaffold10.t9	ENOG410PJRF	Q	Alcohol dehydrogenase GroES-like domain
scaffold10.t10	ENOG410PJ3Y	C	Aldehyde dehydrogenase family
scaffold10.t11	ENOG410PWDS	S	Fungal specific transcription factor domain
scaffold10.t12	ENOG410PHDJ	Q	Dehydrogenase
scaffold10.t13	ENOG410PFZT	G	MFS gliotoxin efflux transporter GliA
scaffold10.t14	ENOG410PVSY	S	NmrA-like family
scaffold10.t15	ENOG410PX5X	S	Hydroxyneurosporene synthase (CrtC)
scaffold10.t16	ENOG410QAWD	Q	Alcohol dehydrogenase GroES-like domain
scaffold10.t17	ENOG410PMBI	C	NADH:flavin oxidoreductase / NADH oxidase family
scaffold10.t19	ENOG410PKES	S	NA
scaffold10.t20	ENOG410PW3E	S	Fungal specific transcription factor domain
scaffold10.t21	ENOG410QEDJ	S	Metallo-beta-lactamase superfamily
scaffold10.t22	ENOG410PUUN	Q	Alcohol dehydrogenase GroES-like domain
scaffold10.t23	ENOG410PJBZ	Q	Alcohol dehydrogenase GroES-like domain
scaffold10.t24	ENOG410PM2U	G	sugar transporter
scaffold10.t25	ENOG410PNFX	E	4-carboxymuconolactone decarboxylase
scaffold10.t26	ENOG410QAH2	E	NAD binding domain of 6-phosphogluconate dehydrogenase
scaffold10.t27	ENOG410PQ9R	S	NAD(P)H-dependent FMN reductase
scaffold10.t28	ENOG410PUZT	E	Protein of unknown function (DUF1308)
scaffold10.t29	ENOG410QE1F	G	MFS multidrug transporter
scaffold10.t30	ENOG410PJY4	I	AMP-binding enzyme
scaffold10.t31	ENOG410QEGV	S	Dienelactone hydrolase family
scaffold10.t32	ENOG410PGF6	S	isoflavone reductase family protein
scaffold10.t33	ENOG410PW7K	Q	KR domain
scaffold10.t34	ENOG410PUDK	S	Heterokaryon incompatibility protein (HET)
scaffold10.t35	ENOG410PG49	S	Arrestin domain-containing protein
scaffold10.t36	ENOG410PFXA	I	Lysophospholipase
scaffold10.t37	ENOG410QAXU	S	NA
scaffold10.t38	ENOG410Q94C	S	NA
scaffold10.t39	ENOG410PJHV	S	transcription factor
scaffold10.t40	ENOG410PKKH	G	Glyco_32
scaffold10.t41	ENOG410PVWN	G	Sugar (and other) transporter
scaffold10.t42	ENOG410PUVR	I	Carboxylesterase family
scaffold10.t43	ENOG410QB5I	S	NA
scaffold10.t44	ENOG410QD94	G	Major Facilitator Superfamily
scaffold10.t45	ENOG410QDUU	E	Aminotransferase
scaffold10.t46	ENOG410PXDU	S	NA
scaffold10.t47	ENOG410Q8VZ	S	NA
scaffold10.t48	ENOG410PFXA	I	Lysophospholipase
scaffold10.t49	ENOG410PT2Y	S	NA
scaffold10.t50	ENOG410PT04	S	NA
scaffold10.t51	ENOG410QDJA	G	Allantoate
scaffold10.t52	ENOG410PSTT	S	NA
scaffold10.t53	ENOG410PJ40	E	amidohydrolase
scaffold10.t54	ENOG410PXHF	S	NA
[truncated: 12,764 more rows]
