# Supplementary material for: Long-Read Draft Genome Sequences of Two Fusarium oxysporum f. sp. cubense Isolates from Banana (Musa spp.)
Source: J Fungi (Basel). 2025 May 30;11(6):421. doi: 10.3390/jof11060421 (PMC12193908; doi:10.3390/jof11060421)
Supplement: Supplementary file 1 [file jof-11-00421-s001.zip › Additional file S9 CNSD1_cazy_anno.xls]

Gene	Family	Evalue	Covered_fraction	Class	Class_definition
scaffold1.t1013	GH5_24	1.8e-162	0.996825396825397	GH	Glycoside Hydrolases
scaffold1.t102	GH106	1.5e-95	0.991504854368932	GH	Glycoside Hydrolases	alpha-L-rhamnosidase (EC 3.2.1.40)
scaffold1.t1040	CE10	1.2e-43	0.841642228739003	CE	Carbohydrate Esterases	arylesterase (EC 3.1.1.-); carboxyl esterase (EC 3.1.1.3); acetylcholinesterase (EC 3.1.1.7); cholinesterase (EC 3.1.1.8); sterol esterase (EC 3.1.1.13); brefeldin A esterase (EC 3.1.1.-).
scaffold1.t105	GT1	3.3e-53	0.965968586387435	GT	Glycosyl Transferases	UDP-glucuronosyltransferase (EC 2.4.1.17); 2-hydroxyacylsphingosine 1-beta-galactosyltransferase (EC 2.4.1.45); N-acylsphingosine galactosyltransferase (EC 2.4.1.47); flavonol 3-O-glucosyltransferase (EC 2.4.1.91); indole-3-acetate beta-glucosyltransferase (EC 2.4.1.121); sterol glucosyltransferase (EC 2.4.1.173); ecdysteroid UDP-glucosyltransferase (EC 2.4.1.-); zeaxanthin glucosyltransferase (E…
scaffold1.t1060	GH7	1.1e-191	0.995180722891566	GH	Glycoside Hydrolases	endo-beta-1,4-glucanase (EC 3.2.1.4); [reducing end-acting] cellobiohydrolase (EC 3.2.1.-); chitosanase (EC 3.2.1.132); endo-beta-1,3-1,4-glucanase (EC 3.2.1.73)
scaffold1.t1096	GT69	1.9e-83	0.99163179916318	GT	Glycosyl Transferases	GDP-Man: alpha-1,3-mannosyltransferase (EC 2.4.1.-)
scaffold1.t1097	GT39	2e-71	0.991031390134529	GT	Glycosyl Transferases	Dol-P-Man: protein alpha-mannosyltransferase (EC 2.4.1.109)
scaffold1.t1102	GH47	6.4e-166	0.997757847533632	GH	Glycoside Hydrolases	alpha-mannosidase (EC 3.2.1.113)
scaffold1.t1105	GH74	1.6e-10	0.399141630901288	GH	Glycoside Hydrolases	endoglucanase (EC 3.2.1.4); oligoxyloglucan reducing end-specific cellobiohydrolase (EC 3.2.1.150); xyloglucanase (EC 3.2.1.151)
scaffold1.t1114	CE3	2.1e-07	0.994845360824742	CE	Carbohydrate Esterases	acetyl xylan esterase (EC 3.1.1.72).
scaffold1.t1133	PL4_1	2.2e-207	0.996	PL	Polysaccharide Lyases
scaffold1.t1182	GH78	3e-54	0.746031746031746	GH	Glycoside Hydrolases	alpha-L-rhamnosidase (EC 3.2.1.40)
scaffold1.t12	CBM16	1.3e-05	0.577586206896552	CBM	Carbohydrate-Binding Modules	Carbohydrate-binding module 16. Binding to cellulose and glucomannan demonstrated [B. Bae et al (2008) J Biol Chem. 283:12415-25 (PMID: 18025086)]
scaffold1.t1251	CE10	2e-18	0.67741935483871	CE	Carbohydrate Esterases	arylesterase (EC 3.1.1.-); carboxyl esterase (EC 3.1.1.3); acetylcholinesterase (EC 3.1.1.7); cholinesterase (EC 3.1.1.8); sterol esterase (EC 3.1.1.13); brefeldin A esterase (EC 3.1.1.-).
scaffold1.t126	GH3	7.2e-66	0.990740740740741	GH	Glycoside Hydrolases	beta-glucosidase (EC 3.2.1.21); xylan 1,4-beta-xylosidase (EC 3.2.1.37); beta-N-acetylhexosaminidase (EC 3.2.1.52); glucan 1,3-beta-glucosidase (EC 3.2.1.58); glucan 1,4-beta-glucosidase (EC 3.2.1.74); exo-1,3-1,4-glucanase (EC 3.2.1.-); alphalpha-L-arabinofuranosidase (EC 3.2.1.55).
scaffold1.t1261	GH15	1.5e-75	0.991689750692521	GH	Glycoside Hydrolases	glucoamylase (EC 3.2.1.3); glucodextranase (EC 3.2.1.70); alpha,alpha-trehalase (EC 3.2.1.28)
scaffold1.t1266	GH18	3.1e-75	0.959459459459459	GH	Glycoside Hydrolases	chitinase (EC 3.2.1.14); endo-beta-N-acetylglucosaminidase (EC 3.2.1.96); xylanase inhibitor; concanavalin B; narbonin
scaffold1.t133	CE10	2.5e-35	0.724340175953079	CE	Carbohydrate Esterases	arylesterase (EC 3.1.1.-); carboxyl esterase (EC 3.1.1.3); acetylcholinesterase (EC 3.1.1.7); cholinesterase (EC 3.1.1.8); sterol esterase (EC 3.1.1.13); brefeldin A esterase (EC 3.1.1.-).
scaffold1.t1379	CE3	8.1e-41	0.994845360824742	CE	Carbohydrate Esterases	acetyl xylan esterase (EC 3.1.1.72).
scaffold1.t138	AA4	9.7e-136	0.982758620689655	AA	Auxiliary Activities
scaffold1.t1390	GT22	2e-83	0.922879177377892	GT	Glycosyl Transferases	Dol-P-Man alpha-mannosyltransferase (EC 2.4.1.-)
scaffold1.t1392	GH13_40	5.3e-170	0.994444444444444	GH	Glycoside Hydrolases
scaffold1.t1402	AA2	5e-61	0.976470588235294	AA	Auxiliary Activities
scaffold1.t1409	GH17	3e-06	0.305466237942122	GH	Glycoside Hydrolases	glucan endo-1,3-beta-glucosidase (EC 3.2.1.39); glucan 1,3-beta-glucosidase (EC 3.2.1.58); licheninase (EC 3.2.1.73); beta-1,3-glucanosyltransglycosylase (EC 2.4.1.-).
scaffold1.t142	AA7	2e-57	0.456331877729258	AA	Auxiliary Activities
scaffold1.t1431	GT2	8.3e-16	0.541666666666667	GT	Glycosyl Transferases	cellulose synthase (EC 2.4.1.12); chitin synthase (EC 2.4.1.16); dolichyl-phosphate beta-D-mannosyltransferase (EC 2.4.1.83); dolichyl-phosphate beta-glucosyltransferase (EC 2.4.1.117); N-acetylglucosaminyltransferase (EC 2.4.1.-); N-acetylgalactosaminyltransferase (EC 2.4.1.-); hyaluronan synthase (EC 2.4.1.212); chitin oligosaccharide synthase (EC 2.4.1.-); beta-1,3-glucan synthase (EC 2.4.1.34…
scaffold1.t1442	GH20	2.5e-87	0.976261127596439	GH	Glycoside Hydrolases	beta-hexosaminidase (EC 3.2.1.52); lacto-N-biosidase (EC 3.2.1.140); beta-1,6-N-acetylglucosaminidase) (EC 3.2.1.-); beta-6-SO3-N-acetylglucosaminidase (EC 3.2.1.-)
scaffold1.t1512	GH132	6.8e-99	0.97029702970297	GH	Glycoside Hydrolases
scaffold1.t1514	GH114	2.7e-50	0.994736842105263	GH	Glycoside Hydrolases	endo-alpha-1,4-polygalactosaminidase (EC 3.2.1.109)
scaffold1.t1538	GH127	1.1e-157	0.988549618320611	GH	Glycoside Hydrolases
scaffold1.t1574	AA6	1e-84	0.984615384615385	AA	Auxiliary Activities
scaffold1.t1584	GT90	5.9e-47	0.98	GT	Glycosyl Transferases	UDP-Xyl: (mannosyl) glucuronoxylomannan/galactoxylomannan beta-1,2-xylosyltransferase (EC 2.4.2.-)
scaffold1.t1707	GT1	1e-55	0.743455497382199	GT	Glycosyl Transferases	UDP-glucuronosyltransferase (EC 2.4.1.17); 2-hydroxyacylsphingosine 1-beta-galactosyltransferase (EC 2.4.1.45); N-acylsphingosine galactosyltransferase (EC 2.4.1.47); flavonol 3-O-glucosyltransferase (EC 2.4.1.91); indole-3-acetate beta-glucosyltransferase (EC 2.4.1.121); sterol glucosyltransferase (EC 2.4.1.173); ecdysteroid UDP-glucosyltransferase (EC 2.4.1.-); zeaxanthin glucosyltransferase (E…
scaffold1.t1713	GT39	2.2e-75	0.991031390134529	GT	Glycosyl Transferases	Dol-P-Man: protein alpha-mannosyltransferase (EC 2.4.1.109)
scaffold1.t1746	CE5	5.6e-48	0.989417989417989	CE	Carbohydrate Esterases	acetyl xylan esterase (EC 3.1.1.72); cutinase (EC 3.1.1.74)
scaffold1.t1747	CE10	8.8e-36	0.563049853372434	CE	Carbohydrate Esterases	arylesterase (EC 3.1.1.-); carboxyl esterase (EC 3.1.1.3); acetylcholinesterase (EC 3.1.1.7); cholinesterase (EC 3.1.1.8); sterol esterase (EC 3.1.1.13); brefeldin A esterase (EC 3.1.1.-).
scaffold1.t1761	CE1	0.0006	0.330396475770925	CE	Carbohydrate Esterases	acetyl xylan esterase (EC 3.1.1.72); cinnamoyl esterase (EC 3.1.1.-); feruloyl esterase (EC 3.1.1.73); carboxylesterase (EC 3.1.1.1); S-formylglutathione hydrolase (EC 3.1.2.12)
scaffold1.t1783	CE10	3.8e-29	0.337243401759531	CE	Carbohydrate Esterases	arylesterase (EC 3.1.1.-); carboxyl esterase (EC 3.1.1.3); acetylcholinesterase (EC 3.1.1.7); cholinesterase (EC 3.1.1.8); sterol esterase (EC 3.1.1.13); brefeldin A esterase (EC 3.1.1.-).
scaffold1.t1791	PL1_4	1.1e-83	0.989473684210526	PL	Polysaccharide Lyases
scaffold1.t180	CE12	1.4e-52	0.985714285714286	CE	Carbohydrate Esterases	pectin acetylesterase (EC 3.1.1.-); rhamnogalacturonan acetylesterase (EC 3.1.1.-); acetyl xylan esterase (EC 3.1.1.72)
scaffold1.t1806	GH5_5	2.8e-124	0.996478873239437	GH	Glycoside Hydrolases
scaffold1.t1817	CE10	1.9e-34	0.747800586510264	CE	Carbohydrate Esterases	arylesterase (EC 3.1.1.-); carboxyl esterase (EC 3.1.1.3); acetylcholinesterase (EC 3.1.1.7); cholinesterase (EC 3.1.1.8); sterol esterase (EC 3.1.1.13); brefeldin A esterase (EC 3.1.1.-).
scaffold1.t1822	GT4	1.7e-38	0.94375	GT	Glycosyl Transferases	sucrose synthase (EC 2.4.1.13); sucrose-phosphate synthase (EC 2.4.1.14); alpha-glucosyltransferase (EC 2.4.1.52); lipopolysaccharide N-acetylglucosaminyltransferase (EC 2.4.1.56); GDP-Man alpha-mannosyltransferase (EC 2.4.1.-); 1,2-diacylglycerol 3-glucosyltransferase (EC 2.4.1.157); diglucosyl diacylglycerol synthase (EC 2.4.1.208); digalactosyldiacylglycerol synthase (EC 2.4.1.141); trehalose …
scaffold1.t1856	GH1	7.9e-101	0.988344988344988	GH	Glycoside Hydrolases	beta-glucosidase (EC 3.2.1.21); beta-galactosidase (EC 3.2.1.23); beta-mannosidase (EC 3.2.1.25); beta-glucuronidase (EC 3.2.1.31); beta-D-fucosidase (EC 3.2.1.38); phlorizin hydrolase (EC 3.2.1.62); exo-beta-1,4-glucanase (EC 3.2.1.74); 6-phospho-beta-galactosidase (EC 3.2.1.85); 6-phospho-beta-glucosidase (EC 3.2.1.86); strictosidine beta-glucosidase (EC 3.2.1.105); lactase (EC 3.2.1.108); amyg…
scaffold1.t1873	GH47	3.4e-159	0.995515695067265	GH	Glycoside Hydrolases	alpha-mannosidase (EC 3.2.1.113)
scaffold1.t1897	CE10	7.7e-30	0.348973607038123	CE	Carbohydrate Esterases	arylesterase (EC 3.1.1.-); carboxyl esterase (EC 3.1.1.3); acetylcholinesterase (EC 3.1.1.7); cholinesterase (EC 3.1.1.8); sterol esterase (EC 3.1.1.13); brefeldin A esterase (EC 3.1.1.-).
scaffold1.t192	GT90	1.2e-63	0.936	GT	Glycosyl Transferases	UDP-Xyl: (mannosyl) glucuronoxylomannan/galactoxylomannan beta-1,2-xylosyltransferase (EC 2.4.2.-)
scaffold1.t1933	AA7	3.4e-61	0.962882096069869	AA	Auxiliary Activities
scaffold1.t1939	AA7	1.8e-62	0.958515283842795	AA	Auxiliary Activities
scaffold1.t1967	GH36	1.9e-97	0.793604651162791	GH	Glycoside Hydrolases	alpha-galactosidase (EC 3.2.1.22); alpha-N-acetylgalactosaminidase (EC 3.2.1.49); stachyose synthase (EC 2.4.1.67); raffinose synthase (EC 2.4.1.82)
scaffold1.t1976	GH3	3e-61	0.981481481481482	GH	Glycoside Hydrolases	beta-glucosidase (EC 3.2.1.21); xylan 1,4-beta-xylosidase (EC 3.2.1.37); beta-N-acetylhexosaminidase (EC 3.2.1.52); glucan 1,3-beta-glucosidase (EC 3.2.1.58); glucan 1,4-beta-glucosidase (EC 3.2.1.74); exo-1,3-1,4-glucanase (EC 3.2.1.-); alphalpha-L-arabinofuranosidase (EC 3.2.1.55).
scaffold1.t2007	CE10	2.7e-27	0.653958944281525	CE	Carbohydrate Esterases	arylesterase (EC 3.1.1.-); carboxyl esterase (EC 3.1.1.3); acetylcholinesterase (EC 3.1.1.7); cholinesterase (EC 3.1.1.8); sterol esterase (EC 3.1.1.13); brefeldin A esterase (EC 3.1.1.-).
scaffold1.t2028	GH20	7e-51	0.756676557863502	GH	Glycoside Hydrolases	beta-hexosaminidase (EC 3.2.1.52); lacto-N-biosidase (EC 3.2.1.140); beta-1,6-N-acetylglucosaminidase) (EC 3.2.1.-); beta-6-SO3-N-acetylglucosaminidase (EC 3.2.1.-)
scaffold1.t2049	AA1_3	4.1e-116	0.977564102564103	AA	Auxiliary Activities
scaffold1.t2050	GH31	5.9e-102	0.995316159250585	GH	Glycoside Hydrolases	alpha-glucosidase (EC 3.2.1.20); alpha-1,3-glucosidase (EC 3.2.1.84); sucrase-isomaltase (EC 3.2.1.48) (EC 3.2.1.10); alpha-xylosidase (EC 3.2.1.-); alpha-glucan lyase (EC 4.2.2.13); isomaltosyltransferase (EC 2.4.1.-).
scaffold1.t2058	CE10	6.1e-25	0.328445747800586	CE	Carbohydrate Esterases	arylesterase (EC 3.1.1.-); carboxyl esterase (EC 3.1.1.3); acetylcholinesterase (EC 3.1.1.7); cholinesterase (EC 3.1.1.8); sterol esterase (EC 3.1.1.13); brefeldin A esterase (EC 3.1.1.-).
scaffold1.t2059	GH78	5.7e-169	0.994047619047619	GH	Glycoside Hydrolases	alpha-L-rhamnosidase (EC 3.2.1.40)
scaffold1.t2063	GH78	3.6e-71	0.916666666666667	GH	Glycoside Hydrolases	alpha-L-rhamnosidase (EC 3.2.1.40)
scaffold1.t2078	GH43_36	4.9e-119	0.996212121212121	GH	Glycoside Hydrolases
scaffold1.t221	GH105	3.2e-110	0.97289156626506	GH	Glycoside Hydrolases	unsaturated rhamnogalacturonyl hydrolase (EC 3.2.1.-)
scaffold1.t222	GH3	5.5e-66	0.981481481481482	GH	Glycoside Hydrolases	beta-glucosidase (EC 3.2.1.21); xylan 1,4-beta-xylosidase (EC 3.2.1.37); beta-N-acetylhexosaminidase (EC 3.2.1.52); glucan 1,3-beta-glucosidase (EC 3.2.1.58); glucan 1,4-beta-glucosidase (EC 3.2.1.74); exo-1,3-1,4-glucanase (EC 3.2.1.-); alphalpha-L-arabinofuranosidase (EC 3.2.1.55).
scaffold1.t229	GH16	3.4e-21	0.957671957671958	GH	Glycoside Hydrolases	xyloglucan:xyloglucosyltransferase (EC 2.4.1.207); keratan-sulfate endo-1,4-beta-galactosidase (EC 3.2.1.103); endo-1,3-beta-glucanase (EC 3.2.1.39); endo-1,3(4)-beta-glucanase (EC 3.2.1.6); licheninase (EC 3.2.1.73); beta-agarase (EC 3.2.1.81); kappa;-carrageenase (EC 3.2.1.83); xyloglucanase (EC 3.2.1.151)
scaffold1.t240	GH16	3.8e-22	0.978835978835979	GH	Glycoside Hydrolases	xyloglucan:xyloglucosyltransferase (EC 2.4.1.207); keratan-sulfate endo-1,4-beta-galactosidase (EC 3.2.1.103); endo-1,3-beta-glucanase (EC 3.2.1.39); endo-1,3(4)-beta-glucanase (EC 3.2.1.6); licheninase (EC 3.2.1.73); beta-agarase (EC 3.2.1.81); kappa;-carrageenase (EC 3.2.1.83); xyloglucanase (EC 3.2.1.151)
scaffold1.t256	AA3_2	9.2e-98	0.991228070175439	AA	Auxiliary Activities
scaffold1.t27	CE10	2.4e-58	0.741935483870968	CE	Carbohydrate Esterases	arylesterase (EC 3.1.1.-); carboxyl esterase (EC 3.1.1.3); acetylcholinesterase (EC 3.1.1.7); cholinesterase (EC 3.1.1.8); sterol esterase (EC 3.1.1.13); brefeldin A esterase (EC 3.1.1.-).
scaffold1.t315	AA3	4.7e-72	0.514563106796116	AA	Auxiliary Activities
scaffold1.t33	GH36	1.8e-232	0.995639534883721	GH	Glycoside Hydrolases	alpha-galactosidase (EC 3.2.1.22); alpha-N-acetylgalactosaminidase (EC 3.2.1.49); stachyose synthase (EC 2.4.1.67); raffinose synthase (EC 2.4.1.82)
scaffold1.t338	AA5_2	3.2e-260	0.99	AA	Auxiliary Activities
scaffold1.t386	GH76	3e-54	0.793296089385475	GH	Glycoside Hydrolases	alpha-1,6-mannanase (EC 3.2.1.101)
scaffold1.t405	GH2	1.1e-96	0.703457446808511	GH	Glycoside Hydrolases	beta-galactosidase (EC 3.2.1.23) ; beta-mannosidase (EC 3.2.1.25); beta-glucuronidase (EC 3.2.1.31); mannosylglycoprotein endo-beta-mannosidase (EC 3.2.1.152); exo-beta-glucosaminidase (EC 3.2.1.165)
scaffold1.t426	CE10	5.3e-23	0.695014662756598	CE	Carbohydrate Esterases	arylesterase (EC 3.1.1.-); carboxyl esterase (EC 3.1.1.3); acetylcholinesterase (EC 3.1.1.7); cholinesterase (EC 3.1.1.8); sterol esterase (EC 3.1.1.13); brefeldin A esterase (EC 3.1.1.-).
scaffold1.t435	CE5	4.4e-40	0.931216931216931	CE	Carbohydrate Esterases	acetyl xylan esterase (EC 3.1.1.72); cutinase (EC 3.1.1.74)
scaffold1.t452	GH3	1.3e-66	0.981481481481482	GH	Glycoside Hydrolases	beta-glucosidase (EC 3.2.1.21); xylan 1,4-beta-xylosidase (EC 3.2.1.37); beta-N-acetylhexosaminidase (EC 3.2.1.52); glucan 1,3-beta-glucosidase (EC 3.2.1.58); glucan 1,4-beta-glucosidase (EC 3.2.1.74); exo-1,3-1,4-glucanase (EC 3.2.1.-); alphalpha-L-arabinofuranosidase (EC 3.2.1.55).
scaffold1.t500	GH47	5.8e-142	0.995515695067265	GH	Glycoside Hydrolases	alpha-mannosidase (EC 3.2.1.113)
scaffold1.t518	AA4	1e-19	0.352490421455939	AA	Auxiliary Activities
scaffold1.t522	GT2	2.6e-06	0.982142857142857	GT	Glycosyl Transferases	cellulose synthase (EC 2.4.1.12); chitin synthase (EC 2.4.1.16); dolichyl-phosphate beta-D-mannosyltransferase (EC 2.4.1.83); dolichyl-phosphate beta-glucosyltransferase (EC 2.4.1.117); N-acetylglucosaminyltransferase (EC 2.4.1.-); N-acetylgalactosaminyltransferase (EC 2.4.1.-); hyaluronan synthase (EC 2.4.1.212); chitin oligosaccharide synthase (EC 2.4.1.-); beta-1,3-glucan synthase (EC 2.4.1.34…
scaffold1.t570	GH47	6.1e-161	0.995515695067265	GH	Glycoside Hydrolases	alpha-mannosidase (EC 3.2.1.113)
scaffold1.t589	AA11	5.1e-71	0.984293193717278	AA	Auxiliary Activities
scaffold1.t60	CE10	1.1e-60	0.747800586510264	CE	Carbohydrate Esterases	arylesterase (EC 3.1.1.-); carboxyl esterase (EC 3.1.1.3); acetylcholinesterase (EC 3.1.1.7); cholinesterase (EC 3.1.1.8); sterol esterase (EC 3.1.1.13); brefeldin A esterase (EC 3.1.1.-).
scaffold1.t613	GT4	7e-35	0.8375	GT	Glycosyl Transferases	sucrose synthase (EC 2.4.1.13); sucrose-phosphate synthase (EC 2.4.1.14); alpha-glucosyltransferase (EC 2.4.1.52); lipopolysaccharide N-acetylglucosaminyltransferase (EC 2.4.1.56); GDP-Man alpha-mannosyltransferase (EC 2.4.1.-); 1,2-diacylglycerol 3-glucosyltransferase (EC 2.4.1.157); diglucosyl diacylglycerol synthase (EC 2.4.1.208); digalactosyldiacylglycerol synthase (EC 2.4.1.141); trehalose …
scaffold1.t627	GH18	2.7e-62	0.945945945945946	GH	Glycoside Hydrolases	chitinase (EC 3.2.1.14); endo-beta-N-acetylglucosaminidase (EC 3.2.1.96); xylanase inhibitor; concanavalin B; narbonin
scaffold1.t641	GT1	1.1e-28	0.641361256544503	GT	Glycosyl Transferases	UDP-glucuronosyltransferase (EC 2.4.1.17); 2-hydroxyacylsphingosine 1-beta-galactosyltransferase (EC 2.4.1.45); N-acylsphingosine galactosyltransferase (EC 2.4.1.47); flavonol 3-O-glucosyltransferase (EC 2.4.1.91); indole-3-acetate beta-glucosyltransferase (EC 2.4.1.121); sterol glucosyltransferase (EC 2.4.1.173); ecdysteroid UDP-glucosyltransferase (EC 2.4.1.-); zeaxanthin glucosyltransferase (E…
scaffold1.t681	AA7	6e-77	0.978165938864629	AA	Auxiliary Activities
scaffold1.t719	GH31	4e-08	0.466042154566745	GH	Glycoside Hydrolases	alpha-glucosidase (EC 3.2.1.20); alpha-1,3-glucosidase (EC 3.2.1.84); sucrase-isomaltase (EC 3.2.1.48) (EC 3.2.1.10); alpha-xylosidase (EC 3.2.1.-); alpha-glucan lyase (EC 4.2.2.13); isomaltosyltransferase (EC 2.4.1.-).
scaffold1.t787	GH128	3.3e-54	0.973214285714286	GH	Glycoside Hydrolases
scaffold1.t793	GH109	2.6e-12	0.738095238095238	GH	Glycoside Hydrolases	alpha-N-acetylgalactosaminidase (EC 3.2.1.49)
scaffold1.t80	PL1_4	2.1e-86	0.989473684210526	PL	Polysaccharide Lyases
scaffold1.t81	GH12	3.4e-25	0.891025641025641	GH	Glycoside Hydrolases	endoglucanase (EC 3.2.1.4); xyloglucan hydrolase (EC 3.2.1.151); beta-1,3-1,4-glucanase (EC 3.2.1.73); xyloglucan endotransglycosylase (EC 2.4.1.207)
scaffold1.t86	CE10	7.3e-37	0.747800586510264	CE	Carbohydrate Esterases	arylesterase (EC 3.1.1.-); carboxyl esterase (EC 3.1.1.3); acetylcholinesterase (EC 3.1.1.7); cholinesterase (EC 3.1.1.8); sterol esterase (EC 3.1.1.13); brefeldin A esterase (EC 3.1.1.-).
scaffold1.t919	GT66	1.4e-189	0.854256854256854	GT	Glycosyl Transferases	Dol-PP-alpha-oligosaccharide: protein beta-oligosaccharyltransferase (EC 2.4.1.119)
scaffold1.t94	GH2	6.8e-214	0.968085106382979	GH	Glycoside Hydrolases	beta-galactosidase (EC 3.2.1.23) ; beta-mannosidase (EC 3.2.1.25); beta-glucuronidase (EC 3.2.1.31); mannosylglycoprotein endo-beta-mannosidase (EC 3.2.1.152); exo-beta-glucosaminidase (EC 3.2.1.165)
scaffold1.t941	CE4	4.6e-22	0.969230769230769	CE	Carbohydrate Esterases	acetyl xylan esterase (EC 3.1.1.72); chitin deacetylase (EC 3.5.1.41); chitooligosaccharide deacetylase (EC 3.5.1.-); peptidoglycan GlcNAc deacetylase (EC 3.5.1.-); peptidoglycan N-acetylmuramic acid deacetylase (EC 3.5.1.-).
scaffold10.t121	AA1_2	2.3e-162	0.991176470588235	AA	Auxiliary Activities
scaffold10.t134	GH18	1.9e-38	0.530405405405405	GH	Glycoside Hydrolases	chitinase (EC 3.2.1.14); endo-beta-N-acetylglucosaminidase (EC 3.2.1.96); xylanase inhibitor; concanavalin B; narbonin
scaffold10.t186	GH109	1.7e-12	0.952380952380952	GH	Glycoside Hydrolases	alpha-N-acetylgalactosaminidase (EC 3.2.1.49)
scaffold10.t193	GH32	2.7e-46	0.904436860068259	GH	Glycoside Hydrolases	invertase (EC 3.2.1.26); endo-inulinase (EC 3.2.1.7); beta-2,6-fructan 6-levanbiohydrolase (EC 3.2.1.64); endo-levanase (EC 3.2.1.65); exo-inulinase (EC 3.2.1.80); fructan beta-(2,1)-fructosidase/1-exohydrolase (EC 3.2.1.153); fructan beta-(2,6)-fructosidase/6-exohydrolase (EC 3.2.1.154); sucrose:sucrose 1-fructosyltransferase (EC 2.4.1.99); fructan:fructan 1-fructosyltransferase (EC 2.4.1.100); …
scaffold10.t202	GH27	3.7e-21	0.32	GH	Glycoside Hydrolases	alpha-galactosidase (EC 3.2.1.22); alpha-N-acetylgalactosaminidase (EC 3.2.1.49); isomalto-dextranase (EC 3.2.1.94); beta-L-arabinopyranosidase (EC 3.2.1.88)
scaffold10.t232	GH43_26	2.2e-77	0.986301369863014	GH	Glycoside Hydrolases
scaffold10.t235	AA7	2.3e-59	0.473799126637555	AA	Auxiliary Activities
scaffold10.t247	GH72	4.4e-128	0.983974358974359	GH	Glycoside Hydrolases	beta-1,3-glucanosyltransglycosylase (EC 2.4.1.-)
scaffold10.t28	CE4	1.7e-15	0.792307692307692	CE	Carbohydrate Esterases	acetyl xylan esterase (EC 3.1.1.72); chitin deacetylase (EC 3.5.1.41); chitooligosaccharide deacetylase (EC 3.5.1.-); peptidoglycan GlcNAc deacetylase (EC 3.5.1.-); peptidoglycan N-acetylmuramic acid deacetylase (EC 3.5.1.-).
scaffold10.t353	GT8	8.9e-44	0.867704280155642	GT	Glycosyl Transferases	lipopolysaccharide alpha-1,3-galactosyltransferase (EC 2.4.1.44); UDP-Glc: (glucosyl)lipopolysaccharide alpha-1,2-glucosyltransferase (EC 2.4.1.-); lipopolysaccharide glucosyltransferase 1 (EC 2.4.1.58); glycogenin glucosyltransferase (EC 2.4.1.186); inositol 1-alpha-galactosyltransferase (galactinol synthase) (EC 2.4.1.123); homogalacturonan alpha-1,4-galacturonosyltransferase (EC 2.4.1.43); UDP…
scaffold10.t355	CE1	7.7e-07	0.762114537444934	CE	Carbohydrate Esterases	acetyl xylan esterase (EC 3.1.1.72); cinnamoyl esterase (EC 3.1.1.-); feruloyl esterase (EC 3.1.1.73); carboxylesterase (EC 3.1.1.1); S-formylglutathione hydrolase (EC 3.1.2.12)
scaffold10.t363	GH47	6.2e-165	0.993273542600897	GH	Glycoside Hydrolases	alpha-mannosidase (EC 3.2.1.113)
scaffold10.t37	CE16	3.1e-53	0.98876404494382	CE	Carbohydrate Esterases	acetylesterase (EC 3.1.1.6) active on various carbohydrate acetyl esters
scaffold10.t387	GT41	3e-36	0.309219858156028	GT	Glycosyl Transferases	UDP-GlcNAc: peptide beta-N-acetylglucosaminyltransferase (EC 2.4.1.94)
scaffold10.t427	GT2	5.2e-08	0.982142857142857	GT	Glycosyl Transferases	cellulose synthase (EC 2.4.1.12); chitin synthase (EC 2.4.1.16); dolichyl-phosphate beta-D-mannosyltransferase (EC 2.4.1.83); dolichyl-phosphate beta-glucosyltransferase (EC 2.4.1.117); N-acetylglucosaminyltransferase (EC 2.4.1.-); N-acetylgalactosaminyltransferase (EC 2.4.1.-); hyaluronan synthase (EC 2.4.1.212); chitin oligosaccharide synthase (EC 2.4.1.-); beta-1,3-glucan synthase (EC 2.4.1.34…
scaffold10.t43	AA13	1.1e-144	0.995689655172414	AA	Auxiliary Activities
scaffold10.t44	GH128	5.7e-51	0.977678571428571	GH	Glycoside Hydrolases
scaffold10.t440	GT2	2.3e-14	0.5	GT	Glycosyl Transferases	cellulose synthase (EC 2.4.1.12); chitin synthase (EC 2.4.1.16); dolichyl-phosphate beta-D-mannosyltransferase (EC 2.4.1.83); dolichyl-phosphate beta-glucosyltransferase (EC 2.4.1.117); N-acetylglucosaminyltransferase (EC 2.4.1.-); N-acetylgalactosaminyltransferase (EC 2.4.1.-); hyaluronan synthase (EC 2.4.1.212); chitin oligosaccharide synthase (EC 2.4.1.-); beta-1,3-glucan synthase (EC 2.4.1.34…
scaffold10.t441	GT2	4e-13	0.517857142857143	GT	Glycosyl Transferases	cellulose synthase (EC 2.4.1.12); chitin synthase (EC 2.4.1.16); dolichyl-phosphate beta-D-mannosyltransferase (EC 2.4.1.83); dolichyl-phosphate beta-glucosyltransferase (EC 2.4.1.117); N-acetylglucosaminyltransferase (EC 2.4.1.-); N-acetylgalactosaminyltransferase (EC 2.4.1.-); hyaluronan synthase (EC 2.4.1.212); chitin oligosaccharide synthase (EC 2.4.1.-); beta-1,3-glucan synthase (EC 2.4.1.34…
scaffold10.t455	CE10	1e-53	0.724340175953079	CE	Carbohydrate Esterases	arylesterase (EC 3.1.1.-); carboxyl esterase (EC 3.1.1.3); acetylcholinesterase (EC 3.1.1.7); cholinesterase (EC 3.1.1.8); sterol esterase (EC 3.1.1.13); brefeldin A esterase (EC 3.1.1.-).
scaffold10.t460	GH11	5.4e-75	0.988700564971751	GH	Glycoside Hydrolases	xylanase (EC 3.2.1.8)
scaffold10.t481	CE10	6.8e-54	0.806451612903226	CE	Carbohydrate Esterases	arylesterase (EC 3.1.1.-); carboxyl esterase (EC 3.1.1.3); acetylcholinesterase (EC 3.1.1.7); cholinesterase (EC 3.1.1.8); sterol esterase (EC 3.1.1.13); brefeldin A esterase (EC 3.1.1.-).
scaffold10.t497	AA9	3.1e-63	0.986363636363636	AA	Auxiliary Activities
scaffold10.t523	GH43_13	8.3e-152	0.996688741721854	GH	Glycoside Hydrolases
scaffold10.t560	GT1	3.4e-52	0.971204188481675	GT	Glycosyl Transferases	UDP-glucuronosyltransferase (EC 2.4.1.17); 2-hydroxyacylsphingosine 1-beta-galactosyltransferase (EC 2.4.1.45); N-acylsphingosine galactosyltransferase (EC 2.4.1.47); flavonol 3-O-glucosyltransferase (EC 2.4.1.91); indole-3-acetate beta-glucosyltransferase (EC 2.4.1.121); sterol glucosyltransferase (EC 2.4.1.173); ecdysteroid UDP-glucosyltransferase (EC 2.4.1.-); zeaxanthin glucosyltransferase (E…
scaffold10.t568	CE2	1.8e-48	0.985645933014354	CE	Carbohydrate Esterases	acetyl xylan esterase (EC 3.1.1.72).
scaffold10.t574	AA7	1.2e-44	0.412663755458515	AA	Auxiliary Activities
scaffold10.t603	AA9	9.7e-63	0.986363636363636	AA	Auxiliary Activities
scaffold10.t615	GH145	1.7e-30	0.692567567567568	GH	Glycoside Hydrolases
scaffold10.t616	PL1_10	3.9e-106	0.988700564971751	PL	Polysaccharide Lyases
scaffold10.t622	GH43	5e-06	0.387096774193548	GH	Glycoside Hydrolases	beta-xylosidase (EC 3.2.1.37); beta-1,3-xylosidase (EC 3.2.1.-); alpha-L-arabinofuranosidase (EC 3.2.1.55); arabinanase (EC 3.2.1.99); xylanase (EC 3.2.1.8); galactan 1,3-beta-galactosidase (EC 3.2.1.145)
scaffold10.t639	CE1	2.3e-06	0.779735682819383	CE	Carbohydrate Esterases	acetyl xylan esterase (EC 3.1.1.72); cinnamoyl esterase (EC 3.1.1.-); feruloyl esterase (EC 3.1.1.73); carboxylesterase (EC 3.1.1.1); S-formylglutathione hydrolase (EC 3.1.2.12)
scaffold11.t107	GT34	1.3e-37	0.841463414634146	GT	Glycosyl Transferases	UDP-Gal: galactomannan alpha-1,6-galactosyltransferase (EC 2.4.1.-); UDP-Xyl: xyloglucan alpha-1,6-xylosyltransferase (EC 2.4.2.39); alpha-1,2-galactosyltransferase (EC 2.4.1.-)
scaffold11.t12	GH18	8e-78	0.949324324324324	GH	Glycoside Hydrolases	chitinase (EC 3.2.1.14); endo-beta-N-acetylglucosaminidase (EC 3.2.1.96); xylanase inhibitor; concanavalin B; narbonin
scaffold11.t120	CE10	6.6e-25	0.392961876832845	CE	Carbohydrate Esterases	arylesterase (EC 3.1.1.-); carboxyl esterase (EC 3.1.1.3); acetylcholinesterase (EC 3.1.1.7); cholinesterase (EC 3.1.1.8); sterol esterase (EC 3.1.1.13); brefeldin A esterase (EC 3.1.1.-).
scaffold11.t122	AA9	8e-67	0.981818181818182	AA	Auxiliary Activities
scaffold11.t149	GH109	4.9e-15	0.968253968253968	GH	Glycoside Hydrolases	alpha-N-acetylgalactosaminidase (EC 3.2.1.49)
scaffold11.t158	GH13_40	8.4e-176	0.994444444444444	GH	Glycoside Hydrolases
scaffold11.t177	PL3_2	1.7e-78	0.979381443298969	PL	Polysaccharide Lyases
scaffold11.t178	GH76	2.2e-76	0.871508379888268	GH	Glycoside Hydrolases	alpha-1,6-mannanase (EC 3.2.1.101)
scaffold11.t182	AA7	7.6e-54	0.951965065502183	AA	Auxiliary Activities
scaffold11.t185	CBM67	8.3e-22	0.829545454545455	CBM	Carbohydrate-Binding Modules
scaffold11.t192	GH16	3e-16	0.80952380952381	GH	Glycoside Hydrolases	xyloglucan:xyloglucosyltransferase (EC 2.4.1.207); keratan-sulfate endo-1,4-beta-galactosidase (EC 3.2.1.103); endo-1,3-beta-glucanase (EC 3.2.1.39); endo-1,3(4)-beta-glucanase (EC 3.2.1.6); licheninase (EC 3.2.1.73); beta-agarase (EC 3.2.1.81); kappa;-carrageenase (EC 3.2.1.83); xyloglucanase (EC 3.2.1.151)
scaffold11.t20	CE10	9.8e-32	0.328445747800586	CE	Carbohydrate Esterases	arylesterase (EC 3.1.1.-); carboxyl esterase (EC 3.1.1.3); acetylcholinesterase (EC 3.1.1.7); cholinesterase (EC 3.1.1.8); sterol esterase (EC 3.1.1.13); brefeldin A esterase (EC 3.1.1.-).
scaffold11.t205	CE10	3.5e-40	0.583577712609971	CE	Carbohydrate Esterases	arylesterase (EC 3.1.1.-); carboxyl esterase (EC 3.1.1.3); acetylcholinesterase (EC 3.1.1.7); cholinesterase (EC 3.1.1.8); sterol esterase (EC 3.1.1.13); brefeldin A esterase (EC 3.1.1.-).
scaffold11.t207	AA3_2	2.1e-134	0.987719298245614	AA	Auxiliary Activities
scaffold11.t213	AA3_1	9.3e-276	0.989347536617843	AA	Auxiliary Activities
scaffold11.t214	CE1	6.6e-13	0.73568281938326	CE	Carbohydrate Esterases	acetyl xylan esterase (EC 3.1.1.72); cinnamoyl esterase (EC 3.1.1.-); feruloyl esterase (EC 3.1.1.73); carboxylesterase (EC 3.1.1.1); S-formylglutathione hydrolase (EC 3.1.2.12)
scaffold11.t221	AA7	7.2e-44	0.432314410480349	AA	Auxiliary Activities
scaffold11.t224	AA7	1e-44	0.98471615720524	AA	Auxiliary Activities
scaffold11.t241	CBM6	0.00026	0.41304347826087	CBM	Carbohydrate-Binding Modules	Modules of approx. 120 residues. The cellulose-binding function has been demonstrated in one case on amorphous cellulose and beta-1,4-xylan. Some of these modules also bind beta-1,3-glucan, beta-1,3-1,4-glucan, and beta-1,4-glucan.
scaffold11.t245	GH2	1.8e-101	0.515957446808511	GH	Glycoside Hydrolases	beta-galactosidase (EC 3.2.1.23) ; beta-mannosidase (EC 3.2.1.25); beta-glucuronidase (EC 3.2.1.31); mannosylglycoprotein endo-beta-mannosidase (EC 3.2.1.152); exo-beta-glucosaminidase (EC 3.2.1.165)
scaffold11.t256	CE10	1.3e-54	0.756598240469208	CE	Carbohydrate Esterases	arylesterase (EC 3.1.1.-); carboxyl esterase (EC 3.1.1.3); acetylcholinesterase (EC 3.1.1.7); cholinesterase (EC 3.1.1.8); sterol esterase (EC 3.1.1.13); brefeldin A esterase (EC 3.1.1.-).
scaffold11.t257	GH35	1.1e-88	0.98371335504886	GH	Glycoside Hydrolases	beta-galactosidase (EC 3.2.1.23); exo-beta-glucosaminidase (EC 3.2.1.165)
scaffold11.t26	GH71	6.2e-54	0.973333333333333	GH	Glycoside Hydrolases	alpha-1,3-glucanase (EC 3.2.1.59).
scaffold11.t268	GH3	1.4e-48	0.972222222222222	GH	Glycoside Hydrolases	beta-glucosidase (EC 3.2.1.21); xylan 1,4-beta-xylosidase (EC 3.2.1.37); beta-N-acetylhexosaminidase (EC 3.2.1.52); glucan 1,3-beta-glucosidase (EC 3.2.1.58); glucan 1,4-beta-glucosidase (EC 3.2.1.74); exo-1,3-1,4-glucanase (EC 3.2.1.-); alphalpha-L-arabinofuranosidase (EC 3.2.1.55).
scaffold11.t284	AA7	3.8e-51	0.430131004366812	AA	Auxiliary Activities
scaffold11.t286	GT1	1.9e-46	0.971204188481675	GT	Glycosyl Transferases	UDP-glucuronosyltransferase (EC 2.4.1.17); 2-hydroxyacylsphingosine 1-beta-galactosyltransferase (EC 2.4.1.45); N-acylsphingosine galactosyltransferase (EC 2.4.1.47); flavonol 3-O-glucosyltransferase (EC 2.4.1.91); indole-3-acetate beta-glucosyltransferase (EC 2.4.1.121); sterol glucosyltransferase (EC 2.4.1.173); ecdysteroid UDP-glucosyltransferase (EC 2.4.1.-); zeaxanthin glucosyltransferase (E…
scaffold11.t289	GH3	3.2e-18	0.546296296296296	GH	Glycoside Hydrolases	beta-glucosidase (EC 3.2.1.21); xylan 1,4-beta-xylosidase (EC 3.2.1.37); beta-N-acetylhexosaminidase (EC 3.2.1.52); glucan 1,3-beta-glucosidase (EC 3.2.1.58); glucan 1,4-beta-glucosidase (EC 3.2.1.74); exo-1,3-1,4-glucanase (EC 3.2.1.-); alphalpha-L-arabinofuranosidase (EC 3.2.1.55).
scaffold11.t325	GH43_14	1.5e-137	0.996539792387543	GH	Glycoside Hydrolases
scaffold11.t330	GH28	3.8e-62	0.969230769230769	GH	Glycoside Hydrolases	polygalacturonase (EC 3.2.1.15); exo-polygalacturonase (EC 3.2.1.67); exo-polygalacturonosidase (EC 3.2.1.82); rhamnogalacturonase (EC 3.2.1.-); endo-xylogalacturonan hydrolase (EC 3.2.1.-); rhamnogalacturonan alpha-L-rhamnopyranohydrolase (EC 3.2.1.40)
scaffold11.t331	CE8	4.1e-76	0.920138888888889	CE	Carbohydrate Esterases	pectin methylesterase (EC 3.1.1.11).
scaffold11.t345	CE10	1.4e-38	0.844574780058651	CE	Carbohydrate Esterases	arylesterase (EC 3.1.1.-); carboxyl esterase (EC 3.1.1.3); acetylcholinesterase (EC 3.1.1.7); cholinesterase (EC 3.1.1.8); sterol esterase (EC 3.1.1.13); brefeldin A esterase (EC 3.1.1.-).
scaffold11.t35	AA7	2.9e-48	0.390829694323144	AA	Auxiliary Activities
scaffold11.t352	CE10	7.1e-32	0.343108504398827	CE	Carbohydrate Esterases	arylesterase (EC 3.1.1.-); carboxyl esterase (EC 3.1.1.3); acetylcholinesterase (EC 3.1.1.7); cholinesterase (EC 3.1.1.8); sterol esterase (EC 3.1.1.13); brefeldin A esterase (EC 3.1.1.-).
scaffold11.t357	GH32	1.2e-69	0.972696245733788	GH	Glycoside Hydrolases	invertase (EC 3.2.1.26); endo-inulinase (EC 3.2.1.7); beta-2,6-fructan 6-levanbiohydrolase (EC 3.2.1.64); endo-levanase (EC 3.2.1.65); exo-inulinase (EC 3.2.1.80); fructan beta-(2,1)-fructosidase/1-exohydrolase (EC 3.2.1.153); fructan beta-(2,6)-fructosidase/6-exohydrolase (EC 3.2.1.154); sucrose:sucrose 1-fructosyltransferase (EC 2.4.1.99); fructan:fructan 1-fructosyltransferase (EC 2.4.1.100); …
scaffold11.t363	CE1	2e-11	0.819383259911894	CE	Carbohydrate Esterases	acetyl xylan esterase (EC 3.1.1.72); cinnamoyl esterase (EC 3.1.1.-); feruloyl esterase (EC 3.1.1.73); carboxylesterase (EC 3.1.1.1); S-formylglutathione hydrolase (EC 3.1.2.12)
scaffold11.t365	GH109	7.5e-12	0.912698412698413	GH	Glycoside Hydrolases	alpha-N-acetylgalactosaminidase (EC 3.2.1.49)
scaffold11.t394	GH2	6.8e-222	0.964095744680851	GH	Glycoside Hydrolases	beta-galactosidase (EC 3.2.1.23) ; beta-mannosidase (EC 3.2.1.25); beta-glucuronidase (EC 3.2.1.31); mannosylglycoprotein endo-beta-mannosidase (EC 3.2.1.152); exo-beta-glucosaminidase (EC 3.2.1.165)
scaffold11.t396	AA5_2	1.6e-261	0.99	AA	Auxiliary Activities
scaffold11.t402	GT8	7.1e-36	0.88715953307393	GT	Glycosyl Transferases	lipopolysaccharide alpha-1,3-galactosyltransferase (EC 2.4.1.44); UDP-Glc: (glucosyl)lipopolysaccharide alpha-1,2-glucosyltransferase (EC 2.4.1.-); lipopolysaccharide glucosyltransferase 1 (EC 2.4.1.58); glycogenin glucosyltransferase (EC 2.4.1.186); inositol 1-alpha-galactosyltransferase (galactinol synthase) (EC 2.4.1.123); homogalacturonan alpha-1,4-galacturonosyltransferase (EC 2.4.1.43); UDP…
scaffold11.t42	GH93	8.8e-108	0.993485342019544	GH	Glycoside Hydrolases	exo-alpha-L-1,5-arabinanase (EC 3.2.1.-)
scaffold11.t430	GT34	6.6e-06	0.353658536585366	GT	Glycosyl Transferases	UDP-Gal: galactomannan alpha-1,6-galactosyltransferase (EC 2.4.1.-); UDP-Xyl: xyloglucan alpha-1,6-xylosyltransferase (EC 2.4.2.39); alpha-1,2-galactosyltransferase (EC 2.4.1.-)
scaffold11.t433	CE10	1.2e-30	0.372434017595308	CE	Carbohydrate Esterases	arylesterase (EC 3.1.1.-); carboxyl esterase (EC 3.1.1.3); acetylcholinesterase (EC 3.1.1.7); cholinesterase (EC 3.1.1.8); sterol esterase (EC 3.1.1.13); brefeldin A esterase (EC 3.1.1.-).
scaffold11.t477	GH18	4.3e-58	0.881756756756757	GH	Glycoside Hydrolases	chitinase (EC 3.2.1.14); endo-beta-N-acetylglucosaminidase (EC 3.2.1.96); xylanase inhibitor; concanavalin B; narbonin
scaffold11.t484	GH5_15	6.8e-137	0.996677740863787	GH	Glycoside Hydrolases
scaffold11.t486	CE10	1.6e-25	0.319648093841642	CE	Carbohydrate Esterases	arylesterase (EC 3.1.1.-); carboxyl esterase (EC 3.1.1.3); acetylcholinesterase (EC 3.1.1.7); cholinesterase (EC 3.1.1.8); sterol esterase (EC 3.1.1.13); brefeldin A esterase (EC 3.1.1.-).
scaffold11.t493	CE10	2.6e-25	0.334310850439883	CE	Carbohydrate Esterases	arylesterase (EC 3.1.1.-); carboxyl esterase (EC 3.1.1.3); acetylcholinesterase (EC 3.1.1.7); cholinesterase (EC 3.1.1.8); sterol esterase (EC 3.1.1.13); brefeldin A esterase (EC 3.1.1.-).
scaffold11.t495	GH28	1.2e-71	0.956923076923077	GH	Glycoside Hydrolases	polygalacturonase (EC 3.2.1.15); exo-polygalacturonase (EC 3.2.1.67); exo-polygalacturonosidase (EC 3.2.1.82); rhamnogalacturonase (EC 3.2.1.-); endo-xylogalacturonan hydrolase (EC 3.2.1.-); rhamnogalacturonan alpha-L-rhamnopyranohydrolase (EC 3.2.1.40)
scaffold11.t515	GH43_30	2.1e-82	0.984962406015038	GH	Glycoside Hydrolases
scaffold11.t522	GH39	3.2e-08	0.354988399071926	GH	Glycoside Hydrolases	alpha-L-iduronidase (EC 3.2.1.76); beta-xylosidase (EC 3.2.1.37).
scaffold11.t53	GH3	2.9e-69	0.976851851851852	GH	Glycoside Hydrolases	beta-glucosidase (EC 3.2.1.21); xylan 1,4-beta-xylosidase (EC 3.2.1.37); beta-N-acetylhexosaminidase (EC 3.2.1.52); glucan 1,3-beta-glucosidase (EC 3.2.1.58); glucan 1,4-beta-glucosidase (EC 3.2.1.74); exo-1,3-1,4-glucanase (EC 3.2.1.-); alphalpha-L-arabinofuranosidase (EC 3.2.1.55).
scaffold11.t541	CE3	4.5e-09	0.680412371134021	CE	Carbohydrate Esterases	acetyl xylan esterase (EC 3.1.1.72).
scaffold11.t554	CE10	5.9e-06	0.577712609970675	CE	Carbohydrate Esterases	arylesterase (EC 3.1.1.-); carboxyl esterase (EC 3.1.1.3); acetylcholinesterase (EC 3.1.1.7); cholinesterase (EC 3.1.1.8); sterol esterase (EC 3.1.1.13); brefeldin A esterase (EC 3.1.1.-).
scaffold11.t579	AA4	1.6e-20	0.480842911877395	AA	Auxiliary Activities
scaffold11.t581	GH3	7.4e-64	0.962962962962963	GH	Glycoside Hydrolases	beta-glucosidase (EC 3.2.1.21); xylan 1,4-beta-xylosidase (EC 3.2.1.37); beta-N-acetylhexosaminidase (EC 3.2.1.52); glucan 1,3-beta-glucosidase (EC 3.2.1.58); glucan 1,4-beta-glucosidase (EC 3.2.1.74); exo-1,3-1,4-glucanase (EC 3.2.1.-); alphalpha-L-arabinofuranosidase (EC 3.2.1.55).
scaffold11.t587	GH78	8.9e-84	0.926587301587302	GH	Glycoside Hydrolases	alpha-L-rhamnosidase (EC 3.2.1.40)
scaffold11.t590	GT1	7.5e-52	0.981675392670157	GT	Glycosyl Transferases	UDP-glucuronosyltransferase (EC 2.4.1.17); 2-hydroxyacylsphingosine 1-beta-galactosyltransferase (EC 2.4.1.45); N-acylsphingosine galactosyltransferase (EC 2.4.1.47); flavonol 3-O-glucosyltransferase (EC 2.4.1.91); indole-3-acetate beta-glucosyltransferase (EC 2.4.1.121); sterol glucosyltransferase (EC 2.4.1.173); ecdysteroid UDP-glucosyltransferase (EC 2.4.1.-); zeaxanthin glucosyltransferase (E…
scaffold11.t591	GH78	3.7e-68	0.736111111111111	GH	Glycoside Hydrolases	alpha-L-rhamnosidase (EC 3.2.1.40)
scaffold11.t60	GH43_36	3.3e-119	0.996212121212121	GH	Glycoside Hydrolases
scaffold11.t614	GH105	6.9e-95	0.969879518072289	GH	Glycoside Hydrolases	unsaturated rhamnogalacturonyl hydrolase (EC 3.2.1.-)
scaffold11.t619	GH43_29	3e-83	0.988888888888889	GH	Glycoside Hydrolases
scaffold11.t620	GH43_36	3.2e-119	0.996212121212121	GH	Glycoside Hydrolases
scaffold11.t63	CE16	1.3e-65	0.99250936329588	CE	Carbohydrate Esterases	acetylesterase (EC 3.1.1.6) active on various carbohydrate acetyl esters
scaffold11.t637	GH88	6.2e-85	0.972644376899696	GH	Glycoside Hydrolases	d-4,5 unsaturated beta-glucuronyl hydrolase (EC 3.2.1.-)
scaffold11.t646	GH16	7.4e-36	0.978835978835979	GH	Glycoside Hydrolases	xyloglucan:xyloglucosyltransferase (EC 2.4.1.207); keratan-sulfate endo-1,4-beta-galactosidase (EC 3.2.1.103); endo-1,3-beta-glucanase (EC 3.2.1.39); endo-1,3(4)-beta-glucanase (EC 3.2.1.6); licheninase (EC 3.2.1.73); beta-agarase (EC 3.2.1.81); kappa;-carrageenase (EC 3.2.1.83); xyloglucanase (EC 3.2.1.151)
scaffold11.t665	GH3	1.7e-59	0.972222222222222	GH	Glycoside Hydrolases	beta-glucosidase (EC 3.2.1.21); xylan 1,4-beta-xylosidase (EC 3.2.1.37); beta-N-acetylhexosaminidase (EC 3.2.1.52); glucan 1,3-beta-glucosidase (EC 3.2.1.58); glucan 1,4-beta-glucosidase (EC 3.2.1.74); exo-1,3-1,4-glucanase (EC 3.2.1.-); alphalpha-L-arabinofuranosidase (EC 3.2.1.55).
scaffold11.t68	GH11	3.1e-75	0.983050847457627	GH	Glycoside Hydrolases	xylanase (EC 3.2.1.8)
scaffold11.t73	GH6	1.2e-96	0.938775510204082	GH	Glycoside Hydrolases	endoglucanase (EC 3.2.1.4); cellobiohydrolase (EC 3.2.1.91)
scaffold11.t74	GH67	5.9e-269	0.998505231689088	GH	Glycoside Hydrolases	alpha-glucuronidase (EC 3.2.1.139); xylan alpha-1,2-glucuronidase (EC 3.2.1.131)
scaffold11.t77	AA9	8.7e-53	0.981818181818182	AA	Auxiliary Activities
scaffold11.t81	AA3_3	3.9e-292	0.996615905245347	AA	Auxiliary Activities
scaffold12.t101	GH76	1.9e-112	0.958100558659218	GH	Glycoside Hydrolases	alpha-1,6-mannanase (EC 3.2.1.101)
scaffold12.t116	CE10	1.1e-30	0.351906158357771	CE	Carbohydrate Esterases	arylesterase (EC 3.1.1.-); carboxyl esterase (EC 3.1.1.3); acetylcholinesterase (EC 3.1.1.7); cholinesterase (EC 3.1.1.8); sterol esterase (EC 3.1.1.13); brefeldin A esterase (EC 3.1.1.-).
scaffold12.t126	GH93	3e-114	0.996742671009772	GH	Glycoside Hydrolases	exo-alpha-L-1,5-arabinanase (EC 3.2.1.-)
scaffold12.t128	PL26	0	0.997679814385151	PL	Polysaccharide Lyases
scaffold12.t135	GH43_26	1.3e-95	0.996575342465753	GH	Glycoside Hydrolases
scaffold12.t136	GT34	4.2e-08	0.329268292682927	GT	Glycosyl Transferases	UDP-Gal: galactomannan alpha-1,6-galactosyltransferase (EC 2.4.1.-); UDP-Xyl: xyloglucan alpha-1,6-xylosyltransferase (EC 2.4.2.39); alpha-1,2-galactosyltransferase (EC 2.4.1.-)
scaffold12.t159	GH127	5.3e-39	0.679389312977099	GH	Glycoside Hydrolases
scaffold12.t169	CE5	4.1e-36	0.989417989417989	CE	Carbohydrate Esterases	acetyl xylan esterase (EC 3.1.1.72); cutinase (EC 3.1.1.74)
scaffold12.t187	CE10	1.2e-45	0.868035190615836	CE	Carbohydrate Esterases	arylesterase (EC 3.1.1.-); carboxyl esterase (EC 3.1.1.3); acetylcholinesterase (EC 3.1.1.7); cholinesterase (EC 3.1.1.8); sterol esterase (EC 3.1.1.13); brefeldin A esterase (EC 3.1.1.-).
scaffold12.t196	CE4	1.9e-21	0.8	CE	Carbohydrate Esterases	acetyl xylan esterase (EC 3.1.1.72); chitin deacetylase (EC 3.5.1.41); chitooligosaccharide deacetylase (EC 3.5.1.-); peptidoglycan GlcNAc deacetylase (EC 3.5.1.-); peptidoglycan N-acetylmuramic acid deacetylase (EC 3.5.1.-).
scaffold12.t204	CE10	5.2e-22	0.741935483870968	CE	Carbohydrate Esterases	arylesterase (EC 3.1.1.-); carboxyl esterase (EC 3.1.1.3); acetylcholinesterase (EC 3.1.1.7); cholinesterase (EC 3.1.1.8); sterol esterase (EC 3.1.1.13); brefeldin A esterase (EC 3.1.1.-).
scaffold12.t231	GT26	1.9e-05	0.415204678362573	GT	Glycosyl Transferases	UDP-ManNAcA: beta-N-acetyl mannosaminuronyltransferase (EC 2.4.1.-); UDP-ManNAc: beta-N-acetyl-mannosaminyltransferase (EC 2.4.1.-); UDP-Glc: beta-1,4-glucosyltransferase (EC 2.4.1.-).
scaffold12.t237	GH3	4.3e-60	0.986111111111111	GH	Glycoside Hydrolases	beta-glucosidase (EC 3.2.1.21); xylan 1,4-beta-xylosidase (EC 3.2.1.37); beta-N-acetylhexosaminidase (EC 3.2.1.52); glucan 1,3-beta-glucosidase (EC 3.2.1.58); glucan 1,4-beta-glucosidase (EC 3.2.1.74); exo-1,3-1,4-glucanase (EC 3.2.1.-); alphalpha-L-arabinofuranosidase (EC 3.2.1.55).
scaffold12.t245	CE10	1.3e-51	0.768328445747801	CE	Carbohydrate Esterases	arylesterase (EC 3.1.1.-); carboxyl esterase (EC 3.1.1.3); acetylcholinesterase (EC 3.1.1.7); cholinesterase (EC 3.1.1.8); sterol esterase (EC 3.1.1.13); brefeldin A esterase (EC 3.1.1.-).
scaffold12.t276	GH109	1.6e-07	0.420634920634921	GH	Glycoside Hydrolases	alpha-N-acetylgalactosaminidase (EC 3.2.1.49)
scaffold12.t295	GH78	9.7e-87	0.948412698412698	GH	Glycoside Hydrolases	alpha-L-rhamnosidase (EC 3.2.1.40)
scaffold12.t296	GH79	4.7e-71	0.868131868131868	GH	Glycoside Hydrolases	beta-glucuronidase (EC 3.2.1.31); beta-4-O-methyl-glucuronidase (EC 3.2.1.-); heparanase (EC 3.2.1.-); baicalin beta-glucuronidase (EC 3.2.1.167)
scaffold12.t316	GH43_5	4.8e-111	0.992753623188406	GH	Glycoside Hydrolases
scaffold12.t317	GH43	5e-54	0.967741935483871	GH	Glycoside Hydrolases	beta-xylosidase (EC 3.2.1.37); beta-1,3-xylosidase (EC 3.2.1.-); alpha-L-arabinofuranosidase (EC 3.2.1.55); arabinanase (EC 3.2.1.99); xylanase (EC 3.2.1.8); galactan 1,3-beta-galactosidase (EC 3.2.1.145)
scaffold12.t321	CE10	6.1e-14	0.662756598240469	CE	Carbohydrate Esterases	arylesterase (EC 3.1.1.-); carboxyl esterase (EC 3.1.1.3); acetylcholinesterase (EC 3.1.1.7); cholinesterase (EC 3.1.1.8); sterol esterase (EC 3.1.1.13); brefeldin A esterase (EC 3.1.1.-).
scaffold12.t348	AA3	1.2e-77	0.514563106796116	AA	Auxiliary Activities
scaffold12.t355	GH12	8.5e-21	0.858974358974359	GH	Glycoside Hydrolases	endoglucanase (EC 3.2.1.4); xyloglucan hydrolase (EC 3.2.1.151); beta-1,3-1,4-glucanase (EC 3.2.1.73); xyloglucan endotransglycosylase (EC 2.4.1.207)
scaffold12.t38	PL6_1	6.5e-06	0.391428571428571	PL	Polysaccharide Lyases
scaffold12.t393	GH16	1.3e-24	0.899470899470899	GH	Glycoside Hydrolases	xyloglucan:xyloglucosyltransferase (EC 2.4.1.207); keratan-sulfate endo-1,4-beta-galactosidase (EC 3.2.1.103); endo-1,3-beta-glucanase (EC 3.2.1.39); endo-1,3(4)-beta-glucanase (EC 3.2.1.6); licheninase (EC 3.2.1.73); beta-agarase (EC 3.2.1.81); kappa;-carrageenase (EC 3.2.1.83); xyloglucanase (EC 3.2.1.151)
scaffold12.t394	CE10	8.2e-25	0.715542521994135	CE	Carbohydrate Esterases	arylesterase (EC 3.1.1.-); carboxyl esterase (EC 3.1.1.3); acetylcholinesterase (EC 3.1.1.7); cholinesterase (EC 3.1.1.8); sterol esterase (EC 3.1.1.13); brefeldin A esterase (EC 3.1.1.-).
scaffold12.t399	AA3	7.7e-45	0.517799352750809	AA	Auxiliary Activities
scaffold12.t4	PL9_3	1.7e-147	0.988571428571429	PL	Polysaccharide Lyases
scaffold12.t423	GH1	2.5e-152	0.983682983682984	GH	Glycoside Hydrolases	beta-glucosidase (EC 3.2.1.21); beta-galactosidase (EC 3.2.1.23); beta-mannosidase (EC 3.2.1.25); beta-glucuronidase (EC 3.2.1.31); beta-D-fucosidase (EC 3.2.1.38); phlorizin hydrolase (EC 3.2.1.62); exo-beta-1,4-glucanase (EC 3.2.1.74); 6-phospho-beta-galactosidase (EC 3.2.1.85); 6-phospho-beta-glucosidase (EC 3.2.1.86); strictosidine beta-glucosidase (EC 3.2.1.105); lactase (EC 3.2.1.108); amyg…
scaffold12.t426	GH78	6.7e-142	0.994047619047619	GH	Glycoside Hydrolases	alpha-L-rhamnosidase (EC 3.2.1.40)
scaffold12.t460	GH27	5.1e-36	0.637333333333333	GH	Glycoside Hydrolases	alpha-galactosidase (EC 3.2.1.22); alpha-N-acetylgalactosaminidase (EC 3.2.1.49); isomalto-dextranase (EC 3.2.1.94); beta-L-arabinopyranosidase (EC 3.2.1.88)
scaffold12.t472	GH93	6e-87	0.970684039087948	GH	Glycoside Hydrolases	exo-alpha-L-1,5-arabinanase (EC 3.2.1.-)
scaffold12.t474	GH35	4.4e-32	0.579804560260586	GH	Glycoside Hydrolases	beta-galactosidase (EC 3.2.1.23); exo-beta-glucosaminidase (EC 3.2.1.165)
scaffold12.t53	PL3_2	2.7e-80	0.984536082474227	PL	Polysaccharide Lyases
scaffold12.t58	AA2	3.8e-13	0.372549019607843	AA	Auxiliary Activities
scaffold12.t66	AA3_4	4.8e-228	0.992831541218638	AA	Auxiliary Activities
scaffold12.t85	GT71	1.9e-52	0.996212121212121	GT	Glycosyl Transferases	alpha-mannosyltransferase (EC 2.4.1.-)
scaffold12.t98	GH7	9.6e-75	0.985542168674699	GH	Glycoside Hydrolases	endo-beta-1,4-glucanase (EC 3.2.1.4); [reducing end-acting] cellobiohydrolase (EC 3.2.1.-); chitosanase (EC 3.2.1.132); endo-beta-1,3-1,4-glucanase (EC 3.2.1.73)
scaffold13.t107	CE1	2e-23	0.766519823788546	CE	Carbohydrate Esterases	acetyl xylan esterase (EC 3.1.1.72); cinnamoyl esterase (EC 3.1.1.-); feruloyl esterase (EC 3.1.1.73); carboxylesterase (EC 3.1.1.1); S-formylglutathione hydrolase (EC 3.1.2.12)
scaffold13.t110	GH53	1.2e-93	0.997076023391813	GH	Glycoside Hydrolases	endo-beta-1,4-galactanase (EC 3.2.1.89).
scaffold13.t119	CBM13	4.9e-07	0.531914893617021	CBM	Carbohydrate-Binding Modules	Modules of approx. 150 residues which always appear as a threefold internal repeat. The only apparent exception to this, xylanase II of Actinomadura sp. FC7 (GenBank U08894), is in fact not completely sequenced. These modules were first identified in several plant lectins such as ricin or agglutinin of Ricinus communis which bind galactose residues. The three-dimensional structure of a plant lect…
scaffold13.t13	GH28	3.2e-73	0.938461538461538	GH	Glycoside Hydrolases	polygalacturonase (EC 3.2.1.15); exo-polygalacturonase (EC 3.2.1.67); exo-polygalacturonosidase (EC 3.2.1.82); rhamnogalacturonase (EC 3.2.1.-); endo-xylogalacturonan hydrolase (EC 3.2.1.-); rhamnogalacturonan alpha-L-rhamnopyranohydrolase (EC 3.2.1.40)
scaffold13.t130	GT90	5.1e-73	0.976	GT	Glycosyl Transferases	UDP-Xyl: (mannosyl) glucuronoxylomannan/galactoxylomannan beta-1,2-xylosyltransferase (EC 2.4.2.-)
scaffold13.t138	GH43_11	1.5e-150	0.996575342465753	GH	Glycoside Hydrolases
scaffold13.t151	GT8	5.6e-24	0.898832684824903	GT	Glycosyl Transferases	lipopolysaccharide alpha-1,3-galactosyltransferase (EC 2.4.1.44); UDP-Glc: (glucosyl)lipopolysaccharide alpha-1,2-glucosyltransferase (EC 2.4.1.-); lipopolysaccharide glucosyltransferase 1 (EC 2.4.1.58); glycogenin glucosyltransferase (EC 2.4.1.186); inositol 1-alpha-galactosyltransferase (galactinol synthase) (EC 2.4.1.123); homogalacturonan alpha-1,4-galacturonosyltransferase (EC 2.4.1.43); UDP…
scaffold13.t153	GH20	1.3e-59	0.979228486646884	GH	Glycoside Hydrolases	beta-hexosaminidase (EC 3.2.1.52); lacto-N-biosidase (EC 3.2.1.140); beta-1,6-N-acetylglucosaminidase) (EC 3.2.1.-); beta-6-SO3-N-acetylglucosaminidase (EC 3.2.1.-)
scaffold13.t167	GH18	7.5e-80	0.959459459459459	GH	Glycoside Hydrolases	chitinase (EC 3.2.1.14); endo-beta-N-acetylglucosaminidase (EC 3.2.1.96); xylanase inhibitor; concanavalin B; narbonin
scaffold13.t169	GT8	4.4e-24	0.90272373540856	GT	Glycosyl Transferases	lipopolysaccharide alpha-1,3-galactosyltransferase (EC 2.4.1.44); UDP-Glc: (glucosyl)lipopolysaccharide alpha-1,2-glucosyltransferase (EC 2.4.1.-); lipopolysaccharide glucosyltransferase 1 (EC 2.4.1.58); glycogenin glucosyltransferase (EC 2.4.1.186); inositol 1-alpha-galactosyltransferase (galactinol synthase) (EC 2.4.1.123); homogalacturonan alpha-1,4-galacturonosyltransferase (EC 2.4.1.43); UDP…
scaffold13.t190	CBM63	1.3e-21	0.871794871794872	CBM	Carbohydrate-Binding Modules
scaffold13.t193	GT31	1.9e-09	0.536458333333333	GT	Glycosyl Transferases	N-acetyllactosaminide beta-1,3-N-acetylglucosaminyltransferase (EC 2.4.1.149); Glycoprotein-N-acetylgalactosamine 3-beta-galactosyltransferase (EC 2.4.1.122); fucose-specific beta-1,3-N-acetylglucosaminyltransferase (EC 2.4.1.-); globotriosylceramide beta-1,3-GalNAc transferase (EC 2.4.1.79); chondroitin synthase (beta-1,3-GlcUA and beta-1,4-GalNAc transferase (EC 2.4.1.175); chondroitin beta-1,3…
scaffold13.t201	GT1	2.1e-40	0.989528795811518	GT	Glycosyl Transferases	UDP-glucuronosyltransferase (EC 2.4.1.17); 2-hydroxyacylsphingosine 1-beta-galactosyltransferase (EC 2.4.1.45); N-acylsphingosine galactosyltransferase (EC 2.4.1.47); flavonol 3-O-glucosyltransferase (EC 2.4.1.91); indole-3-acetate beta-glucosyltransferase (EC 2.4.1.121); sterol glucosyltransferase (EC 2.4.1.173); ecdysteroid UDP-glucosyltransferase (EC 2.4.1.-); zeaxanthin glucosyltransferase (E…
scaffold13.t221	CE10	7.8e-10	0.592375366568915	CE	Carbohydrate Esterases	arylesterase (EC 3.1.1.-); carboxyl esterase (EC 3.1.1.3); acetylcholinesterase (EC 3.1.1.7); cholinesterase (EC 3.1.1.8); sterol esterase (EC 3.1.1.13); brefeldin A esterase (EC 3.1.1.-).
scaffold13.t254	GT4	4.8e-24	0.91875	GT	Glycosyl Transferases	sucrose synthase (EC 2.4.1.13); sucrose-phosphate synthase (EC 2.4.1.14); alpha-glucosyltransferase (EC 2.4.1.52); lipopolysaccharide N-acetylglucosaminyltransferase (EC 2.4.1.56); GDP-Man alpha-mannosyltransferase (EC 2.4.1.-); 1,2-diacylglycerol 3-glucosyltransferase (EC 2.4.1.157); diglucosyl diacylglycerol synthase (EC 2.4.1.208); digalactosyldiacylglycerol synthase (EC 2.4.1.141); trehalose …
scaffold13.t28	GH95	5e-231	0.983379501385042	GH	Glycoside Hydrolases	alpha-1,2-L-fucosidase (EC 3.2.1.63); alpha-L-fucosidase (EC 3.2.1.51)
scaffold13.t34	AA3	1.7e-79	0.504854368932039	AA	Auxiliary Activities
scaffold13.t344	AA1_3	3.8e-122	0.993589743589744	AA	Auxiliary Activities
scaffold13.t405	GH18	6.1e-73	0.952702702702703	GH	Glycoside Hydrolases	chitinase (EC 3.2.1.14); endo-beta-N-acetylglucosaminidase (EC 3.2.1.96); xylanase inhibitor; concanavalin B; narbonin
scaffold13.t44	AA7	9.4e-37	0.978165938864629	AA	Auxiliary Activities
scaffold13.t45	GH93	1.5e-83	0.990228013029316	GH	Glycoside Hydrolases	exo-alpha-L-1,5-arabinanase (EC 3.2.1.-)
scaffold13.t46	GH35	1.7e-25	0.52442996742671	GH	Glycoside Hydrolases	beta-galactosidase (EC 3.2.1.23); exo-beta-glucosaminidase (EC 3.2.1.165)
scaffold13.t49	CE10	1.8e-45	0.885630498533724	CE	Carbohydrate Esterases	arylesterase (EC 3.1.1.-); carboxyl esterase (EC 3.1.1.3); acetylcholinesterase (EC 3.1.1.7); cholinesterase (EC 3.1.1.8); sterol esterase (EC 3.1.1.13); brefeldin A esterase (EC 3.1.1.-).
scaffold13.t6	AA4	5.4e-23	0.452107279693487	AA	Auxiliary Activities
scaffold13.t64	CE10	2.7e-24	0.700879765395894	CE	Carbohydrate Esterases	arylesterase (EC 3.1.1.-); carboxyl esterase (EC 3.1.1.3); acetylcholinesterase (EC 3.1.1.7); cholinesterase (EC 3.1.1.8); sterol esterase (EC 3.1.1.13); brefeldin A esterase (EC 3.1.1.-).
scaffold13.t73	GH1	2.9e-114	0.7995337995338	GH	Glycoside Hydrolases	beta-glucosidase (EC 3.2.1.21); beta-galactosidase (EC 3.2.1.23); beta-mannosidase (EC 3.2.1.25); beta-glucuronidase (EC 3.2.1.31); beta-D-fucosidase (EC 3.2.1.38); phlorizin hydrolase (EC 3.2.1.62); exo-beta-1,4-glucanase (EC 3.2.1.74); 6-phospho-beta-galactosidase (EC 3.2.1.85); 6-phospho-beta-glucosidase (EC 3.2.1.86); strictosidine beta-glucosidase (EC 3.2.1.105); lactase (EC 3.2.1.108); amyg…
scaffold13.t75	AA7	5.1e-90	0.989082969432314	AA	Auxiliary Activities
scaffold13.t83	GH3	5.3e-57	0.851851851851852	GH	Glycoside Hydrolases	beta-glucosidase (EC 3.2.1.21); xylan 1,4-beta-xylosidase (EC 3.2.1.37); beta-N-acetylhexosaminidase (EC 3.2.1.52); glucan 1,3-beta-glucosidase (EC 3.2.1.58); glucan 1,4-beta-glucosidase (EC 3.2.1.74); exo-1,3-1,4-glucanase (EC 3.2.1.-); alphalpha-L-arabinofuranosidase (EC 3.2.1.55).
scaffold13.t84	GH93	7e-85	0.96742671009772	GH	Glycoside Hydrolases	exo-alpha-L-1,5-arabinanase (EC 3.2.1.-)
scaffold14.t104	AA1_3	1.3e-124	0.987179487179487	AA	Auxiliary Activities
scaffold14.t111	GH31	8.2e-77	0.562060889929742	GH	Glycoside Hydrolases	alpha-glucosidase (EC 3.2.1.20); alpha-1,3-glucosidase (EC 3.2.1.84); sucrase-isomaltase (EC 3.2.1.48) (EC 3.2.1.10); alpha-xylosidase (EC 3.2.1.-); alpha-glucan lyase (EC 4.2.2.13); isomaltosyltransferase (EC 2.4.1.-).
scaffold14.t138	GT76	7.9e-111	0.987714987714988	GT	Glycosyl Transferases	Dol-P-Man: alpha-1,6-mannosyltransferase (EC 2.4.1.-)
scaffold14.t139	CE10	3.4e-08	0.44574780058651	CE	Carbohydrate Esterases	arylesterase (EC 3.1.1.-); carboxyl esterase (EC 3.1.1.3); acetylcholinesterase (EC 3.1.1.7); cholinesterase (EC 3.1.1.8); sterol esterase (EC 3.1.1.13); brefeldin A esterase (EC 3.1.1.-).
scaffold14.t147	CE10	4.3e-55	0.709677419354839	CE	Carbohydrate Esterases	arylesterase (EC 3.1.1.-); carboxyl esterase (EC 3.1.1.3); acetylcholinesterase (EC 3.1.1.7); cholinesterase (EC 3.1.1.8); sterol esterase (EC 3.1.1.13); brefeldin A esterase (EC 3.1.1.-).
scaffold14.t148	AA7	2.9e-15	0.316593886462882	AA	Auxiliary Activities
scaffold14.t156	AA12	4.8e-162	0.985037406483791	AA	Auxiliary Activities
scaffold14.t175	GH16	9e-20	0.64021164021164	GH	Glycoside Hydrolases	xyloglucan:xyloglucosyltransferase (EC 2.4.1.207); keratan-sulfate endo-1,4-beta-galactosidase (EC 3.2.1.103); endo-1,3-beta-glucanase (EC 3.2.1.39); endo-1,3(4)-beta-glucanase (EC 3.2.1.6); licheninase (EC 3.2.1.73); beta-agarase (EC 3.2.1.81); kappa;-carrageenase (EC 3.2.1.83); xyloglucanase (EC 3.2.1.151)
scaffold14.t177	PL1_7	1.2e-74	0.989473684210526	PL	Polysaccharide Lyases
scaffold14.t214	CE1	3.7e-07	0.511013215859031	CE	Carbohydrate Esterases	acetyl xylan esterase (EC 3.1.1.72); cinnamoyl esterase (EC 3.1.1.-); feruloyl esterase (EC 3.1.1.73); carboxylesterase (EC 3.1.1.1); S-formylglutathione hydrolase (EC 3.1.2.12)
scaffold14.t247	GH109	2e-12	0.96031746031746	GH	Glycoside Hydrolases	alpha-N-acetylgalactosaminidase (EC 3.2.1.49)
scaffold14.t249	GH109	4.5e-11	0.952380952380952	GH	Glycoside Hydrolases	alpha-N-acetylgalactosaminidase (EC 3.2.1.49)
scaffold14.t273	CE16	1.4e-24	0.99250936329588	CE	Carbohydrate Esterases	acetylesterase (EC 3.1.1.6) active on various carbohydrate acetyl esters
scaffold14.t322	CE10	9.8e-32	0.381231671554252	CE	Carbohydrate Esterases	arylesterase (EC 3.1.1.-); carboxyl esterase (EC 3.1.1.3); acetylcholinesterase (EC 3.1.1.7); cholinesterase (EC 3.1.1.8); sterol esterase (EC 3.1.1.13); brefeldin A esterase (EC 3.1.1.-).
scaffold14.t59	GT50	5.9e-98	0.99618320610687	GT	Glycosyl Transferases	Dol-P-Man alpha-1,4-mannosyltransferase (EC 2.4.1.-)
scaffold14.t83	GH17	3.6e-17	0.832797427652733	GH	Glycoside Hydrolases	glucan endo-1,3-beta-glucosidase (EC 3.2.1.39); glucan 1,3-beta-glucosidase (EC 3.2.1.58); licheninase (EC 3.2.1.73); beta-1,3-glucanosyltransglycosylase (EC 2.4.1.-).
scaffold14.t85	GH16	5.2e-21	0.973544973544973	GH	Glycoside Hydrolases	xyloglucan:xyloglucosyltransferase (EC 2.4.1.207); keratan-sulfate endo-1,4-beta-galactosidase (EC 3.2.1.103); endo-1,3-beta-glucanase (EC 3.2.1.39); endo-1,3(4)-beta-glucanase (EC 3.2.1.6); licheninase (EC 3.2.1.73); beta-agarase (EC 3.2.1.81); kappa;-carrageenase (EC 3.2.1.83); xyloglucanase (EC 3.2.1.151)
scaffold14.t86	PL1_2	1.1e-48	0.988636363636364	PL	Polysaccharide Lyases
scaffold14.t93	CE10	5.1e-41	0.756598240469208	CE	Carbohydrate Esterases	arylesterase (EC 3.1.1.-); carboxyl esterase (EC 3.1.1.3); acetylcholinesterase (EC 3.1.1.7); cholinesterase (EC 3.1.1.8); sterol esterase (EC 3.1.1.13); brefeldin A esterase (EC 3.1.1.-).
scaffold15.t117	GH11	7e-71	0.988700564971751	GH	Glycoside Hydrolases	xylanase (EC 3.2.1.8)
scaffold15.t157	GH93	1.5e-112	0.973941368078176	GH	Glycoside Hydrolases	exo-alpha-L-1,5-arabinanase (EC 3.2.1.-)
scaffold15.t181	GH78	4.7e-81	0.93452380952381	GH	Glycoside Hydrolases	alpha-L-rhamnosidase (EC 3.2.1.40)
scaffold15.t183	CE10	3.9e-27	0.398826979472141	CE	Carbohydrate Esterases	arylesterase (EC 3.1.1.-); carboxyl esterase (EC 3.1.1.3); acetylcholinesterase (EC 3.1.1.7); cholinesterase (EC 3.1.1.8); sterol esterase (EC 3.1.1.13); brefeldin A esterase (EC 3.1.1.-).
scaffold15.t202	GH31	3.7e-105	0.990632318501171	GH	Glycoside Hydrolases	alpha-glucosidase (EC 3.2.1.20); alpha-1,3-glucosidase (EC 3.2.1.84); sucrase-isomaltase (EC 3.2.1.48) (EC 3.2.1.10); alpha-xylosidase (EC 3.2.1.-); alpha-glucan lyase (EC 4.2.2.13); isomaltosyltransferase (EC 2.4.1.-).
scaffold15.t203	GH71	9.3e-137	0.992	GH	Glycoside Hydrolases	alpha-1,3-glucanase (EC 3.2.1.59).
scaffold15.t209	AA3_1	2.1e-217	0.717709720372836	AA	Auxiliary Activities
scaffold15.t216	AA8	0	0.993865030674847	AA	Auxiliary Activities
scaffold15.t34	GH17	9.1e-30	0.951768488745981	GH	Glycoside Hydrolases	glucan endo-1,3-beta-glucosidase (EC 3.2.1.39); glucan 1,3-beta-glucosidase (EC 3.2.1.58); licheninase (EC 3.2.1.73); beta-1,3-glucanosyltransglycosylase (EC 2.4.1.-).
scaffold15.t63	GH127	2.5e-165	0.988549618320611	GH	Glycoside Hydrolases
scaffold15.t67	GH128	7.6e-06	0.397321428571429	GH	Glycoside Hydrolases
scaffold15.t77	GH105	7.2e-100	0.981927710843373	GH	Glycoside Hydrolases	unsaturated rhamnogalacturonyl hydrolase (EC 3.2.1.-)
scaffold16.t100	GH78	3.9e-164	0.994047619047619	GH	Glycoside Hydrolases	alpha-L-rhamnosidase (EC 3.2.1.40)
scaffold16.t12	CE10	3.7e-22	0.366568914956012	CE	Carbohydrate Esterases	arylesterase (EC 3.1.1.-); carboxyl esterase (EC 3.1.1.3); acetylcholinesterase (EC 3.1.1.7); cholinesterase (EC 3.1.1.8); sterol esterase (EC 3.1.1.13); brefeldin A esterase (EC 3.1.1.-).
scaffold16.t139	AA2	6e-15	0.392156862745098	AA	Auxiliary Activities
scaffold16.t140	GH28	1.4e-73	0.963076923076923	GH	Glycoside Hydrolases	polygalacturonase (EC 3.2.1.15); exo-polygalacturonase (EC 3.2.1.67); exo-polygalacturonosidase (EC 3.2.1.82); rhamnogalacturonase (EC 3.2.1.-); endo-xylogalacturonan hydrolase (EC 3.2.1.-); rhamnogalacturonan alpha-L-rhamnopyranohydrolase (EC 3.2.1.40)
scaffold16.t25	CBM16	3.6e-09	0.612068965517241	CBM	Carbohydrate-Binding Modules	Carbohydrate-binding module 16. Binding to cellulose and glucomannan demonstrated [B. Bae et al (2008) J Biol Chem. 283:12415-25 (PMID: 18025086)]
scaffold16.t31	GH33	4.8e-25	0.821637426900585	GH	Glycoside Hydrolases	sialidase or neuraminidase (EC 3.2.1.18); trans-sialidase (EC 2.4.1.-); 2-keto-3-deoxynononic acid sialidase (EC 3.2.1.-)
scaffold16.t36	AA7	3.8e-39	0.965065502183406	AA	Auxiliary Activities
scaffold16.t38	GH36	1e-240	0.995639534883721	GH	Glycoside Hydrolases	alpha-galactosidase (EC 3.2.1.22); alpha-N-acetylgalactosaminidase (EC 3.2.1.49); stachyose synthase (EC 2.4.1.67); raffinose synthase (EC 2.4.1.82)
scaffold16.t44	CBM61	0.00029	0.531914893617021	CBM	Carbohydrate-Binding Modules	Modules of approx. 150 residues found appended to GH16, GH30, GH31, GH43, GH53 and GH66 catalytic domains. A beta-1,4-galactan binding function has been demonstrated for the CBM60 of Thermotoga maritima GH53 galactanase [PMID: 20826814].
scaffold16.t7	CE10	1.8e-43	0.777126099706745	CE	Carbohydrate Esterases	arylesterase (EC 3.1.1.-); carboxyl esterase (EC 3.1.1.3); acetylcholinesterase (EC 3.1.1.7); cholinesterase (EC 3.1.1.8); sterol esterase (EC 3.1.1.13); brefeldin A esterase (EC 3.1.1.-).
scaffold16.t71	CE10	1.3e-30	0.410557184750733	CE	Carbohydrate Esterases	arylesterase (EC 3.1.1.-); carboxyl esterase (EC 3.1.1.3); acetylcholinesterase (EC 3.1.1.7); cholinesterase (EC 3.1.1.8); sterol esterase (EC 3.1.1.13); brefeldin A esterase (EC 3.1.1.-).
scaffold16.t82	CE1	2.8e-09	0.656387665198238	CE	Carbohydrate Esterases	acetyl xylan esterase (EC 3.1.1.72); cinnamoyl esterase (EC 3.1.1.-); feruloyl esterase (EC 3.1.1.73); carboxylesterase (EC 3.1.1.1); S-formylglutathione hydrolase (EC 3.1.2.12)
scaffold16.t85	GH109	2.8e-13	0.936507936507937	GH	Glycoside Hydrolases	alpha-N-acetylgalactosaminidase (EC 3.2.1.49)
scaffold17.t108	GT32	1e-22	0.888888888888889	GT	Glycosyl Transferases	alpha-1,6-mannosyltransferase (EC 2.4.1.-); alpha-1,4-N-acetylglucosaminyltransferase (EC 2.4.1.-); alpha-1,4-N-acetylgalactosaminyltransferase (EC 2.4.1.-);
scaffold17.t115	CE10	3.6e-38	0.721407624633431	CE	Carbohydrate Esterases	arylesterase (EC 3.1.1.-); carboxyl esterase (EC 3.1.1.3); acetylcholinesterase (EC 3.1.1.7); cholinesterase (EC 3.1.1.8); sterol esterase (EC 3.1.1.13); brefeldin A esterase (EC 3.1.1.-).
scaffold17.t119	GH54	2.9e-157	0.993670886075949	GH	Glycoside Hydrolases	alpha-L-arabinofuranosidase (EC 3.2.1.55); beta-xylosidase (EC 3.2.1.37).
scaffold17.t128	GH5_27	2e-131	0.984025559105431	GH	Glycoside Hydrolases
scaffold17.t130	AA7	1.5e-46	0.375545851528384	AA	Auxiliary Activities
scaffold17.t137	AA9	7.6e-65	0.995454545454545	AA	Auxiliary Activities
scaffold17.t142	GH13_1	4.3e-110	0.996710526315789	GH	Glycoside Hydrolases
scaffold17.t168	AA2	4.5e-14	0.392156862745098	AA	Auxiliary Activities
scaffold17.t175	CE10	9.2e-45	0.777126099706745	CE	Carbohydrate Esterases	arylesterase (EC 3.1.1.-); carboxyl esterase (EC 3.1.1.3); acetylcholinesterase (EC 3.1.1.7); cholinesterase (EC 3.1.1.8); sterol esterase (EC 3.1.1.13); brefeldin A esterase (EC 3.1.1.-).
scaffold17.t179	GH24	2.7e-18	0.751824817518248	GH	Glycoside Hydrolases	lysozyme (EC 3.2.1.17)
scaffold17.t183	GH3	5.3e-61	0.981481481481482	GH	Glycoside Hydrolases	beta-glucosidase (EC 3.2.1.21); xylan 1,4-beta-xylosidase (EC 3.2.1.37); beta-N-acetylhexosaminidase (EC 3.2.1.52); glucan 1,3-beta-glucosidase (EC 3.2.1.58); glucan 1,4-beta-glucosidase (EC 3.2.1.74); exo-1,3-1,4-glucanase (EC 3.2.1.-); alphalpha-L-arabinofuranosidase (EC 3.2.1.55).
scaffold17.t186	CE10	1.2e-06	0.348973607038123	CE	Carbohydrate Esterases	arylesterase (EC 3.1.1.-); carboxyl esterase (EC 3.1.1.3); acetylcholinesterase (EC 3.1.1.7); cholinesterase (EC 3.1.1.8); sterol esterase (EC 3.1.1.13); brefeldin A esterase (EC 3.1.1.-).
scaffold17.t213	GH3	4.4e-60	0.967592592592593	GH	Glycoside Hydrolases	beta-glucosidase (EC 3.2.1.21); xylan 1,4-beta-xylosidase (EC 3.2.1.37); beta-N-acetylhexosaminidase (EC 3.2.1.52); glucan 1,3-beta-glucosidase (EC 3.2.1.58); glucan 1,4-beta-glucosidase (EC 3.2.1.74); exo-1,3-1,4-glucanase (EC 3.2.1.-); alphalpha-L-arabinofuranosidase (EC 3.2.1.55).
scaffold17.t214	GH78	9.7e-53	0.80952380952381	GH	Glycoside Hydrolases	alpha-L-rhamnosidase (EC 3.2.1.40)
scaffold17.t55	AA11	4.4e-69	0.979057591623037	AA	Auxiliary Activities
scaffold17.t70	GH16	6.2e-37	0.984126984126984	GH	Glycoside Hydrolases	xyloglucan:xyloglucosyltransferase (EC 2.4.1.207); keratan-sulfate endo-1,4-beta-galactosidase (EC 3.2.1.103); endo-1,3-beta-glucanase (EC 3.2.1.39); endo-1,3(4)-beta-glucanase (EC 3.2.1.6); licheninase (EC 3.2.1.73); beta-agarase (EC 3.2.1.81); kappa;-carrageenase (EC 3.2.1.83); xyloglucanase (EC 3.2.1.151)
scaffold17.t73	AA7	6.3e-61	0.471615720524017	AA	Auxiliary Activities
scaffold17.t82	CE10	3.9e-36	0.662756598240469	CE	Carbohydrate Esterases	arylesterase (EC 3.1.1.-); carboxyl esterase (EC 3.1.1.3); acetylcholinesterase (EC 3.1.1.7); cholinesterase (EC 3.1.1.8); sterol esterase (EC 3.1.1.13); brefeldin A esterase (EC 3.1.1.-).
scaffold17.t85	GH16	2.8e-22	0.947089947089947	GH	Glycoside Hydrolases	xyloglucan:xyloglucosyltransferase (EC 2.4.1.207); keratan-sulfate endo-1,4-beta-galactosidase (EC 3.2.1.103); endo-1,3-beta-glucanase (EC 3.2.1.39); endo-1,3(4)-beta-glucanase (EC 3.2.1.6); licheninase (EC 3.2.1.73); beta-agarase (EC 3.2.1.81); kappa;-carrageenase (EC 3.2.1.83); xyloglucanase (EC 3.2.1.151)
scaffold17.t95	AA1_3	6.3e-79	0.92948717948718	AA	Auxiliary Activities
scaffold17.t96	GH5_5	3.6e-121	0.996478873239437	GH	Glycoside Hydrolases
scaffold19.t130	PL1_4	1.4e-88	0.989473684210526	PL	Polysaccharide Lyases
scaffold19.t134	AA1_2	7.8e-36	0.888235294117647	AA	Auxiliary Activities
scaffold19.t135	AA1_3	5e-27	0.852564102564103	AA	Auxiliary Activities
scaffold19.t172	AA7	3.1e-34	0.458515283842795	AA	Auxiliary Activities
scaffold19.t185	CE12	9.4e-43	0.980952380952381	CE	Carbohydrate Esterases	pectin acetylesterase (EC 3.1.1.-); rhamnogalacturonan acetylesterase (EC 3.1.1.-); acetyl xylan esterase (EC 3.1.1.72)
scaffold19.t26	AA3_2	1.5e-109	0.987719298245614	AA	Auxiliary Activities
scaffold19.t46	CE5	1.9e-41	0.989417989417989	CE	Carbohydrate Esterases	acetyl xylan esterase (EC 3.1.1.72); cutinase (EC 3.1.1.74)
scaffold19.t51	CE10	3.9e-14	0.683284457478006	CE	Carbohydrate Esterases	arylesterase (EC 3.1.1.-); carboxyl esterase (EC 3.1.1.3); acetylcholinesterase (EC 3.1.1.7); cholinesterase (EC 3.1.1.8); sterol esterase (EC 3.1.1.13); brefeldin A esterase (EC 3.1.1.-).
scaffold19.t53	AA3	1.9e-71	0.501618122977346	AA	Auxiliary Activities
scaffold19.t62	CE10	4.2e-38	0.733137829912023	CE	Carbohydrate Esterases	arylesterase (EC 3.1.1.-); carboxyl esterase (EC 3.1.1.3); acetylcholinesterase (EC 3.1.1.7); cholinesterase (EC 3.1.1.8); sterol esterase (EC 3.1.1.13); brefeldin A esterase (EC 3.1.1.-).
scaffold19.t70	GH31	5.2e-141	0.995316159250585	GH	Glycoside Hydrolases	alpha-glucosidase (EC 3.2.1.20); alpha-1,3-glucosidase (EC 3.2.1.84); sucrase-isomaltase (EC 3.2.1.48) (EC 3.2.1.10); alpha-xylosidase (EC 3.2.1.-); alpha-glucan lyase (EC 4.2.2.13); isomaltosyltransferase (EC 2.4.1.-).
scaffold2.t1029	GT28	3.5e-12	0.439490445859873	GT	Glycosyl Transferases	1,2-diacylglycerol 3-beta-galactosyltransferase (EC 2.4.1.46); 1,2-diacylglycerol 3-beta-glucosyltransferase (EC 2.4.1.157); UDP-GlcNAc: Und-PP-MurAc-pentapeptide beta-N-acetylglucosaminyltransferase (EC 2.4.1.227).
scaffold2.t1037	GT31	8.5e-08	0.328125	GT	Glycosyl Transferases	N-acetyllactosaminide beta-1,3-N-acetylglucosaminyltransferase (EC 2.4.1.149); Glycoprotein-N-acetylgalactosamine 3-beta-galactosyltransferase (EC 2.4.1.122); fucose-specific beta-1,3-N-acetylglucosaminyltransferase (EC 2.4.1.-); globotriosylceramide beta-1,3-GalNAc transferase (EC 2.4.1.79); chondroitin synthase (beta-1,3-GlcUA and beta-1,4-GalNAc transferase (EC 2.4.1.175); chondroitin beta-1,3…
scaffold2.t1054	GH47	1.8e-155	0.997757847533632	GH	Glycoside Hydrolases	alpha-mannosidase (EC 3.2.1.113)
scaffold2.t1088	GH37	1.5e-153	0.993890020366599	GH	Glycoside Hydrolases	alpha,alpha-trehalase (EC 3.2.1.28).
scaffold2.t109	GH47	5.4e-158	0.997757847533632	GH	Glycoside Hydrolases	alpha-mannosidase (EC 3.2.1.113)
scaffold2.t1096	CBM48	0.00011	0.565789473684211	CBM	Carbohydrate-Binding Modules	Modules of approx. 100 residues with glycogen-binding function, appended to GH13 modules. Also found in the beta subunit (glycogen-binding) of AMP-activated protein kinases (AMPK)
scaffold2.t1098	GH114	1.6e-76	0.994736842105263	GH	Glycoside Hydrolases	endo-alpha-1,4-polygalactosaminidase (EC 3.2.1.109)
scaffold2.t1205	GH16	1.4e-23	0.645502645502645	GH	Glycoside Hydrolases	xyloglucan:xyloglucosyltransferase (EC 2.4.1.207); keratan-sulfate endo-1,4-beta-galactosidase (EC 3.2.1.103); endo-1,3-beta-glucanase (EC 3.2.1.39); endo-1,3(4)-beta-glucanase (EC 3.2.1.6); licheninase (EC 3.2.1.73); beta-agarase (EC 3.2.1.81); kappa;-carrageenase (EC 3.2.1.83); xyloglucanase (EC 3.2.1.151)
scaffold2.t1212	GT15	3e-125	0.992673992673993	GT	Glycosyl Transferases	glycolipid 2-alpha-mannosyltransferase (EC 2.4.1.131); GDP-Man: alpha-1,2-mannosyltransferase (EC 2.4.1.-).
scaffold2.t1240	GH5_12	1.7e-190	0.994464944649446	GH	Glycoside Hydrolases
scaffold2.t1243	GH109	3.2e-10	0.920634920634921	GH	Glycoside Hydrolases	alpha-N-acetylgalactosaminidase (EC 3.2.1.49)
scaffold2.t1252	GT32	2.7e-18	0.888888888888889	GT	Glycosyl Transferases	alpha-1,6-mannosyltransferase (EC 2.4.1.-); alpha-1,4-N-acetylglucosaminyltransferase (EC 2.4.1.-); alpha-1,4-N-acetylgalactosaminyltransferase (EC 2.4.1.-);
scaffold2.t1262	GH43_33	1.9e-118	0.96875	GH	Glycoside Hydrolases
scaffold2.t1279	GH2	7.8e-91	0.486702127659574	GH	Glycoside Hydrolases	beta-galactosidase (EC 3.2.1.23) ; beta-mannosidase (EC 3.2.1.25); beta-glucuronidase (EC 3.2.1.31); mannosylglycoprotein endo-beta-mannosidase (EC 3.2.1.152); exo-beta-glucosaminidase (EC 3.2.1.165)
scaffold2.t1298	CE10	1.1e-48	0.791788856304985	CE	Carbohydrate Esterases	arylesterase (EC 3.1.1.-); carboxyl esterase (EC 3.1.1.3); acetylcholinesterase (EC 3.1.1.7); cholinesterase (EC 3.1.1.8); sterol esterase (EC 3.1.1.13); brefeldin A esterase (EC 3.1.1.-).
scaffold2.t131	AA3_1	8e-276	0.990679094540613	AA	Auxiliary Activities
scaffold2.t132	CE12	3.3e-47	0.995238095238095	CE	Carbohydrate Esterases	pectin acetylesterase (EC 3.1.1.-); rhamnogalacturonan acetylesterase (EC 3.1.1.-); acetyl xylan esterase (EC 3.1.1.72)
scaffold2.t1344	AA9	1.3e-74	0.981818181818182	AA	Auxiliary Activities
scaffold2.t137	PL3_2	1e-82	0.989690721649485	PL	Polysaccharide Lyases
scaffold2.t1372	AA2	7.3e-47	0.988235294117647	AA	Auxiliary Activities
scaffold2.t1429	GT57	9.2e-178	0.98960498960499	GT	Glycosyl Transferases	Dol-P-Glc: alpha-1,3-glucosyltransferase (EC 2.4.1.-)
scaffold2.t1467	AA7	1.8e-73	0.989082969432314	AA	Auxiliary Activities
scaffold2.t1468	GH109	1.7e-12	0.896825396825397	GH	Glycoside Hydrolases	alpha-N-acetylgalactosaminidase (EC 3.2.1.49)
scaffold2.t1472	GH3	4.2e-62	0.976851851851852	GH	Glycoside Hydrolases	beta-glucosidase (EC 3.2.1.21); xylan 1,4-beta-xylosidase (EC 3.2.1.37); beta-N-acetylhexosaminidase (EC 3.2.1.52); glucan 1,3-beta-glucosidase (EC 3.2.1.58); glucan 1,4-beta-glucosidase (EC 3.2.1.74); exo-1,3-1,4-glucanase (EC 3.2.1.-); alphalpha-L-arabinofuranosidase (EC 3.2.1.55).
scaffold2.t149	AA9	3.5e-66	0.981818181818182	AA	Auxiliary Activities
scaffold2.t1506	GH16	3.5e-40	0.989417989417989	GH	Glycoside Hydrolases	xyloglucan:xyloglucosyltransferase (EC 2.4.1.207); keratan-sulfate endo-1,4-beta-galactosidase (EC 3.2.1.103); endo-1,3-beta-glucanase (EC 3.2.1.39); endo-1,3(4)-beta-glucanase (EC 3.2.1.6); licheninase (EC 3.2.1.73); beta-agarase (EC 3.2.1.81); kappa;-carrageenase (EC 3.2.1.83); xyloglucanase (EC 3.2.1.151)
scaffold2.t1507	GH45	2.7e-87	0.994949494949495	GH	Glycoside Hydrolases	endoglucanase (EC 3.2.1.4)
scaffold2.t1514	CE5	2.3e-34	0.984126984126984	CE	Carbohydrate Esterases	acetyl xylan esterase (EC 3.1.1.72); cutinase (EC 3.1.1.74)
scaffold2.t1529	CE1	1.3e-09	0.73568281938326	CE	Carbohydrate Esterases	acetyl xylan esterase (EC 3.1.1.72); cinnamoyl esterase (EC 3.1.1.-); feruloyl esterase (EC 3.1.1.73); carboxylesterase (EC 3.1.1.1); S-formylglutathione hydrolase (EC 3.1.2.12)
scaffold2.t154	CE10	2.3e-34	0.718475073313783	CE	Carbohydrate Esterases	arylesterase (EC 3.1.1.-); carboxyl esterase (EC 3.1.1.3); acetylcholinesterase (EC 3.1.1.7); cholinesterase (EC 3.1.1.8); sterol esterase (EC 3.1.1.13); brefeldin A esterase (EC 3.1.1.-).
scaffold2.t1549	AA11	5.2e-64	0.947643979057592	AA	Auxiliary Activities
scaffold2.t1580	GH64	6e-95	0.994550408719346	GH	Glycoside Hydrolases	beta-1,3-glucanase (EC 3.2.1.39).
scaffold2.t1600	PL3_2	2.9e-80	0.989690721649485	PL	Polysaccharide Lyases
scaffold2.t1623	CE16	1.1e-96	0.99250936329588	CE	Carbohydrate Esterases	acetylesterase (EC 3.1.1.6) active on various carbohydrate acetyl esters
scaffold2.t1626	GH18	1.2e-52	0.966216216216216	GH	Glycoside Hydrolases	chitinase (EC 3.2.1.14); endo-beta-N-acetylglucosaminidase (EC 3.2.1.96); xylanase inhibitor; concanavalin B; narbonin
scaffold2.t1661	GH16	7.9e-15	0.761904761904762	GH	Glycoside Hydrolases	xyloglucan:xyloglucosyltransferase (EC 2.4.1.207); keratan-sulfate endo-1,4-beta-galactosidase (EC 3.2.1.103); endo-1,3-beta-glucanase (EC 3.2.1.39); endo-1,3(4)-beta-glucanase (EC 3.2.1.6); licheninase (EC 3.2.1.73); beta-agarase (EC 3.2.1.81); kappa;-carrageenase (EC 3.2.1.83); xyloglucanase (EC 3.2.1.151)
scaffold2.t1683	CE3	2e-07	0.963917525773196	CE	Carbohydrate Esterases	acetyl xylan esterase (EC 3.1.1.72).
scaffold2.t1689	GH35	8.9e-30	0.543973941368078	GH	Glycoside Hydrolases	beta-galactosidase (EC 3.2.1.23); exo-beta-glucosaminidase (EC 3.2.1.165)
scaffold2.t1701	GH134	1.4e-86	0.993710691823899	GH	Glycoside Hydrolases
scaffold2.t174	AA7	2.4e-71	0.978165938864629	AA	Auxiliary Activities
scaffold2.t187	GH5_23	2.9e-138	0.996428571428571	GH	Glycoside Hydrolases
scaffold2.t188	PL1_4	2.1e-86	0.989473684210526	PL	Polysaccharide Lyases
scaffold2.t206	GH95	1.4e-226	0.955678670360111	GH	Glycoside Hydrolases	alpha-1,2-L-fucosidase (EC 3.2.1.63); alpha-L-fucosidase (EC 3.2.1.51)
scaffold2.t208	GH1	3e-146	0.986013986013986	GH	Glycoside Hydrolases	beta-glucosidase (EC 3.2.1.21); beta-galactosidase (EC 3.2.1.23); beta-mannosidase (EC 3.2.1.25); beta-glucuronidase (EC 3.2.1.31); beta-D-fucosidase (EC 3.2.1.38); phlorizin hydrolase (EC 3.2.1.62); exo-beta-1,4-glucanase (EC 3.2.1.74); 6-phospho-beta-galactosidase (EC 3.2.1.85); 6-phospho-beta-glucosidase (EC 3.2.1.86); strictosidine beta-glucosidase (EC 3.2.1.105); lactase (EC 3.2.1.108); amyg…
scaffold2.t228	GH5_7	2.5e-95	0.988461538461539	GH	Glycoside Hydrolases
scaffold2.t229	CE12	1.1e-10	0.785714285714286	CE	Carbohydrate Esterases	pectin acetylesterase (EC 3.1.1.-); rhamnogalacturonan acetylesterase (EC 3.1.1.-); acetyl xylan esterase (EC 3.1.1.72)
scaffold2.t240	AA7	1.9e-75	0.506550218340611	AA	Auxiliary Activities
scaffold2.t243	GT64	5.4e-49	0.959677419354839	GT	Glycosyl Transferases	UDP-GlcNAc: heparan alpha-N-acetylhexosaminyltransferase (EC 2.4.1.224)
scaffold2.t279	AA3	2.4e-77	0.508090614886731	AA	Auxiliary Activities
scaffold2.t28	GH3	6.5e-59	0.972222222222222	GH	Glycoside Hydrolases	beta-glucosidase (EC 3.2.1.21); xylan 1,4-beta-xylosidase (EC 3.2.1.37); beta-N-acetylhexosaminidase (EC 3.2.1.52); glucan 1,3-beta-glucosidase (EC 3.2.1.58); glucan 1,4-beta-glucosidase (EC 3.2.1.74); exo-1,3-1,4-glucanase (EC 3.2.1.-); alphalpha-L-arabinofuranosidase (EC 3.2.1.55).
scaffold2.t283	CE10	1.8e-21	0.557184750733138	CE	Carbohydrate Esterases	arylesterase (EC 3.1.1.-); carboxyl esterase (EC 3.1.1.3); acetylcholinesterase (EC 3.1.1.7); cholinesterase (EC 3.1.1.8); sterol esterase (EC 3.1.1.13); brefeldin A esterase (EC 3.1.1.-).
scaffold2.t292	CE5	1.1e-39	0.989417989417989	CE	Carbohydrate Esterases	acetyl xylan esterase (EC 3.1.1.72); cutinase (EC 3.1.1.74)
scaffold2.t303	CE10	1.1e-43	0.73900293255132	CE	Carbohydrate Esterases	arylesterase (EC 3.1.1.-); carboxyl esterase (EC 3.1.1.3); acetylcholinesterase (EC 3.1.1.7); cholinesterase (EC 3.1.1.8); sterol esterase (EC 3.1.1.13); brefeldin A esterase (EC 3.1.1.-).
scaffold2.t309	GH28	5e-48	0.966153846153846	GH	Glycoside Hydrolases	polygalacturonase (EC 3.2.1.15); exo-polygalacturonase (EC 3.2.1.67); exo-polygalacturonosidase (EC 3.2.1.82); rhamnogalacturonase (EC 3.2.1.-); endo-xylogalacturonan hydrolase (EC 3.2.1.-); rhamnogalacturonan alpha-L-rhamnopyranohydrolase (EC 3.2.1.40)
scaffold2.t335	GH78	4.4e-157	0.994047619047619	GH	Glycoside Hydrolases	alpha-L-rhamnosidase (EC 3.2.1.40)
scaffold2.t359	CE10	1.2e-17	0.498533724340176	CE	Carbohydrate Esterases	arylesterase (EC 3.1.1.-); carboxyl esterase (EC 3.1.1.3); acetylcholinesterase (EC 3.1.1.7); cholinesterase (EC 3.1.1.8); sterol esterase (EC 3.1.1.13); brefeldin A esterase (EC 3.1.1.-).
scaffold2.t361	CE5	8.5e-11	0.502645502645503	CE	Carbohydrate Esterases	acetyl xylan esterase (EC 3.1.1.72); cutinase (EC 3.1.1.74)
scaffold2.t362	GH43_22	9.1e-40	0.9064039408867	GH	Glycoside Hydrolases
scaffold2.t392	CE5	1.9e-42	0.994708994708995	CE	Carbohydrate Esterases	acetyl xylan esterase (EC 3.1.1.72); cutinase (EC 3.1.1.74)
scaffold2.t395	CBM61	2.4e-07	0.787234042553192	CBM	Carbohydrate-Binding Modules	Modules of approx. 150 residues found appended to GH16, GH30, GH31, GH43, GH53 and GH66 catalytic domains. A beta-1,4-galactan binding function has been demonstrated for the CBM60 of Thermotoga maritima GH53 galactanase [PMID: 20826814].
scaffold2.t418	GH13_40	8.4e-171	0.997222222222222	GH	Glycoside Hydrolases
scaffold2.t42	CE10	5.3e-46	0.829912023460411	CE	Carbohydrate Esterases	arylesterase (EC 3.1.1.-); carboxyl esterase (EC 3.1.1.3); acetylcholinesterase (EC 3.1.1.7); cholinesterase (EC 3.1.1.8); sterol esterase (EC 3.1.1.13); brefeldin A esterase (EC 3.1.1.-).
scaffold2.t431	CE10	2e-49	0.712609970674487	CE	Carbohydrate Esterases	arylesterase (EC 3.1.1.-); carboxyl esterase (EC 3.1.1.3); acetylcholinesterase (EC 3.1.1.7); cholinesterase (EC 3.1.1.8); sterol esterase (EC 3.1.1.13); brefeldin A esterase (EC 3.1.1.-).
scaffold2.t440	CBM1	4.4e-11	0.931034482758621	CBM	Carbohydrate-Binding Modules	Modules of approx. 40 residues found almost exclusively in fungi. The cellulose-binding function has been demonstrated in many cases, and appears to be mediated by three aromatic residues separated by about 10.4 angstrom and which form a flat surface. The only non-fungal occurence of CBM1 is in an algal non-hydrolytic polysaccharide-binding protein which is composed of four repeated CBM1 modules.…
scaffold2.t50	CBM50	5.7e-07	0.825	CBM	Carbohydrate-Binding Modules	Modules of approx. 50 residues found attached to various enzymes from families GH18, GH19, GH23, GH24, GH25 and GH73, i.e. enzymes cleaving either chitin or peptidoglycan. Binding to chitopentaose demonstrated in the case of Pteris ryukyuensis chitinase A [Ohnuma T et al. (2008) J. Biol. Chem. 283:5178-87 (PMID: 18083709)]. CBM50 modules are also found in a multitude of other enzymes targeting th…
scaffold2.t507	GH78	1.4e-166	0.994047619047619	GH	Glycoside Hydrolases	alpha-L-rhamnosidase (EC 3.2.1.40)
scaffold2.t551	GT34	1.1e-07	0.613821138211382	GT	Glycosyl Transferases	UDP-Gal: galactomannan alpha-1,6-galactosyltransferase (EC 2.4.1.-); UDP-Xyl: xyloglucan alpha-1,6-xylosyltransferase (EC 2.4.2.39); alpha-1,2-galactosyltransferase (EC 2.4.1.-)
scaffold2.t557	GH10	6.7e-99	0.98019801980198	GH	Glycoside Hydrolases	endo-1,4-beta-xylanase (EC 3.2.1.8); endo-1,3-beta-xylanase (EC 3.2.1.32)
scaffold2.t571	AA1	9e-57	0.302226935312831	AA	Auxiliary Activities
scaffold2.t579	GH76	2.5e-112	0.963687150837989	GH	Glycoside Hydrolases	alpha-1,6-mannanase (EC 3.2.1.101)
scaffold2.t629	GH43_11	1.4e-141	0.996575342465753	GH	Glycoside Hydrolases
scaffold2.t688	GT8	1.2e-40	0.914396887159533	GT	Glycosyl Transferases	lipopolysaccharide alpha-1,3-galactosyltransferase (EC 2.4.1.44); UDP-Glc: (glucosyl)lipopolysaccharide alpha-1,2-glucosyltransferase (EC 2.4.1.-); lipopolysaccharide glucosyltransferase 1 (EC 2.4.1.58); glycogenin glucosyltransferase (EC 2.4.1.186); inositol 1-alpha-galactosyltransferase (galactinol synthase) (EC 2.4.1.123); homogalacturonan alpha-1,4-galacturonosyltransferase (EC 2.4.1.43); UDP…
scaffold2.t757	GT90	4.8e-63	0.976	GT	Glycosyl Transferases	UDP-Xyl: (mannosyl) glucuronoxylomannan/galactoxylomannan beta-1,2-xylosyltransferase (EC 2.4.2.-)
scaffold2.t83	GT71	5.4e-47	0.988636363636364	GT	Glycosyl Transferases	alpha-mannosyltransferase (EC 2.4.1.-)
scaffold2.t883	GT62	4.1e-106	0.98134328358209	GT	Glycosyl Transferases	alpha-1,2-mannosyltransferase (EC 2.4.1.-); alpha-1,6-mannosyltransferase (EC 2.4.1.-)
scaffold2.t896	GH72	1.5e-124	0.987179487179487	GH	Glycoside Hydrolases	beta-1,3-glucanosyltransglycosylase (EC 2.4.1.-)
scaffold2.t94	GH3	6.5e-71	0.981481481481482	GH	Glycoside Hydrolases	beta-glucosidase (EC 3.2.1.21); xylan 1,4-beta-xylosidase (EC 3.2.1.37); beta-N-acetylhexosaminidase (EC 3.2.1.52); glucan 1,3-beta-glucosidase (EC 3.2.1.58); glucan 1,4-beta-glucosidase (EC 3.2.1.74); exo-1,3-1,4-glucanase (EC 3.2.1.-); alphalpha-L-arabinofuranosidase (EC 3.2.1.55).
scaffold2.t968	PL3_2	3.2e-79	0.95360824742268	PL	Polysaccharide Lyases
scaffold20.t100	GH29	5e-54	0.673410404624277	GH	Glycoside Hydrolases	alpha-L-fucosidase (EC 3.2.1.51)
scaffold20.t138	GH93	1.7e-18	0.306188925081433	GH	Glycoside Hydrolases	exo-alpha-L-1,5-arabinanase (EC 3.2.1.-)
scaffold20.t4	GH28	3.9e-73	0.956923076923077	GH	Glycoside Hydrolases	polygalacturonase (EC 3.2.1.15); exo-polygalacturonase (EC 3.2.1.67); exo-polygalacturonosidase (EC 3.2.1.82); rhamnogalacturonase (EC 3.2.1.-); endo-xylogalacturonan hydrolase (EC 3.2.1.-); rhamnogalacturonan alpha-L-rhamnopyranohydrolase (EC 3.2.1.40)
scaffold20.t53	CE10	1.5e-53	0.80058651026393	CE	Carbohydrate Esterases	arylesterase (EC 3.1.1.-); carboxyl esterase (EC 3.1.1.3); acetylcholinesterase (EC 3.1.1.7); cholinesterase (EC 3.1.1.8); sterol esterase (EC 3.1.1.13); brefeldin A esterase (EC 3.1.1.-).
scaffold20.t62	GT2	1.4e-11	0.982142857142857	GT	Glycosyl Transferases	cellulose synthase (EC 2.4.1.12); chitin synthase (EC 2.4.1.16); dolichyl-phosphate beta-D-mannosyltransferase (EC 2.4.1.83); dolichyl-phosphate beta-glucosyltransferase (EC 2.4.1.117); N-acetylglucosaminyltransferase (EC 2.4.1.-); N-acetylgalactosaminyltransferase (EC 2.4.1.-); hyaluronan synthase (EC 2.4.1.212); chitin oligosaccharide synthase (EC 2.4.1.-); beta-1,3-glucan synthase (EC 2.4.1.34…
scaffold20.t63	GH16	2.3e-16	0.666666666666667	GH	Glycoside Hydrolases	xyloglucan:xyloglucosyltransferase (EC 2.4.1.207); keratan-sulfate endo-1,4-beta-galactosidase (EC 3.2.1.103); endo-1,3-beta-glucanase (EC 3.2.1.39); endo-1,3(4)-beta-glucanase (EC 3.2.1.6); licheninase (EC 3.2.1.73); beta-agarase (EC 3.2.1.81); kappa;-carrageenase (EC 3.2.1.83); xyloglucanase (EC 3.2.1.151)
scaffold20.t65	CE10	1.3e-29	0.334310850439883	CE	Carbohydrate Esterases	arylesterase (EC 3.1.1.-); carboxyl esterase (EC 3.1.1.3); acetylcholinesterase (EC 3.1.1.7); cholinesterase (EC 3.1.1.8); sterol esterase (EC 3.1.1.13); brefeldin A esterase (EC 3.1.1.-).
scaffold20.t85	CE1	1.1e-06	0.863436123348018	CE	Carbohydrate Esterases	acetyl xylan esterase (EC 3.1.1.72); cinnamoyl esterase (EC 3.1.1.-); feruloyl esterase (EC 3.1.1.73); carboxylesterase (EC 3.1.1.1); S-formylglutathione hydrolase (EC 3.1.2.12)
scaffold21.t12	CE1	2.9e-06	0.568281938325991	CE	Carbohydrate Esterases	acetyl xylan esterase (EC 3.1.1.72); cinnamoyl esterase (EC 3.1.1.-); feruloyl esterase (EC 3.1.1.73); carboxylesterase (EC 3.1.1.1); S-formylglutathione hydrolase (EC 3.1.2.12)
scaffold21.t18	CE8	6.9e-78	0.940972222222222	CE	Carbohydrate Esterases	pectin methylesterase (EC 3.1.1.11).
scaffold21.t2	CE10	1.1e-35	0.645161290322581	CE	Carbohydrate Esterases	arylesterase (EC 3.1.1.-); carboxyl esterase (EC 3.1.1.3); acetylcholinesterase (EC 3.1.1.7); cholinesterase (EC 3.1.1.8); sterol esterase (EC 3.1.1.13); brefeldin A esterase (EC 3.1.1.-).
scaffold21.t24	GH3	6.5e-67	0.976851851851852	GH	Glycoside Hydrolases	beta-glucosidase (EC 3.2.1.21); xylan 1,4-beta-xylosidase (EC 3.2.1.37); beta-N-acetylhexosaminidase (EC 3.2.1.52); glucan 1,3-beta-glucosidase (EC 3.2.1.58); glucan 1,4-beta-glucosidase (EC 3.2.1.74); exo-1,3-1,4-glucanase (EC 3.2.1.-); alphalpha-L-arabinofuranosidase (EC 3.2.1.55).
scaffold21.t62	GT71	1.9e-66	0.924242424242424	GT	Glycosyl Transferases	alpha-mannosyltransferase (EC 2.4.1.-)
scaffold21.t86	AA3_2	1.5e-92	0.985964912280702	AA	Auxiliary Activities
scaffold22.t2	GH18	2.8e-79	0.949324324324324	GH	Glycoside Hydrolases	chitinase (EC 3.2.1.14); endo-beta-N-acetylglucosaminidase (EC 3.2.1.96); xylanase inhibitor; concanavalin B; narbonin
scaffold22.t33	GH16	2.6e-23	0.825396825396825	GH	Glycoside Hydrolases	xyloglucan:xyloglucosyltransferase (EC 2.4.1.207); keratan-sulfate endo-1,4-beta-galactosidase (EC 3.2.1.103); endo-1,3-beta-glucanase (EC 3.2.1.39); endo-1,3(4)-beta-glucanase (EC 3.2.1.6); licheninase (EC 3.2.1.73); beta-agarase (EC 3.2.1.81); kappa;-carrageenase (EC 3.2.1.83); xyloglucanase (EC 3.2.1.151)
scaffold22.t35	GH64	4.5e-95	0.991825613079019	GH	Glycoside Hydrolases	beta-1,3-glucanase (EC 3.2.1.39).
scaffold23.t33	GH64	2.5e-96	0.989100817438692	GH	Glycoside Hydrolases	beta-1,3-glucanase (EC 3.2.1.39).
scaffold23.t44	GH16	4.6e-23	0.761904761904762	GH	Glycoside Hydrolases	xyloglucan:xyloglucosyltransferase (EC 2.4.1.207); keratan-sulfate endo-1,4-beta-galactosidase (EC 3.2.1.103); endo-1,3-beta-glucanase (EC 3.2.1.39); endo-1,3(4)-beta-glucanase (EC 3.2.1.6); licheninase (EC 3.2.1.73); beta-agarase (EC 3.2.1.81); kappa;-carrageenase (EC 3.2.1.83); xyloglucanase (EC 3.2.1.151)
scaffold23.t59	GH18	5e-78	0.945945945945946	GH	Glycoside Hydrolases	chitinase (EC 3.2.1.14); endo-beta-N-acetylglucosaminidase (EC 3.2.1.96); xylanase inhibitor; concanavalin B; narbonin
scaffold23.t60	GH18	1.4e-58	0.962837837837838	GH	Glycoside Hydrolases	chitinase (EC 3.2.1.14); endo-beta-N-acetylglucosaminidase (EC 3.2.1.96); xylanase inhibitor; concanavalin B; narbonin
scaffold24.t13	GH78	3.5e-161	0.994047619047619	GH	Glycoside Hydrolases	alpha-L-rhamnosidase (EC 3.2.1.40)
scaffold24.t16	GH35	1e-84	0.980456026058632	GH	Glycoside Hydrolases	beta-galactosidase (EC 3.2.1.23); exo-beta-glucosaminidase (EC 3.2.1.165)
scaffold24.t17	GH20	6.2e-54	0.964391691394659	GH	Glycoside Hydrolases	beta-hexosaminidase (EC 3.2.1.52); lacto-N-biosidase (EC 3.2.1.140); beta-1,6-N-acetylglucosaminidase) (EC 3.2.1.-); beta-6-SO3-N-acetylglucosaminidase (EC 3.2.1.-)
scaffold24.t18	GH43_14	1.7e-110	0.892733564013841	GH	Glycoside Hydrolases
scaffold25.t10	GH32	1.9e-81	0.996587030716723	GH	Glycoside Hydrolases	invertase (EC 3.2.1.26); endo-inulinase (EC 3.2.1.7); beta-2,6-fructan 6-levanbiohydrolase (EC 3.2.1.64); endo-levanase (EC 3.2.1.65); exo-inulinase (EC 3.2.1.80); fructan beta-(2,1)-fructosidase/1-exohydrolase (EC 3.2.1.153); fructan beta-(2,6)-fructosidase/6-exohydrolase (EC 3.2.1.154); sucrose:sucrose 1-fructosyltransferase (EC 2.4.1.99); fructan:fructan 1-fructosyltransferase (EC 2.4.1.100); …
scaffold25.t13	GH32	4.9e-49	0.832764505119454	GH	Glycoside Hydrolases	invertase (EC 3.2.1.26); endo-inulinase (EC 3.2.1.7); beta-2,6-fructan 6-levanbiohydrolase (EC 3.2.1.64); endo-levanase (EC 3.2.1.65); exo-inulinase (EC 3.2.1.80); fructan beta-(2,1)-fructosidase/1-exohydrolase (EC 3.2.1.153); fructan beta-(2,6)-fructosidase/6-exohydrolase (EC 3.2.1.154); sucrose:sucrose 1-fructosyltransferase (EC 2.4.1.99); fructan:fructan 1-fructosyltransferase (EC 2.4.1.100); …
scaffold25.t9	GH32	2.9e-76	0.996587030716723	GH	Glycoside Hydrolases	invertase (EC 3.2.1.26); endo-inulinase (EC 3.2.1.7); beta-2,6-fructan 6-levanbiohydrolase (EC 3.2.1.64); endo-levanase (EC 3.2.1.65); exo-inulinase (EC 3.2.1.80); fructan beta-(2,1)-fructosidase/1-exohydrolase (EC 3.2.1.153); fructan beta-(2,6)-fructosidase/6-exohydrolase (EC 3.2.1.154); sucrose:sucrose 1-fructosyltransferase (EC 2.4.1.99); fructan:fructan 1-fructosyltransferase (EC 2.4.1.100); …
scaffold26.t12	PL6	2.5e-06	0.610215053763441	PL	Polysaccharide Lyases	alginate lyase (EC 4.2.2.3); chondroitinase B (EC 4.2.2.4).
scaffold26.t22	AA7	2e-44	0.366812227074236	AA	Auxiliary Activities
scaffold27.t20	CE10	4.6e-29	0.334310850439883	CE	Carbohydrate Esterases	arylesterase (EC 3.1.1.-); carboxyl esterase (EC 3.1.1.3); acetylcholinesterase (EC 3.1.1.7); cholinesterase (EC 3.1.1.8); sterol esterase (EC 3.1.1.13); brefeldin A esterase (EC 3.1.1.-).
scaffold27.t32	AA5_2	4.3e-242	0.99	AA	Auxiliary Activities
scaffold27.t33	GH3	9.2e-61	0.981481481481482	GH	Glycoside Hydrolases	beta-glucosidase (EC 3.2.1.21); xylan 1,4-beta-xylosidase (EC 3.2.1.37); beta-N-acetylhexosaminidase (EC 3.2.1.52); glucan 1,3-beta-glucosidase (EC 3.2.1.58); glucan 1,4-beta-glucosidase (EC 3.2.1.74); exo-1,3-1,4-glucanase (EC 3.2.1.-); alphalpha-L-arabinofuranosidase (EC 3.2.1.55).
scaffold27.t5	CBM50	1.7e-13	0.95	CBM	Carbohydrate-Binding Modules	Modules of approx. 50 residues found attached to various enzymes from families GH18, GH19, GH23, GH24, GH25 and GH73, i.e. enzymes cleaving either chitin or peptidoglycan. Binding to chitopentaose demonstrated in the case of Pteris ryukyuensis chitinase A [Ohnuma T et al. (2008) J. Biol. Chem. 283:5178-87 (PMID: 18083709)]. CBM50 modules are also found in a multitude of other enzymes targeting th…
scaffold28.t30	AA7	1.8e-53	0.947598253275109	AA	Auxiliary Activities
scaffold3.t100	GH31	8.2e-104	0.995316159250585	GH	Glycoside Hydrolases	alpha-glucosidase (EC 3.2.1.20); alpha-1,3-glucosidase (EC 3.2.1.84); sucrase-isomaltase (EC 3.2.1.48) (EC 3.2.1.10); alpha-xylosidase (EC 3.2.1.-); alpha-glucan lyase (EC 4.2.2.13); isomaltosyltransferase (EC 2.4.1.-).
scaffold3.t106	GH49	9.8e-164	0.932604735883424	GH	Glycoside Hydrolases	dextranase (EC 3.2.1.11); isopullulanase (EC 3.2.1.57); dextran 1,6-alpha-isomaltotriosidase (EC 3.2.1.95).
scaffold3.t1084	CE1	7.9e-47	0.991189427312775	CE	Carbohydrate Esterases	acetyl xylan esterase (EC 3.1.1.72); cinnamoyl esterase (EC 3.1.1.-); feruloyl esterase (EC 3.1.1.73); carboxylesterase (EC 3.1.1.1); S-formylglutathione hydrolase (EC 3.1.2.12)
scaffold3.t1104	GH16	8.8e-27	0.973544973544973	GH	Glycoside Hydrolases	xyloglucan:xyloglucosyltransferase (EC 2.4.1.207); keratan-sulfate endo-1,4-beta-galactosidase (EC 3.2.1.103); endo-1,3-beta-glucanase (EC 3.2.1.39); endo-1,3(4)-beta-glucanase (EC 3.2.1.6); licheninase (EC 3.2.1.73); beta-agarase (EC 3.2.1.81); kappa;-carrageenase (EC 3.2.1.83); xyloglucanase (EC 3.2.1.151)
scaffold3.t1159	GH55	9.2e-301	0.989189189189189	GH	Glycoside Hydrolases	exo-beta-1,3-glucanase (EC 3.2.1.58); endo-beta-1,3-glucanase (EC 3.2.1.39).
scaffold3.t1180	GH3	5.3e-57	0.986111111111111	GH	Glycoside Hydrolases	beta-glucosidase (EC 3.2.1.21); xylan 1,4-beta-xylosidase (EC 3.2.1.37); beta-N-acetylhexosaminidase (EC 3.2.1.52); glucan 1,3-beta-glucosidase (EC 3.2.1.58); glucan 1,4-beta-glucosidase (EC 3.2.1.74); exo-1,3-1,4-glucanase (EC 3.2.1.-); alphalpha-L-arabinofuranosidase (EC 3.2.1.55).
scaffold3.t1230	AA7	2.5e-25	0.698689956331878	AA	Auxiliary Activities
scaffold3.t1237	CE4	9e-28	0.930769230769231	CE	Carbohydrate Esterases	acetyl xylan esterase (EC 3.1.1.72); chitin deacetylase (EC 3.5.1.41); chitooligosaccharide deacetylase (EC 3.5.1.-); peptidoglycan GlcNAc deacetylase (EC 3.5.1.-); peptidoglycan N-acetylmuramic acid deacetylase (EC 3.5.1.-).
scaffold3.t1238	GT2	2.9e-09	0.946428571428571	GT	Glycosyl Transferases	cellulose synthase (EC 2.4.1.12); chitin synthase (EC 2.4.1.16); dolichyl-phosphate beta-D-mannosyltransferase (EC 2.4.1.83); dolichyl-phosphate beta-glucosyltransferase (EC 2.4.1.117); N-acetylglucosaminyltransferase (EC 2.4.1.-); N-acetylgalactosaminyltransferase (EC 2.4.1.-); hyaluronan synthase (EC 2.4.1.212); chitin oligosaccharide synthase (EC 2.4.1.-); beta-1,3-glucan synthase (EC 2.4.1.34…
scaffold3.t126	GH18	6.1e-53	0.918918918918919	GH	Glycoside Hydrolases	chitinase (EC 3.2.1.14); endo-beta-N-acetylglucosaminidase (EC 3.2.1.96); xylanase inhibitor; concanavalin B; narbonin
scaffold3.t1301	CBM21	2e-33	0.962616822429907	CBM	Carbohydrate-Binding Modules	Modules of approx. 100 residues. The granular starch-binding function has been demonstrated in one case. Sometimes designated as starch-binding domains (SBD).
scaffold3.t131	AA3	1.2e-40	0.506472491909385	AA	Auxiliary Activities
scaffold3.t1317	CBM63	5.8e-11	0.846153846153846	CBM	Carbohydrate-Binding Modules
scaffold3.t1319	GH43_14	4.1e-128	0.98961937716263	GH	Glycoside Hydrolases
scaffold3.t1328	AA7	5.2e-46	0.368995633187773	AA	Auxiliary Activities
scaffold3.t1331	GH51	1.1e-69	0.676190476190476	GH	Glycoside Hydrolases	alpha-L-arabinofuranosidase (EC 3.2.1.55); endoglucanase (EC 3.2.1.4)
scaffold3.t1333	CE10	8.9e-18	0.826979472140763	CE	Carbohydrate Esterases	arylesterase (EC 3.1.1.-); carboxyl esterase (EC 3.1.1.3); acetylcholinesterase (EC 3.1.1.7); cholinesterase (EC 3.1.1.8); sterol esterase (EC 3.1.1.13); brefeldin A esterase (EC 3.1.1.-).
scaffold3.t1341	GH28	8.7e-48	0.735384615384615	GH	Glycoside Hydrolases	polygalacturonase (EC 3.2.1.15); exo-polygalacturonase (EC 3.2.1.67); exo-polygalacturonosidase (EC 3.2.1.82); rhamnogalacturonase (EC 3.2.1.-); endo-xylogalacturonan hydrolase (EC 3.2.1.-); rhamnogalacturonan alpha-L-rhamnopyranohydrolase (EC 3.2.1.40)
scaffold3.t1345	PL1_4	2.1e-80	0.989473684210526	PL	Polysaccharide Lyases
scaffold3.t1360	AA7	4.7e-24	0.425764192139738	AA	Auxiliary Activities
scaffold3.t138	GH5_31	5.3e-65	0.978798586572438	GH	Glycoside Hydrolases
scaffold3.t1396	GH3	2.5e-59	0.976851851851852	GH	Glycoside Hydrolases	beta-glucosidase (EC 3.2.1.21); xylan 1,4-beta-xylosidase (EC 3.2.1.37); beta-N-acetylhexosaminidase (EC 3.2.1.52); glucan 1,3-beta-glucosidase (EC 3.2.1.58); glucan 1,4-beta-glucosidase (EC 3.2.1.74); exo-1,3-1,4-glucanase (EC 3.2.1.-); alphalpha-L-arabinofuranosidase (EC 3.2.1.55).
scaffold3.t1399	CE7	2.5e-14	0.488817891373802	CE	Carbohydrate Esterases	acetyl xylan esterase (EC 3.1.1.72); cephalosporin-C deacetylase (EC 3.1.1.41).
scaffold3.t1434	GH2	2.6e-88	0.734042553191489	GH	Glycoside Hydrolases	beta-galactosidase (EC 3.2.1.23) ; beta-mannosidase (EC 3.2.1.25); beta-glucuronidase (EC 3.2.1.31); mannosylglycoprotein endo-beta-mannosidase (EC 3.2.1.152); exo-beta-glucosaminidase (EC 3.2.1.165)
scaffold3.t1436	GT2	4.4e-26	0.988095238095238	GT	Glycosyl Transferases	cellulose synthase (EC 2.4.1.12); chitin synthase (EC 2.4.1.16); dolichyl-phosphate beta-D-mannosyltransferase (EC 2.4.1.83); dolichyl-phosphate beta-glucosyltransferase (EC 2.4.1.117); N-acetylglucosaminyltransferase (EC 2.4.1.-); N-acetylgalactosaminyltransferase (EC 2.4.1.-); hyaluronan synthase (EC 2.4.1.212); chitin oligosaccharide synthase (EC 2.4.1.-); beta-1,3-glucan synthase (EC 2.4.1.34…
scaffold3.t1438	CE4	7.9e-24	0.907692307692308	CE	Carbohydrate Esterases	acetyl xylan esterase (EC 3.1.1.72); chitin deacetylase (EC 3.5.1.41); chitooligosaccharide deacetylase (EC 3.5.1.-); peptidoglycan GlcNAc deacetylase (EC 3.5.1.-); peptidoglycan N-acetylmuramic acid deacetylase (EC 3.5.1.-).
scaffold3.t1440	CE4	2.2e-26	0.9	CE	Carbohydrate Esterases	acetyl xylan esterase (EC 3.1.1.72); chitin deacetylase (EC 3.5.1.41); chitooligosaccharide deacetylase (EC 3.5.1.-); peptidoglycan GlcNAc deacetylase (EC 3.5.1.-); peptidoglycan N-acetylmuramic acid deacetylase (EC 3.5.1.-).
scaffold3.t1442	CBM61	0.00033	0.482269503546099	CBM	Carbohydrate-Binding Modules	Modules of approx. 150 residues found appended to GH16, GH30, GH31, GH43, GH53 and GH66 catalytic domains. A beta-1,4-galactan binding function has been demonstrated for the CBM60 of Thermotoga maritima GH53 galactanase [PMID: 20826814].
scaffold3.t1452	GH2	7e-226	0.960106382978723	GH	Glycoside Hydrolases	beta-galactosidase (EC 3.2.1.23) ; beta-mannosidase (EC 3.2.1.25); beta-glucuronidase (EC 3.2.1.31); mannosylglycoprotein endo-beta-mannosidase (EC 3.2.1.152); exo-beta-glucosaminidase (EC 3.2.1.165)
scaffold3.t1453	GH43_24	3e-79	0.983606557377049	GH	Glycoside Hydrolases
scaffold3.t1454	GH5_16	5.1e-151	0.99702380952381	GH	Glycoside Hydrolases
scaffold3.t1465	AA7	1e-49	0.379912663755459	AA	Auxiliary Activities
scaffold3.t154	GH109	7.4e-10	0.777777777777778	GH	Glycoside Hydrolases	alpha-N-acetylgalactosaminidase (EC 3.2.1.49)
scaffold3.t168	GH28	5e-65	0.96	GH	Glycoside Hydrolases	polygalacturonase (EC 3.2.1.15); exo-polygalacturonase (EC 3.2.1.67); exo-polygalacturonosidase (EC 3.2.1.82); rhamnogalacturonase (EC 3.2.1.-); endo-xylogalacturonan hydrolase (EC 3.2.1.-); rhamnogalacturonan alpha-L-rhamnopyranohydrolase (EC 3.2.1.40)
scaffold3.t177	GH51	2.2e-131	0.723809523809524	GH	Glycoside Hydrolases	alpha-L-arabinofuranosidase (EC 3.2.1.55); endoglucanase (EC 3.2.1.4)
scaffold3.t189	CE8	5.9e-55	0.958333333333333	CE	Carbohydrate Esterases	pectin methylesterase (EC 3.1.1.11).
scaffold3.t192	AA3_3	6.3e-258	0.996615905245347	AA	Auxiliary Activities
scaffold3.t20	GT8	7.7e-46	0.883268482490272	GT	Glycosyl Transferases	lipopolysaccharide alpha-1,3-galactosyltransferase (EC 2.4.1.44); UDP-Glc: (glucosyl)lipopolysaccharide alpha-1,2-glucosyltransferase (EC 2.4.1.-); lipopolysaccharide glucosyltransferase 1 (EC 2.4.1.58); glycogenin glucosyltransferase (EC 2.4.1.186); inositol 1-alpha-galactosyltransferase (galactinol synthase) (EC 2.4.1.123); homogalacturonan alpha-1,4-galacturonosyltransferase (EC 2.4.1.43); UDP…
scaffold3.t229	GH18	4.7e-53	0.89527027027027	GH	Glycoside Hydrolases	chitinase (EC 3.2.1.14); endo-beta-N-acetylglucosaminidase (EC 3.2.1.96); xylanase inhibitor; concanavalin B; narbonin
scaffold3.t29	CE10	4.9e-34	0.354838709677419	CE	Carbohydrate Esterases	arylesterase (EC 3.1.1.-); carboxyl esterase (EC 3.1.1.3); acetylcholinesterase (EC 3.1.1.7); cholinesterase (EC 3.1.1.8); sterol esterase (EC 3.1.1.13); brefeldin A esterase (EC 3.1.1.-).
scaffold3.t327	GT8	1.4e-21	0.883268482490272	GT	Glycosyl Transferases	lipopolysaccharide alpha-1,3-galactosyltransferase (EC 2.4.1.44); UDP-Glc: (glucosyl)lipopolysaccharide alpha-1,2-glucosyltransferase (EC 2.4.1.-); lipopolysaccharide glucosyltransferase 1 (EC 2.4.1.58); glycogenin glucosyltransferase (EC 2.4.1.186); inositol 1-alpha-galactosyltransferase (galactinol synthase) (EC 2.4.1.123); homogalacturonan alpha-1,4-galacturonosyltransferase (EC 2.4.1.43); UDP…
scaffold3.t354	GT15	3.2e-120	0.989010989010989	GT	Glycosyl Transferases	glycolipid 2-alpha-mannosyltransferase (EC 2.4.1.131); GDP-Man: alpha-1,2-mannosyltransferase (EC 2.4.1.-).
scaffold3.t380	CE1	1.9e-13	0.709251101321586	CE	Carbohydrate Esterases	acetyl xylan esterase (EC 3.1.1.72); cinnamoyl esterase (EC 3.1.1.-); feruloyl esterase (EC 3.1.1.73); carboxylesterase (EC 3.1.1.1); S-formylglutathione hydrolase (EC 3.1.2.12)
scaffold3.t41	AA3_2	5.4e-104	0.994736842105263	AA	Auxiliary Activities
scaffold3.t436	GH43_30	4.2e-89	0.981203007518797	GH	Glycoside Hydrolases
scaffold3.t499	CE10	1.6e-20	0.700879765395894	CE	Carbohydrate Esterases	arylesterase (EC 3.1.1.-); carboxyl esterase (EC 3.1.1.3); acetylcholinesterase (EC 3.1.1.7); cholinesterase (EC 3.1.1.8); sterol esterase (EC 3.1.1.13); brefeldin A esterase (EC 3.1.1.-).
scaffold3.t560	CE10	2.4e-28	0.360703812316716	CE	Carbohydrate Esterases	arylesterase (EC 3.1.1.-); carboxyl esterase (EC 3.1.1.3); acetylcholinesterase (EC 3.1.1.7); cholinesterase (EC 3.1.1.8); sterol esterase (EC 3.1.1.13); brefeldin A esterase (EC 3.1.1.-).
scaffold3.t62	CE10	2.1e-29	0.413489736070381	CE	Carbohydrate Esterases	arylesterase (EC 3.1.1.-); carboxyl esterase (EC 3.1.1.3); acetylcholinesterase (EC 3.1.1.7); cholinesterase (EC 3.1.1.8); sterol esterase (EC 3.1.1.13); brefeldin A esterase (EC 3.1.1.-).
scaffold3.t627	GH76	6.5e-113	0.966480446927374	GH	Glycoside Hydrolases	alpha-1,6-mannanase (EC 3.2.1.101)
scaffold3.t67	CE10	6.3e-49	0.794721407624633	CE	Carbohydrate Esterases	arylesterase (EC 3.1.1.-); carboxyl esterase (EC 3.1.1.3); acetylcholinesterase (EC 3.1.1.7); cholinesterase (EC 3.1.1.8); sterol esterase (EC 3.1.1.13); brefeldin A esterase (EC 3.1.1.-).
scaffold3.t732	GT22	4.7e-79	0.989717223650386	GT	Glycosyl Transferases	Dol-P-Man alpha-mannosyltransferase (EC 2.4.1.-)
scaffold3.t737	AA3	2.8e-50	0.5	AA	Auxiliary Activities
scaffold3.t75	GH18	2.4e-60	0.932432432432432	GH	Glycoside Hydrolases	chitinase (EC 3.2.1.14); endo-beta-N-acetylglucosaminidase (EC 3.2.1.96); xylanase inhibitor; concanavalin B; narbonin
scaffold3.t76	CBM18	1e-07	0.894736842105263	CBM	Carbohydrate-Binding Modules	Modules of approx. 40 residues. The chitin-binding function has been demonstrated in many cases. These modules are found attached to a number of chitinase catalytic domains, but also in non-catalytic proteins either in isolation or as multiple repeats.
scaffold3.t764	GH16	1.9e-19	0.698412698412698	GH	Glycoside Hydrolases	xyloglucan:xyloglucosyltransferase (EC 2.4.1.207); keratan-sulfate endo-1,4-beta-galactosidase (EC 3.2.1.103); endo-1,3-beta-glucanase (EC 3.2.1.39); endo-1,3(4)-beta-glucanase (EC 3.2.1.6); licheninase (EC 3.2.1.73); beta-agarase (EC 3.2.1.81); kappa;-carrageenase (EC 3.2.1.83); xyloglucanase (EC 3.2.1.151)
scaffold3.t765	GT34	2.4e-81	0.98780487804878	GT	Glycosyl Transferases	UDP-Gal: galactomannan alpha-1,6-galactosyltransferase (EC 2.4.1.-); UDP-Xyl: xyloglucan alpha-1,6-xylosyltransferase (EC 2.4.2.39); alpha-1,2-galactosyltransferase (EC 2.4.1.-)
scaffold3.t784	GH16	3.3e-22	0.671957671957672	GH	Glycoside Hydrolases	xyloglucan:xyloglucosyltransferase (EC 2.4.1.207); keratan-sulfate endo-1,4-beta-galactosidase (EC 3.2.1.103); endo-1,3-beta-glucanase (EC 3.2.1.39); endo-1,3(4)-beta-glucanase (EC 3.2.1.6); licheninase (EC 3.2.1.73); beta-agarase (EC 3.2.1.81); kappa;-carrageenase (EC 3.2.1.83); xyloglucanase (EC 3.2.1.151)
scaffold3.t803	GT62	7.6e-104	0.98134328358209	GT	Glycosyl Transferases	alpha-1,2-mannosyltransferase (EC 2.4.1.-); alpha-1,6-mannosyltransferase (EC 2.4.1.-)
scaffold3.t823	CE10	6e-07	0.340175953079179	CE	Carbohydrate Esterases	arylesterase (EC 3.1.1.-); carboxyl esterase (EC 3.1.1.3); acetylcholinesterase (EC 3.1.1.7); cholinesterase (EC 3.1.1.8); sterol esterase (EC 3.1.1.13); brefeldin A esterase (EC 3.1.1.-).
scaffold3.t828	GH38	5e-87	0.944237918215613	GH	Glycoside Hydrolases	alpha-mannosidase (EC 3.2.1.24) ; mannosyl-oligosaccharide alpha-1,3-1,6-mannosidase (EC 3.2.1.114); mannosyl-oligosaccharide alpha-1,3-mannosidase (EC 3.2.1.-)
scaffold3.t836	GT3	0	0.998430141287284	GT	Glycosyl Transferases	glycogen synthase (EC 2.4.1.11).
scaffold3.t911	CE1	2.6e-07	0.607929515418502	CE	Carbohydrate Esterases	acetyl xylan esterase (EC 3.1.1.72); cinnamoyl esterase (EC 3.1.1.-); feruloyl esterase (EC 3.1.1.73); carboxylesterase (EC 3.1.1.1); S-formylglutathione hydrolase (EC 3.1.2.12)
scaffold3.t949	GT90	2.6e-75	0.96	GT	Glycosyl Transferases	UDP-Xyl: (mannosyl) glucuronoxylomannan/galactoxylomannan beta-1,2-xylosyltransferase (EC 2.4.2.-)
scaffold3.t958	AA7	3.9e-11	0.305676855895196	AA	Auxiliary Activities
scaffold3.t96	GH62	1.7e-125	0.996402877697842	GH	Glycoside Hydrolases	alpha-L-arabinofuranosidase (EC 3.2.1.55)
scaffold3.t968	GH1	1.6e-154	0.979020979020979	GH	Glycoside Hydrolases	beta-glucosidase (EC 3.2.1.21); beta-galactosidase (EC 3.2.1.23); beta-mannosidase (EC 3.2.1.25); beta-glucuronidase (EC 3.2.1.31); beta-D-fucosidase (EC 3.2.1.38); phlorizin hydrolase (EC 3.2.1.62); exo-beta-1,4-glucanase (EC 3.2.1.74); 6-phospho-beta-galactosidase (EC 3.2.1.85); 6-phospho-beta-glucosidase (EC 3.2.1.86); strictosidine beta-glucosidase (EC 3.2.1.105); lactase (EC 3.2.1.108); amyg…
scaffold3.t982	CE12	9e-12	0.938095238095238	CE	Carbohydrate Esterases	pectin acetylesterase (EC 3.1.1.-); rhamnogalacturonan acetylesterase (EC 3.1.1.-); acetyl xylan esterase (EC 3.1.1.72)
scaffold3.t99	AA1_3	1.1e-113	0.983974358974359	AA	Auxiliary Activities
scaffold30.t9	GH43	8.2e-12	0.395161290322581	GH	Glycoside Hydrolases	beta-xylosidase (EC 3.2.1.37); beta-1,3-xylosidase (EC 3.2.1.-); alpha-L-arabinofuranosidase (EC 3.2.1.55); arabinanase (EC 3.2.1.99); xylanase (EC 3.2.1.8); galactan 1,3-beta-galactosidase (EC 3.2.1.145)
scaffold33.t12	CE10	2.8e-30	0.346041055718475	CE	Carbohydrate Esterases	arylesterase (EC 3.1.1.-); carboxyl esterase (EC 3.1.1.3); acetylcholinesterase (EC 3.1.1.7); cholinesterase (EC 3.1.1.8); sterol esterase (EC 3.1.1.13); brefeldin A esterase (EC 3.1.1.-).
scaffold4.t1009	GT32	6.7e-19	0.888888888888889	GT	Glycosyl Transferases	alpha-1,6-mannosyltransferase (EC 2.4.1.-); alpha-1,4-N-acetylglucosaminyltransferase (EC 2.4.1.-); alpha-1,4-N-acetylgalactosaminyltransferase (EC 2.4.1.-);
scaffold4.t1015	GH131	3.2e-67	0.972549019607843	GH	Glycoside Hydrolases
scaffold4.t102	CE1	4.1e-06	0.682819383259912	CE	Carbohydrate Esterases	acetyl xylan esterase (EC 3.1.1.72); cinnamoyl esterase (EC 3.1.1.-); feruloyl esterase (EC 3.1.1.73); carboxylesterase (EC 3.1.1.1); S-formylglutathione hydrolase (EC 3.1.2.12)
scaffold4.t103	GT1	1.4e-25	0.803664921465969	GT	Glycosyl Transferases	UDP-glucuronosyltransferase (EC 2.4.1.17); 2-hydroxyacylsphingosine 1-beta-galactosyltransferase (EC 2.4.1.45); N-acylsphingosine galactosyltransferase (EC 2.4.1.47); flavonol 3-O-glucosyltransferase (EC 2.4.1.91); indole-3-acetate beta-glucosyltransferase (EC 2.4.1.121); sterol glucosyltransferase (EC 2.4.1.173); ecdysteroid UDP-glucosyltransferase (EC 2.4.1.-); zeaxanthin glucosyltransferase (E…
scaffold4.t1051	GT39	6.5e-72	0.991031390134529	GT	Glycosyl Transferases	Dol-P-Man: protein alpha-mannosyltransferase (EC 2.4.1.109)
scaffold4.t1066	GH43_1	3.8e-160	0.996774193548387	GH	Glycoside Hydrolases
scaffold4.t1081	CE10	9.1e-09	0.595307917888563	CE	Carbohydrate Esterases	arylesterase (EC 3.1.1.-); carboxyl esterase (EC 3.1.1.3); acetylcholinesterase (EC 3.1.1.7); cholinesterase (EC 3.1.1.8); sterol esterase (EC 3.1.1.13); brefeldin A esterase (EC 3.1.1.-).
scaffold4.t1084	GT1	9.4e-57	0.74869109947644	GT	Glycosyl Transferases	UDP-glucuronosyltransferase (EC 2.4.1.17); 2-hydroxyacylsphingosine 1-beta-galactosyltransferase (EC 2.4.1.45); N-acylsphingosine galactosyltransferase (EC 2.4.1.47); flavonol 3-O-glucosyltransferase (EC 2.4.1.91); indole-3-acetate beta-glucosyltransferase (EC 2.4.1.121); sterol glucosyltransferase (EC 2.4.1.173); ecdysteroid UDP-glucosyltransferase (EC 2.4.1.-); zeaxanthin glucosyltransferase (E…
scaffold4.t128	GH109	2.8e-17	0.976190476190476	GH	Glycoside Hydrolases	alpha-N-acetylgalactosaminidase (EC 3.2.1.49)
scaffold4.t132	GH5_22	4.8e-134	0.996478873239437	GH	Glycoside Hydrolases
scaffold4.t145	GH109	1.7e-16	0.936507936507937	GH	Glycoside Hydrolases	alpha-N-acetylgalactosaminidase (EC 3.2.1.49)
scaffold4.t170	GT90	3.6e-68	0.98	GT	Glycosyl Transferases	UDP-Xyl: (mannosyl) glucuronoxylomannan/galactoxylomannan beta-1,2-xylosyltransferase (EC 2.4.2.-)
scaffold4.t219	AA1_2	4.6e-166	0.994117647058824	AA	Auxiliary Activities
scaffold4.t23	PL11_2	4.8e-216	0.996363636363636	PL	Polysaccharide Lyases
scaffold4.t24	GH79	1.1e-38	0.896703296703297	GH	Glycoside Hydrolases	beta-glucuronidase (EC 3.2.1.31); beta-4-O-methyl-glucuronidase (EC 3.2.1.-); heparanase (EC 3.2.1.-); baicalin beta-glucuronidase (EC 3.2.1.167)
scaffold4.t264	GH125	1.7e-127	0.997512437810945	GH	Glycoside Hydrolases	exo-alpha-1,6-mannosidase (EC 3.2.1.-)
scaffold4.t265	CE10	6.9e-55	0.824046920821114	CE	Carbohydrate Esterases	arylesterase (EC 3.1.1.-); carboxyl esterase (EC 3.1.1.3); acetylcholinesterase (EC 3.1.1.7); cholinesterase (EC 3.1.1.8); sterol esterase (EC 3.1.1.13); brefeldin A esterase (EC 3.1.1.-).
scaffold4.t279	GH109	5.4e-05	0.380952380952381	GH	Glycoside Hydrolases	alpha-N-acetylgalactosaminidase (EC 3.2.1.49)
scaffold4.t284	GH7	4.4e-152	0.987951807228916	GH	Glycoside Hydrolases	endo-beta-1,4-glucanase (EC 3.2.1.4); [reducing end-acting] cellobiohydrolase (EC 3.2.1.-); chitosanase (EC 3.2.1.132); endo-beta-1,3-1,4-glucanase (EC 3.2.1.73)
scaffold4.t296	GH75	1.5e-85	0.972727272727273	GH	Glycoside Hydrolases	chitosanase (EC 3.2.1.132)
scaffold4.t297	GH5_15	2.1e-123	0.990033222591362	GH	Glycoside Hydrolases
scaffold4.t31	GH31	6.3e-123	0.983606557377049	GH	Glycoside Hydrolases	alpha-glucosidase (EC 3.2.1.20); alpha-1,3-glucosidase (EC 3.2.1.84); sucrase-isomaltase (EC 3.2.1.48) (EC 3.2.1.10); alpha-xylosidase (EC 3.2.1.-); alpha-glucan lyase (EC 4.2.2.13); isomaltosyltransferase (EC 2.4.1.-).
scaffold4.t340	CE10	3e-32	0.313782991202346	CE	Carbohydrate Esterases	arylesterase (EC 3.1.1.-); carboxyl esterase (EC 3.1.1.3); acetylcholinesterase (EC 3.1.1.7); cholinesterase (EC 3.1.1.8); sterol esterase (EC 3.1.1.13); brefeldin A esterase (EC 3.1.1.-).
scaffold4.t35	AA3_2	2.4e-85	0.992982456140351	AA	Auxiliary Activities
scaffold4.t374	GH31	8e-149	0.988290398126464	GH	Glycoside Hydrolases	alpha-glucosidase (EC 3.2.1.20); alpha-1,3-glucosidase (EC 3.2.1.84); sucrase-isomaltase (EC 3.2.1.48) (EC 3.2.1.10); alpha-xylosidase (EC 3.2.1.-); alpha-glucan lyase (EC 4.2.2.13); isomaltosyltransferase (EC 2.4.1.-).
scaffold4.t382	CE10	1.3e-51	0.671554252199413	CE	Carbohydrate Esterases	arylesterase (EC 3.1.1.-); carboxyl esterase (EC 3.1.1.3); acetylcholinesterase (EC 3.1.1.7); cholinesterase (EC 3.1.1.8); sterol esterase (EC 3.1.1.13); brefeldin A esterase (EC 3.1.1.-).
scaffold4.t390	GH81	3.7e-210	0.980707395498392	GH	Glycoside Hydrolases	endo-beta-1,3-glucanase (EC 3.2.1.39)
scaffold4.t41	GH43_13	1.1e-130	0.990066225165563	GH	Glycoside Hydrolases
scaffold4.t42	GH88	1.3e-93	0.969604863221885	GH	Glycoside Hydrolases	d-4,5 unsaturated beta-glucuronyl hydrolase (EC 3.2.1.-)
scaffold4.t458	AA4	2.1e-19	0.46551724137931	AA	Auxiliary Activities
scaffold4.t46	GH27	1.2e-63	0.653333333333333	GH	Glycoside Hydrolases	alpha-galactosidase (EC 3.2.1.22); alpha-N-acetylgalactosaminidase (EC 3.2.1.49); isomalto-dextranase (EC 3.2.1.94); beta-L-arabinopyranosidase (EC 3.2.1.88)
scaffold4.t482	AA7	2.1e-25	0.438864628820961	AA	Auxiliary Activities
scaffold4.t554	GH5_9	2.6e-109	0.993464052287582	GH	Glycoside Hydrolases
scaffold4.t565	GH3	9.5e-65	0.986111111111111	GH	Glycoside Hydrolases	beta-glucosidase (EC 3.2.1.21); xylan 1,4-beta-xylosidase (EC 3.2.1.37); beta-N-acetylhexosaminidase (EC 3.2.1.52); glucan 1,3-beta-glucosidase (EC 3.2.1.58); glucan 1,4-beta-glucosidase (EC 3.2.1.74); exo-1,3-1,4-glucanase (EC 3.2.1.-); alphalpha-L-arabinofuranosidase (EC 3.2.1.55).
scaffold4.t566	GH31	4.8e-117	0.995316159250585	GH	Glycoside Hydrolases	alpha-glucosidase (EC 3.2.1.20); alpha-1,3-glucosidase (EC 3.2.1.84); sucrase-isomaltase (EC 3.2.1.48) (EC 3.2.1.10); alpha-xylosidase (EC 3.2.1.-); alpha-glucan lyase (EC 4.2.2.13); isomaltosyltransferase (EC 2.4.1.-).
scaffold4.t574	CE9	3.3e-115	0.975871313672922	CE	Carbohydrate Esterases	N-acetylglucosamine 6-phosphate deacetylase (EC 3.5.1.25); N-acetylgalactosamine-6-phosphate deacetylase (EC 3.5.1.80).
scaffold4.t575	GH3	4.6e-48	0.949074074074074	GH	Glycoside Hydrolases	beta-glucosidase (EC 3.2.1.21); xylan 1,4-beta-xylosidase (EC 3.2.1.37); beta-N-acetylhexosaminidase (EC 3.2.1.52); glucan 1,3-beta-glucosidase (EC 3.2.1.58); glucan 1,4-beta-glucosidase (EC 3.2.1.74); exo-1,3-1,4-glucanase (EC 3.2.1.-); alphalpha-L-arabinofuranosidase (EC 3.2.1.55).
scaffold4.t581	AA7	3.2e-53	0.978165938864629	AA	Auxiliary Activities
scaffold4.t583	AA3_2	6.4e-114	0.992982456140351	AA	Auxiliary Activities
scaffold4.t589	GH109	1.7e-11	0.936507936507937	GH	Glycoside Hydrolases	alpha-N-acetylgalactosaminidase (EC 3.2.1.49)
scaffold4.t590	GH32	3.7e-43	0.962457337883959	GH	Glycoside Hydrolases	invertase (EC 3.2.1.26); endo-inulinase (EC 3.2.1.7); beta-2,6-fructan 6-levanbiohydrolase (EC 3.2.1.64); endo-levanase (EC 3.2.1.65); exo-inulinase (EC 3.2.1.80); fructan beta-(2,1)-fructosidase/1-exohydrolase (EC 3.2.1.153); fructan beta-(2,6)-fructosidase/6-exohydrolase (EC 3.2.1.154); sucrose:sucrose 1-fructosyltransferase (EC 2.4.1.99); fructan:fructan 1-fructosyltransferase (EC 2.4.1.100); …
scaffold4.t598	GH125	2.7e-157	0.997512437810945	GH	Glycoside Hydrolases	exo-alpha-1,6-mannosidase (EC 3.2.1.-)
scaffold4.t62	GH5_22	4.4e-136	0.992957746478873	GH	Glycoside Hydrolases
scaffold4.t716	GT2	1.2e-07	0.523809523809524	GT	Glycosyl Transferases	cellulose synthase (EC 2.4.1.12); chitin synthase (EC 2.4.1.16); dolichyl-phosphate beta-D-mannosyltransferase (EC 2.4.1.83); dolichyl-phosphate beta-glucosyltransferase (EC 2.4.1.117); N-acetylglucosaminyltransferase (EC 2.4.1.-); N-acetylgalactosaminyltransferase (EC 2.4.1.-); hyaluronan synthase (EC 2.4.1.212); chitin oligosaccharide synthase (EC 2.4.1.-); beta-1,3-glucan synthase (EC 2.4.1.34…
scaffold4.t717	GH16	9.6e-38	0.91005291005291	GH	Glycoside Hydrolases	xyloglucan:xyloglucosyltransferase (EC 2.4.1.207); keratan-sulfate endo-1,4-beta-galactosidase (EC 3.2.1.103); endo-1,3-beta-glucanase (EC 3.2.1.39); endo-1,3(4)-beta-glucanase (EC 3.2.1.6); licheninase (EC 3.2.1.73); beta-agarase (EC 3.2.1.81); kappa;-carrageenase (EC 3.2.1.83); xyloglucanase (EC 3.2.1.151)
scaffold4.t724	GH76	7.2e-107	0.972067039106145	GH	Glycoside Hydrolases	alpha-1,6-mannanase (EC 3.2.1.101)
scaffold4.t749	CE10	5.4e-21	0.803519061583578	CE	Carbohydrate Esterases	arylesterase (EC 3.1.1.-); carboxyl esterase (EC 3.1.1.3); acetylcholinesterase (EC 3.1.1.7); cholinesterase (EC 3.1.1.8); sterol esterase (EC 3.1.1.13); brefeldin A esterase (EC 3.1.1.-).
scaffold4.t759	CE10	1.1e-57	0.75366568914956	CE	Carbohydrate Esterases	arylesterase (EC 3.1.1.-); carboxyl esterase (EC 3.1.1.3); acetylcholinesterase (EC 3.1.1.7); cholinesterase (EC 3.1.1.8); sterol esterase (EC 3.1.1.13); brefeldin A esterase (EC 3.1.1.-).
scaffold4.t76	GT2	5.6e-09	0.708333333333333	GT	Glycosyl Transferases	cellulose synthase (EC 2.4.1.12); chitin synthase (EC 2.4.1.16); dolichyl-phosphate beta-D-mannosyltransferase (EC 2.4.1.83); dolichyl-phosphate beta-glucosyltransferase (EC 2.4.1.117); N-acetylglucosaminyltransferase (EC 2.4.1.-); N-acetylgalactosaminyltransferase (EC 2.4.1.-); hyaluronan synthase (EC 2.4.1.212); chitin oligosaccharide synthase (EC 2.4.1.-); beta-1,3-glucan synthase (EC 2.4.1.34…
scaffold4.t914	AA7	2.6e-44	0.454148471615721	AA	Auxiliary Activities
scaffold4.t922	GH88	1.3e-85	0.972644376899696	GH	Glycoside Hydrolases	d-4,5 unsaturated beta-glucuronyl hydrolase (EC 3.2.1.-)
scaffold4.t954	GT69	1.2e-69	0.98326359832636	GT	Glycosyl Transferases	GDP-Man: alpha-1,3-mannosyltransferase (EC 2.4.1.-)
scaffold4.t96	GH3	8.8e-57	0.976851851851852	GH	Glycoside Hydrolases	beta-glucosidase (EC 3.2.1.21); xylan 1,4-beta-xylosidase (EC 3.2.1.37); beta-N-acetylhexosaminidase (EC 3.2.1.52); glucan 1,3-beta-glucosidase (EC 3.2.1.58); glucan 1,4-beta-glucosidase (EC 3.2.1.74); exo-1,3-1,4-glucanase (EC 3.2.1.-); alphalpha-L-arabinofuranosidase (EC 3.2.1.55).
scaffold5.t1027	AA7	4.1e-55	0.95414847161572	AA	Auxiliary Activities
scaffold5.t1076	CE1	4.3e-07	0.488986784140969	CE	Carbohydrate Esterases	acetyl xylan esterase (EC 3.1.1.72); cinnamoyl esterase (EC 3.1.1.-); feruloyl esterase (EC 3.1.1.73); carboxylesterase (EC 3.1.1.1); S-formylglutathione hydrolase (EC 3.1.2.12)
scaffold5.t1089	AA12	6.7e-173	0.987531172069825	AA	Auxiliary Activities
scaffold5.t1098	GH2	6.8e-106	0.615691489361702	GH	Glycoside Hydrolases	beta-galactosidase (EC 3.2.1.23) ; beta-mannosidase (EC 3.2.1.25); beta-glucuronidase (EC 3.2.1.31); mannosylglycoprotein endo-beta-mannosidase (EC 3.2.1.152); exo-beta-glucosaminidase (EC 3.2.1.165)
scaffold5.t1115	GH16	1.6e-23	0.714285714285714	GH	Glycoside Hydrolases	xyloglucan:xyloglucosyltransferase (EC 2.4.1.207); keratan-sulfate endo-1,4-beta-galactosidase (EC 3.2.1.103); endo-1,3-beta-glucanase (EC 3.2.1.39); endo-1,3(4)-beta-glucanase (EC 3.2.1.6); licheninase (EC 3.2.1.73); beta-agarase (EC 3.2.1.81); kappa;-carrageenase (EC 3.2.1.83); xyloglucanase (EC 3.2.1.151)
scaffold5.t1130	GH13_31	5.2e-77	0.614285714285714	GH	Glycoside Hydrolases
scaffold5.t1133	GH24	6.5e-42	0.978102189781022	GH	Glycoside Hydrolases	lysozyme (EC 3.2.1.17)
scaffold5.t1138	CBM50	0.0006	0.975	CBM	Carbohydrate-Binding Modules	Modules of approx. 50 residues found attached to various enzymes from families GH18, GH19, GH23, GH24, GH25 and GH73, i.e. enzymes cleaving either chitin or peptidoglycan. Binding to chitopentaose demonstrated in the case of Pteris ryukyuensis chitinase A [Ohnuma T et al. (2008) J. Biol. Chem. 283:5178-87 (PMID: 18083709)]. CBM50 modules are also found in a multitude of other enzymes targeting th…
scaffold5.t156	CBM50	3.8e-11	0.975	CBM	Carbohydrate-Binding Modules	Modules of approx. 50 residues found attached to various enzymes from families GH18, GH19, GH23, GH24, GH25 and GH73, i.e. enzymes cleaving either chitin or peptidoglycan. Binding to chitopentaose demonstrated in the case of Pteris ryukyuensis chitinase A [Ohnuma T et al. (2008) J. Biol. Chem. 283:5178-87 (PMID: 18083709)]. CBM50 modules are also found in a multitude of other enzymes targeting th…
scaffold5.t173	GH18	1.1e-17	0.689189189189189	GH	Glycoside Hydrolases	chitinase (EC 3.2.1.14); endo-beta-N-acetylglucosaminidase (EC 3.2.1.96); xylanase inhibitor; concanavalin B; narbonin
scaffold5.t185	GT2	4.3e-22	0.976190476190476	GT	Glycosyl Transferases	cellulose synthase (EC 2.4.1.12); chitin synthase (EC 2.4.1.16); dolichyl-phosphate beta-D-mannosyltransferase (EC 2.4.1.83); dolichyl-phosphate beta-glucosyltransferase (EC 2.4.1.117); N-acetylglucosaminyltransferase (EC 2.4.1.-); N-acetylgalactosaminyltransferase (EC 2.4.1.-); hyaluronan synthase (EC 2.4.1.212); chitin oligosaccharide synthase (EC 2.4.1.-); beta-1,3-glucan synthase (EC 2.4.1.34…
scaffold5.t186	GH12	2.7e-24	0.871794871794872	GH	Glycoside Hydrolases	endoglucanase (EC 3.2.1.4); xyloglucan hydrolase (EC 3.2.1.151); beta-1,3-1,4-glucanase (EC 3.2.1.73); xyloglucan endotransglycosylase (EC 2.4.1.207)
scaffold5.t195	GT32	3.3e-09	0.655555555555556	GT	Glycosyl Transferases	alpha-1,6-mannosyltransferase (EC 2.4.1.-); alpha-1,4-N-acetylglucosaminyltransferase (EC 2.4.1.-); alpha-1,4-N-acetylgalactosaminyltransferase (EC 2.4.1.-);
scaffold5.t208	AA9	1.2e-68	0.977272727272727	AA	Auxiliary Activities
scaffold5.t238	GT20	3.8e-155	0.974736842105263	GT	Glycosyl Transferases	alpha,alpha-trehalose-phosphate synthase [UDP-forming] (EC 2.4.1.15)
scaffold5.t256	GT24	2.5e-135	0.995967741935484	GT	Glycosyl Transferases	UDP-Glc: glycoprotein alpha-glucosyltransferase (EC 2.4.1.-).
scaffold5.t261	GH17	9.3e-24	0.932475884244373	GH	Glycoside Hydrolases	glucan endo-1,3-beta-glucosidase (EC 3.2.1.39); glucan 1,3-beta-glucosidase (EC 3.2.1.58); licheninase (EC 3.2.1.73); beta-1,3-glucanosyltransglycosylase (EC 2.4.1.-).
scaffold5.t263	GT48	0	0.990527740189445	GT	Glycosyl Transferases	1,3-beta-glucan synthase (EC 2.4.1.34)
scaffold5.t34	GH32	9.1e-87	0.982935153583618	GH	Glycoside Hydrolases	invertase (EC 3.2.1.26); endo-inulinase (EC 3.2.1.7); beta-2,6-fructan 6-levanbiohydrolase (EC 3.2.1.64); endo-levanase (EC 3.2.1.65); exo-inulinase (EC 3.2.1.80); fructan beta-(2,1)-fructosidase/1-exohydrolase (EC 3.2.1.153); fructan beta-(2,6)-fructosidase/6-exohydrolase (EC 3.2.1.154); sucrose:sucrose 1-fructosyltransferase (EC 2.4.1.99); fructan:fructan 1-fructosyltransferase (EC 2.4.1.100); …
scaffold5.t387	GH5_12	3.5e-227	0.994464944649446	GH	Glycoside Hydrolases
scaffold5.t4	AA3_2	2.5e-46	0.671929824561403	AA	Auxiliary Activities
scaffold5.t408	GH47	2.5e-170	0.995515695067265	GH	Glycoside Hydrolases	alpha-mannosidase (EC 3.2.1.113)
scaffold5.t439	GH15	1.1e-78	0.980609418282548	GH	Glycoside Hydrolases	glucoamylase (EC 3.2.1.3); glucodextranase (EC 3.2.1.70); alpha,alpha-trehalase (EC 3.2.1.28)
scaffold5.t48	GH16	2e-38	0.984126984126984	GH	Glycoside Hydrolases	xyloglucan:xyloglucosyltransferase (EC 2.4.1.207); keratan-sulfate endo-1,4-beta-galactosidase (EC 3.2.1.103); endo-1,3-beta-glucanase (EC 3.2.1.39); endo-1,3(4)-beta-glucanase (EC 3.2.1.6); licheninase (EC 3.2.1.73); beta-agarase (EC 3.2.1.81); kappa;-carrageenase (EC 3.2.1.83); xyloglucanase (EC 3.2.1.151)
scaffold5.t5	GH139	1.4e-246	0.980694980694981	GH	Glycoside Hydrolases
scaffold5.t503	GH63	1.2e-32	0.431578947368421	GH	Glycoside Hydrolases	processing alpha-glucosidase (EC 3.2.1.106); alpha-1,3-glucosidase (EC 3.2.1.84); alpha-glucosidase (EC 3.2.1.20)
scaffold5.t552	AA1_2	1.3e-164	0.991176470588235	AA	Auxiliary Activities
scaffold5.t56	AA1	1.7e-54	0.31813361611877	AA	Auxiliary Activities
scaffold5.t594	GH109	1.3e-09	0.880952380952381	GH	Glycoside Hydrolases	alpha-N-acetylgalactosaminidase (EC 3.2.1.49)
scaffold5.t638	GH16	3.9e-19	0.666666666666667	GH	Glycoside Hydrolases	xyloglucan:xyloglucosyltransferase (EC 2.4.1.207); keratan-sulfate endo-1,4-beta-galactosidase (EC 3.2.1.103); endo-1,3-beta-glucanase (EC 3.2.1.39); endo-1,3(4)-beta-glucanase (EC 3.2.1.6); licheninase (EC 3.2.1.73); beta-agarase (EC 3.2.1.81); kappa;-carrageenase (EC 3.2.1.83); xyloglucanase (EC 3.2.1.151)
scaffold5.t640	PL4_3	0	0.998422712933754	PL	Polysaccharide Lyases
scaffold5.t648	AA9	1.2e-63	0.981818181818182	AA	Auxiliary Activities
scaffold5.t672	AA11	1.3e-74	0.963350785340314	AA	Auxiliary Activities
scaffold5.t712	GT20	1e-106	0.574736842105263	GT	Glycosyl Transferases	alpha,alpha-trehalose-phosphate synthase [UDP-forming] (EC 2.4.1.15)
scaffold5.t72	GH16	3.6e-29	0.915343915343915	GH	Glycoside Hydrolases	xyloglucan:xyloglucosyltransferase (EC 2.4.1.207); keratan-sulfate endo-1,4-beta-galactosidase (EC 3.2.1.103); endo-1,3-beta-glucanase (EC 3.2.1.39); endo-1,3(4)-beta-glucanase (EC 3.2.1.6); licheninase (EC 3.2.1.73); beta-agarase (EC 3.2.1.81); kappa;-carrageenase (EC 3.2.1.83); xyloglucanase (EC 3.2.1.151)
scaffold5.t725	GH72	1.3e-115	0.983974358974359	GH	Glycoside Hydrolases	beta-1,3-glucanosyltransglycosylase (EC 2.4.1.-)
scaffold5.t778	AA3_1	1.8e-206	0.716378162450067	AA	Auxiliary Activities
scaffold5.t787	GH31	1.8e-146	0.995316159250585	GH	Glycoside Hydrolases	alpha-glucosidase (EC 3.2.1.20); alpha-1,3-glucosidase (EC 3.2.1.84); sucrase-isomaltase (EC 3.2.1.48) (EC 3.2.1.10); alpha-xylosidase (EC 3.2.1.-); alpha-glucan lyase (EC 4.2.2.13); isomaltosyltransferase (EC 2.4.1.-).
scaffold5.t792	GH18	7.9e-20	0.658783783783784	GH	Glycoside Hydrolases	chitinase (EC 3.2.1.14); endo-beta-N-acetylglucosaminidase (EC 3.2.1.96); xylanase inhibitor; concanavalin B; narbonin
scaffold5.t8	AA7	2.3e-49	0.434497816593886	AA	Auxiliary Activities
scaffold5.t810	GT21	1.6e-84	0.995708154506438	GT	Glycosyl Transferases	UDP-Glc: ceramide beta-glucosyltransferase (EC 2.4.1.80).
scaffold5.t831	CE10	9.2e-36	0.346041055718475	CE	Carbohydrate Esterases	arylesterase (EC 3.1.1.-); carboxyl esterase (EC 3.1.1.3); acetylcholinesterase (EC 3.1.1.7); cholinesterase (EC 3.1.1.8); sterol esterase (EC 3.1.1.13); brefeldin A esterase (EC 3.1.1.-).
scaffold5.t882	AA7	6.5e-11	0.325327510917031	AA	Auxiliary Activities
scaffold5.t946	GH12	3.6e-39	0.987179487179487	GH	Glycoside Hydrolases	endoglucanase (EC 3.2.1.4); xyloglucan hydrolase (EC 3.2.1.151); beta-1,3-1,4-glucanase (EC 3.2.1.73); xyloglucan endotransglycosylase (EC 2.4.1.207)
scaffold5.t950	CE4	8.9e-30	0.892307692307692	CE	Carbohydrate Esterases	acetyl xylan esterase (EC 3.1.1.72); chitin deacetylase (EC 3.5.1.41); chitooligosaccharide deacetylase (EC 3.5.1.-); peptidoglycan GlcNAc deacetylase (EC 3.5.1.-); peptidoglycan N-acetylmuramic acid deacetylase (EC 3.5.1.-).
scaffold5.t973	CE10	2e-16	0.703812316715543	CE	Carbohydrate Esterases	arylesterase (EC 3.1.1.-); carboxyl esterase (EC 3.1.1.3); acetylcholinesterase (EC 3.1.1.7); cholinesterase (EC 3.1.1.8); sterol esterase (EC 3.1.1.13); brefeldin A esterase (EC 3.1.1.-).
scaffold5.t983	GT2	9.7e-09	0.976190476190476	GT	Glycosyl Transferases	cellulose synthase (EC 2.4.1.12); chitin synthase (EC 2.4.1.16); dolichyl-phosphate beta-D-mannosyltransferase (EC 2.4.1.83); dolichyl-phosphate beta-glucosyltransferase (EC 2.4.1.117); N-acetylglucosaminyltransferase (EC 2.4.1.-); N-acetylgalactosaminyltransferase (EC 2.4.1.-); hyaluronan synthase (EC 2.4.1.212); chitin oligosaccharide synthase (EC 2.4.1.-); beta-1,3-glucan synthase (EC 2.4.1.34…
scaffold5.t984	GH43_24	2.6e-53	0.94672131147541	GH	Glycoside Hydrolases
scaffold6.t1008	CE10	1.6e-29	0.343108504398827	CE	Carbohydrate Esterases	arylesterase (EC 3.1.1.-); carboxyl esterase (EC 3.1.1.3); acetylcholinesterase (EC 3.1.1.7); cholinesterase (EC 3.1.1.8); sterol esterase (EC 3.1.1.13); brefeldin A esterase (EC 3.1.1.-).
scaffold6.t115	GT32	5.3e-12	0.777777777777778	GT	Glycosyl Transferases	alpha-1,6-mannosyltransferase (EC 2.4.1.-); alpha-1,4-N-acetylglucosaminyltransferase (EC 2.4.1.-); alpha-1,4-N-acetylgalactosaminyltransferase (EC 2.4.1.-);
scaffold6.t149	GH76	5.1e-107	0.963687150837989	GH	Glycoside Hydrolases	alpha-1,6-mannanase (EC 3.2.1.101)
scaffold6.t194	CBM22	1e-06	0.549618320610687	CBM	Carbohydrate-Binding Modules	A xylan binding function has been demonstrated in several cases and affinity with mixed beta-1,3/beta-1,4-glucans in one. In several cases a thermostabilizing effect has also been seen.
scaffold6.t223	AA3_2	7.9e-103	0.994736842105263	AA	Auxiliary Activities
scaffold6.t268	GT4	4.4e-32	0.95	GT	Glycosyl Transferases	sucrose synthase (EC 2.4.1.13); sucrose-phosphate synthase (EC 2.4.1.14); alpha-glucosyltransferase (EC 2.4.1.52); lipopolysaccharide N-acetylglucosaminyltransferase (EC 2.4.1.56); GDP-Man alpha-mannosyltransferase (EC 2.4.1.-); 1,2-diacylglycerol 3-glucosyltransferase (EC 2.4.1.157); diglucosyl diacylglycerol synthase (EC 2.4.1.208); digalactosyldiacylglycerol synthase (EC 2.4.1.141); trehalose …
scaffold6.t27	CE4	9.8e-18	0.792307692307692	CE	Carbohydrate Esterases	acetyl xylan esterase (EC 3.1.1.72); chitin deacetylase (EC 3.5.1.41); chitooligosaccharide deacetylase (EC 3.5.1.-); peptidoglycan GlcNAc deacetylase (EC 3.5.1.-); peptidoglycan N-acetylmuramic acid deacetylase (EC 3.5.1.-).
scaffold6.t276	AA7	5.4e-76	0.986899563318777	AA	Auxiliary Activities
scaffold6.t298	GT34	2.4e-07	0.646341463414634	GT	Glycosyl Transferases	UDP-Gal: galactomannan alpha-1,6-galactosyltransferase (EC 2.4.1.-); UDP-Xyl: xyloglucan alpha-1,6-xylosyltransferase (EC 2.4.2.39); alpha-1,2-galactosyltransferase (EC 2.4.1.-)
scaffold6.t305	AA2	2.4e-26	0.631372549019608	AA	Auxiliary Activities
scaffold6.t310	CE8	3.8e-69	0.982638888888889	CE	Carbohydrate Esterases	pectin methylesterase (EC 3.1.1.11).
scaffold6.t315	PL1_9	4.5e-106	0.972972972972973	PL	Polysaccharide Lyases
scaffold6.t334	GT34	1.5e-71	0.971544715447154	GT	Glycosyl Transferases	UDP-Gal: galactomannan alpha-1,6-galactosyltransferase (EC 2.4.1.-); UDP-Xyl: xyloglucan alpha-1,6-xylosyltransferase (EC 2.4.2.39); alpha-1,2-galactosyltransferase (EC 2.4.1.-)
scaffold6.t340	GT64	1.4e-51	0.963709677419355	GT	Glycosyl Transferases	UDP-GlcNAc: heparan alpha-N-acetylhexosaminyltransferase (EC 2.4.1.224)
scaffold6.t37	CE10	2e-40	0.777126099706745	CE	Carbohydrate Esterases	arylesterase (EC 3.1.1.-); carboxyl esterase (EC 3.1.1.3); acetylcholinesterase (EC 3.1.1.7); cholinesterase (EC 3.1.1.8); sterol esterase (EC 3.1.1.13); brefeldin A esterase (EC 3.1.1.-).
scaffold6.t374	CE10	4.6e-33	0.348973607038123	CE	Carbohydrate Esterases	arylesterase (EC 3.1.1.-); carboxyl esterase (EC 3.1.1.3); acetylcholinesterase (EC 3.1.1.7); cholinesterase (EC 3.1.1.8); sterol esterase (EC 3.1.1.13); brefeldin A esterase (EC 3.1.1.-).
scaffold6.t40	GH109	3.1e-12	0.920634920634921	GH	Glycoside Hydrolases	alpha-N-acetylgalactosaminidase (EC 3.2.1.49)
scaffold6.t404	GT1	7.6e-38	0.649214659685864	GT	Glycosyl Transferases	UDP-glucuronosyltransferase (EC 2.4.1.17); 2-hydroxyacylsphingosine 1-beta-galactosyltransferase (EC 2.4.1.45); N-acylsphingosine galactosyltransferase (EC 2.4.1.47); flavonol 3-O-glucosyltransferase (EC 2.4.1.91); indole-3-acetate beta-glucosyltransferase (EC 2.4.1.121); sterol glucosyltransferase (EC 2.4.1.173); ecdysteroid UDP-glucosyltransferase (EC 2.4.1.-); zeaxanthin glucosyltransferase (E…
scaffold6.t439	GH13_8	2.9e-137	0.996350364963504	GH	Glycoside Hydrolases
scaffold6.t475	GT62	2.6e-124	0.988805970149254	GT	Glycosyl Transferases	alpha-1,2-mannosyltransferase (EC 2.4.1.-); alpha-1,6-mannosyltransferase (EC 2.4.1.-)
scaffold6.t499	GH125	1.3e-162	0.997512437810945	GH	Glycoside Hydrolases	exo-alpha-1,6-mannosidase (EC 3.2.1.-)
scaffold6.t515	GH128	6e-63	0.982142857142857	GH	Glycoside Hydrolases
scaffold6.t524	CE1	3.3e-07	0.506607929515419	CE	Carbohydrate Esterases	acetyl xylan esterase (EC 3.1.1.72); cinnamoyl esterase (EC 3.1.1.-); feruloyl esterase (EC 3.1.1.73); carboxylesterase (EC 3.1.1.1); S-formylglutathione hydrolase (EC 3.1.2.12)
scaffold6.t526	GT4	1e-36	0.98125	GT	Glycosyl Transferases	sucrose synthase (EC 2.4.1.13); sucrose-phosphate synthase (EC 2.4.1.14); alpha-glucosyltransferase (EC 2.4.1.52); lipopolysaccharide N-acetylglucosaminyltransferase (EC 2.4.1.56); GDP-Man alpha-mannosyltransferase (EC 2.4.1.-); 1,2-diacylglycerol 3-glucosyltransferase (EC 2.4.1.157); diglucosyl diacylglycerol synthase (EC 2.4.1.208); digalactosyldiacylglycerol synthase (EC 2.4.1.141); trehalose …
scaffold6.t529	GH75	1.9e-81	0.963636363636364	GH	Glycoside Hydrolases	chitosanase (EC 3.2.1.132)
scaffold6.t57	CE10	1.4e-59	0.821114369501466	CE	Carbohydrate Esterases	arylesterase (EC 3.1.1.-); carboxyl esterase (EC 3.1.1.3); acetylcholinesterase (EC 3.1.1.7); cholinesterase (EC 3.1.1.8); sterol esterase (EC 3.1.1.13); brefeldin A esterase (EC 3.1.1.-).
scaffold6.t620	CE1	7.7e-10	0.497797356828194	CE	Carbohydrate Esterases	acetyl xylan esterase (EC 3.1.1.72); cinnamoyl esterase (EC 3.1.1.-); feruloyl esterase (EC 3.1.1.73); carboxylesterase (EC 3.1.1.1); S-formylglutathione hydrolase (EC 3.1.2.12)
scaffold6.t625	CE4	4.3e-31	0.915384615384615	CE	Carbohydrate Esterases	acetyl xylan esterase (EC 3.1.1.72); chitin deacetylase (EC 3.5.1.41); chitooligosaccharide deacetylase (EC 3.5.1.-); peptidoglycan GlcNAc deacetylase (EC 3.5.1.-); peptidoglycan N-acetylmuramic acid deacetylase (EC 3.5.1.-).
scaffold6.t628	GH18	1.9e-65	0.952702702702703	GH	Glycoside Hydrolases	chitinase (EC 3.2.1.14); endo-beta-N-acetylglucosaminidase (EC 3.2.1.96); xylanase inhibitor; concanavalin B; narbonin
scaffold6.t674	CE14	1e-09	0.967741935483871	CE	Carbohydrate Esterases	N-acetyl-1-D-myo-inosityl-2-amino-2-deoxy-alpha-D-glucopyranoside deacetylase (EC 3.5.1.89); diacetylchitobiose deacetylase (EC 3.5.1.-); mycothiol S-conjugate amidase (EC 3.5.1.-)
scaffold6.t696	CE5	2.1e-40	0.968253968253968	CE	Carbohydrate Esterases	acetyl xylan esterase (EC 3.1.1.72); cutinase (EC 3.1.1.74)
scaffold6.t720	CBM63	1e-22	0.871794871794872	CBM	Carbohydrate-Binding Modules
scaffold6.t723	GT69	2.9e-68	0.99163179916318	GT	Glycosyl Transferases	GDP-Man: alpha-1,3-mannosyltransferase (EC 2.4.1.-)
scaffold6.t74	CE10	3.3e-58	0.709677419354839	CE	Carbohydrate Esterases	arylesterase (EC 3.1.1.-); carboxyl esterase (EC 3.1.1.3); acetylcholinesterase (EC 3.1.1.7); cholinesterase (EC 3.1.1.8); sterol esterase (EC 3.1.1.13); brefeldin A esterase (EC 3.1.1.-).
scaffold6.t744	GT2	5.1e-44	0.988095238095238	GT	Glycosyl Transferases	cellulose synthase (EC 2.4.1.12); chitin synthase (EC 2.4.1.16); dolichyl-phosphate beta-D-mannosyltransferase (EC 2.4.1.83); dolichyl-phosphate beta-glucosyltransferase (EC 2.4.1.117); N-acetylglucosaminyltransferase (EC 2.4.1.-); N-acetylgalactosaminyltransferase (EC 2.4.1.-); hyaluronan synthase (EC 2.4.1.212); chitin oligosaccharide synthase (EC 2.4.1.-); beta-1,3-glucan synthase (EC 2.4.1.34…
scaffold6.t763	AA11	9.8e-07	0.392670157068063	AA	Auxiliary Activities
scaffold6.t781	GH16	2.4e-35	0.962962962962963	GH	Glycoside Hydrolases	xyloglucan:xyloglucosyltransferase (EC 2.4.1.207); keratan-sulfate endo-1,4-beta-galactosidase (EC 3.2.1.103); endo-1,3-beta-glucanase (EC 3.2.1.39); endo-1,3(4)-beta-glucanase (EC 3.2.1.6); licheninase (EC 3.2.1.73); beta-agarase (EC 3.2.1.81); kappa;-carrageenase (EC 3.2.1.83); xyloglucanase (EC 3.2.1.151)
scaffold6.t816	AA7	7.5e-62	0.978165938864629	AA	Auxiliary Activities
scaffold6.t820	CE10	9.3e-26	0.697947214076246	CE	Carbohydrate Esterases	arylesterase (EC 3.1.1.-); carboxyl esterase (EC 3.1.1.3); acetylcholinesterase (EC 3.1.1.7); cholinesterase (EC 3.1.1.8); sterol esterase (EC 3.1.1.13); brefeldin A esterase (EC 3.1.1.-).
scaffold6.t835	CE10	7.7e-37	0.662756598240469	CE	Carbohydrate Esterases	arylesterase (EC 3.1.1.-); carboxyl esterase (EC 3.1.1.3); acetylcholinesterase (EC 3.1.1.7); cholinesterase (EC 3.1.1.8); sterol esterase (EC 3.1.1.13); brefeldin A esterase (EC 3.1.1.-).
scaffold6.t841	AA9	5.4e-65	0.986363636363636	AA	Auxiliary Activities
scaffold6.t846	AA7	1e-51	0.395196506550218	AA	Auxiliary Activities
scaffold6.t85	AA7	4.3e-48	0.458515283842795	AA	Auxiliary Activities
scaffold6.t872	CE1	4e-09	0.506607929515419	CE	Carbohydrate Esterases	acetyl xylan esterase (EC 3.1.1.72); cinnamoyl esterase (EC 3.1.1.-); feruloyl esterase (EC 3.1.1.73); carboxylesterase (EC 3.1.1.1); S-formylglutathione hydrolase (EC 3.1.2.12)
scaffold6.t875	GH35	2.7e-92	0.98371335504886	GH	Glycoside Hydrolases	beta-galactosidase (EC 3.2.1.23); exo-beta-glucosaminidase (EC 3.2.1.165)
scaffold6.t876	GH43_22	3.7e-69	0.995073891625616	GH	Glycoside Hydrolases
scaffold6.t877	GH47	3.1e-127	0.995515695067265	GH	Glycoside Hydrolases	alpha-mannosidase (EC 3.2.1.113)
scaffold6.t878	CBM61	5.3e-06	0.49645390070922	CBM	Carbohydrate-Binding Modules	Modules of approx. 150 residues found appended to GH16, GH30, GH31, GH43, GH53 and GH66 catalytic domains. A beta-1,4-galactan binding function has been demonstrated for the CBM60 of Thermotoga maritima GH53 galactanase [PMID: 20826814].
scaffold6.t879	PL1_7	2.2e-68	0.989473684210526	PL	Polysaccharide Lyases
scaffold6.t880	PL3_2	3.3e-71	0.969072164948454	PL	Polysaccharide Lyases
scaffold6.t895	GH32	1.2e-72	0.976109215017065	GH	Glycoside Hydrolases	invertase (EC 3.2.1.26); endo-inulinase (EC 3.2.1.7); beta-2,6-fructan 6-levanbiohydrolase (EC 3.2.1.64); endo-levanase (EC 3.2.1.65); exo-inulinase (EC 3.2.1.80); fructan beta-(2,1)-fructosidase/1-exohydrolase (EC 3.2.1.153); fructan beta-(2,6)-fructosidase/6-exohydrolase (EC 3.2.1.154); sucrose:sucrose 1-fructosyltransferase (EC 2.4.1.99); fructan:fructan 1-fructosyltransferase (EC 2.4.1.100); …
scaffold6.t896	GH32	8.9e-77	0.832764505119454	GH	Glycoside Hydrolases	invertase (EC 3.2.1.26); endo-inulinase (EC 3.2.1.7); beta-2,6-fructan 6-levanbiohydrolase (EC 3.2.1.64); endo-levanase (EC 3.2.1.65); exo-inulinase (EC 3.2.1.80); fructan beta-(2,1)-fructosidase/1-exohydrolase (EC 3.2.1.153); fructan beta-(2,6)-fructosidase/6-exohydrolase (EC 3.2.1.154); sucrose:sucrose 1-fructosyltransferase (EC 2.4.1.99); fructan:fructan 1-fructosyltransferase (EC 2.4.1.100); …
scaffold6.t898	GH79	9.6e-56	0.854945054945055	GH	Glycoside Hydrolases	beta-glucuronidase (EC 3.2.1.31); beta-4-O-methyl-glucuronidase (EC 3.2.1.-); heparanase (EC 3.2.1.-); baicalin beta-glucuronidase (EC 3.2.1.167)
scaffold6.t907	GH47	1.2e-109	0.997757847533632	GH	Glycoside Hydrolases	alpha-mannosidase (EC 3.2.1.113)
scaffold6.t911	CE4	3.9e-10	0.615384615384615	CE	Carbohydrate Esterases	acetyl xylan esterase (EC 3.1.1.72); chitin deacetylase (EC 3.5.1.41); chitooligosaccharide deacetylase (EC 3.5.1.-); peptidoglycan GlcNAc deacetylase (EC 3.5.1.-); peptidoglycan N-acetylmuramic acid deacetylase (EC 3.5.1.-).
scaffold6.t932	CBM13	2.6e-07	0.452127659574468	CBM	Carbohydrate-Binding Modules	Modules of approx. 150 residues which always appear as a threefold internal repeat. The only apparent exception to this, xylanase II of Actinomadura sp. FC7 (GenBank U08894), is in fact not completely sequenced. These modules were first identified in several plant lectins such as ricin or agglutinin of Ricinus communis which bind galactose residues. The three-dimensional structure of a plant lect…
scaffold6.t935	GH78	3e-55	0.734126984126984	GH	Glycoside Hydrolases	alpha-L-rhamnosidase (EC 3.2.1.40)
scaffold6.t936	GH3	5.1e-58	0.986111111111111	GH	Glycoside Hydrolases	beta-glucosidase (EC 3.2.1.21); xylan 1,4-beta-xylosidase (EC 3.2.1.37); beta-N-acetylhexosaminidase (EC 3.2.1.52); glucan 1,3-beta-glucosidase (EC 3.2.1.58); glucan 1,4-beta-glucosidase (EC 3.2.1.74); exo-1,3-1,4-glucanase (EC 3.2.1.-); alphalpha-L-arabinofuranosidase (EC 3.2.1.55).
scaffold6.t938	CE10	1.2e-28	0.768328445747801	CE	Carbohydrate Esterases	arylesterase (EC 3.1.1.-); carboxyl esterase (EC 3.1.1.3); acetylcholinesterase (EC 3.1.1.7); cholinesterase (EC 3.1.1.8); sterol esterase (EC 3.1.1.13); brefeldin A esterase (EC 3.1.1.-).
scaffold6.t949	GH13_40	1.6e-171	0.994444444444444	GH	Glycoside Hydrolases
scaffold6.t973	GH18	1.4e-37	0.760135135135135	GH	Glycoside Hydrolases	chitinase (EC 3.2.1.14); endo-beta-N-acetylglucosaminidase (EC 3.2.1.96); xylanase inhibitor; concanavalin B; narbonin
scaffold6.t974	CBM50	5.1e-05	0.675	CBM	Carbohydrate-Binding Modules	Modules of approx. 50 residues found attached to various enzymes from families GH18, GH19, GH23, GH24, GH25 and GH73, i.e. enzymes cleaving either chitin or peptidoglycan. Binding to chitopentaose demonstrated in the case of Pteris ryukyuensis chitinase A [Ohnuma T et al. (2008) J. Biol. Chem. 283:5178-87 (PMID: 18083709)]. CBM50 modules are also found in a multitude of other enzymes targeting th…
scaffold7.t12	GH55	9e-242	0.985135135135135	GH	Glycoside Hydrolases	exo-beta-1,3-glucanase (EC 3.2.1.58); endo-beta-1,3-glucanase (EC 3.2.1.39).
scaffold7.t185	GT35	1.3e-279	0.995548961424332	GT	Glycosyl Transferases	glycogen or starch phosphorylase (EC 2.4.1.1).
scaffold7.t201	GT33	1.6e-143	0.990588235294118	GT	Glycosyl Transferases	GDP-Man: chitobiosyldiphosphodolichol beta-mannosyltransferase (EC 2.4.1.142).
scaffold7.t207	AA1_3	2e-126	0.990384615384615	AA	Auxiliary Activities
scaffold7.t217	GH76	2.1e-90	0.932960893854749	GH	Glycoside Hydrolases	alpha-1,6-mannanase (EC 3.2.1.101)
scaffold7.t223	GH17	7.9e-17	0.765273311897106	GH	Glycoside Hydrolases	glucan endo-1,3-beta-glucosidase (EC 3.2.1.39); glucan 1,3-beta-glucosidase (EC 3.2.1.58); licheninase (EC 3.2.1.73); beta-1,3-glucanosyltransglycosylase (EC 2.4.1.-).
scaffold7.t281	GT15	3.5e-58	0.956043956043956	GT	Glycosyl Transferases	glycolipid 2-alpha-mannosyltransferase (EC 2.4.1.131); GDP-Man: alpha-1,2-mannosyltransferase (EC 2.4.1.-).
scaffold7.t311	AA3	1e-94	0.517799352750809	AA	Auxiliary Activities
scaffold7.t339	CE1	4e-11	0.81057268722467	CE	Carbohydrate Esterases	acetyl xylan esterase (EC 3.1.1.72); cinnamoyl esterase (EC 3.1.1.-); feruloyl esterase (EC 3.1.1.73); carboxylesterase (EC 3.1.1.1); S-formylglutathione hydrolase (EC 3.1.2.12)
scaffold7.t346	AA9	2.1e-63	0.986363636363636	AA	Auxiliary Activities
scaffold7.t367	CE10	2.6e-34	0.469208211143695	CE	Carbohydrate Esterases	arylesterase (EC 3.1.1.-); carboxyl esterase (EC 3.1.1.3); acetylcholinesterase (EC 3.1.1.7); cholinesterase (EC 3.1.1.8); sterol esterase (EC 3.1.1.13); brefeldin A esterase (EC 3.1.1.-).
scaffold7.t373	GH43_21	2.1e-107	0.982683982683983	GH	Glycoside Hydrolases
scaffold7.t436	GH16	4.1e-19	0.798941798941799	GH	Glycoside Hydrolases	xyloglucan:xyloglucosyltransferase (EC 2.4.1.207); keratan-sulfate endo-1,4-beta-galactosidase (EC 3.2.1.103); endo-1,3-beta-glucanase (EC 3.2.1.39); endo-1,3(4)-beta-glucanase (EC 3.2.1.6); licheninase (EC 3.2.1.73); beta-agarase (EC 3.2.1.81); kappa;-carrageenase (EC 3.2.1.83); xyloglucanase (EC 3.2.1.151)
scaffold7.t440	GH76	2.5e-91	0.891061452513967	GH	Glycoside Hydrolases	alpha-1,6-mannanase (EC 3.2.1.101)
scaffold7.t495	GH13_25	1.2e-220	0.993303571428571	GH	Glycoside Hydrolases
scaffold7.t530	CE10	3.5e-29	0.81524926686217	CE	Carbohydrate Esterases	arylesterase (EC 3.1.1.-); carboxyl esterase (EC 3.1.1.3); acetylcholinesterase (EC 3.1.1.7); cholinesterase (EC 3.1.1.8); sterol esterase (EC 3.1.1.13); brefeldin A esterase (EC 3.1.1.-).
scaffold7.t532	GT59	1.2e-94	0.680693069306931	GT	Glycosyl Transferases	Dol-P-Glc: Glc2Man9GlcNAc2-PP-Dol alpha-1,2-glucosyltransferase (EC 2.4.1.-)
scaffold7.t539	GT15	1.6e-126	0.992673992673993	GT	Glycosyl Transferases	glycolipid 2-alpha-mannosyltransferase (EC 2.4.1.131); GDP-Man: alpha-1,2-mannosyltransferase (EC 2.4.1.-).
scaffold7.t547	GT58	1.1e-146	0.991758241758242	GT	Glycosyl Transferases	Dol-P-Man: dolichol pyrophosphate-mannose alpha-1,3-mannosyltransferase (EC 2.4.1.130); Dol-P-Man: dolichol pyrophosphate-Man5GlcNAc2 alpha-1,2-mannosyltransferase (EC 2.4.1.130)
scaffold7.t596	GT22	1.3e-96	0.987146529562982	GT	Glycosyl Transferases	Dol-P-Man alpha-mannosyltransferase (EC 2.4.1.-)
scaffold7.t628	GT2	4.2e-35	0.630952380952381	GT	Glycosyl Transferases	cellulose synthase (EC 2.4.1.12); chitin synthase (EC 2.4.1.16); dolichyl-phosphate beta-D-mannosyltransferase (EC 2.4.1.83); dolichyl-phosphate beta-glucosyltransferase (EC 2.4.1.117); N-acetylglucosaminyltransferase (EC 2.4.1.-); N-acetylgalactosaminyltransferase (EC 2.4.1.-); hyaluronan synthase (EC 2.4.1.212); chitin oligosaccharide synthase (EC 2.4.1.-); beta-1,3-glucan synthase (EC 2.4.1.34…
scaffold7.t634	AA9	1.1e-56	0.990909090909091	AA	Auxiliary Activities
scaffold7.t732	GH132	1.8e-83	0.864686468646865	GH	Glycoside Hydrolases
scaffold7.t8	GT32	9.8e-20	0.944444444444444	GT	Glycosyl Transferases	alpha-1,6-mannosyltransferase (EC 2.4.1.-); alpha-1,4-N-acetylglucosaminyltransferase (EC 2.4.1.-); alpha-1,4-N-acetylgalactosaminyltransferase (EC 2.4.1.-);
scaffold7.t823	GT20	4.9e-158	0.928421052631579	GT	Glycosyl Transferases	alpha,alpha-trehalose-phosphate synthase [UDP-forming] (EC 2.4.1.15)
scaffold7.t848	GH18	6.8e-49	0.925675675675676	GH	Glycoside Hydrolases	chitinase (EC 3.2.1.14); endo-beta-N-acetylglucosaminidase (EC 3.2.1.96); xylanase inhibitor; concanavalin B; narbonin
scaffold7.t898	CE3	3.1e-51	0.994845360824742	CE	Carbohydrate Esterases	acetyl xylan esterase (EC 3.1.1.72).
scaffold7.t922	GH16	5.8e-23	0.656084656084656	GH	Glycoside Hydrolases	xyloglucan:xyloglucosyltransferase (EC 2.4.1.207); keratan-sulfate endo-1,4-beta-galactosidase (EC 3.2.1.103); endo-1,3-beta-glucanase (EC 3.2.1.39); endo-1,3(4)-beta-glucanase (EC 3.2.1.6); licheninase (EC 3.2.1.73); beta-agarase (EC 3.2.1.81); kappa;-carrageenase (EC 3.2.1.83); xyloglucanase (EC 3.2.1.151)
scaffold8.t109	CE5	1.1e-33	0.994708994708995	CE	Carbohydrate Esterases	acetyl xylan esterase (EC 3.1.1.72); cutinase (EC 3.1.1.74)
scaffold8.t111	AA7	1e-09	0.358078602620087	AA	Auxiliary Activities
scaffold8.t113	AA7	9.1e-40	0.390829694323144	AA	Auxiliary Activities
scaffold8.t117	CE1	5.9e-25	0.665198237885463	CE	Carbohydrate Esterases	acetyl xylan esterase (EC 3.1.1.72); cinnamoyl esterase (EC 3.1.1.-); feruloyl esterase (EC 3.1.1.73); carboxylesterase (EC 3.1.1.1); S-formylglutathione hydrolase (EC 3.1.2.12)
scaffold8.t129	GH28	3.3e-69	0.96	GH	Glycoside Hydrolases	polygalacturonase (EC 3.2.1.15); exo-polygalacturonase (EC 3.2.1.67); exo-polygalacturonosidase (EC 3.2.1.82); rhamnogalacturonase (EC 3.2.1.-); endo-xylogalacturonan hydrolase (EC 3.2.1.-); rhamnogalacturonan alpha-L-rhamnopyranohydrolase (EC 3.2.1.40)
scaffold8.t132	AA9	3.8e-62	0.977272727272727	AA	Auxiliary Activities
scaffold8.t134	GT4	2.3e-33	0.94375	GT	Glycosyl Transferases	sucrose synthase (EC 2.4.1.13); sucrose-phosphate synthase (EC 2.4.1.14); alpha-glucosyltransferase (EC 2.4.1.52); lipopolysaccharide N-acetylglucosaminyltransferase (EC 2.4.1.56); GDP-Man alpha-mannosyltransferase (EC 2.4.1.-); 1,2-diacylglycerol 3-glucosyltransferase (EC 2.4.1.157); diglucosyl diacylglycerol synthase (EC 2.4.1.208); digalactosyldiacylglycerol synthase (EC 2.4.1.141); trehalose …
scaffold8.t138	GH65	1.2e-79	0.983870967741935	GH	Glycoside Hydrolases	alpha,alpha-trehalase (EC 3.2.1.28); maltose phosphorylase (EC 2.4.1.8); trehalose phosphorylase (EC 2.4.1.64); kojibiose phosphorylase (EC 2.4.1.230); trehalose-6-phosphate phosphorylase (EC 2.4.1.-);
scaffold8.t16	GH5_23	1.1e-117	0.821428571428571	GH	Glycoside Hydrolases
scaffold8.t165	GH28	1.8e-34	0.729230769230769	GH	Glycoside Hydrolases	polygalacturonase (EC 3.2.1.15); exo-polygalacturonase (EC 3.2.1.67); exo-polygalacturonosidase (EC 3.2.1.82); rhamnogalacturonase (EC 3.2.1.-); endo-xylogalacturonan hydrolase (EC 3.2.1.-); rhamnogalacturonan alpha-L-rhamnopyranohydrolase (EC 3.2.1.40)
scaffold8.t18	GH31	1.8e-23	0.313817330210773	GH	Glycoside Hydrolases	alpha-glucosidase (EC 3.2.1.20); alpha-1,3-glucosidase (EC 3.2.1.84); sucrase-isomaltase (EC 3.2.1.48) (EC 3.2.1.10); alpha-xylosidase (EC 3.2.1.-); alpha-glucan lyase (EC 4.2.2.13); isomaltosyltransferase (EC 2.4.1.-).
scaffold8.t194	GH16	1.5e-20	0.920634920634921	GH	Glycoside Hydrolases	xyloglucan:xyloglucosyltransferase (EC 2.4.1.207); keratan-sulfate endo-1,4-beta-galactosidase (EC 3.2.1.103); endo-1,3-beta-glucanase (EC 3.2.1.39); endo-1,3(4)-beta-glucanase (EC 3.2.1.6); licheninase (EC 3.2.1.73); beta-agarase (EC 3.2.1.81); kappa;-carrageenase (EC 3.2.1.83); xyloglucanase (EC 3.2.1.151)
scaffold8.t198	GH5_31	1.1e-41	0.968197879858657	GH	Glycoside Hydrolases
scaffold8.t201	AA7	2e-53	0.449781659388646	AA	Auxiliary Activities
scaffold8.t217	CE3	1.5e-53	0.994845360824742	CE	Carbohydrate Esterases	acetyl xylan esterase (EC 3.1.1.72).
scaffold8.t22	AA7	3e-53	0.973799126637555	AA	Auxiliary Activities
scaffold8.t228	GH43_1	4.4e-143	0.996774193548387	GH	Glycoside Hydrolases
scaffold8.t25	CE1	1.7e-22	0.770925110132159	CE	Carbohydrate Esterases	acetyl xylan esterase (EC 3.1.1.72); cinnamoyl esterase (EC 3.1.1.-); feruloyl esterase (EC 3.1.1.73); carboxylesterase (EC 3.1.1.1); S-formylglutathione hydrolase (EC 3.1.2.12)
scaffold8.t260	AA1_3	4.4e-125	0.993589743589744	AA	Auxiliary Activities
scaffold8.t267	CE10	2.8e-24	0.662756598240469	CE	Carbohydrate Esterases	arylesterase (EC 3.1.1.-); carboxyl esterase (EC 3.1.1.3); acetylcholinesterase (EC 3.1.1.7); cholinesterase (EC 3.1.1.8); sterol esterase (EC 3.1.1.13); brefeldin A esterase (EC 3.1.1.-).
scaffold8.t275	GH3	1.7e-62	0.981481481481482	GH	Glycoside Hydrolases	beta-glucosidase (EC 3.2.1.21); xylan 1,4-beta-xylosidase (EC 3.2.1.37); beta-N-acetylhexosaminidase (EC 3.2.1.52); glucan 1,3-beta-glucosidase (EC 3.2.1.58); glucan 1,4-beta-glucosidase (EC 3.2.1.74); exo-1,3-1,4-glucanase (EC 3.2.1.-); alphalpha-L-arabinofuranosidase (EC 3.2.1.55).
scaffold8.t3	GH30_7	2e-183	0.986332574031891	GH	Glycoside Hydrolases
scaffold8.t313	GT54	1.5e-16	0.558620689655172	GT	Glycosyl Transferases	UDP-GlcNAc: alpha-1,3-D-mannoside beta-1,4-N-acetylglucosaminyltransferase (EC 2.4.1.145)
scaffold8.t317	AA7	3.2e-75	0.96943231441048	AA	Auxiliary Activities
scaffold8.t323	CE10	1.2e-32	0.419354838709677	CE	Carbohydrate Esterases	arylesterase (EC 3.1.1.-); carboxyl esterase (EC 3.1.1.3); acetylcholinesterase (EC 3.1.1.7); cholinesterase (EC 3.1.1.8); sterol esterase (EC 3.1.1.13); brefeldin A esterase (EC 3.1.1.-).
scaffold8.t330	AA9	3e-55	0.986363636363636	AA	Auxiliary Activities
scaffold8.t331	GH10	3.6e-103	0.993399339933993	GH	Glycoside Hydrolases	endo-1,4-beta-xylanase (EC 3.2.1.8); endo-1,3-beta-xylanase (EC 3.2.1.32)
scaffold8.t335	CE10	2e-26	0.331378299120235	CE	Carbohydrate Esterases	arylesterase (EC 3.1.1.-); carboxyl esterase (EC 3.1.1.3); acetylcholinesterase (EC 3.1.1.7); cholinesterase (EC 3.1.1.8); sterol esterase (EC 3.1.1.13); brefeldin A esterase (EC 3.1.1.-).
scaffold8.t345	GH43_24	3.7e-95	0.975409836065574	GH	Glycoside Hydrolases
scaffold8.t347	CE1	1.3e-09	0.806167400881057	CE	Carbohydrate Esterases	acetyl xylan esterase (EC 3.1.1.72); cinnamoyl esterase (EC 3.1.1.-); feruloyl esterase (EC 3.1.1.73); carboxylesterase (EC 3.1.1.1); S-formylglutathione hydrolase (EC 3.1.2.12)
scaffold8.t353	PL9_3	2.1e-142	0.988571428571429	PL	Polysaccharide Lyases
scaffold8.t361	GH15	1.6e-72	0.883656509695291	GH	Glycoside Hydrolases	glucoamylase (EC 3.2.1.3); glucodextranase (EC 3.2.1.70); alpha,alpha-trehalase (EC 3.2.1.28)
scaffold8.t37	CE3	4.1e-57	0.994845360824742	CE	Carbohydrate Esterases	acetyl xylan esterase (EC 3.1.1.72).
scaffold8.t397	CBM16	1.6e-11	0.620689655172414	CBM	Carbohydrate-Binding Modules	Carbohydrate-binding module 16. Binding to cellulose and glucomannan demonstrated [B. Bae et al (2008) J Biol Chem. 283:12415-25 (PMID: 18025086)]
scaffold8.t399	GH5_31	5.4e-151	0.992932862190813	GH	Glycoside Hydrolases
scaffold8.t401	CBM22	3.9e-10	0.908396946564885	CBM	Carbohydrate-Binding Modules	A xylan binding function has been demonstrated in several cases and affinity with mixed beta-1,3/beta-1,4-glucans in one. In several cases a thermostabilizing effect has also been seen.
scaffold8.t46	GH51	1.3e-40	0.325396825396825	GH	Glycoside Hydrolases	alpha-L-arabinofuranosidase (EC 3.2.1.55); endoglucanase (EC 3.2.1.4)
scaffold8.t460	CE10	9.9e-24	0.428152492668622	CE	Carbohydrate Esterases	arylesterase (EC 3.1.1.-); carboxyl esterase (EC 3.1.1.3); acetylcholinesterase (EC 3.1.1.7); cholinesterase (EC 3.1.1.8); sterol esterase (EC 3.1.1.13); brefeldin A esterase (EC 3.1.1.-).
scaffold8.t476	CE10	3.1e-32	0.501466275659824	CE	Carbohydrate Esterases	arylesterase (EC 3.1.1.-); carboxyl esterase (EC 3.1.1.3); acetylcholinesterase (EC 3.1.1.7); cholinesterase (EC 3.1.1.8); sterol esterase (EC 3.1.1.13); brefeldin A esterase (EC 3.1.1.-).
scaffold8.t488	CE1	1.9e-07	0.713656387665198	CE	Carbohydrate Esterases	acetyl xylan esterase (EC 3.1.1.72); cinnamoyl esterase (EC 3.1.1.-); feruloyl esterase (EC 3.1.1.73); carboxylesterase (EC 3.1.1.1); S-formylglutathione hydrolase (EC 3.1.2.12)
scaffold8.t5	GH67	2.2e-258	0.997010463378176	GH	Glycoside Hydrolases	alpha-glucuronidase (EC 3.2.1.139); xylan alpha-1,2-glucuronidase (EC 3.2.1.131)
scaffold8.t500	AA2	4.6e-53	0.870588235294118	AA	Auxiliary Activities
scaffold8.t501	CE16	1.5e-64	0.99250936329588	CE	Carbohydrate Esterases	acetylesterase (EC 3.1.1.6) active on various carbohydrate acetyl esters
scaffold8.t503	GH5_5	1.2e-71	0.894366197183099	GH	Glycoside Hydrolases
scaffold8.t510	CE10	1.5e-51	0.782991202346041	CE	Carbohydrate Esterases	arylesterase (EC 3.1.1.-); carboxyl esterase (EC 3.1.1.3); acetylcholinesterase (EC 3.1.1.7); cholinesterase (EC 3.1.1.8); sterol esterase (EC 3.1.1.13); brefeldin A esterase (EC 3.1.1.-).
scaffold8.t517	AA1_3	7.3e-137	0.993589743589744	AA	Auxiliary Activities
scaffold8.t523	CE10	1e-26	0.354838709677419	CE	Carbohydrate Esterases	arylesterase (EC 3.1.1.-); carboxyl esterase (EC 3.1.1.3); acetylcholinesterase (EC 3.1.1.7); cholinesterase (EC 3.1.1.8); sterol esterase (EC 3.1.1.13); brefeldin A esterase (EC 3.1.1.-).
scaffold8.t524	GH10	1.2e-104	0.993399339933993	GH	Glycoside Hydrolases	endo-1,4-beta-xylanase (EC 3.2.1.8); endo-1,3-beta-xylanase (EC 3.2.1.32)
scaffold8.t526	CE10	8.2e-35	0.777126099706745	CE	Carbohydrate Esterases	arylesterase (EC 3.1.1.-); carboxyl esterase (EC 3.1.1.3); acetylcholinesterase (EC 3.1.1.7); cholinesterase (EC 3.1.1.8); sterol esterase (EC 3.1.1.13); brefeldin A esterase (EC 3.1.1.-).
scaffold8.t54	CBM22	0.00054	0.534351145038168	CBM	Carbohydrate-Binding Modules	A xylan binding function has been demonstrated in several cases and affinity with mixed beta-1,3/beta-1,4-glucans in one. In several cases a thermostabilizing effect has also been seen.
scaffold8.t553	CE10	2.2e-23	0.621700879765396	CE	Carbohydrate Esterases	arylesterase (EC 3.1.1.-); carboxyl esterase (EC 3.1.1.3); acetylcholinesterase (EC 3.1.1.7); cholinesterase (EC 3.1.1.8); sterol esterase (EC 3.1.1.13); brefeldin A esterase (EC 3.1.1.-).
scaffold8.t580	CE12	3.3e-39	0.985714285714286	CE	Carbohydrate Esterases	pectin acetylesterase (EC 3.1.1.-); rhamnogalacturonan acetylesterase (EC 3.1.1.-); acetyl xylan esterase (EC 3.1.1.72)
scaffold8.t591	GH145	5e-95	0.949324324324324	GH	Glycoside Hydrolases
scaffold8.t593	GH29	4.2e-88	0.950867052023121	GH	Glycoside Hydrolases	alpha-L-fucosidase (EC 3.2.1.51)
scaffold8.t613	CE10	3.7e-30	0.354838709677419	CE	Carbohydrate Esterases	arylesterase (EC 3.1.1.-); carboxyl esterase (EC 3.1.1.3); acetylcholinesterase (EC 3.1.1.7); cholinesterase (EC 3.1.1.8); sterol esterase (EC 3.1.1.13); brefeldin A esterase (EC 3.1.1.-).
scaffold8.t617	PL1_4	2.9e-74	0.984210526315789	PL	Polysaccharide Lyases
scaffold8.t621	GT1	1.2e-10	0.541884816753927	GT	Glycosyl Transferases	UDP-glucuronosyltransferase (EC 2.4.1.17); 2-hydroxyacylsphingosine 1-beta-galactosyltransferase (EC 2.4.1.45); N-acylsphingosine galactosyltransferase (EC 2.4.1.47); flavonol 3-O-glucosyltransferase (EC 2.4.1.91); indole-3-acetate beta-glucosyltransferase (EC 2.4.1.121); sterol glucosyltransferase (EC 2.4.1.173); ecdysteroid UDP-glucosyltransferase (EC 2.4.1.-); zeaxanthin glucosyltransferase (E…
scaffold8.t650	AA3_2	3.1e-95	0.987719298245614	AA	Auxiliary Activities
scaffold8.t653	CE3	2.3e-50	0.994845360824742	CE	Carbohydrate Esterases	acetyl xylan esterase (EC 3.1.1.72).
scaffold8.t692	GH3	2.1e-66	0.986111111111111	GH	Glycoside Hydrolases	beta-glucosidase (EC 3.2.1.21); xylan 1,4-beta-xylosidase (EC 3.2.1.37); beta-N-acetylhexosaminidase (EC 3.2.1.52); glucan 1,3-beta-glucosidase (EC 3.2.1.58); glucan 1,4-beta-glucosidase (EC 3.2.1.74); exo-1,3-1,4-glucanase (EC 3.2.1.-); alphalpha-L-arabinofuranosidase (EC 3.2.1.55).
scaffold8.t702	GH1	7.6e-159	0.986013986013986	GH	Glycoside Hydrolases	beta-glucosidase (EC 3.2.1.21); beta-galactosidase (EC 3.2.1.23); beta-mannosidase (EC 3.2.1.25); beta-glucuronidase (EC 3.2.1.31); beta-D-fucosidase (EC 3.2.1.38); phlorizin hydrolase (EC 3.2.1.62); exo-beta-1,4-glucanase (EC 3.2.1.74); 6-phospho-beta-galactosidase (EC 3.2.1.85); 6-phospho-beta-glucosidase (EC 3.2.1.86); strictosidine beta-glucosidase (EC 3.2.1.105); lactase (EC 3.2.1.108); amyg…
scaffold8.t707	PL1_7	9.8e-70	0.994736842105263	PL	Polysaccharide Lyases
scaffold8.t711	GH78	1.9e-149	0.994047619047619	GH	Glycoside Hydrolases	alpha-L-rhamnosidase (EC 3.2.1.40)
scaffold8.t715	AA7	8e-55	0.965065502183406	AA	Auxiliary Activities
scaffold8.t719	CBM35	2.1e-11	0.910569105691057	CBM	Carbohydrate-Binding Modules	Modules of approx. 130 residues. A module that is conserved in three Cellvibrio xylan-degrading enzymes binds to xylan and the interaction is calcium dependent, while a module from a Cellvibrio mannanase binds to decorated soluble mannans and mannooligosaccharides. A module in a
scaffold8.t721	AA7	1.4e-46	0.430131004366812	AA	Auxiliary Activities
scaffold8.t724	GH114	7.3e-73	0.994736842105263	GH	Glycoside Hydrolases	endo-alpha-1,4-polygalactosaminidase (EC 3.2.1.109)
scaffold8.t729	GH5_16	1.1e-154	0.994047619047619	GH	Glycoside Hydrolases
scaffold8.t731	AA1_3	2.1e-56	0.666666666666667	AA	Auxiliary Activities
scaffold8.t733	CBM16	1.1e-08	0.862068965517241	CBM	Carbohydrate-Binding Modules	Carbohydrate-binding module 16. Binding to cellulose and glucomannan demonstrated [B. Bae et al (2008) J Biol Chem. 283:12415-25 (PMID: 18025086)]
scaffold8.t755	CBM50	2.9e-06	0.775	CBM	Carbohydrate-Binding Modules	Modules of approx. 50 residues found attached to various enzymes from families GH18, GH19, GH23, GH24, GH25 and GH73, i.e. enzymes cleaving either chitin or peptidoglycan. Binding to chitopentaose demonstrated in the case of Pteris ryukyuensis chitinase A [Ohnuma T et al. (2008) J. Biol. Chem. 283:5178-87 (PMID: 18083709)]. CBM50 modules are also found in a multitude of other enzymes targeting th…
scaffold8.t762	GH43	8.7e-07	0.633064516129032	GH	Glycoside Hydrolases	beta-xylosidase (EC 3.2.1.37); beta-1,3-xylosidase (EC 3.2.1.-); alpha-L-arabinofuranosidase (EC 3.2.1.55); arabinanase (EC 3.2.1.99); xylanase (EC 3.2.1.8); galactan 1,3-beta-galactosidase (EC 3.2.1.145)
scaffold8.t768	GH78	6.5e-168	0.994047619047619	GH	Glycoside Hydrolases	alpha-L-rhamnosidase (EC 3.2.1.40)
scaffold8.t769	GH28	3.4e-61	0.969230769230769	GH	Glycoside Hydrolases	polygalacturonase (EC 3.2.1.15); exo-polygalacturonase (EC 3.2.1.67); exo-polygalacturonosidase (EC 3.2.1.82); rhamnogalacturonase (EC 3.2.1.-); endo-xylogalacturonan hydrolase (EC 3.2.1.-); rhamnogalacturonan alpha-L-rhamnopyranohydrolase (EC 3.2.1.40)
scaffold8.t770	CE5	3.2e-34	0.989417989417989	CE	Carbohydrate Esterases	acetyl xylan esterase (EC 3.1.1.72); cutinase (EC 3.1.1.74)
scaffold8.t771	GH74	1.6e-22	0.40343347639485	GH	Glycoside Hydrolases	endoglucanase (EC 3.2.1.4); oligoxyloglucan reducing end-specific cellobiohydrolase (EC 3.2.1.150); xyloglucanase (EC 3.2.1.151)
scaffold8.t774	AA1_3	1.7e-107	0.990384615384615	AA	Auxiliary Activities
scaffold8.t776	GH109	8.5e-13	0.952380952380952	GH	Glycoside Hydrolases	alpha-N-acetylgalactosaminidase (EC 3.2.1.49)
scaffold8.t777	GH109	2.8e-13	0.952380952380952	GH	Glycoside Hydrolases	alpha-N-acetylgalactosaminidase (EC 3.2.1.49)
scaffold8.t793	AA3_2	1.4e-121	0.989473684210526	AA	Auxiliary Activities
scaffold8.t798	PL4_3	0	0.996845425867508	PL	Polysaccharide Lyases
scaffold8.t82	GH30_7	4e-161	0.986332574031891	GH	Glycoside Hydrolases
scaffold8.t824	CE10	6.7e-21	0.416422287390029	CE	Carbohydrate Esterases	arylesterase (EC 3.1.1.-); carboxyl esterase (EC 3.1.1.3); acetylcholinesterase (EC 3.1.1.7); cholinesterase (EC 3.1.1.8); sterol esterase (EC 3.1.1.13); brefeldin A esterase (EC 3.1.1.-).
scaffold8.t83	GH43_22	8.5e-72	0.960591133004926	GH	Glycoside Hydrolases
scaffold8.t848	GH5_7	2.4e-87	0.976923076923077	GH	Glycoside Hydrolases
scaffold8.t85	GT2	5.7e-07	0.529761904761905	GT	Glycosyl Transferases	cellulose synthase (EC 2.4.1.12); chitin synthase (EC 2.4.1.16); dolichyl-phosphate beta-D-mannosyltransferase (EC 2.4.1.83); dolichyl-phosphate beta-glucosyltransferase (EC 2.4.1.117); N-acetylglucosaminyltransferase (EC 2.4.1.-); N-acetylgalactosaminyltransferase (EC 2.4.1.-); hyaluronan synthase (EC 2.4.1.212); chitin oligosaccharide synthase (EC 2.4.1.-); beta-1,3-glucan synthase (EC 2.4.1.34…
scaffold8.t859	PL3_2	7.3e-83	0.989690721649485	PL	Polysaccharide Lyases
scaffold8.t86	GH128	3.9e-67	0.982142857142857	GH	Glycoside Hydrolases
scaffold8.t868	GH16	2.5e-37	0.978835978835979	GH	Glycoside Hydrolases	xyloglucan:xyloglucosyltransferase (EC 2.4.1.207); keratan-sulfate endo-1,4-beta-galactosidase (EC 3.2.1.103); endo-1,3-beta-glucanase (EC 3.2.1.39); endo-1,3(4)-beta-glucanase (EC 3.2.1.6); licheninase (EC 3.2.1.73); beta-agarase (EC 3.2.1.81); kappa;-carrageenase (EC 3.2.1.83); xyloglucanase (EC 3.2.1.151)
scaffold8.t869	AA5	3.8e-141	0.373145979703357	AA	Auxiliary Activities
scaffold8.t87	GH16	5.5e-30	0.978835978835979	GH	Glycoside Hydrolases	xyloglucan:xyloglucosyltransferase (EC 2.4.1.207); keratan-sulfate endo-1,4-beta-galactosidase (EC 3.2.1.103); endo-1,3-beta-glucanase (EC 3.2.1.39); endo-1,3(4)-beta-glucanase (EC 3.2.1.6); licheninase (EC 3.2.1.73); beta-agarase (EC 3.2.1.81); kappa;-carrageenase (EC 3.2.1.83); xyloglucanase (EC 3.2.1.151)
scaffold8.t9	GH71	4.9e-133	0.989333333333333	GH	Glycoside Hydrolases	alpha-1,3-glucanase (EC 3.2.1.59).
scaffold8.t909	AA12	1.7e-147	0.985037406483791	AA	Auxiliary Activities
scaffold8.t913	CE1	2.3e-22	0.616740088105727	CE	Carbohydrate Esterases	acetyl xylan esterase (EC 3.1.1.72); cinnamoyl esterase (EC 3.1.1.-); feruloyl esterase (EC 3.1.1.73); carboxylesterase (EC 3.1.1.1); S-formylglutathione hydrolase (EC 3.1.2.12)
scaffold8.t914	GH12	5.2e-52	0.980769230769231	GH	Glycoside Hydrolases	endoglucanase (EC 3.2.1.4); xyloglucan hydrolase (EC 3.2.1.151); beta-1,3-1,4-glucanase (EC 3.2.1.73); xyloglucan endotransglycosylase (EC 2.4.1.207)
scaffold8.t921	GH35	1e-20	0.306188925081433	GH	Glycoside Hydrolases	beta-galactosidase (EC 3.2.1.23); exo-beta-glucosaminidase (EC 3.2.1.165)
scaffold8.t922	GH35	1.2e-56	0.57328990228013	GH	Glycoside Hydrolases	beta-galactosidase (EC 3.2.1.23); exo-beta-glucosaminidase (EC 3.2.1.165)
scaffold8.t923	GH53	2.1e-61	0.754385964912281	GH	Glycoside Hydrolases	endo-beta-1,4-galactanase (EC 3.2.1.89).
scaffold8.t927	GH142	1.5e-180	0.958246346555324	GH	Glycoside Hydrolases
scaffold8.t932	GH10	7.7e-98	0.99009900990099	GH	Glycoside Hydrolases	endo-1,4-beta-xylanase (EC 3.2.1.8); endo-1,3-beta-xylanase (EC 3.2.1.32)
scaffold8.t938	GH10	5.2e-82	0.97029702970297	GH	Glycoside Hydrolases	endo-1,4-beta-xylanase (EC 3.2.1.8); endo-1,3-beta-xylanase (EC 3.2.1.32)
scaffold8.t939	GT1	3e-54	0.963350785340314	GT	Glycosyl Transferases	UDP-glucuronosyltransferase (EC 2.4.1.17); 2-hydroxyacylsphingosine 1-beta-galactosyltransferase (EC 2.4.1.45); N-acylsphingosine galactosyltransferase (EC 2.4.1.47); flavonol 3-O-glucosyltransferase (EC 2.4.1.91); indole-3-acetate beta-glucosyltransferase (EC 2.4.1.121); sterol glucosyltransferase (EC 2.4.1.173); ecdysteroid UDP-glucosyltransferase (EC 2.4.1.-); zeaxanthin glucosyltransferase (E…
scaffold8.t950	GT69	1.7e-73	0.99163179916318	GT	Glycosyl Transferases	GDP-Man: alpha-1,3-mannosyltransferase (EC 2.4.1.-)
scaffold9.t132	CE10	6.7e-24	0.680351906158358	CE	Carbohydrate Esterases	arylesterase (EC 3.1.1.-); carboxyl esterase (EC 3.1.1.3); acetylcholinesterase (EC 3.1.1.7); cholinesterase (EC 3.1.1.8); sterol esterase (EC 3.1.1.13); brefeldin A esterase (EC 3.1.1.-).
scaffold9.t150	GT1	1e-51	0.730366492146597	GT	Glycosyl Transferases	UDP-glucuronosyltransferase (EC 2.4.1.17); 2-hydroxyacylsphingosine 1-beta-galactosyltransferase (EC 2.4.1.45); N-acylsphingosine galactosyltransferase (EC 2.4.1.47); flavonol 3-O-glucosyltransferase (EC 2.4.1.91); indole-3-acetate beta-glucosyltransferase (EC 2.4.1.121); sterol glucosyltransferase (EC 2.4.1.173); ecdysteroid UDP-glucosyltransferase (EC 2.4.1.-); zeaxanthin glucosyltransferase (E…
scaffold9.t180	GT22	2.6e-108	0.984575835475578	GT	Glycosyl Transferases	Dol-P-Man alpha-mannosyltransferase (EC 2.4.1.-)
scaffold9.t225	GH5_15	1.6e-103	0.737541528239203	GH	Glycoside Hydrolases
scaffold9.t245	GT57	3.4e-88	0.46985446985447	GT	Glycosyl Transferases	Dol-P-Glc: alpha-1,3-glucosyltransferase (EC 2.4.1.-)
scaffold9.t259	CE10	1.3e-08	0.651026392961877	CE	Carbohydrate Esterases	arylesterase (EC 3.1.1.-); carboxyl esterase (EC 3.1.1.3); acetylcholinesterase (EC 3.1.1.7); cholinesterase (EC 3.1.1.8); sterol esterase (EC 3.1.1.13); brefeldin A esterase (EC 3.1.1.-).
scaffold9.t261	GH37	2.4e-158	0.993890020366599	GH	Glycoside Hydrolases	alpha,alpha-trehalase (EC 3.2.1.28).
scaffold9.t263	GT17	1.9e-81	0.985915492957746	GT	Glycosyl Transferases	beta-1,4-mannosyl-glycoprotein beta-1,4-N-acetylglucosaminyltransferase (EC 2.4.1.144).
scaffold9.t29	GH16	2.1e-21	0.947089947089947	GH	Glycoside Hydrolases	xyloglucan:xyloglucosyltransferase (EC 2.4.1.207); keratan-sulfate endo-1,4-beta-galactosidase (EC 3.2.1.103); endo-1,3-beta-glucanase (EC 3.2.1.39); endo-1,3(4)-beta-glucanase (EC 3.2.1.6); licheninase (EC 3.2.1.73); beta-agarase (EC 3.2.1.81); kappa;-carrageenase (EC 3.2.1.83); xyloglucanase (EC 3.2.1.151)
scaffold9.t290	AA3_2	7.9e-35	0.328070175438597	AA	Auxiliary Activities
scaffold9.t30	GH64	2.3e-106	0.986376021798365	GH	Glycoside Hydrolases	beta-1,3-glucanase (EC 3.2.1.39).
scaffold9.t302	CE4	4.7e-34	0.915384615384615	CE	Carbohydrate Esterases	acetyl xylan esterase (EC 3.1.1.72); chitin deacetylase (EC 3.5.1.41); chitooligosaccharide deacetylase (EC 3.5.1.-); peptidoglycan GlcNAc deacetylase (EC 3.5.1.-); peptidoglycan N-acetylmuramic acid deacetylase (EC 3.5.1.-).
scaffold9.t320	CE3	1.4e-40	0.994845360824742	CE	Carbohydrate Esterases	acetyl xylan esterase (EC 3.1.1.72).
scaffold9.t397	GH3	3.1e-58	0.986111111111111	GH	Glycoside Hydrolases	beta-glucosidase (EC 3.2.1.21); xylan 1,4-beta-xylosidase (EC 3.2.1.37); beta-N-acetylhexosaminidase (EC 3.2.1.52); glucan 1,3-beta-glucosidase (EC 3.2.1.58); glucan 1,4-beta-glucosidase (EC 3.2.1.74); exo-1,3-1,4-glucanase (EC 3.2.1.-); alphalpha-L-arabinofuranosidase (EC 3.2.1.55).
scaffold9.t418	GT17	1.1e-79	0.97887323943662	GT	Glycosyl Transferases	beta-1,4-mannosyl-glycoprotein beta-1,4-N-acetylglucosaminyltransferase (EC 2.4.1.144).
scaffold9.t505	CE10	5.7e-30	0.325513196480938	CE	Carbohydrate Esterases	arylesterase (EC 3.1.1.-); carboxyl esterase (EC 3.1.1.3); acetylcholinesterase (EC 3.1.1.7); cholinesterase (EC 3.1.1.8); sterol esterase (EC 3.1.1.13); brefeldin A esterase (EC 3.1.1.-).
scaffold9.t568	GH115	1.1e-208	0.835007173601148	GH	Glycoside Hydrolases	xylan alpha-1,2-glucuronidase (3.2.1.131); alpha-(4-O-methyl)-glucuronidase (3.2.1.-)
scaffold9.t574	AA7	4.6e-50	0.434497816593886	AA	Auxiliary Activities
scaffold9.t579	GH13_40	5.6e-181	0.994444444444444	GH	Glycoside Hydrolases
scaffold9.t610	AA5_2	4.8e-231	0.961666666666667	AA	Auxiliary Activities
scaffold9.t628	GH2	6.5e-98	0.664893617021277	GH	Glycoside Hydrolases	beta-galactosidase (EC 3.2.1.23) ; beta-mannosidase (EC 3.2.1.25); beta-glucuronidase (EC 3.2.1.31); mannosylglycoprotein endo-beta-mannosidase (EC 3.2.1.152); exo-beta-glucosaminidase (EC 3.2.1.165)
scaffold9.t638	CBM16	1.2e-08	0.603448275862069	CBM	Carbohydrate-Binding Modules	Carbohydrate-binding module 16. Binding to cellulose and glucomannan demonstrated [B. Bae et al (2008) J Biol Chem. 283:12415-25 (PMID: 18025086)]
scaffold9.t643	AA3	1e-73	0.5	AA	Auxiliary Activities
scaffold9.t645	GT1	5.2e-56	0.746073298429319	GT	Glycosyl Transferases	UDP-glucuronosyltransferase (EC 2.4.1.17); 2-hydroxyacylsphingosine 1-beta-galactosyltransferase (EC 2.4.1.45); N-acylsphingosine galactosyltransferase (EC 2.4.1.47); flavonol 3-O-glucosyltransferase (EC 2.4.1.91); indole-3-acetate beta-glucosyltransferase (EC 2.4.1.121); sterol glucosyltransferase (EC 2.4.1.173); ecdysteroid UDP-glucosyltransferase (EC 2.4.1.-); zeaxanthin glucosyltransferase (E…
scaffold9.t656	CE10	9.5e-52	0.818181818181818	CE	Carbohydrate Esterases	arylesterase (EC 3.1.1.-); carboxyl esterase (EC 3.1.1.3); acetylcholinesterase (EC 3.1.1.7); cholinesterase (EC 3.1.1.8); sterol esterase (EC 3.1.1.13); brefeldin A esterase (EC 3.1.1.-).
scaffold9.t662	AA7	7.3e-59	0.454148471615721	AA	Auxiliary Activities
scaffold9.t81	AA3	6.4e-07	0.359223300970874	AA	Auxiliary Activities
